# Supplementary material for: A comprehensive dynamic immune acetylproteomics profiling induced by Puccinia polysora in maize
Source: BMC Plant Biol. 2022 Dec 24;22:610. doi: 10.1186/s12870-022-03964-4 (PMC9789614; doi:10.1186/s12870-022-03964-4)
Supplement: Supplementary file 1 — Additional file 1: Table S1–1. Information on proteins of maize infected with P. polysora quantified based on a DIA-quantitative proteomics approach. Table S1–2. Information on peptides of maize infected with P. polysora quantified by Spectronaut. [file 12870_2022_3964_MOESM1_ESM.xlsx]

## Sheet: protein_quantification
Table S1-1 Information on proteins of maize infected with P. polysora quantified based on a DIA-quantitative proteomics approach
Accession	Protein Descriptions	MW [KDa]	Qvalue	Cscore	Abundance: Lx9801-0h-1	Abundance: Lx9801-0h-2	Abundance: Lx9801-0h-3	Abundance: Lx9801-12h-1	Abundance: Lx9801-12h-2	Abundance: Lx9801-12h-3	Abundance: Lx9801-24h-1	Abundance: Lx9801-24h-2	Abundance: Lx9801-24h-3	Abundance: Lx9801-48h-1	Abundance: Lx9801-48h-2	Abundance: Lx9801-48h-3	Abundance: Lx9801-72h-1	Abundance: Lx9801-72h-2	Abundance: Lx9801-72h-3	Abundance: CML496-0h-1	Abundance: CML496-0h-2	Abundance: CML496-0h-3	Abundance: CML496-12h-1	Abundance: CML496-12h-2	Abundance: CML496-12h-3	Abundance: CML496-24h-1	Abundance: CML496-24h-2	Abundance: CML496-24h-3	Abundance: CML496-48h-1	Abundance: CML496-48h-2	Abundance: CML496-48h-3	Abundance: CML496-72h-1	Abundance: CML496-72h-2	Abundance: CML496-72h-3
A0A060CYZ5	BSD domain-containing protein (Fragment)	63.2557	0.00135198	0.966053	25647.5	41044.6	32593.1	29099.1	34261.9	35315.1	27951.1	29663.7	37405.3	47880.2	51506	44104.5	39820.5	39275.5	40817.9	47151.2	39347.9	47830.8	30539.2	43797.8	32540.1	40372.3	32652	36137.3	42038.2	29551.8	35940.6	29180.2	28303.8	42111.1
A0A060CZ59	MYB-related transcription factor (Fragment)	10.3201	0.00155558	0.957331	7882.31	5188.52	8344.68	6344.62	6850.37	7360.89	4310.78	5634.05	4799.74	5718.79	6869.99	5276.06		3599.73				5606.15	4832.01	5970.17		5650.85	5838.48	3462.13	3714.53
A0A060D6M0	Transcription repressor (Fragment)	24.8803	0.000859813	0.996847	91207600	85187808	106193304	76501312	113488016	117485432	79099088	112061520	100621320	136982272	111681640	117605792	79514544	120864024	96566680	109933912	117091728	103818240	99982776	123501448	80439808	108530816	94085952	101147000	100564408	109396256	87396832	89531432	110726120	98706240
A0A060D777	GATA transcription factor 24 (Fragment)	38.002	0.00107586	0.979431	28475.7	20415.3	31297.9	20836.4	29974.9	29608.2	30311.6	30217	28638.9	28353.7	32869.5	37282.1	27650.6	33237.4	27750.4	42297.3	30387.9	39840.5	33851	43510.7	32282.5	46775.1	33936.1	34482.8	27941.2	14761.3	21858.7	25908.4	27321.1	34027
A0A060D7W7	BSD domain-containing protein (Fragment)	33.5543	0.00123872	0.971187		3339.19	5437.85		5674.79	6623.04		4076.47	5533.28	7234.56	6635.16	7853.06	4865.15	8601.86	7977.86		10553.4	7316.91		8779.45	5355.48	8479.15	5454.17	7795.14	5324.4	8721.67	6571.84	8340.96		7647.99
A0A060D8P6	HMG transcription factor (Fragment)	13.607	0.00147411	0.960558	46494.7	59509.7	71373.2	44705.8	68150	76241.5	43506.8	66767.1	66249.1	67104.4	79531.6	83142.3	54011.5	62849.9	78923	46654.6	51702.5		59477.9	68574.6				31025.3	34733.1	32894.7			42951.8	37479.9
A0A075T3F1	Abscisic acid receptor PYL5	22.7218	0.00834904	0.882299	1.54478e+06	1524323		1.51967e+06	1.55225e+06	1.49678e+06	1.66108e+06	1.33604e+06	1.60459e+06	1.56642e+06	1707038	1.71179e+06	1.9617e+06	1.84357e+06	2.10044e+06	1.02625e+06	1.02637e+06	1.00276e+06	1.00236e+06	1.01775e+06		839970							921273	910239
A0A096PNU3	Putative lipid-transfer protein DIR1	10.5104	0.000899413	0.992446		42744				32311.2		215418		35924.8	29077.7	53728.9	81639.3	105109	156712	45364.5		22778.6		66727.2	37615									9760.86
A0A096PQR7	Cytochrome P450 CYP74A19	53.0529	0.000795405	1.0196	606631	588722	203610	241884	406192	444141	497341	443386	556180	141561	433126	368876	122423	115143	119494	622291	530781	557123	531243	464268	751866	554285	530389	592785	742709	528913	715598	749494	734186	700122
A0A096PQY2	Long chain acyl-CoA synthetase 5	72.6666	0.00146577	0.960885	40522.8	31866.7	11336.6	52919.9	16086.7	9292.29	46848.8	35253.8	27006.7	6254.91	5795.84		21075.9				6580.04	8527.41	14788.5		35801.4	16664.3	35072.2	15658.8	14809.2	28460.6	36020.8	36781.7	22259.5	22517.1
A0A096PRE6	Fibrillin1	40.8397	0.000795405	1.03541	444958	460401	471721	455158	431917	437370	486139	411125	479885	469635	525503	532590	627187	688344	629604	406136	392001	503936	473295	429209	442732	468083	555321	489789	465107	610856	526156	532167	613617	455104
A0A096PS81	Protein-S-isoprenylcysteine O-methyltransferase	22.0818	0.00682401	0.886243												17665.9	16519.8
A0A096PWH1	Putative NOT transcription complex subunit VIP2	66.0923	0.00999956	0.878201			239184			25821.7		27545	277126	207339	30765.8		252855		21751.1				3623.68		342494		29289.1				90458.6		213237	302411
A0A096PXB4	Vacuolar cation/proton exchanger	48.8652	0.00124927	0.970711	21555.6	22958.9	16261.6	15480.3	19301.7	17002	23030.3	14247	15805.4	15243.6	18399.9	15738.1	19946	13882.9	31919.2						14337.4						16079	28876.3	14173.6	20234
A0A096PY37	Monosaccharide-sensing protein 2	79.8217	0.00195586	0.948004																12480.8		16031.9	11814.7	11431.9	35531.2		12577.9	16285.7	5528.04			11161.6		10075.9
A0A096PY84	Octicosapeptide/Phox/Bem1p (PB1) domain-containing protein / tetratricopeptide repeat (TPR)-containing protein	85.8934	0.0013277	0.967167	13460.3	9708.89	34277.7	96672.6				6837.56					25183.5	64587.6	96233.4							22559.8			21197.7		13777.3
A0A096PZ87	3-hydroxyisobutyrate dehydrogenase	36.4417	0.0087471	0.881321		20300.3		28818.2			24087.1		26696.3		18777		27370	22361.2					24928.6		30952.2	17659.5	32243.2		22306.3			32561.3		30625.6
A0A096Q2M8	RNA recognition water-stress protein1	88.7341	0.000826085	1.00115	82499.6	74011.2	80269.7	75763.7	70854.2	84943.7	85768.2	90708.2	100142	118408	111004	115549	91197.9	109805	86397.7	59399.2	57830.8	51959.4	45259.7	65209.5	48560	46020.3	45775.6	33276.7	28875.3		36755	57791.6		35350.1
A0A096Q745	Riboflavin kinase	43.7581	0.00394817	0.918645	27009.5	27382.5	44152.6	35801.6	12467.5	29195.3	14433.6	56516.3	29516.5	29524.3	28870.3	47902.9	50516.7	34211.7	59213.2	8603.5		11335.1	20386.3		26806	24832	13394.6	36096.8	16464	11257.9	17042.4	26228.5	55704.8	21738.1
A0A096Q8A7	Mechanosensitive ion channel protein 3 chloroplastic	72.6948	0.00479086	0.893414	373957	405892	7790.92			468225					342082	318410	318632	380984	286870	436358		385293	424503	473804	414742	358545	373493	432114	458618		404171	345189	341407	364424
A0A096QB26	Thiol disulfide interchange protein txlA	28.4169	0.000795405	1.02252	146516	192517	219479	121066	225921	251832	165350	216100	191336	273053	368510	312286	228481	268984	308135	475292	473718	415158	350465	518577	291763	280594	228138	301121	371001	291640	256793	262179	334372	308606
A0A096QI23	Trifunctional UDP-glucose 46-dehydratase/UDP-4-keto-6-deoxy-D-glucose 35-epimerase/UDP-4-keto-L-rhamnose-reductase RHM2	75.9378	0.00123041	0.971547	9900.49	7148.39	3095.86	12069.3	5435.74		8159.87	8853.62	5200.05		2259.96		3279.14
A0A096QP84	Ubiquitin-conjugating enzyme E2 4	20.8245	0.000896455	0.992817	212610	163454	184102	141719	180585	171867	190274	198063	181710	254780	237195	231454	199424	230281	263801	257095	249067	191655	221162	206426	146517	232766	170935	131317	187560	223440	162445	190450	134626	163206
A0A096QP97	Proton pump-interactor 1	68.9437	0.00231559	0.944117	21162.6	12924.3	12165.1	15664.5	11503.3	26550.4	23354.9	13524.6	269796	28978.7	24288	32721.1	9748.8	15603.5	41143.3						5509.05			9071.03		5997.48		7658.36
A0A096QRL3	Delta(24)-sterol reductase	65.1111	0.00115349	0.975307	24357	32222	24079.2	48929.1	21484.3	19052.1	36620.3	30953.3	26292	15793.3					17672.3		18266.2		23755.3		31998.3	17472.3	21440	24111.7	21288.8	20543.6	30164.7	48472.2	26585.5
A0A096QRS2	RING-box protein 1a	13.6184	0.00886061	0.881021			8383.54				6462.02				17704.6
A0A096QRW1	Chlorophyll a-b binding protein, chloroplastic	28.7899	0.000795405	1.03244	3.59982e+06	4.8677e+06	5.25206e+06	3.62716e+06	3.6549e+06	4.31047e+06	3.78913e+06	3.65302e+06	3.68549e+06	3547697	4.42786e+06	4.40882e+06	3.93913e+06	4795309	5.1112e+06	4225274	4.42697e+06	3906737	3.95287e+06	5103055	4858163	3142666	2722380	3736058	7.35595e+06	5.01248e+06	5548632	4.47745e+06	6600893	6.15966e+06
A0A096QXB7	Annexin	38.2505	0.000861734	0.996663	191412	139997	109133	142040	119789	113131	159281	158639	146238	135748	121819	106088	121093	124731	117762	174616	155365	171875	167823	149008	168469	153165	155958	140938	141826	106993	140179	155348	120653	133008
A0A096R0K1	Polypyrimidine tract-binding protein homolog 3	49.8054	0.00110219	0.977926	37023.7	19037	23054.2	37082.6	23712.9	22988.1	34865.3	21744.8	26573.4	283326	42147.2	23309.1	20040.2	21108.1	36017.8	22824.6	18729.3	48351.9	36265.2	40225.7	41913.1	21328.7	36537.8	37745.4	25376	32496	17464.9	38366.3	42797.2	51835.4
A0A096R1K6	Splicing factor CC1-like	59.4432	0.000795405	1.02779	42953.8	34981.6	25861.2	44492.2	29214	31045.1	45087.9	50727	24953.6	27626.7	35992.4	32969.1	95953.4	34038.1	37492.8	18567.8	26890.9	32839	37977.1	30875.1	34250.3	30095.1	38613.7	38199.4	37634.3	38460.4	40280	36064.8	36135.1	31948.5
A0A096R382	Alpha-1,4 glucan phosphorylase	109.707	0.000798615	1.00837	53149.3	58492	36846.2	80666.5	39751.3	22095.9	72448.9	49940.8	27742.5	8656.11	11040.8	4104.87	15466	11537.5	8824.29	11653.3	5095.4	8886.25	15193.7		19060	9673.53	17056.9	12956.1	11830.9	49043.5	16589	12670.8	16342.3	17009.4
A0A096R6Z8	Heat shock 70 kDa protein 6 chloroplastic	73.0215	0.000795405	1.01016	470502	452082	426550	514208	462057	432571	507206	432019	399797	295462	363807	357219	475813	422465	424549	265126	231752	262916	252918	244636	280347	230057	279728	266337	228574	285177	264302	238661	235472	231832
A0A096RAV0	PSI-F	24.5023	0.000795405	1.03114	7.73329e+06	12442879	13116796	7492418	13107163	14135744	10392149	11658951	9327427	8158924	9935563	11321080	9728637	10135030	10125337	32260774	28891060	24224724	22049102	30125926	16214812	26864028	18769678	25712426	28663358	26369054	29812900	16376826	29963394	25350562
A0A096RBT2	D-amino-acid transaminase chloroplastic	36.449	0.00405516	0.901595									4946.86								17904.6	18992		18810.8	11807.8						17990.9			10038.7
A0A096RF51	DEAD-box ATP-dependent RNA helicase 52	68.3703	0.000795405	1.03045	270570	197810	173593	271384	170785	173718	215771	206463	205655	185879	164587	173106	162385	161623	138107	115925	106886	129618	139588	118061	175296	147025	173335	143043	143353	153481	165798	160029	122552	141361
A0A096RFR6	Eukaryotic translation initiation factor 3 subunit A	111.834	0.000795614	1.00896	178455	177347	216349	171011	212918	198152	201432	236224	190020	229275	200501	209664	185857	49792.5	51488.3	72935.3	27413	121970	149223	45791.2	139567	29712.2	139839	104538	158674	169642	133377	138517	182072	125853
A0A096RG04	SOUL heme-binding family protein	23.6456	0.000795405	1.03084	1.14144e+06	1.35635e+06	1166806	660673	1.11618e+06	1.2713e+06	1338163	1576145	1.59571e+06	1774721	1.42221e+06	1.51945e+06	1.33762e+06	1.37936e+06	1.714e+06	1.13831e+06	1.01663e+06	1.1899e+06	888526	1300085	1.04756e+06	978999	911355	834759	954630	826588	781169	1.27734e+06	1.12114e+06	1.17758e+06
A0A096RG90	YlmG homolog protein 1-2 chloroplastic	18.6624	0.00147088	0.96067	72539.6	65079.8			66106.8		33414				59221.5		62452.2	50791.7	92863.5								86016.5	125082			99807.3			119755
A0A096RIV3	Proton pump-interactor 1	69.284	0.000926135	0.989867	30147.5	30417.3	29216.2	28665.3	29419.6	34205.4	36772.5	35506.8	41112.9	43780.4	44711.7	37506.9	44960	44652.2	45421.8	99267.9	98682.2		78804.5		17405	20436.5	23035.8	18634.2	24530.7	16829.5	24372.5	35092.4	25170.3
A0A096RL35	Uncharacterized protein	26.6419	0.000896455	0.992869	47051.6	182834	233949	39655.9	67400.7	400147	28408.2	31656.6	48114.1	266527	368669	88831.3	82879.5	442410	478929	1.04671e+06	456487	361514	37479.8	50355.3	29358.4	44657.1	33111.7	39139	54059.1	52308	40265.6	32984.3	49747.1	33584.1
A0A096RMF1	Single-stranded nucleic acid binding R3H protein	51.379	0.00140142	0.963949	48529	34840.2	47628.4	31317	41621.9	39455	46162.3	42455.3	47778.3	53448.6	44840.2	45927	40633.1	45754	50220	53490.2	43695.5	49210.7	36238.2	50426.7	27273.8	42405.7	43064.8	32058.7	39635.7	36594.9	29966.4	39239.2	28445.2	31441.3
A0A096RNP6	Nuclear factor Y subunit C11	25.511	0.000795405	1.02188	79979.2	83941.4	82200.5	67661.4	67547.3	85735.4	70900.4	101393	93107.4	108463	92051.2	107977	88047.2	99200.5	97525.2	102613	104457	98653.2	87852.8	93455.5	72818.1	100883	84085	94188.8	89886.3	89769.3	87400.8	78308.8	79823.8	79822.1
A0A096RQJ0	DEAD-box ATP-dependent RNA helicase 53	63.9109	0.00318602	0.937076	19189.4	13123.6				17108.4	24689.5	20345.3	23879.8	30199.1	9269.2		18100.7			10378.8							5559.82	18226.8				7640.48
A0A096RRD4	ABC transporter E family member 2	68.2628	0.00402383	0.903167	44435.2		17751.8	38614	27250.7		48436.2	50407.9	27968				28864.6							225983					25822.9		15864		29064.3
A0A096RSU8	Ste24 endopeptidase	36.7537	0.000795405	1.02109	133218	141923	131099	122317	135138	125667	134503	142579	150075	152302	163589	169535	146517	155837	189573	128136	105574	130894	118845	116321	111668	120015	172085	136675	112751	126628	113790	160251	165496	144961
A0A096RWW7	Chlorophyll a-b binding protein, chloroplastic	29.5808	0.000795405	1.033	324950	365382	400547	375876	286753	350633	356955	305933	325275	814743	361788	692166	316214	453451	596390	434407	412823	461679	434643	391976	563722	305119	384392	408231	509406	494247	515945	515547	502789	568263
A0A096RYU5	40S ribosomal protein S14-3	16.7332	0.000795405	1.03056	1.31118e+06	1.2644e+06	1.32563e+06	1.36095e+06	1.43853e+06	1.46556e+06	1.30707e+06	1.20632e+06	1.36424e+06	1.50307e+06	1.47939e+06	1.71869e+06	1.57511e+06	1693327	1.66984e+06	904818	1.0066e+06	1112330	1.13391e+06	1.3779e+06	1.05741e+06	1.18137e+06	1.09719e+06	1.03775e+06	1.25264e+06	1.30777e+06	1.02573e+06	1147873	1052787	1.04893e+06
A0A096RZN2	Carbonic anhydrase	49.3631	0.000795405	1.0363	6.96704e+06	6.67419e+06	6.75285e+06	6613263	5.64151e+06	5596935	6.78164e+06	5.32963e+06	6063996	5389132	5398613	4873450	4.41423e+06	4314268	4272984	6.09986e+06	6.36406e+06	6.95929e+06	6749103	4.99386e+06	7646306	6175316	8529157	6.96678e+06	6.50093e+06	6.38569e+06	7.07385e+06	7592653	6.55432e+06	6.76741e+06
A0A096S078	4-coumarate--CoA ligase-like 7	59.4565	0.000949205	0.98778	35830.4	29090.8	9074.89	31907.4	10185.7	15150.3	28417.6	28024.9		34605.6		334.476	8560.7	28563.2				12719.6				30391.2	36800.7			8745.15		32293.3	15035.2	29090.5
A0A096S0J0	Pyrophosphate--fructose 6-phosphate 1-phosphotransferase subunit alpha	67.4734	0.00394817	0.918649	15341.6	12594.1	7579.57	11516.1	7267.72	2011.09	14116.8	4309.74	8060.21		7368.74		7589.78														6119.48
A0A096S1N0	Coatomer subunit beta'	104.482	0.000795405	1.02341	20942.7	18921.7	11572.5	33104.7	16633.5	16208.7	26925.1	20295.2	39310.7		104208		14534.5						40401.6		9406.99	5088.14	13198.4	9699.69			17981.8	15765.8	9825.82	9493.44
A0A096S2Q4	ATP-dependent zinc metalloprotease FTSH 5 chloroplastic	72.7632	0.000795405	1.03188	1.59502e+06	1603171	1583195	1446730	1.27183e+06	1259366	1.58178e+06	1382017	1.76249e+06	1.59047e+06	1.50235e+06	1.50223e+06	1.33494e+06	1.38359e+06	1.39814e+06	1.31166e+06	1514950	1.35666e+06	1603388	1.26317e+06	1.61777e+06	1616315	1.66143e+06	1.63333e+06	1399538	1.61198e+06	1.57655e+06	1.5279e+06	1.27438e+06	1.29634e+06
A0A096S320	Uncharacterized protein	30.3962	0.000802163	1.00506	40575.2	49315.6	70496	37496.2	67007	68739.5	45788.3	60044.1	55468	93858.2	87300.5	96867.3	65337.3	77255.6	82141.2	99415.4	90284.4	84799.2	90533.4	82903.3	63672.6	58384.7	65437.6	37895.9	66872.4	64126.7	46826.7	56099.5	62266.8	56383.9
A0A096S3Z9	diacylglycerol kinase	54.5624	0.0039633	0.91545				6327.9	3448.18				16081.9							237802				293156						154305		4761.45		101060
A0A096S5M0	SecY protein transport family protein	52.2494	0.000795405	1.01166	118527	83009	87990.2	119450	61447.8	53348.1	118282	101442	89895.7	65179.4	83367.6	57288.1	79659.4	68755.8	107336	53172.7	42379.8	47636.9	44219.8	45388.8	82880.6	63287.3	80481.8	70323.5	49607.8	96082.6	77913.2	96673.1	76798.6	63761.3
A0A096S680	UDP-glycosyltransferase 71B1	50.7928	0.0039696	0.912729	7574.96	7723.91	5440.22	11770.5	6716.67	7227.77	9865.03	7759.46
A0A096S6K6	UBP1-associated protein 2A	46.6225	0.00143573	0.962269	63701.2	65065.3	56148.7	57377.7	51576.3	57236.8	64193.6	54579.7	59484.5	58914.4	55263.2	51377.3	49771.1	62116.5	55827.2	65217.8	67670.9	62530.8	58398.9	86315.4	92491.4	97722.1	63252.8	55180.9	49427.6	64234.2	67993.9	59687.5	87221.8	65225.4
A0A096S8H0	Chaperone protein dnaJ 3	46.6147	0.00141065	0.963492	34120.7	32374.2	30263.6	31667.2	22113.8	24082.1	37541	36586.7	37407.3	37040.7	29449	24586	28090.5	28826	27325.2	21487.3	25878.7	23303	18318.3		24903.7	32131.3	32312.7	28795.4	29953.1	33142.1	35377.8	39329.8	27693.1	32178.7
A0A096S9C5	Ribonuclease	98.5585	0.00142727	0.96256	26505.8	28682.3	16167.1	49230.8	12652.4		41807.6	17107.9	25122.4				29101.6								43510		35860.8		25203	23433.3	46627.6	39214.2	37098.9	31282.3
A0A096SC75	Dentin sialophosphoprotein-related	61.9327	0.000993949	0.984745	9436.58	4903.54		10518.1		4827.61	8630.37	13216.3	3964.42		2448.87
A0A096SFU6	Lysine--tRNA ligase	68.6023	0.00081085	1.00382	119482	86696.3	75673	109958	85108.8	70095.9	105429	92542.1	95620.1	81713.3	73639.1	29256.8	84538.2	74249.9	81634.8	50380.2	35013.6	67776.7	36811.8		76926	77054.1	73370.3	71939.1	58767.4	81802.4	89019.4	84614.8	71131.5	76802.1
A0A096SIL2	PLASMODESMATA CALLOSE-BINDING PROTEIN 5	21.4693	0.000795614	1.00908	78527.9	48201.6	49091.7	50976.4	85019.9	57056.8	67518	44461.5	89043.9	75626.3	60591.3	69526.6	43925.2	125626	132176	87260.2	65252.4	196717	69556.9	74883.7	118925	118110	154015	154402	101060	84697.2	83354	95725	101532	75371.4
A0A096SML0	ABC-type transport system periplasmic component	39.9493	0.000795405	1.01724	100837	113573	107449	104173	101178	93399.9	91476.8	79530.1	114235	137220	104320	116325	101668	113350	109309	81500.4	98569.4	97466.6	92043.6	96568.1	94451.1	116542	99064.8	104646	98353.8	106067	88390.7	75756.4	85082.7	85898.6
A0A096ST13	SRP40 carboxy-terminal domain protein	57.7199	0.00233293	0.943945	2254.19	2252.95		2088	3318.52	3129.62	4580.91	6191.36		25964.9	14563.8	15020.5	2751	11760.3		2721.59		2717.23		3188.33							3749.43		4741.68
A0A096SVP6	Octicosapeptide/Phox/Bem1p family protein	69.6243	0.000871048	0.995892	97854.5	103419	112048	87000.3	108794	111310	95013.4	126088	115888	130429	134378	125629	116188	124016	118717	141101	157785	151112	144608	140189	123734	144473	143039	142985	141682	147182	127212	146040	141436	137177
A0A096SXU4	60S ribosomal protein L35a-2	12.902	0.000795405	1.02605	149364	151063	90380.8	127300	119044	88227.4	143377	114876	108810	135076	109014	120272	98659.6	108066	123025	124922	93669.3	98304.2	94418.9	102982	102867	153143	129441	96865	124352	132280	117129	144636	118803	138676
A0A096SZL3	DNAJ heat shock N-terminal domain-containing protein	37.8057	0.000795405	1.01615	49296.6	61232	75050.4	54157.2	82246.3	73459.3	55071.3	59528.8	144125	74862.8	76353.4	89542.4	77445	86989	85811.6	140395	90476.9	82211.4	93908.8	86339.4	89269.7	74420.9	70237.4	76012.5	78774.5	112718	79793.8	85893.6	147670	88679.4
A0A096T0J9	Protein CDC73-like protein	42.254	0.00127585	0.969516	18007.2	8357.06	7072.38	18287.3	11069.7	11259.6	10679.4	17223.6	10554.1	9518.5	9379.46	8577.06	8232.61	9683.71	12656	10595.8	8381.16	8982.77	7013.49	9470.17	5008.75	9130.95	11394.4	10284.7	10077.4	8697.66	8435.49	8769.26	10482.9	11320.9
A0A096T2N3	Phospholipase D	95.3139	0.00410548	0.900019				13122.8			6694.48										141620	60428.8						117729				4303.28	326978	294069
A0A096T2V8	Protein RETICULATA chloroplastic	44.9854	0.000824908	1.00124	46355.5	31371.8	36152.5	40313.7	41027.5	24566.2	33893.1	32054.4	45446.9	40890.2	27592.1	36035.7	30310.9	24852.2	26830.4	19467.9					9741.1	11990.3	10497.6			1675.68	12333.3	17216		6528.22
A0A096T3A1	Neutral ceramidase	86.3195	0.000962046	0.987012	39012.3	37636.9	37772.7	38943.9	30691.1	39785.3	34143.3	39151.4	40706.6	45327.8	39831.2	46422.9	40590.5	43454.7	37509.2	26633.1	24802.5	28341.1	29829.8	30278.4	24539.3	24730.2	25105.4	26431.1	29235	33969.9	27525.2	39802.8	26962.6	33445.2
A0A096T4I5	Nuclear transcription factor Y subunit B-8	12.332	0.000799922	1.00819	191306	199551	209362	178193	231046	245022	194334	258809	219236	304174	298073	321354	285286	321445	349909	293192	257337	254564	212792	265893	188480	244015	185974	184821	193120	200360	172959	161531	193059	207595
A0A096TAY4	Stachyose synthase	81.9189	0.000798615	1.00828	225838	149921	145769	282672	130580	105035	217167	169876	176665	78393.6	80809.9	46191.5	130555	68553.6	72583.6	70362.6	76301.6	67537.2	99811.5	44945.2	156141	95438.4	122913	131818	100187	133333	143448	136690	115144	121611
A0A096TH11	DEK domain-containing chromatin associated protein	70.2399	0.000820494	1.00175	21310.6	19838.5	25931.7	22648.9	31299.5	29790.8	30022.1	37791.4	33012.2	36451.4	37632.7	33283.2	30462.8	39849.1	31952
A0A096TI73	CASP-like protein 1	55.0584	0.000883721	0.994446	37044.1	26978.4	16800.4	30609.3	18189.2	16274.1	17381.2	20488.8	23156.1	18634	17648.8	3755.38	20473.9	23583.4			12348	15375.2	18671.7		24612	21572	26184.8	22500.7		24163.8	24759.6	33537.2	19770.8	24985.3
A0A096TR23	Molybdate transporter 2	48.1305	0.000795405	1.02042	86202.6	76841.9	61171.5	102140	67776	71049	77727.7	68568.7	76145.2	59293.8	56614.4	45095.3	50013.7	66729	34951.7	108255	103459	109000	115357	95852.9	142530	144999	173630	147893	119795	178594	170573	201280	141545	152930
A0A096TSS0	Phenolic glucoside malonyltransferase 1	48.2511	0.00397792	0.908351	74810.7		28812.3	73251.9	46542.9	39840	55026.1	69399.9	47825.1	20436.1	36904.6	29684		29485.1	16952.7	48527.6	46225.2	34551.6			49660.4	39410.8	62127.2	43720.3	33873.4	42152.5	43528.7		45905
A0A096TWZ2	Long-chain-fatty-acid-CoA ligase-like protein	68.7748	0.0038178	0.928722	30990.5		10567.9	34374	15730		30965.4	23532.3															10645.4
A0A096U8V8	Thioredoxin family protein	29.8106	0.00102342	0.982784	43945.2		56443.1	46305.5		33541.6						50681.9	54262.4	36966.6	34449.3	121702	107713	84621.7	102104	103394	88418	74855.7	56595.9	66695.6	84450	66935	46349.4	60066.6	69484.2	44735.9
A0A096UAQ8	Uncharacterized protein	17.4173	0.00101908	0.983052	1612	16777.4	10161.6		5062.94	11636	4936.9	16373	7418.96	7757.83	6825.45	8313.97	5631.47	8859.36	8488.63
A0A096UAZ3	3-isopropylmalate dehydratase small subunit 2	25.6092	0.000795405	1.01949	221144	232011	243078	175428	274538	260888	275445	222174	267038	308421	257245	272761	271938	277445	274746	287341	346277	313593	318340	324964	318764	329596	317901	326823	306285	291091	317429	310985	291584	311667
A0A096UDU8	Nicotinate phosphoribosyltransferase	51.6069	0.00098652	0.98522	43536.8	36348.4	26994	26879.7	29119.1	22014.1	23164	29906.3	31223.3	13287.9	17208.2	10960.8	25326.6	13348.3	11824.6	29011.6	28872.2	27124.2	27613.2	13985.9	40306.4	27074.3	37560.7	44394.6	23788.1	26530.5	33738.4	36020.8	47697	29683.9
A0A096UDX3	Cobalamin biosynthesis CobW-like protein	40.6551	0.0069358	0.885921		4499.05
A0A096UE19	Alpha-amylase	84.0061	0.000795405	1.0143	694250	516452	408330	777420	953753	796068	949540	801299	547670	323761	330592	339157	587894	356791	353960	1.10015e+06	1.31098e+06	1.193e+06	1.00297e+06	1.68538e+06	779362	1.19004e+06	1.26725e+06	1.69097e+06	1.41434e+06	1.36134e+06	1.79847e+06	1199776	1.8921e+06	1.34494e+06
A0A096UGL9	Exportin-2	108.32	0.00081085	1.00418	59530.2	44141.3	32285.2	78046.8	31468.8	27991.9	58118.7	39441.6	34470.7	8321.33	16929.2	3552.49	33132	11030.1	5350.49	17172.9	11329.8	11491	14814.1	5786.51	27372.1	16507	37085.3	30765.5	22282.2	25443.4	34581.1	38511.7	24932.7	27906.8
A0A0B4J337	Annexin	35.8411	0.00217263	0.945499	15347.5	16385.7	9637.14	76064.7	14783.2	13614.7	29585.4	65543.6	13216.3	6673.7	10359.8	7671.02	13518.8	8526.09	15127.1	28997.2			8948.27		10760.9		29538.3	32626.5				98971.1
A0A0B4J3A7	DEAD-box ATP-dependent RNA helicase 34	45.9599	0.000795405	1.01294	224827	287443	223756	218497	241976	227268	207466	163498	175041	107210	189504	206231	201418	121325	116135	123193	159194	127464	136979	106726	158479	218885	236657	240569	208107	153925	154478	276709	221816	255000
A0A1D6DQ74	ACT domain-containing protein	29.9081	0.000795405	1.02786	127847	98144.8	84217.7	85114.4	118489	123061	112379	119827	92263	125826	115064	104738	132190	140510	130642	139481	120813	117262	71740.5	134248	60445.5	91408	113182	149925	133953	108237	106757	143971	114500	108609
A0A1D6DQG3	Acetyl-coenzyme A synthetase	70.1689	0.000896455	0.992795	55179.7	56285.2	53372.9	69110.7	38381.6	39202.9	49689.1	56762	57011.4	37846.3	36791.6		49828.8		24558.1	53215.5	68532.7	58163.6	55268.6	38062.2	77344.8	73270.7	61789.4	55637.9	63444.5	54816.5	59747	85586.2	60181	66402.8
A0A1D6DSQ7	AT-hook motif nuclear-localized protein	39.5073	0.0039633	0.915025	17020.2	3099.27	1421.45	3896.9	4243.94	5149.55	1191.85	1215.25	1621.06	11398.7	4171.01	8284.2	3352.2	6357.2	8062.88											6998.48
A0A1D6DSS3	K(+) efflux antiporter 2 chloroplastic	119.402	0.000795405	1.0104	59139.2	52991.6	36717.9	83198.7	40723.8	34263.5	67377.8	44633.4	36932	11675.5	16399.2	9728.31	30883.6	10117.8	10479.1	37152.9	16791.3	13361.8	19803.6	9965.64	32001.6	20849.8	42061.1	32547.3	22586.2	29133.5	36229.6	44854.8	35295.1	33250.7
A0A1D6DT62	Uncharacterized protein	19.2469	0.00365853	0.931996	45049.8	62899.6	33158.2	71482.9	15665.9	56433.4	27575.9	30770.2	29404.9	55664.6	68820.3	28832.6	17718.4	23981.4	53599.1	34000.7		41955.4		20118.4	57537.1	21671.8	33267.8	61265.7	41523.2	92897.3	45503.4	96012.7	37404.2	46900.8
A0A1D6DTL5	Putative acyl-activating enzyme 5 peroxisomal	60.129	0.000820838	1.00159	71899	75156.2	50266.6	90745.6		51911.3	97988.1	44011.7	84323.1	64479.1	57395.5		66988.8	96166.4				81966.7	108096	52669.5	136141	66392.9	91980.2	143688	52711.1	66097.7	86420	184544	111312	70045.4
A0A1D6DTS1	zinc_ribbon_10 domain-containing protein	43.3284	0.00361342	0.9327			8664.63		6692.89	14068.1		4654.79		18862.5	13485.1	9040.38	16368.4	11441.5	12344															8803.18
A0A1D6DTZ0	Signal recognition particle 19 kDa protein	11.7025	0.00137621	0.965032	66149.8	53043.7	66191.9	50808.8	54867	60116.4	57097.5	64380.2	52153.7	68979.2	67608.8	64024.5	67219.6	80498.6	81983.4	61084.9	63296.7	63538.4	64710.6	71806.1	49497	52648.1	53395.7	59469.4	35527.8	61182.3	54943.3	57467.1	58476.4	51620.7
A0A1D6DU28	Putative phytol kinase, chloroplastic	16.3442	0.00119185	0.973453	28134.6	23684.9	11515.2	28841.9	20779.1	20326.9	32509.1	32276.2	17478.1	7183.16	13611.1	12811.9	22035.7	19918.5	17984.1	23723.2	14442.9	14957.7	16035.4	16750.3	16081.2	20655.2	21540.6	25237.3	23417.1	36304.1	43083.7	22670.2	34969.3	34598.2
A0A1D6DU31	Uncharacterized protein	50.7783	0.00991624	0.878412									4954.32	2737.95			4235.84
A0A1D6DU53	Carboxylesterase SOBER1	26.5646	0.000874085	0.995403	224597			54771.4		320627	102968	164593	222458	282478		58569.7	323541	316891	214164	309742	328694	311879	228763	252630	99462	333314	121420	221102	140593	121949	276567	190472	128376	153555
A0A1D6DUL4	Transport protein particle (TRAPP) component	30.8492	0.00117203	0.974475	67597.5	70284.2	80906.5	87982.1	74429.5	68909.2	59302.7	82145.5	86155.5	97710.5	98964.7	98601	77777.5	94636.2	90613.1	110653	117009	114741	98288.4	114554	318297	113370	66349.7	101790	112065	116511	200749	100731	110623	124923
A0A1D6DUN1	Leucyl-tRNA synthetase	126.179	0.000882889	0.994565	129869	94091.5	74303	192637	47633.5	62809	112688	85328.5	79546.3	24084.8	31033.1	7475.04	67423.9	29603.4	26201.3	29846.5	28702.7	32970.3	11384.7	31747	53635.2	25977.4	42883.2	62779.1	24946.6	38008.6	37158.6	91977.6	42355.5	61775.6
A0A1D6DVD2	Putative UDP-arabinopyranose mutase 5	46.9594	0.00394574	0.919424								15663.3	7096.47		16043.7
A0A1D6DVD3	Protein kinase-like	70.222	0.00438937	0.89616	1974.62	1098.92		2477.18	669.357		1878.93	1627.55					796.255											1347.64			1619.52		1106.22	875.77
A0A1D6DVF9	p-loop containing nucleoside triphosphate hydrolase superfamily protein	45.7627	0.000795405	1.02585	457012	446469	631923	695654	494655	392848	495111	550623	706469	465606	630910	695200	738955	588920	632918	1.07222e+06	989352	812198	849687	1.09092e+06	764961	852636	861696	830968	1.05115e+06	991837	1.25716e+06	869118	1.42142e+06	743460
A0A1D6DVH5	Lipoxygenase	98.6627	0.000795405	1.02685	272960	309837	249264	353256	209417	179581	268558	203429	222197	85966.1	103668	80822.7	116773	93056.4	89993	639191	613606	529122	714890	398192	1.16547e+06	602492	718436	749084	552903	608175	705368	789649	720016	608398
A0A1D6DVQ5	NADPH--cytochrome P450 reductase	77.5818	0.00397229	0.911941	18385.5			40185.4		29380.2	43442.7	46302.9	22477.6	6606.69			15691.9	107379		10221					36264.6	4684.95	31216.8	24649.4			36551.9	23238.6		31179.6
A0A1D6DVR9	Protein FATTY ACID EXPORT 2 chloroplastic	18.3732	0.00133335	0.966881	25700.3			40833.5		29807.3	19908.9		19234.7	37538.6	34277.1	25422.1	266152	31731.3	32240.2			15878.6	26608.4				15927			21974.2	35526.2	20782.8	22809.7	189390
A0A1D6DW07	D-3-phosphoglycerate dehydrogenase	64.7958	0.00081085	1.00396	66146.3	46854.4	35644.6	82620.9	43676	42626.3	68921.9	59116.1	40057.2	29358.4	42310.8	34019.4	50312.1	37227.5	42836.5	33983.8	41940.4	35440.8	43184.2	40778.8	55863.8	37393.3	53100.4	47386.1	39851.1	48186.5	56540.3	60528.7	52456.5	42713.6
A0A1D6DW14	Photosynthetic electron transport3	33.7272	0.00146546	0.960911		5401.47	9214.86				6152.38			8015.43	201370	13268.1	18146.6	23420.6	10397.3	10857.9				718855	423301						3929.24
A0A1D6DW28	UDP-glycosyltransferase 89B1	50.561	0.000859078	0.997175	56859.9	50718.9	44647.8	63230.5	43032.3	37191.1	50817.8	37183.6	49228	38235.1	32670.9	26764.3	45844.8	42390.5	24721.7	28266.1	31441.1	40946.7	32575.1	14531.7	29359.2	44047	51053.7	29854.2	22601.6	28401.1	34937.1	47695.3	29794.3	38437
A0A1D6DW31	Insect resistance3	48.4919	0.000800526	1.00652	259680	226938	98270.2	284375	186997	171528	245936	313962	88278.4	60622.5	98429.3	80951.8	246660	165488	144292	84042	81374.3	71424.5	44957.3	123580	33362.4	75098.4	73536.5	64940.7	39121.7	47089.3	93242.8	119789	64698.2	69291.1
A0A1D6DW94	Tetratricopeptide repeat (TPR)-like superfamily protein	177.014	0.00478501	0.893449			974833			751368				17837.5	732080	586661	932408	625900	33188.5		576566	31984.7		413272	1.30033e+06	15555.9				1050023	954276	689697	1.05925e+06
A0A1D6DWJ6	Ubiquitin-associated (UBA)/TS-N domain-containing protein	62.0472	0.00396761	0.91399				54383.1		63713.8		74304.7						80567.5	81679		37710.1	39830.7	43993.7	48820.6					40341.6		38998.4			32335.3
A0A1D6DWL0	3-oxoacyl-[acyl-carrier-protein] synthase III chloroplastic	46.6105	0.00081085	1.00392	167915	137305	146330	167453	139605	116439	158972	132846	157540	139413	133436	137147	115281	114313	117979	114620	146974	146526	155905	137419	157316	147523	138074	127309	120865	114808	140838	138101	110979	112044
A0A1D6DWL6	Glutamyl-tRNA(Gln) amidotransferase subunit A, chloroplastic/mitochondrial	57.4011	0.000795405	1.01155	196040	154767	158468	164344	149141	138538	177752	148110	172812	144097	135086	125745	148189	114280	120543	162843	172444	161194	172452	139707	194939	148444	171850	159924	141535	118707	157729	152648	112648	124762
A0A1D6DWY1	Protein kinase superfamily protein	82.2849	0.00109682	0.97826	29210.5	27562.7	29054.9	39123.9	23436.6	20649.4	30534.9	22851.8	29157.8	23847.1	20510.1	22278.8	27361.4	24637.4	25353.4				24717.6		30855.1		18639.4			40247.3
A0A1D6DWZ1	FGGY family of carbohydrate kinase	45.4388	0.000819656	1.00209	22199.1	25807.8	9456.83	43014.8	14997.1	11645.7	13068.9	26305.4	15870.8		12169.7	5760.5		7746.11	36899.6						14384.8		16109.4	17322				23184.7		6685.91
A0A1D6DWZ6	Transferase	52.1848	0.00260415	0.941607	8850.93	7096.66	5696.3	12788.7	6148.98	6409.35	11635	6780.9					3638.27			11839.9	50614.6	11998.4	13588.1	10562.4	12973.5	82349.5	15981.9	10022.9	8691.88	3970.78	9838.91	8775.29	3995.71	5796.92
A0A1D6DX18	UBP1-associated protein 2A	52.8885	0.000819656	1.00215	81826.6	81165.4	99063	65996.5	90548.5	80307.7	105002	110626	122012	78378.3	74030	75892	80375.2	62321	58554.6	43525.1	59653.1	52962.4	52202.4	61107.8	55343.3	51261.9	54698.6	56588.6	68563.2	75150.4	56049.1	60534.3	51603.8	73449
A0A1D6DYK5	Polyadenylate-binding protein RBP45C	48.8388	0.000959894	0.987168	131817	119122	117706	116976	120955	127570	110185	119838	130402	166805	148044	148525	124276	142891	149419	92138.3	107321	117782	111094	109927	103405	113394	111466	108098	91685.3	98621.9	101025	105723	75881.8	100386
A0A1D6DYL5	Polyketide synthesis homolog1	36.8197	0.00392996	0.923062	224821	221106	170424	494488	285788	141351	254743	205626	214923	136754	143671	115874	187418	286163	272157	96306.4	208094	99800.2	110898	181181	176467	105077	155185	139622	156489	286540	366985	164542	295766	134862
A0A1D6DYT1	Signal recognition particle 14 kDa protein	15.7354	0.000956766	0.987425	63173.6	49718	75768.9	51563.9	68709.5	53988	44544.8	66462.5	74264.4	92604.8	80647.1	94068	82747.1	92236.5	106510	41784.2	33429.4	48232.6	49565.3	72492.9	50984.5	46454.4	60812.5	51598.5	48388.2	53525.4	47474.2	56506.7	63071.9	43900.7
A0A1D6DYZ1	SIT4 phosphatase-associated family protein	64.9825	0.00117772	0.974111	46645.3	1.79635e+06	16209.4	47731.1	15219.2	34124.5	75371.6	18825.8	33375.3	11738.5	9168.82		24455	7656.27	64772.8	15219.8	16814.5	14103.8	12173.2		16756.1		40202.4	15595.5	15329.8	11173.3	13060.4	22451.1	8873.41	18222.2
A0A1D6DZ27	ABC transporter C family member 2	168.978	0.00118544	0.973707	281200	300678	275228	184409	303203	273876	251093	304710	280734	729956	161387	787376	310770	707759	383360	737679		643085			249699	606775	242576	265492	14810.2	19427.9	21388.9	219122	460172	491234
A0A1D6DZA4	Germin-like protein	26.8969	0.000795405	1.02491	350590	410562	175963	311853	270600	203911	238989	322430	325120	403169	299231	377465	405383	532585	426437	305168	285993	301191	264158	354511	200092	227449	249247	178600	259866	295694	396356	403181	384136	382775
A0A1D6DZK4	Uncharacterized protein	208.733	0.000795405	1.02533	84954.3	107037	101529	86094	74063.7	85716.3	106237	88366.8	75684	43231.8	70921.1	48187.8	62894.6	45763.1	55878.4	45083.9	31989.6	49235.1	42432.7	21697.9	66282.6	49341.7	73645.7	53487.7	55421.6	72052.8	61033.6	84596	72037.9	77253.4
A0A1D6DZK5	Adenosylmethionine aminotransferase1	55.7538	0.000795405	1.01786	106197	96176	80578.1	125025	87744.9	78648.5	104381	86241.4	97705.2	91327.6	89630.8	80535.6	101348	88720.2	89121.4	131968	115842	136106	138858	97654.8	156056	174356	178188	169637	128999	171354	162633	186064	126686	160821
A0A1D6DZR9	AICAR transformylase	64.2961	0.00400929	0.903961	50816	6696.81	6316.11	54900.5	5787.46	3650.75	8029.36	5253	4817.25				4932.14										2593.18
A0A1D6E013	26S proteasome non-ATPase regulatory subunit 1 homolog	109.347	0.000910224	0.991035	45450.5	34636.4	19239.8	61210.7	16688.2	25514.3	43048.6	29808.8	25190.3	12981.7	18818.3	15258.6	28052.2	11987.5	9613.28	1657.82	2738.67	1534.84	10111.6		20044.6	3226.35	19236.2	10961.9	12172.8	21932.3	22989.1	26008	32302.4	19716.8
A0A1D6E043	PAP fibrillin family protein	27.1944	0.000819656	1.00246	48794.6	64964.7	87254.3	43152	79180.9	84332.8	40801.9	35762	64731.8	77479.5	91202.2	93449.1	75021.4	64787.9	81790.4	183089	187341	174307	169446	235037	161570	146619	84843.5	135279	150467	95213.6	110448	97411.2	95592.1	89241.7
A0A1D6E1I7	PLATZ transcription factor family protein	28.3179	0.0098645	0.878538																16394.9		8692.02	18070.6							20042.1
A0A1D6E1J3	Heavy metal transport/detoxification superfamily protein	34.6751	0.00397229	0.911992			12796.8	16488			9301.81									3460.19								4685.76				10591.7
A0A1D6E220	Prolyl-tRNA synthetase	53.9771	0.00113912	0.975988	167406	139084	96370.3	185323	87147.6	92920.4	155992	118261	112126	107815	102888	78573.8	108375		91256.2		68766.4	92200.7	79601.1		137353		145514	126364	110745	141101	147265	161229	119638	106239
A0A1D6E263	4-hydroxy-tetrahydrodipicolinate synthase	37.3568	0.00112942	0.976575	130907	105434	102025	128989	97381.1	98214.4	124919	116859	114780	135635	129934	117394	122997	128280	131265	42454.9	35285.8	92424.1	41763.2	46646.8	88804.3	52423.2	85918.7	47789.7	57569	21528.5	84374.4	105918	73725.6	47663.7
A0A1D6E271	Copper chaperone for superoxide dismutase	23.1773	0.000896455	0.9928	72575	39462.3	43202.5	42287	48608.3	50020.1	40360.2	76940.1	66373.2	80685.9	64968.1	63216.3	58714.1	56691.8	46642.6	39173.6	43329.7	59587.6	42498.5	767049	27703.7	30354.9	38891.7	30140.8	33572.7	29323.6	6688.02	48714.8	36628.1	50068.6
A0A1D6E286	Pleckstrin homology (PH) domain superfamily protein	51.5692	0.0016549	0.95392	8784.86	11367	14036.4	12721.5	13550.5	39328.2	14312.5	19163.7	13193.1	20728	18850	46888.9	30369.2	18952.1	46764.5	10484.8	10538.6	9889.3		13415.1		6399.65		6268.37	7072.04		6072.87		5772.3
A0A1D6E3F3	OSJNBa0084K11.8-like protein	58.5777	0.00209072	0.946348				46696.7	46261.1		20552.1	13965	32366.9			19081.2		26764.9						28642.6				43906.3		29089.9			42268.3	51992.3
A0A1D6E3H4	Plasma membrane intrinsic protein1	23.1409	0.000896269	0.993165	171366	140299	128391	195190	136208	142437	144247	112315	142745	102977	130688	86484.4	111580	90095.1	81503.5	256175	164780	154550	203393	101239	214024	188941	185322	174413	184387	238932	216805	201399	155706	211783
A0A1D6E422	Putative isoaspartyl peptidase/L-asparaginase 3	42.0418	0.00959196	0.879202						24424.2				16216.2			9365.93		5501.29
A0A1D6E468	XendoU domain-containing protein	54.3587	0.00158289	0.956245	40789.8	38992.2	26091	46161.4	23380.6	38669.2	30543.3	32740.4	37903	24298.7	21375.2	26189.5	46867.9	32279.3
A0A1D6E4M0	Elongation factor G, chloroplastic	84.5989	0.000795405	1.0164	188440	177384	132336	184430	144786	154455	230555	181232	182561	139758	169318	141400	199194	137940	164003	105152	105373	139381	130306	95182	163259	107732	143888	167757	127987	136174	144760	160095	154306	142152
A0A1D6E4N9	Beta-fructofuranosidase 1	71.6986	0.00904899	0.880566				11885.1	10559.5	15914.8			13273.6	21823.9			12553.2				92034.9	67318.9	60851.8	32983.3			55490.1	61720.4	62429.2	89215.8	76941.9			64024.5
A0A1D6E4T8	Putative beta-D-xylosidase 6	82.9231	0.000795405	1.02251	134577	156924	157290	123341	152747	161775	127770	160854	159788	226119	174692	204688	159833	199123	181633	163094	156365	167125	141803	166780	113635	173568	139444	128497	151153	166644	137175	137134	154777	146724
A0A1D6E4W8	UPF0426 protein chloroplastic	13.1739	0.000795405	1.01106	39150.2	47026.6	40720.6	32449	56173	58765.6	35581.4	58171.2	39192.7	27427.5	43729.9	43396.2	52599	49422.7	43683.9	65693	57326.6	53350.2	42869.3	61474.8	36754.7	34233.6	37688.7	37093.1	44858.2	53772.6	47102.8	35773.3	78965	63434.9
A0A1D6E501	3-isopropylmalate dehydrogenase	42.9881	0.000795405	1.02024	117076	109608	108741	109910	112213	110172	121656	114646	113852	102368	102426	103538	113312	106877	108716	118259	119350	103341	110515	113848	118284	111989	108359	107271	101067	89494.7	98332.9	103705	86405	89390.4
A0A1D6E511	Inorganic diphosphatase	28.6417	0.000795405	1.02508	146052	153331	150511	156072	149557	230508	150138	167426	160547	190764	180112	181608	181375	201382	199828	196230	107919	127088	156459	226231	138634	124838	133558	133735	146247	272282	144915	148132	144112	150695
A0A1D6E530	Peroxidase	35.4762	0.000904754	0.991947	29993.8	40930.1	52327.3	33303.5	47927.7	49085.6	40330.4	46936.2	50569.3	55976.4	44029.8	59878.2	31050.6	47759.3	44637.5									1844.89
A0A1D6E566	AP-4 complex subunit mu	50.5378	0.00137333	0.965149	47692.3	49560.8	24654.8	50171.6	41718.8	22562.6	125900	46903.8	87144	47199.1	39895.9	55362.9	57457.2	47068.1	41108.7			21231.9	29741.2		47250.7	59203.2	49117.1	58588.5	47816.1	60983.5	55627.2		54743.8	49016.1
A0A1D6E599	Transportin-1	92.8216	0.00101517	0.983496	12035.3	15915.7	6355.54	21096.9	10133.9	42064.6	15319.7	14775.1	10961.4				10913	55306.2		7082.01			59955.6		12240.2		12971.7	10614.6	9139.54	8499.3	13554.2	16605.3	12659.9	11636.6
A0A1D6E5I0	C2 calcium/lipid-binding plant phosphoribosyltransferase family protein	117.601	0.00350458	0.934063	12121.2	22121.7	12194.2	35175.7	19420.1	71154.1	15267.7	10367.8	13902.1	8985.19	10144.1	121238	10745.3	11018.8	8156.19	8213.52	84116.4	89867.4	9172.36	4660.6	67512.9	7870.78	18842.1	98215.7	7673.92	70788.4	11235.2	20932.7	9665.48	90232.3
A0A1D6E5M1	Ras-related protein18A1	24.7313	0.00170092	0.952593	31597.3	28558.9		75111.5	43603.6		41167.3		19022.8		40139.7	49434.8	9512.96		33393.6		33042.9		8991.54		14209.1		48092.6	36004.1	63441.7	12026.7	12491.4	118574
A0A1D6E5P4	Uncharacterized protein	38.4323	0.000795405	1.02546	93943.3	116557	137164	87115.2	136709	132257	103072	132195	116843	148323	164801	161040	141713	155005	180518	156961	142408	126971	110234	138532	102564	102856	86489	86138.5	99470.4	96416.1	93831.2	83337.2	99035.9	83386.6
A0A1D6E5P6	Cox19-like CHCH family protein	16.3764	0.00128805	0.969006	5527.3		5703.13	12535.5	7916.54	6305.55		56942.7	23807.8		74136.4		6354.83	7616.83		61696.1	56865	49399.8	102896	115607	75068.6	62892	46281.8	88897.6	62181.7	52366.9	54714.9	55358.6	38424.5	58443
A0A1D6E5U7	Protein RETICULATA chloroplastic	42.4447	0.00439225	0.89613	79319	4209.53	50188.3	43694.4	8682.27	53791.9	43962.2	51482.6	80560.5	65704.6	30328.7		52414.5	55441.9	46050.7		10808.8		10647		43580.7			60030	50329			72352.3	4338.01
A0A1D6E5W5	Oxygen-evolving enhancer protein 3	20.1619	0.000795405	1.01457	84362.8	136686	199658	77384	134197	175556	111037	146918	122330	186204	251346	204709	170939	206713	249847	114373	90559.1	89061.5	74323.4	108668	75434.7	32662.7	55590.7	56628.5	98194.1	47866.1	74687.7	53711.3	199828	99044
A0A1D6E5Y0	Senescence regulator	19.232	0.00152551	0.958415			23634.6	3710.1	28549.6	31279.7		22591.5	10779.7	27796.5	21729.9	21114.9		39254.8					22818.1	32804.3	26498.9	34204.3	28652.6	38241.3	12021.8	35697.5	38774.1
A0A1D6E5Z5	Adenosine kinase	37.2876	0.00161838	0.95501	47441.5		13313.2	42118			31829.4	28456.5	19948.5	20078.6	16663.4		22278.8		15196.2
A0A1D6E671	Putative low-specificity L-threonine aldolase 1	39.1158	0.00759349	0.884164																17583.4		13973.3	14153.2		23911.1	19786.1	19613.7	13870.3			19059	17611.3		15251.2
A0A1D6E684	Protein root UVB sensitive 2 chloroplastic	51.6945	0.00395012	0.917713	32930			39618.1	24738.6			19938.4							30065.8	18315.5					30790.9	23416.4	41321.3		22155.5	23345.9	34968.2	45353.3	16500.7	26352.7
A0A1D6E6B3	Isocitrate dehydrogenase [NADP]	54.5639	0.000795405	1.02145	196010	164603	113772	227575	138887	117778	202186	157021	136190	72067.7	89286.1	77531.3	128730	92171.6	84332.7	92857	133418	82651.7	93271.2	114685	121481	111370	132523	117295	110260	117453	135880	113299	120757	117179
A0A1D6E6K9	Polyadenylate-binding protein	69.6836	0.00352908	0.933772	22364.9	17507.1	108756	28796.5	21595.7	13086.9	27025.1	22530.1		330385			18425	90526.2		650583				1.21571e+06				9581.58	30612.7	105378		74570.4
A0A1D6E6W1	60S ribosomal protein L23a-1	17.766	0.000795405	1.02726	1.58882e+06	1.60572e+06	1.9505e+06	1.44268e+06	2.04719e+06	2301530	1.38507e+06	1.63481e+06	1.84899e+06	2.92751e+06	2570953	2.92309e+06	2120289	2.74519e+06	2.73689e+06	1.38516e+06	1.32733e+06	1.36793e+06	1.3132e+06	1.37824e+06	1.24359e+06	1.34242e+06	1279138	1429015	1.28744e+06	1.37252e+06	1.16005e+06	1.13559e+06	1.17495e+06	1.15502e+06
A0A1D6E703	Eukaryotic translation initiation factor isoform 4G-2	86.4638	0.000800526	1.00808	140876	118171	92259	157363	84856.9	85088.4	155809	127180	114871	77493.7	90002.6	69073.5	107909	84733.3	82469.7	100608	90455.7	86940.8	82729.2	85642.2	111937	75414.6	112488	94100.8	84214.6	92089.8	96123.7	101213	97429.7	109149
A0A1D6E777	Leucine zipper-EF-hand-containing transmembrane protein 1	41.9562	0.00602951	0.888554	16469.1	18725.9	14746.3	17847.6			17381.2			17071.1	17031.6		21117.7																	5787.71
A0A1D6E789	NAD(P)-binding Rossmann-fold superfamily protein	40.476	0.00663341	0.886793	74741.3	48486.7								38781.5						47757.9		26313.1	33805.1				3769.42	5326.21	1955.46	2994.48				3821.36
A0A1D6E7A3	Uncharacterized protein	16.7935	0.00401361	0.903746	31457.1					28473		26942.4				26183.4	29218.1	4081.88	25231.8	40196.5						33028.4						46209.2
A0A1D6E7M3	Protoporphyrinogen oxidase	59.5806	0.00137963	0.964851	318728	432310	519203	338917	326668	369408	338784	315243	388251	432901	514650	586605	429196	609066	700284	544130	523240	604548	491018	875657	658328	339055	358649	458845	916273	1.00002e+06	1.16897e+06	717159	1.13388e+06	1477014
A0A1D6E7P3	ATP/GTP binding protein	43.8393	0.00108755	0.978756	92151.6	80307.2	74539	91257.4	71357.1	72053.3	85090.3	92167	84949.5	95210	90478.4	85563.3	73533.4	87109.2	67925.1	79238.7	74042.5	82573.5	71030.6	84246.5	71351	76345.1	75839.8	65027.8	67778.9	80278.2	66216.9	88971	74883.1	79938.9
A0A1D6E7S9	Serine/threonine-protein kinase OXI1	48.3717	0.00355239	0.933492	331804	262157	160463	355800	315527	439121	351199	529830	114612	121787	75357.7	201404	92869.1	220604	198915	309343	316118	287768	261633	369905	254598	382440	342490	362097	320724	352031	437539	282784	131222	373453
A0A1D6E7V2	Inactive LRR receptor-like serine/threonine-protein kinase BIR2	67.2417	0.00232466	0.944032		48612.5	5701.81					5978.58	4734.64		7823.48	10053.1		12365.3	22589.9					70743	10427.1			10257.2				9691.27	16314.8	5759.41
A0A1D6E7V9	Malate synthase	61.8441	0.000998153	0.984508	157715	178187	56785.2	183165	44409	318495	98982.3	90167.6	115174	182067	256345	424949	241704	259588	222783	555910	217649	585316	227325	685603	275011	278080	127706	275069	245725	302876	175722	164623	259704	289241
A0A1D6E7Y3	Plant UBX domain-containing protein 1	27.0948	0.00160481	0.955419	11868.4	15239.4	14773.9	11349.5	23951.3	23100.7		17675.1	23876.9	25353.1	22292	20622.2	19259.9	29943.9	16065.5	31181.7	15137.3	19832.6	16087.7	30906.4	37508.8	19074.4			10092	10128.2		14114.2		17198.5
A0A1D6E7Z2	Serine/threonine protein phosphatase 2A regulatory subunit	58.2488	0.00380052	0.929251	26623.1	24524.1	13955.1	27625.2	18672.2	18416.8	28642.6	21785.5	20381.9	13661.1	17062.5	10792.1	21747.3		12537	13743.8		14150.7			16960.9	10815.9		16039.8		17635.3		22185.9		19220.4
A0A1D6E839	Topoisomerase-like protein	73.5904	0.000819516	1.00272	64314.2	48184	36972.2	59466	37756	21843.3	61176.8	49475.3	44396	22536.4	23934.4	32195.8	40336.7	26678.9	27366.2	19906	36478.1	29791.2	39293.6	25290	48225.7	22832	62098.5	34995	33689.3	46848.4	45987.3	49531.7	33588.7	44469.3
A0A1D6E8B5	S-adenosyl-L-methionine-dependent methyltransferase superfamily protein	31.0437	0.00387685	0.926316	62378.1	69484	20136.5	22140.5	18889.6	80725	65008.9	67303.1	68512.2		18646.1	28054.3	77961.9	132919	105370		161055							9674.56
A0A1D6E8F2	Transglutaminase21	26.9488	0.00394128	0.919966	15888	19529.7	15182.2	10109.8	12592.4	19260.3		17641.1	16853.5	24060.7	24088.4	19430.1	18376.2	25979.7	21946.3
A0A1D6E8V7	AAA domain-containing protein	38.3641	0.00397792	0.909093		5827.03	5678.54	4649.33	7694.07	6677.49		6287.62	7688.24	6983.46	6395.51	5637.9	6955.73		6248.11	8950.34		5734.89	5304.54	7465.17				4561.68
A0A1D6E923	Anthranilate synthase homolog1	30.1264	0.00104615	0.981229	41179.7	47502.7	30157.6	30078.5	57808.6	83316.1	56560.5	94516.2	44788.5		31812.3		64155.4	22094.4		55850.8	67775	57034.7		92790.4	37823.5	43272	41002.8	52209.1	54963.7	33471.7	48628.7	41365.1	77002.9	71805.2
A0A1D6E936	OSJNBa0072F16.18-like protein	37.3427	0.00353691	0.933659	179025	170393	158383	176689	129732	164553	161862	118847	160172	158563	154910	132573	135938	128029	146842	217190	193149	214313	237125	155677	283187	214159	256715	246128	239590	322702	272663	311350	214792	291993
A0A1D6E942	30S ribosomal protein 3 chloroplastic	17.9838	0.000795405	1.02375	121663	156778	153708	94786	131580	153180	86238.3	160744	83181.7	134797	159314	147060	117747	157109	198804	162755	155276	140866	169238	120842	154635	87367.2	80398.8	107270	130826	102042	78423.1	78254.2	182513	116534
A0A1D6E965	Glyceraldehyde-3-phosphate dehydrogenase	42.8568	0.000795405	1.03115	15079335	16866936	17046392	16381805	14116553	13541412	15348928	11540724	15169442	13794829	12942873	13171843	12130004	10834534	11347539	19350704	21308404	21152430	25309130	19248324	27438512	24019802	25907518	24951092	23563690	22068630	25392270	25963158	21542400	21000824
A0A1D6E966	Tyrosine--tRNA ligase	53.4194	0.000795405	1.01637	78609.1	69817	53319.8	87207	57488.2	52102.2	76412.8	71148.9	57180.1	29171.5	37057.9	39362.9	44760.2	39870.1	38419	47561.8	50440.6	45129.1	43923.4	44755.5	52066.8	46670	57198.1	57060.9	45998	51606.5	64609.8	54273.5	47532.8	47415.5
A0A1D6E9B1	Protein disulfide-isomerase LQY1 chloroplastic	17.5991	0.00161538	0.955115	25979.1	23212	27524.6		20123.5	30861.6				38644.2	44045.4	31025			47295.8	55136.5	39269.2	40264.9	52605.9	41312.4	48168.1	36742.4	47169.5	41485.5	24017.6	46778.8	26868.9	71552.5	25757.6	27921.8
A0A1D6E9E3	Glycosyltransferase	54.412	0.00106169	0.98027	103801	72921.6	36214.6	119876			27257.4	59495.7	75423.4	69415.8	40621.3	47005.2	58197			84317.5	99919.9	95097.6	77632	65586.9	110166	75470	95107.9	116803	89100.9	96606	110840	158009	108819	109594
A0A1D6E9G7	Uncharacterized protein	27.3963	0.000795405	1.03493	303557	570466	572461	380180	582387	794938	367623	799938	590975	801262	798463	1.0532e+06	508987	707784	829904	303696	307065	218883	290620	338534	219965	395178	233329	264443	306963	383647	272869	267357	367894	345977
A0A1D6E9L1	Zeaxanthin epoxidase, chloroplastic	72.6344	0.000795405	1.01178	24093.8	16940	38165.7	39792.5	8344.45	45274.5	10556.5	19302.5	39722.7	27715	5445.84	39670.7	14613.7	25307		93302.9	92289.3	101905	103560	91766.3	109794	72428.6	121476	115140	25748.1	112579	124562	124625	77095.9	37022.5
A0A1D6E9S6	RmlC-like cupins superfamily protein	11.0416	0.000795405	1.01622	231080	283042	339944	205078	343595	331603	241314	260737	281808	374678	419735	408085	355185	429901	474824	586564	501072	542785	495215	584073	430884	490912	460167	481041	447039	394491	392097	460496	456400	463516
A0A1D6E9U0	26S proteasome non-ATPase regulatory subunit 11-like protein	48.3448	0.000800526	1.00575	138281	124668	107616	150634	97386	99354.5	127321	110040	108360	93289.5	94071.6	88487.2	117480	105978	97507.5	81700.2	80183.1	84551.5	73153.9	57454.6	112919	79347.9	100974	83485.9	99915.9	102745	92730.7	103259	78590	89997.5
A0A1D6E9Z0	Transmembrane CLPTM1 family protein	68.9951	0.00390234	0.925012		19446.9		23719.1			26736.5	12165.4	14768.9	11342.8					21189.1
A0A1D6EA71	Uncharacterized protein family UPF0090	35.8208	0.00169172	0.952833	69034	73711.2	81415.7	67262.5	77552.5	88441.1	79900.9	75151.8	91147.1	98300.5	87175.8	98583.4	92809.6	99316.5	112425	59468.3	66341.4	35799	63757.3	98269.5	54408.6	84869.2	61563.5	78876.5	53891	30163.4	62241.1	66816.9	30893.3	63339.1
A0A1D6EAC4	L-ascorbate peroxidase	30.5413	0.000795405	1.02716	229881	228826	241232	227128	244922	238918	211336	268457	248150	307207	313031	277288	281260	319482	320160	265508	237698	226517	201943	270848	188127	248136	195691	208482	197664	213732	189768	188793	212396	210906
A0A1D6EAQ0	GrpE protein homolog	30.0884	0.000795405	1.0311	526322	622680	746870	468232	807673	810921	555737	697298	673261	924532	863866	997097	743162	884127	950420	816606	811431	696863	683957	872903	567881	725269	550319	589061	669938	676449	563351	466243	672535	580523
A0A1D6EAR6	Phospholipase C	45.9205	0.000881511	0.994809	45637.4	49266.1	40860.8	20997.4	47117	50144	33855.3	46676.9	43642.3	53069.2	39040.9	54184.1	31814.2	38289.4	46304.6	46171.9	31797.5	43545.2	27776.1	35535.8	15371.7	30672.5	36839.1	22964	31701	25337.4	25705.6	20671	23052.6	24778.4
A0A1D6EAY0	60S ribosomal protein L3-1	45.8404	0.000795405	1.02755	1.10476e+06	876855	703837	1.25548e+06	684386	626414	979273	760937	775095	592273	570902	461620	662085	516939	468637	386472	399185	408141	434160	286803	700143	471694	670516	613960	494557	558574	635168	794437	575290	587758
A0A1D6EAY3	Alba DNA/RNA-binding protein	25.7376	0.000795405	1.03073	48775.1	39611.5	35881.2	34573.1	55850.6	56830.2	38933.7	60955.6	46183.1	44779.4	47042.9	48697	50653.3	55039.9	50189.2	47486.7	48586.5	50289.2	39484.6	59624.7	27816.3	43972.3	43986	42138.7	41975.1	36580.4	39728.8	31561.1	44225.7	43756.4
A0A1D6EAZ9	Uncharacterized protein	12.1898	0.00116947	0.974595	120581	103703	91622.7	80974.6	94061.1	92042.5	84123.2	74276.9	87546.2	77587.2	114916	84622.1	91284.2	73318.7	105767	16423.9		21331.8	44542		47676	40415	48459.5	56962.3	34151.4	29943.5	38992.4	51096.8	34864.6	42589.3
A0A1D6EB22	Abscisic acid stress ripening3	27.7766	0.000795405	1.02309	80406.6	95346.9	116700	54623.1	59306.7	74130.5	58308.9	130774	79828.7	245249	184159	331122	187478	317638	296386	171770	55477.8	71978.8	118662	104247	116859	100776	72458.4	45638.1	88241	81845.7	74778.7	80349.2	25116	78816.4
A0A1D6EB42	Structural molecule	28.1683	0.000795405	1.01287	76599.6	70842.3	741353	79373.2	89879.2	73532.6	80397.6	61423.7	69005.8	77305.5	875518	93146.3	85543.8	84618.5	94137.4	75641.8	57295.8	69782.7	61427.9	1.08726e+06	73302.1	86033	90532.3	91793.9	100562	80944.4	93163.7	63346.3	33791.2	56213.6
A0A1D6EBE5	NDR1/HIN1-like 1	24.0697	0.000896941	0.992692	22337.8	25652.3	50246.9	27956.4	34149.7	31948.4	33504.4	35659.7	24514.7	40300.2	55865	36602.4	67521	60661.1	63211.9	20186.3	43494.6	42597.7	55220.5	88749	30559.2		24003	37612.1	21942.6	62010.7	33332	59891.6	30702.8	50023.6
A0A1D6EBF2	Transmembrane protein C20orf108	20.75	0.00397313	0.911455	104308	159635	166733		136649	161055	129643	133043	123015	190536	204658	164588	199920	248107	262622			125356	131193	129527	141713	48461.5		29647.9		85827.4	98220.9		133497
A0A1D6EBL3	Alpha/beta-Hydrolases superfamily protein	43.3788	0.00202963	0.94704	23509.6	46223.4	28975.7	38197.6	55173.2	162483	52506.1	28363.9	62723.4	58935.7	67453.3	34038.5	45889.4	72008.9	55676.5	36655.6	16098.4	22579.6	301995	28373.8	44995.1	57120.3	289062	34762.4	377246	46406.2	41459.8	104732	62256.5	51673.8
A0A1D6EBM8	Late embryogenesis abundant protein-related / LEA protein-related	40.0988	0.00390221	0.925064			30589.9		22512	30257.2		30778.9	38771.9	34893.4	58280.3	31969.3	6287.56	55810.2	45751.2	26621.5	31341.9	24856.3	8379.25	29817	21426.2			7688.62	23282.2			29627.2		28613.5
A0A1D6EBQ5	1,4-alpha-glucan branching enzyme	121.271	0.000795405	1.01558	370257	358770	303486	434823	283486	255558	392979	302371	323524	264214	274504	250573	284980	221441	241487	219963	256084	235217	302927	182607	383839	233392	314512	309737	306932	268265	317242	325700	303992	252908
A0A1D6EBV6	Uncharacterized protein	48.7027	0.000819656	1.00226	117572	130532	137022	122265	129534	125001	125752	117651	122096	141672	132979	146085	117293	140009	140175	102053	92384	120372	125347	79943	112954	140892	131408	128428	90765.1	121332	104659	120219	105857	102020
A0A1D6EBW3	Mitochondrial import inner membrane translocase subunit Tim17/Tim22/Tim23 family protein	28.1836	0.00105227	0.980832	8548.04	17278.5	38327	70257.6	25554.5	23533.1	9159.35			44777.8	25873.6	22181.9	15242.5	35950.7	17432.9	42750.7	57692.1	41339.2	37880.9	41825.7	37179.6	39117.6	16176.2	26845.8	39439	24150.6	25231.7	29383.1	33876	22950.5
A0A1D6EC22	Diadenosine tetraphosphate synthetase	75.9571	0.00117325	0.974387	34595	26673.2	15740.1	39174.4	13578.1	6152.22	21936.6	20861.3	22752.4	7844.56	9116.63	14627.2	15470.3		4525.12	7944.62		11754.5	6507.48		27100.7	2401.36	22153.7	23895.6		6283.99	9697.52	27459.1	12140.3
A0A1D6EC40	Trihelix transcription factor ASR3	37.752	0.00211159	0.946119	30217.2	20662.3	22883.9	4617.16	33284.7	21524.3	36327.8	26349.4	29874.5	57553.2	23450.6	26410.9	18746.6	7845.21	21841.7	25927.4	21206.8	23852.5	15314	6326.95	27176.4	25398.2	61423.3	33645.2			37865.5	32886.9		30473.1
A0A1D6EC50	Double Clp-N motif-containing P-loop nucleoside triphosphate hydrolase superfamily protein	86.7642	0.000907456	0.99152	197048	181842	205996	204342	184879	182530	227070	205293	175821	142601	144589	146128	181283	133635	127082	124040	142186	123614	159810	140458	170795	146759	155606	155129	137617	151101	164385	152793	98936.8	135741
A0A1D6ECA9	Sec-independent protein translocase protein TATB, chloroplastic	22.2864	0.000795405	1.01237	311348	338562	411563	241762	370140	476947	290483	475538	354041	529583	578488	530629	431088	553043	648843	975711	987830	921536	775131	1.18458e+06	634981	336527	389794	494465	925587	641502	591589	467744	852978	707560
A0A1D6ECC9	Dihydrolipoyllysine-residue succinyltransferase	39.7066	0.000795405	1.02928	694464	551399	596798	682753	588124	615550	613696	702957	652066	691978	698560	700682	770620	886186	835166	444738	472263	496107	486614	488415	457813	492171	436003	469605	494697	642556	535839	543855	571232	530864
A0A1D6ECD9	Membrane-anchored ubiquitin-fold protein 4	13.7817	0.00104335	0.981532	19739.4	39290.5	28915.4		29904.8	35700.6	18778.8	49958.6	35588.3	69651.8	40778.2	57013.4	60215.2	62731.6	71318.3	57503.6	64767.6	67644.5	47348	48313		49341.7	26271.4	36805.9	38586.1		36917.4	51249.3	31785.1	49771.4
A0A1D6ECE2	Beta-13-N-Acetylglucosaminyltransferase family protein	13.9903	0.00813988	0.882803	28336				32236	36551.3			33159.4		33874.1		19597.6				30727.9	36037.8
A0A1D6ECI1	Putative metal-nicotianamine transporter YSL6	74.5593	0.00459601	0.894553	47443.4	26196.3		36612.3			26032.1	13684.9	23191.4
A0A1D6ECJ9	2-oxoglutarate dehydrogenase E1 component	81.1426	0.00421555	0.898192				19998.8			13726.6											15583.8			16932.6		8159.95	26830.4	6791.65	18646.8	30986.5	22655.7	17240.9	15638.9
A0A1D6ECT3	Splicing factor-related	79.5638	0.00425282	0.897646	21393.5						16002.4																10597.5
A0A1D6ECX6	60S ribosomal protein L37a-2	21.7773	0.000795614	1.00974	325870	179538	128018	301322	140635	121190	240771	160423	225857	259358	175643	177389	203241	184346	185148	101098	107418	129677	137396	105006	181548	183877	248669	258234	213692	233079	236041	315402	197472	187870
A0A1D6ED15	RPM1-interacting protein 4	29.8681	0.00146089	0.961102	165973	11701.4	14326.7		42886.8	139879		114271	101834	72590.5	177644	72044.3	27935.5	56905	64792.3	27043.8	115115	21404.6	13289.5	72280.9	7831.5	55338.8			68594.2				13251	13910.3
A0A1D6ED23	DnaJ domain	73.4456	0.00140852	0.963641	5544.35	4942.71	7765.63	24406	4725.59	4082.2	8041.91	6557.52	6503.74	5643.02	6047.25	5323.41	6680.54	4352.73	4530.79	4697.56	5574.48		3811.92	1985.25	5902.84	4400.16	6830.17	3583.26	4862.9	2734.62	3352.18	25158.7		5676.46
A0A1D6ED46	60S ribosomal protein L35	17.8624	0.000795405	1.0233	2.16972e+06	2.30061e+06	2.68069e+06	1.88235e+06	2.87245e+06	3.1629e+06	2.00976e+06	2.50347e+06	2707349	3.64579e+06	3392166	3.71312e+06	2.79805e+06	3.37476e+06	3.46891e+06	1.85983e+06	1.83636e+06	1.92828e+06	1.88431e+06	2.0223e+06	1.83303e+06	2076429	1.85488e+06	1.96477e+06	1.91132e+06	1.74756e+06	1.66957e+06	1.57066e+06	1.79947e+06	1.72667e+06
A0A1D6EDD4	Pathogenesis-related protein 1	20.3218	0.000965818	0.986705	275311	260243	271412	300134	221684	244738	209038	422514	295433	480586	596381	480155	483684	784698	530689	137226				415228		303933	214856	199032	187144	269415	274304	452974	201954	317324
A0A1D6EDK6	Acetyl-CoA carboxylase	256.852	0.000795405	1.02022	105799	84534.6	62172.8	137669	60583.4	53976.7	106260	80376	72594.8	15756	33027.6	20876.7	53559.9	7607.31	64871.2	7886.27		44230	17120		49383.5	54389.4	40216.9	25613.7	33474.3	22915.2	37563.2	50242.2	36797.6	36124.6
A0A1D6EEC6	Putative translation elongation/initiation factor family protein	48.6755	0.00143703	0.962204	108219	87437.6	74554.8	110453	74817.2	82771.3	88865.3	75793.8	79543.6	65556.7	80018.6	59485.1	84581.7	60219.5	40321.2			37026.5	32375.8	24827	75577.8	29896	62792.7	73572.8	75808.7	41607.1	56002.6	77122.3	36398.6	35844.2
A0A1D6EEN9	UDP-glycosyltransferase 85A7	43.7349	0.00110005	0.97802	66848.4	21896.5	28202.8	113611							20624.8		27389.9	24940.9	11975.9	39366.8	57332.9	49366.7	32868.2	28966.7	81640.1	44096.2	55295.1	64961.1	35520.2	34761.4	53641.6	86426	3314.08	56692.9
A0A1D6EEW2	Natterin-4	41.1474	0.000795405	1.03589	5.47899e+06	7059488	4.95725e+06	7.01708e+06	4.9085e+06	4.26015e+06	6036464	4886764	5.52788e+06	4476618	3.96481e+06	4.1378e+06	3.49551e+06	3923286	3697224	1.56742e+06	1.98765e+06	2612716	2.68759e+06	1.54184e+06	3.41803e+06	3.06183e+06	3.55959e+06	2.76197e+06	2.23883e+06	2494726	2.91199e+06	2.79664e+06	2.95393e+06	3.04186e+06
A0A1D6EEX1	Natterin-4	41.1685	0.000795405	1.02402	1.09511e+06	1.50785e+06	982438	1.4325e+06	992737	729057	1.22706e+06	953494	911760	736388	608847	614194	520515	637492	540451	314521	390122	692410	597192	304038	799214	784254	933839	728082	549717	608496	707053	686301	699789	703157
A0A1D6EEX6	CBS domain-containing protein CBSX1 chloroplastic	27.4063	0.000795405	1.03215	224129	295761	346515	163734	328739	367097	225456	337260	294657	483909	453205	449327	402225	442792	492368	373975	328545	294508	231702	347079	192371	227183	172888	196403	340259	248207	285621	169212	293351	259430
A0A1D6EFG1	Glyoxylate/hydroxypyruvate reductase HPR3	35.4015	0.00134042	0.966539	34060.6	62385.2	41011.4	38540.6	49733.4	40060.2	36543.2	31420.2	45484	3999.74	50014.7	42452.9	31056.1	40978.4	46376.2			3456.62	2676.32	5751.47	2050.59	42572		71322		71542.7	2906.33	2227.12	61177.7
A0A1D6EFI7	Sterol 3-beta-glucosyltransferase UGT80A2	66.1983	0.00162987	0.954653	28718	27883.8	28090.8	36921.3	8515.83	15577.9	29289.9	24993.5	29115.6	30933.8	14964.4		20343.6	21690.7		20221.1	28608.3	28068.3	32331.7		22842	27281.9	32386.9	31214.1		35133.8	28983.3	34304.5	23199.4	27067.2
A0A1D6EFK7	Protein transport protein Sec24-like	109.57	0.00277435	0.940311	10560	10172.9		85173.3	2871.56	3041.55	18693.7	51695	5486.84				4233.89								397046	7660.08	8352.16	381032		918072	336887	17623.8	4619.5	5868.58
A0A1D6EFN9	Pyruvate dehydrogenase E1 component subunit alpha	46.4039	0.00081085	1.00409	50152.2	49340.9	46289.1	48124.8	38180.7	35007.9	34287.2	32108.3	51943.3	26506.8	27709.3	23528.5	50876.6	49141	37069.4	24475.9	25438.9	16599.8	21418.4	15042.3	28319.1	17976.7	27474.5	25389	26642	17152.7	20062.9	39076.5	24379	21447.9
A0A1D6EFP8	Fe-S cluster assembly factor HCF101 chloroplastic	57.0994	0.000795405	1.01381	84081.4	57619	63880.9	59896.4	51137.5	51154.9	71816	64770.8	68240.9	61448.8	55859.4	54123.2	56355.9	47774.9	55289.4	83046.1	89907.7	85528	88615.4	52009.4	96580.2	72027.7	79459.3	81735.5	63915.3	58025.6	67854.5	70765.9	63939.6	62007.3
A0A1D6EFV2	Zinc finger (Ran-binding) family protein	38.9696	0.00399814	0.905316	85170.8	62775.5	120983		48484.1		61324.6		76038.3	62098.8			43615.6					54790.8	34316.8			32479.3			60745.7			85860.3
A0A1D6EFZ8	Rhomboid-like protein 19	26.0856	0.000893866	0.993343	52545.8	44717.2	40307.4	57141	62321.6	51132.3	58978.5	44635.9	70891.5	75389.3	59729.4	48229.3	65501.8	57029.7	80165.5	49051	47667.2	38436.2	41558.3		39901.9	41874.6	31999.5	41650.7	37221.5		36772.3	40447.8
A0A1D6EG27	Phosphoglycerate mutase-like protein	40.5135	0.000888416	0.993945	66103	54966.2	47297.8	56573	88079.7	56007.7	82339	65010.7	102312	59267.1	59745	56069.6	65580.9	60522.9	61185.4	71671.5	47195.7	58738.7	111085	40704.6	61595.4	59678.7	68865.9	69271.9	83197.4	58647	44782	59646.2	52901.5	55588.4
A0A1D6EGA5	Aconitate hydratase	101.241	0.00252756	0.942266	6192.28	3360.7	1397.32	7942.23			6314.03						3059.42					3345.87	3050.11		4319.49	3335.96	8729.94	3904.2			3835.12	3801.22		4274.32
A0A1D6EGC9	ATP-dependent DNA helicase	43.3666	0.000826904	1.00106	24991.1	20832.4	15768.2	44565	15260.6	12249.8	34277.7	18196.7	24951.1	17328.7	21721.5	12497.3	17006	23034.8	13174.8	9934.66	12225.2		14016	9498.81			21056.6		5410.21		10323.2	14586.3	16201.5	15409.4
A0A1D6EGD3	Putative isoprenylcysteine alpha-carbonyl methylesterase ICMEL2	26.1672	0.000948553	0.987889	27975.9	41847.1	53496.1	27943.8	46012	50583.1	38192.4	41177	41977.5	62133.9	53816.1	61361.4	36844.1	45631.7	46102.3	94629.2	72966.3	59436.5	42617.5	92187.5	33374.4	50572.1	28934.4	31050.8	64107.2	67054.9	44971.4	26831.4	50236.7	39492.1
A0A1D6EGG0	60 kDa jasmonate-induced protein	37.076	0.000800526	1.0076	51872.1	66468	109481	56633.3	54805.5	102688	50669.2	49114.5	72225.2	66484.9	111524	70027.4	65209	83979.5	71986.7	88325.5	45412.1	50733.3	86363.7	42846	70620.4	84106.1	54243	68159.2	33765.7	31167.8	78345	66595.5	60648.6	76589.5
A0A1D6EGL7	Protein transport protein SEC23	56.8357	0.00385404	0.92757	9464.34	3013.23		10154.3			14431.8
A0A1D6EGP0	Zinc finger CCCH domain-containing protein 33	44.9709	0.00086438	0.996518	70421.3	55112.8	31230.9	60286.8	48189.3	45851.8	53654.7	34592.6	66545.4	49678.4	48619.4	62527.9	57907	40067.2	41788	54412.3	48703	30041.8	42176.3	45514	41426.7	24658.5	48278.5	60025.4	49253	33966.7	35449.3	66885.8	38747.9	21806.8
A0A1D6EGS0	Protein transport protein Sec24-like CEF	116.207	0.00398662	0.906401	66468.9	24088.5	29776.8	31556.5			45942.5	35482.7	38400.8				19577.3					458.438					23008.9				660.38	26203.8
A0A1D6EGZ7	ARM repeat superfamily protein	47.696	0.0083271	0.882357	48462.6	52272.9	15568.8	13248.7		9990.72	41995.5	54970.1	9828.37	7215.1	10947.3	10555.7	56186.2	53839.3	11889.4	6551.69	5254.91	8335.4					2955.19	9600.95			5772.07	7739.6		9826.22
A0A1D6EH08	O-methyltransferase ZRP4	35.0864	0.00103495	0.982005	14763	6886.43														58102.4	83861.3	67843.5	124980	66533.4	138964	86779.5	67955.2	37944.6	75810.9	59257.5	101935	79220.8	53962.6	52030.6
A0A1D6EH52	NAD kinase 2 chloroplastic	98.7966	0.00992289	0.878393	24737.8	23587.5					28564.1	15417.7										49779.9			4825.03
A0A1D6EHN7	V-type proton ATPase proteolipid subunit	11.3144	0.000879087	0.995057	68997.8	62776.1	62023	72983.2	52565.3	66946.1	59918.9	50395.7	60439.9	37287	80067.8	67018.2	80563.6	83928.6	110369	24151.3	51024	49132.4	59252.7	18532.1	64201.4	42105.7	54783.8	47497.4	60457.5	62223.4	59392.3	72109	67855	80569.1
A0A1D6EI19	mRNA-decapping enzyme-like protein	49.0907	0.00405516	0.901583						26886.3			24399.9	34425.8	43327.5	25393.5	33136.3	33084.8	39578.9						39428.2	22308.4						29926.8		30898.1
A0A1D6EI47	Amylomaltase	34.7794	0.00405088	0.901858	34616.9	22759.5		26825.4	18694.7		38954.4
A0A1D6EIA5	Galactono lactone dehydrogenase1	101.486	0.000795405	1.01281	92724	67899.8	69826.7	95112.9	62326.8	65486.2	94548.5	79193	75218.4	84487.2	72250.1	26596.7	81206.8	29484	29897.4	80766.7	60559.3	65621	65346.8	43324.3	89979.6	66117.4	90974.4	83705.9	75798.6	70718.6	75721.5	93829.1	61442.5	68837.3
A0A1D6EIB6	2-isopropylmalate synthase	88.564	0.000800526	1.00571	46172.9	32984.3	28224.8	47454	27933.4	23199.8	43644.6	33937.5	34291.1	6131.27	30909.9	24572.8	32384.6	25456.2	6451.72	24285.8	28950.5	24251.4	7761.88	30322.2	34442	5157.32	35712	34609.9	34892.4	24692.5	29409.3	37785.1	48039.6	33800.9
A0A1D6EID3	PP2A regulatory subunit TAP46	48.5168	0.00790844	0.88337	3225.35		4364.33	3256.48		3745.88																	2938.99							5185.57
A0A1D6EIE0	E3 ubiquitin-protein ligase listerin	131.322	0.00406403	0.901207	116711	109708	90378.4	95393.3	90219.7	158986		95308.1	98851.2	139573	178528			140470	190935	81490.9			128388		131294		98159.3	100946	45350.3		100433		73324.8	100981
A0A1D6EIJ2	RNA binding (RRM/RBD/RNP motifs) family protein	48.6226	0.00664858	0.886746			26064.6	27344.5		21172							38532.5	37763.6	39210.6	16619.5							9341.22	11045.4	19381.7			406.137
A0A1D6EIK2	Ubiquinol-cytochrome c reductase complex 8.0 kDa protein	9.31797	0.000882845	0.994581	50647.1	47814	53469.9	51063	40225	50998.7	47667.6	59525.1	59800	57496.8	85699.5	147431	149267	196246	222181	67026.8	56675.6	73165	48284.9	67155.1	75285.5		33574.9	39127.8	57050.8	44196.2	55211.2	46644.2	89615.6	84035.1
A0A1D6EIR1	FAD-dependent oxidoreductase family protein	37.9438	0.00394128	0.919991	37907.1				24380.1		23305.6	25302.3	25026	19003				7711.98							23993		21197.4	22103.2		18648.4			15024.2
A0A1D6EJ08	Vacuolar-sorting receptor 1	11.9799	0.00135198	0.966055	23660.7	21075.3	10042.9	18943.7	17838.8	15453.7		29410	14313.6	5593.5		9866.32	14445.2	12650.3	7244.97	12812.7	12173.7	9000.36	9065.39	13114	10048.2						5897.52			8093.8
A0A1D6EJ37	E1 ubiquitin-activating enzyme	117.836	0.00892481	0.88087																					82676.6					61110			65534.5
A0A1D6EJS4	Mitochondrial substrate carrier family protein	58.6592	0.00145316	0.961479	34762.3	38693.6	40030.5	46574.7	35043.9	31677.4	12296.1	11291.2	65734.7	53454.1	59386.9	53360.7	45979.6	52822.4	59617	32384.3	64185.6	36384.3	61887.9		37819.8	28529.8	45278.8	42851.7	59077.4	29841.7	11081.1	39287.6	8763.81	26177.5
A0A1D6EK59	Protein EMSY-LIKE 4	48.3298	0.00393531	0.921417											74483.8				173089			100902							282627			169945	416746	226362
A0A1D6EK81	Serine/threonine-protein phosphatase	28.1472	0.00398489	0.906681	13302.6			8299.8
A0A1D6EKR6	CASP-like protein	21.175	0.000795405	1.01636	59495.6	63298.6	55385	87098.6	40728.7	47802.5	67051.3	68612.6	57452.1	81511.8	78271.8	56837.4	112103	111411	99602.8	44458.2	49698.3	52073.5	57503.9	50953	48140.9	70614.8	85605.5	62902.8	68788.6	59917.6	89329.1	134867	88987	119676
A0A1D6EKS8	Xylulose kinase-1	49.9265	0.00145795	0.961255	37229.1	21317	27036.7	26328.4	26464.7	26033.5	28289.8	42053.5	32268.2	21150.6	31631.4	41222.4	21478.1	20622.6	27195.4	28710.1	25743.6		24813.3	17692.7	19129.6	24594.7	23080.1	22621.1		15146	31844.4		11713.6	13626.2
A0A1D6EKW2	Uncharacterized protein	30.7972	0.000795405	1.01291	105734	112891	122044	95805.1	129067	127780	98509	119369	117920	144404	144064	150451	123364	142843	135632	135552	124175	130830	123529	145059	105329	119058	112805	120187	113256	124562	109324	108701	122928	107544
A0A1D6EKZ2	Cytochrome b5 domain-containing protein RLF	24.5104	0.00947097	0.879495	3.19946e+06	307461	376726	233378	3.89235e+06		2.76555e+06		3.60775e+06		41640.7	4231051	2.79223e+06	382757	6679586	2.67654e+06	4176180	7143422	3.01272e+06	3069823	3.01987e+06		6339318	7052985	3.65146e+06	3.95779e+06	2.00107e+06	438402	7376700	2.3609e+06
A0A1D6EL24	Serine carboxypeptidase-like 51	12.9371	0.00173198	0.951847		30039.2	20691.1	19121.4	22987.8	25817.1	22957.4		15625.5	24453.8	27514.7		45620.7	46470.4	39274.4
A0A1D6EL67	ADP-ribosylation factor A1F	21.2545	0.000795405	1.01955	679563	547586	440099	645250	635645	569502	749345	743207	530711	513511	568241	605180	617352	615732	670310	442325	453666	503606	508464	678051	487862	574216	643530	682523	591483	662172	722902	534293	699754	608435
A0A1D6ELB4	Dolichyl-diphosphooligosaccharide--protein glycosyltransferase 48 kDa subunit	50.5408	0.00396761	0.913389	12280.5		6100.84	13555				13493.8	8193.74			9775.77	6598.32	8482.98	7881.13							3751.5						4252.4	4064.05
A0A1D6ELE8	Peptidyl-prolyl cis-trans isomerase	12.0155	0.00437565	0.896308	115034				136939						173507		142488
A0A1D6ELG4	Polyadenylate-binding protein	69.8215	0.000795405	1.03892	449894	343433	342999	418274	288996	292519	336169	372726	358828	367694	310475	296944	294806	328027	294959	292845	302093	282948	290850	231819	310944	295006	324231	300178	280094	302796	298390	320622	261868	361724
A0A1D6ELH9	Peroxidase	27.153	0.00744427	0.884562								1163.91															1272.05		2118.88				2040.79
A0A1D6ELI7	RNA binding	76.5678	0.00392427	0.923639	824754	752494	344934	325833	341603	332310	413117	21410.4	415691	383537	369967	647274	380957	652688	633306	227336	465423	246484	240662	382218	309533	330949	577723	533050	162187	299351	272853	596885	256255	476531
A0A1D6ELW4	Nucleoside N-ribohydrolase 3	42.3706	0.00120158	0.973045	33251.2	28095.8	23557.6	36021.9	21325.6	27526.2	22908.7	25338.7	24394.6	22584.4	27871.2	30815.8	31932.6	35395.5	37072			23080.5	23154.7	12990.8	22941.8	33715.3					22196.3		25272.2
A0A1D6ELX1	Aldo-keto reductase/ oxidoreductase	42.2785	0.000795405	1.02799	345506	342220	306869	323646	277806	242660	346368	242038	295889	242861	240023	214527	265719	244784	252693	254758	263905	253882	262860	215898	293415	258734	291549	292617	256112	261763	273515	294940	222945	247129
A0A1D6ELY8	Arogenate dehydratase	45.5437	0.00171692	0.952201	2334.34	2181.46	1395.13	4264.62	2715.12	2469.52	4580.27	4981.83	2521.58	1306.37			3056.14
A0A1D6ELZ1	Nuclear pore complex protein GP210	134.172	0.00387489	0.926652	6657.3	6318.95	5294.52	16238.2	2221.3		7611.72		5890.33		1800.12		6156.67		1351.6													1537.98		1602.56
A0A1D6EMF3	Aquaporin PIP2-2	26.8099	0.0039696	0.912816	131641	103340			98335.1	88807	95527.3	78878.7		77609.2	71263.9			66691.5	53207.8	155023	120424		119088	69882.9	153416	54910.6	146212	131909	125361	142446	129034	135717	117398	119093
A0A1D6EN35	Calreticulin	45.3559	0.000800526	1.0063	21756.8	27546.6	31386.1	13534.5	15214.4	30844.1	34358.9	50359.7	32726.7	31348.7	30073.7	34014.5	42454.9	40336	23238.2				7784.42
A0A1D6EN44	Protein transport protein SEC13 homolog B	33.9824	0.000802163	1.00517	62290.4	47110.8	26741.1	68741.9	35858.9	37421.6	31836.7	44679.1	48628.9	47123.8	40262.7	21345.8	48972.7	11815.4	60240			98587.2	45889.9		42656.6	46560	40143	48232.4	42772.4	16943.9	46283.9	16701.3	30467.8	24572.9
A0A1D6EN58	LEA_2 domain-containing protein	23.3841	0.00126346	0.970039	73448.3	72010	71712.5	77613.2	98777	97908.3	67920.6	87925.1	91605.6	74284.5	89227.9	64024.1	111396	83109.8	61437.3	40578.3	57239.6	50572.1	78847.4	40601.7	55690.2	69076.4	67859.9	60486	70305.2	72763.4	52930.3	69866.6	60727.8	63754.2
A0A1D6EN61	mRNA-decapping enzyme-like protein	44.3141	0.00172243	0.952065		10693	7756.07	3998.71		223942		5698.53		6794.54	8721.37	5454.95			10289	7753.46	10224		7588.66		9248.73		14109.8	3623.72		18482			8315.51
A0A1D6ENR0	Plastid phosphate/phosphoenolpyruvate translocator1	46.4663	0.000933349	0.989357	172001	132171	115378	215093	112615	141365	149465	127868	140029	104991	146877	105026	137611	121539	116046	67103.5	52656.9	71957.4	66739.9	35484.6	106116		84644.6	69565	84945.8	116726	105743	135963	89502.1	121683
A0A1D6ENT5	Leucyl-tRNA synthetase	123.06	0.00126573	0.969932	66879.9	67739.2	48873.1	91335		40816.1	66495.6	24268.4	27657.9
A0A1D6EP21	Phosphatidate cytidylyltransferase	13.3285	0.00397792	0.90994	163557		360079		339366	348599	197046	223361	171563	170125	235209	222948	215962	254050		873073	827573	709470	614549	979046	543092	327297	308586	447753	710598	512191	565990	305126	807852	656922
A0A1D6EP57	Serine carboxypeptidase-like 19	50.2607	0.00395473	0.917243	31278.6	40250.5	42897.5	34403.7	19752.4	33668	23074.7	42028.4	17615.4	19853.2	51120.6		36748.7	55731.3	113401		4933.66					4551.31	3172.3				4661.79		3632.61
A0A1D6EP93	Putative methyltransferase family protein	47.1901	0.00399814	0.905347	84827.4	187539	6634.21	7572.32			157880	138543	183665			235562	200811	190135						169590	11335.8	114476					112580
A0A1D6EPE8	Pentatricopeptide repeat-containing protein mitochondrial	13.1411	0.000795405	1.01429	74103.2	42048.5	76307.2	45652	70476.4	65472.2	50758.2	60838.2	62691.9	112931	101718	75893.6	80524.9	117728	143918	60752.2	103565	71423.7	84173.6	112683	83031.8	23649.2	31976.1	38011.2	86416.2	53223.4	50707.5	49545.7	136689	93971.2
A0A1D6EPG3	RNA ligase/cyclic nucleotide phosphodiesterase family protein	25.8869	0.00398662	0.906468	48242.7		14906.4		9788.97	8379.69	26795.6	20931.9	13751		7355.48		12188.6		123417	11803	9727.64	18274.5	10342.8	18588.8	13149.5		20723.3	11693.5	19357.5	20265.4	15578.8	18315.5	37493.3	21430.4
A0A1D6EPH9	Plastid redox insensitive2	15.2663	0.0017619	0.951217	179613	172722	110415	182758	97616.3	88913.6	187722	104356	105547	140669	151117	130408	90633.1	84980.9	105826	185737	187384	130306	100811	154705	185597	158187		171285	126605	176152	124769			144793
A0A1D6EPM8	Ubiquitin receptor RAD23	48.6581	0.00143869	0.96214		5960.8	4130.13		6977.31	10532.5		8973.12	5477.43	10188.6	13572.9	10037.7	10328.7	10810.5	14720	4990.29		6375.66	4850.28	13782.8	3556.08	4255.03			5736.82	4233.24		4631.1		4757.26
A0A1D6EPT8	NAD(P)H-quinone oxidoreductase subunit L chloroplastic	18.1303	0.0039633	0.91498												155804	82209.6	110933	190120						512735						653022		709078
A0A1D6EPY8	Alpha/beta-Hydrolases superfamily protein	47.5185	0.000795405	1.0178	65768.1	116572	116672	68341.7	157231	144351	105088	116058	118636	120793	115074	129376	114371	111255	100840	137712	122842	118442	130074	193948	111187	137722	98753.8	124768	145953	117567	128963	106459	147665	117643
A0A1D6ER22	Aldehyde dehydrogenase family 7 member B4	54.6591	0.000795405	1.02196	281783	218127	129719	364179	133680	117722	254894	194504	218547	151290	132354	109818	181481	133604	107654	198027	203508	222823	278119	139468	356218	435015	519363	419593	284182	413152	464331	508850	359416	415049
A0A1D6ER29	Copper transporter	16.0349	0.000819656	1.00208	36257			31148					22520.1		23198.2		48434.9	44150.2		58721.4	36806.7	37073.1	54515.8	34047.8	69776.7	35434.8	40380.1	58679.5	83743.9	120658	128787	92221.4	70764.3	101462
A0A1D6ERC2	Protein disulfide-isomerase	36.1796	0.00763976	0.884047								17983															40311.6
A0A1D6ERI4	Putative carboxylesterase 2	34.8512	0.00202857	0.947057	37994.5	33048.1	38799.7	27159.3	27791.9	34361.6	40374.8		33201.4	31590.4	29939.7	39843.6	30106	26653.2	27347.9	14997.9										18313.4	20835.6
A0A1D6ERU3	Carboxypeptidase	51.3213	0.000795405	1.02119	100867	82092	71847.5	126364	75982.8	77194.1	106810	130990	90553.1	69657.4	74852.5	82256.7	121558	109942	73079.6	109166	82095	85153.8	93437.8	197553	71147.4	148685	149182	120090	122852	159534	187970	207193	163811	182362
A0A1D6ES04	Caffeoyl-CoA O-methyltransferase 1	20.1291	0.0036371	0.932333	4408.97	11817.7	14332	13068.9	14369.8	7088.83		16850	6993.88	24083	16665	7788.64	26898.8	23119.5	26167	19575.3		18872.7		14407.8				9632.74				13706.1
A0A1D6ES19	Heat shock protein 90-2	80.172	0.000795405	1.01145	406000	413176	284701	445797	339918	314303	467593	403147	389831	304922	330619	281595	369346	324630	273558	140976	147704	186902	177029	140238	271393	194420	287573	287310	216915	213730	270557	324215	273447	277127
A0A1D6ESA9	AT-hook motif nuclear-localized protein	37.1917	0.00101658	0.983371	97533.6	69002.5	71619.4	90127.2	66004.4	63322.4	75775.3	86081.7	88490.9	92990	73345.8	94844.8	66972.9	85846.5	57267.3	47445.8	60408.4	45823.9	60050.9	60565.6	51036.7	78427.5	68794.6	66297.2	56365.8	79461	75721	68390.9	59026.5	63147.2
A0A1D6ESG6	Methyl binding domain111	36.6673	0.00397313	0.911482	30760.6	68173.5	17936	25645.6		15455.7	78699.3	41216.8	52778.2	72715.3	28741.2	105077	103049	65675.2		126898	6712.14		80714.7	74808.7	124182	51772.1	110410	122548			113429	101208	7383.47	114680
A0A1D6ESM8	Putative quinone-oxidoreductase homolog chloroplastic	39.4498	0.00139611	0.964202	34787.3	19155.7		56524.6	29390.2	30064.2	45676.6	36751.3	43324.4	50657.1	31094.2	35177.5	44537.3	37999.4	33043.8
A0A1D6ESW5	Pyruvate dehydrogenase E1 component subunit beta	37.478	0.000795405	1.02009	406870	359184	306651	398105	317091	300304	365435	362488	382367	364945	307232	276173	301477	291513	264855	342512	342801	363331	369595	359532	410814	392321	396447	376020	402912	342959	427240	437973	326693	357555
A0A1D6ET60	N-terminal	9.49228	0.00351839	0.933903		30216.9	32449.4	18699.9	22781.7	28368.8		40363.2	28877.9	39268	62321.7	43232.5	58272.3	80266.5	92176.2
A0A1D6ETA7	ATPase 100193266	39.7056	0.00966502	0.879023	15242.6	8103.42	10942.3	9478.47	12796.4	13554.5	11385.3	9045.99	74459.2		6079.27		11030.9	83899.1		72564.1	1.04679e+06		8832.55		8289.04	8594.27	10734.3	10627.1	1.46002e+06	1.43164e+06		37005.1	7464.82	328847
A0A1D6ETQ1	Cytochrome P450 71A26	55.1716	0.000918916	0.990405	50315.8	46347.9	34937.6	64256.2	67350.4	41658.3	70294.5	79798.5	66208	67293.7	46674.2	83324.6	68555.7	71076.1	57367	39923.1	44144.2	32573.5	33466.4	28056	73823.2	78110.1	82043.8	81653.4	69282.6	105493	93250	108178	73471.6	86953.5
A0A1D6ETW5	ER lumen protein retaining receptor family protein	30.4413	0.00398384	0.907037	33273.9	22844			15763.4		19542.2	20462.6	12515	11958.4			17763.3								27030.9		25468.7	19906.3			23789.4	40204.8	18941.6	20883.7
A0A1D6ETY2	Triose phosphate isomerase2	31.6001	0.000795405	1.02683	376638	300632	311817	369479	321451	280349	341339	342797	343411	326567	294784	290263	305083	282276	281064	1.44391e+06	366218	341670	324116	2.23179e+06	391101	1.51215e+06	389741	347714	1.20442e+06	309641	285144	335203	1.20899e+06	293717
A0A1D6EU99	Enoyl-CoA hydratase 2 peroxisomal	35.8107	0.00394128	0.919859	51934.3	32151.7	46744.3	60600.1	48883.1	11271	60054.6		29710.6	14867.9		18657.8	14933				21740.9	25167.7	24605.8	23610.9	39552.1	71562.3	59595.9	40825.1	47113.5	39488.6	45025.9	48906.5	44357.4	38885.8
A0A1D6EUI5	Valyl-tRNA synthetase	120.04	0.000896455	0.992964	49520.1	42652.9	30453.7	45724	25152.3	25185.5	52538.8	34198.4	36506.9	34405.2	148091	20679.7	32252.3	26841.5	28108.9	26623.7	17319.2	23107.4	18590.3		71008.9	207204	33041.5	23206.3	27008	21509.6	21484.2	31985.1	22064.2	21734.3
A0A1D6EUQ6	Nudix hydrolase 23 chloroplastic	23.5172	0.00254873	0.942071	11495.7			7810.25		4387.07	6831.32		12250.1		4905.92	3509.29		3266.08	3409.16		966.798	3997.35	5179.35	3994.69		3784.5	4286.92	5555.2				2567.49		4145.24
A0A1D6EVE5	Mo-molybdopterin cofactor sulfurase	56.8359	0.0011723	0.97445	52169.3	44041.6	42541.4		14709	18557.5	41923.9	31809	37709.7	32827.6	38545.6	27795.5	47496.6	41772.6	30897.3	48429.7	34463.6	54559.2	49045.7	42374.5	16697.7	33962.6	40333.6	38985.5	34525.6	22408.8	41002.5	37629.1	32281.9	50391.9
A0A1D6EVM0	Uncharacterized protein	9.77585	0.0011273	0.976683	6016.17	4701.28	5046.1	3992.14	7047.86	7353.32	5911.44	6224.98	4203.66			3902.66	5410.82	7169.51	5074.33		6478.36	6404.98	5158.51	5520.54	2698.95	4277.7	5486.03	4660.73	5705.67	5928.89	6164.65	3705.25	7553.01	6887.56
A0A1D6EVM9	C2 calcium/lipid-binding plant phosphoribosyltransferase family protein	115.619	0.0035236	0.933843	59304	53537.5	48124.4	75198.9	53643.1		68729.1	89775.8	57299	68318.3	62225	62427	63221.1								56161.7									40351.4
A0A1D6EVQ6	Purple acid phosphatase	74.2584	0.00338809	0.935266	43782	24262.9	10652.6	23921.6	42089.3	41123.1	35788.5	55202.4	66036	86973.2	51413.8	58185.6	91910.1	39867.8	37544.7					29708		748.419	31475.8	35151.5		29343.9		32080.4	13175.8	57591
A0A1D6EVR1	Asparagine--tRNA ligase	60.804	0.000925272	0.990025	187401	144792	131558	198378	107267	110194	174585	123560	127587	92705.2	422063	34316.6	99509.7	81538.1	76508.8	79393.6	90164.9	91649.3	113737	29483.3	152272	102319	150404	115612	98542.6	123481	121521	149679	124465	110031
A0A1D6EVW3	Ribulose bisphosphate carboxylase large chain	69.3385	0.000795405	1.02358	198018	218570	191953	350993	233798	215917	284266	184626	146567	53898.9	97920	78738.6	180169	95680.3	97565.2	197587	220544	195068	225533	150295	285926	225975	286460	246572	205140	208172	285751	204667	252639	218958
A0A1D6EVX8	COP9 signalosome complex subunit 7	28.5778	0.00393507	0.922409			43911.5		45540.5	54091.5				34163.4	56570.6	46845	48865.8	58963.1	64212.1	67921.8	50025.8	48521.5	48893			12685.2			31334.3	43356.1
A0A1D6EWY1	Calcium dependent protein kinase3	43.0407	0.00618975	0.888067	8119.5		5106.29	5319.15		2910.13	6100.12		5295.56								5051.5	5060.09	4994.85		6721.18	5604.34				6808.53	7457.14	8282.4	7088.79
A0A1D6EXC9	60S ribosomal protein L44	11.953	0.00185356	0.949598	90853.7	67450.9	58593.4	100492	55824.8	53454.3	64011.9	83252.2	54142	52908.9			29274	59993.4	69014.6					66087.4	63588.8		60476.9	52617.4				74983.8	28425	56604.5
A0A1D6EXF1	PDK regulatory protein1	45.742	0.000795405	1.02943	1.02191e+06	982072	983192	783136	754766	722458	814012	643995	793014	734056	797948	690711	704492	712151	665948	1.38965e+06	1.26866e+06	1308334	1.16102e+06	1115129	1.22569e+06	782047	1.05207e+06	911973	943818	790311	966204	1.30935e+06	1.06265e+06	933278
A0A1D6EXF9	Harpin-induced protein	22.724	0.000945866	0.988091	71368.3	65540.7	53863.3	68687.5	80364	73363.8	81010.3	89117.7	79058.4	112671	94531.2	93984.8	58042.8	78592.8	50805.9	27676.6	35056.6	40939.6	41499.9	39698.3	18819.7	52438.6	16228.7	21145.7	43290.9	55525	57101.8	55619.1	38844.8	61590
A0A1D6EXG7	Villin-4	101.76	0.00394817	0.918122	27263.9	16861.7	22422.1	29457	20479.6	26006.1	23475.6	21260.7	20202.7	22056.9		33216.7	19299	6358.5		36216.4		31841.6	24909.1	42714	32749.4	28119.5	24160	24739.7		17607.6	27676.7	34402.5	26234.6	24840.9
A0A1D6EXK2	Gnk2-homologous domain-containing protein	19.9403	0.00210993	0.946141	184585	147682	162415	175972	164240	161885	170155	135524	157247	206423	241217	279949	189857	216421	256737	43700.1	67769.5	74124.8	86547	65614.7	116424	96890.6	101228	125072	92560.9	128585	86177.1	97842.8	98619.9	87622.7
A0A1D6EXK7	Glucan endo-1,3-beta-D-glucosidase	67.9905	0.00203175	0.947011	8923.68	14878.8	16077.1	17588		16756.1		20330.9	17301.8	21344	30493.4	29308.4	21882	31741.1	17861.4	46523.1		35905			45756.7							12645.5		29377.9
A0A1D6EXK9	Oxygen-evolving enhancer protein 3-1	23.0516	0.000795405	1.03229	12691947	22228844	31838686	13744810	25289178	27240488	15091797	18881928	18200530	26786706	27644446	29477610	18132510	24379104	25878242	46852268	45366560	37151776	34241368	44281424	27031274	31112030	23371846	30785918	38802616	33125202	31179626	25607382	38512540	33490010
A0A1D6EY66	Elongation factor 1-alpha	49.2679	0.000978691	0.985885	102035	77155.2	64432	121533	60756.9	75062.8	88733.3	60702.8	60175.5	36626.5	59026.6	53956.9	78250	48735.2	50309.3	29959.6	39133.7	39309.4	48540.7	33362.4	47942.8	46740.6	64730	64562.3	42107.1	52985.9	52684.2	45356.8	44250.8	54790.6
A0A1D6EYB4	Putative ADP-ribosylation factor GTPase-activating protein AGD5	53.2596	0.00362976	0.932461	7011.88	10582.2				14549.3		13807.9	10114.7		13790.8		16874.6	8059.88	13437.4		14240.3	17810.1					6655.47		17612.3			5379.09
A0A1D6EYD5	HOPM interactor 7	188.696	0.000976858	0.986008	13349.4	9609.74	4630.98	35032.2	8147.22	6122.48	17284.2	13860	11002.6		3135.29	833.01	7232.62	2579.69	7780.72	7102.44	2516.02	2268.79	2282.01	2725.08	5054.7	3091.6	6562.71	5526.23	5646.4	5679.02	9847.61	7351.06	9283.74	7279.36
A0A1D6EZ36	Peptidylprolyl isomerase	47.3591	0.000795405	1.0343	382280	507934	651712	339847	627648	617270	461544	434540	521723	580231	545588	676384	407747	471419	508522	1.52334e+06	1.40742e+06	1.3669e+06	1459337	1.44363e+06	1.24391e+06	1.67889e+06	1.23208e+06	1369351	1.40887e+06	1.71378e+06	1.25046e+06	1073956	1.41491e+06	1.32185e+06
A0A1D6EZ65	Uncharacterized protein	18.0635	0.00088867	0.99378	5875.7	10271.3	10387.3	5029.38	8119.18	7947.25	11692.9	9134.62	5108.11	39857.8	45611.2	38589	48602	62623.7	93894.8	36316	11323.8	8866.39	8632.47	46672.6	8760.83				17006.3	10641.4	20626.4	13111.5	76286.5	33933.8
A0A1D6EZ89	Chalcone--flavonone isomerase	29.2766	0.000795405	1.01347	109838	133006	129661	133718	103696	76502.4	95010.6	95508.5	82404.1	108508	140407	118798	103628	109259	121295	273952	302475	306151	308689	325872	307438	309303	302145	308091	298713	326113	275306	257837	257673	259773
A0A1D6EZH7	Chlorophyll a-b binding protein, chloroplastic	26.6794	0.000795405	1.02929	59829.9	67037.5	212824	58584.9	392803	45382.6	67934.2	194366	441464	494844	312334	318673	39887.3	55352.1	475968	184283	158002	128912	97424.5	196702	116191	77393.3	326324	122225	212451	147723	255031	115486	454033	282346
A0A1D6EZJ7	5-formyltetrahydrofolate cyclo-ligase mitochondrial	33.8892	0.00199737	0.947446	24603.1	24327.4	14959.7	21479.2	28056	24701	29580.3	21282	32536.8	34139.8	44018.4	38126.3	41324.2	33214.6	34004.5	24170.4	12326.7			11525.8			31264.8		23158.9	28625.6		31281.5		23461.2
A0A1D6EZQ9	C2 domain containing protein	45.9829	0.000835807	1.00011	42604.9	36385.3	31822.8	43703.4	50144.8	39325.7	45807.2	40798.4	41940.4	51297.6	38733.7	40716.5	39576.7	42737	127979	65427.6	48164.8	59314.6				50046.2	55841.3	47730.7	54669.2	68899	56067.4	63153.4	20862.1	58177.1
A0A1D6EZR1	Putative MO25-like protein	38.4534	0.00408621	0.900535			3508.09	34369.6		30367.5			88214.6				19623.1		99618.9
A0A1D6EZT6	SUMO-activating enzyme subunit 2	44.8379	0.00397398	0.911078	37833.4		39612.7	1286.78			120027	63641.1						41253.2		29275.9	671636	22433		22761.8			36563.4	39728.3	34022.3	36085	35385.3	34837.6	33613.7	35733.7
A0A1D6F0N8	Histone deacetylase	77.0075	0.00109314	0.978444	14079.9	32379.7	11335.3	20843.3	26672.9	27831.9	19502.3		16126.9	8111.75	9645.33	6753.5	30508.5	8517.12	12508.5	19968.6	21176.7	25677.3	10490.2	22801.3	30752.1	24961.2	20369.9	24274.1	24204.8	8975.42	13628.4	27161	15087.1	21976.1
A0A1D6F137	Uncharacterized protein	28.2615	0.00191816	0.948534	29691.3	31687.7	24517.3	23904.6	22105.2	23133.8	29972.5	28156.5	28766.7	36036.8	28548.1	30862	26039.6	31505.8	28113	47731.4	38893.4	35541	35247.7	46534.1	25315.1	32953.1	23401.6	29556.1	31954.2	23694.7	34608.1	23719.2	21104.5	23925.9
A0A1D6F149	Alpha/beta-Hydrolases superfamily protein	41.5115	0.000795405	1.01873	118086	107355	96007.5	113162	91680.2	57692.9	127103	54823.2	76393.6	107173	72185.4	67265.1	111498	64000.5	98423.9	56768.9	74702.1	81645.1	55221.3	56693.9	56216.8	85300.1	52909.7	56513.7	51027.3	59391.8	55885.2	100038	58250.2	69903.7
A0A1D6F1Q4	40S ribosomal protein SA	31.7069	0.000896941	0.992682	271641	240043	215592	225216	234263	253051	207077	225904	229230	260674	209799	244090	250808	203156	199708	355029	342598	285097	395511	391231	314933	283240	262774	268568	372156	276176	437829	307746	231223	257572
A0A1D6F1Q5	Uncharacterized protein	11.025	0.00396761	0.913541		6045.88	5191.82		2188.86	8743.2	4603.18		7654.98		10103.6		6963.38	8035.28	9804.9	11976.7	12219.5	10367.9	11931.3	14891.4		8262.91	4979.16	9334.74	10041.8		11092.7			10181.4
A0A1D6F1X1	Phospho-2-dehydro-3-deoxyheptonate aldolase	58.9994	0.00524302	0.891327		22181.2			12339.2	17383.8	14770.7	18735.2	16680.7	21178.3		18001.4	21540.8
A0A1D6F1Y5	Serine/arginine-rich splicing factor SC35	26.2882	0.000847861	0.998285	73022.4	63687.1	83824.2	52907	104652	131997	84532.8	110900	96273.7	163714	112760	141245	105048	134342	134376	132419	95005.7	107026	109691	142573	54604	103698	95061	93523.6	64919.5	94730.3	109665	58116.9	65907	94802.1
A0A1D6F233	Putative inactive receptor kinase	114.504	0.00258695	0.941761	464679	424222	268892	540073	261250	250506	433905	386463	292496	125563	109194		144387	44591.4	57315.3	200214	255951	151766	211676	150757	435778	274186	305511	333532	282896	131038	369969	346334	299481	294859
A0A1D6F2A4	Disease resistance protein RGA2	147.059	0.00387685	0.926344			4834.1	5597.92	4934.26	4042.98	16626.3	5547.57	15605.8									1439.34					3063.87			1475.98			2448.79	3654.71
A0A1D6F2C6	Chaperonin	10.6064	0.000795405	1.0277	542284	673225	683109	440818	563800	724347	590972	840776	648046	1.06907e+06	1132754	1.01497e+06	962818	1.30867e+06	1.40563e+06	997432	850816	901607	635774	1.00486e+06	623953	408174	344676	426317	1.02098e+06	570217	633221	509692	1.27065e+06	875066
A0A1D6F2D0	Synaptotagmin-5	54.9405	0.00405405	0.901651	16381.1	266015		165063	46392.3	676778		2608.51	18484.9			15643.4				18319.7	254167			8116.34	19026.9		16901.5	12150.5		453165	37641.3	14051.4	32859.2	13884.3
A0A1D6F2G1	SWI/SNF complex component SNF12-like protein	58.3278	0.00416438	0.898971	6089.82			5882.47	4508.95		6938.07	10812.2	2329.62							3893.06					4.23375e+06		4.49756e+06				1.98509e+06	3710.94	4228.96
A0A1D6F2G5	Tetratricopeptide repeat (TPR)-like superfamily protein	80.6327	0.00394817	0.918989	25923.8	21639.1	19192	31486.7		20069.1	26741.6	13638.8	18207		16604.7		18503.3	13835							13406.2		13188.2			9096.31
A0A1D6F2M5	Nuclear pore complex protein NUP98A	91.5146	0.000959315	0.987232	30146	46912.4	52956.5	40685.3	57199.3	54454.7	44441.2	40914.8	58791.5	60765.5	49329.7	58999.5	47175.3	57052.6	49282.2	62179.4	58114.5	54693.1	39435.1	37650.6	53123.2	58426.2	38454.3	51804.4	54261.6	37884.5	40283.7	48145.7	47101.5	38657.5
A0A1D6F2R6	Protein transport protein SEC31 homolog B	123.37	0.000906348	0.991652	13352.5	13100.8	9499.91	19215.9	8844.93	9154.94	17328.1	13658.8	9639.91		6362.97		11589								12238.1	5761.49	15532.4		8189.68	13082.5	9684.39	15673.9	10481.3	11109.4
A0A1D6F3N9	Elongation factor Ts, mitochondrial	106.228	0.000795405	1.02193	443420	431493	440358	402542	408106	406277	484621	384553	430904	352915	383066	368017	413248	345125	362635	335324	351642	341339	346092	309319	435171	286237	358448	338759	305029	281370	299710	376584	339972	334187
A0A1D6F3V1	Xylose isomerase	55.1007	0.000906348	0.991661	115482	113070	83101.4	100044	85479.1	83445.4	107624	98615.4	130438	124901	111683	126849	122457	131204	108826	102239	85138.4	92051.5	105750	105751	111493	129273	128367	128714	102119	170516	135366	135431	118355	116310
A0A1D6F3W8	V-type proton ATPase subunit F	11.5723	0.000795405	1.02061	14630.8	71683.5	111732	66401.7	85636.8	69032.8	90747.9	89220.9	74318.7	123714	141546	145454	134189	156534	181157	80575.6	125192	87795.4	70878.6	89221	62797.9	48461.2	39254.7	79792.6	85481.2	121644	142600	73351.9	155532	101193
A0A1D6F4B0	Putative acyl-CoA dehydrogenase IBR3	93.2621	0.00098652	0.985226	27170.2	17098.2	11493.4	49182.6	19809.2		51329.3	28043.9	25047.2		146861		10735.1			28918.4	13086.1		13417.9		32488.2	24343.4	36844.1	30509.1	27993.7	37636	34213.5	38068.5	39776.1	31292.6
A0A1D6F4D0	Peroxidase	30.8565	0.00187347	0.949264	405156	17447.1	28900.3	11836.6	633829	636673	487443	662035	17910.6	998192	1.0385e+06	1.15227e+06	820616	1462533	3106357	1.01828e+06	1.02565e+06	2.1034e+06	1.8441e+06	1301904		2.73153e+06	1.55605e+06		993588	1.9642e+06	10802.8	2.02212e+06	2.04645e+06
A0A1D6F4L0	T-complex protein 1 subunit zeta	59.6166	0.000859106	0.997017	92231.3	70036.5	56030.2	90094.2	48213.2	46213.1	82581.2	64030.3	64820.3	39485.4	42524.3	22465.8	50582.7	37176.2	41812.1	67249.1	46308.4	52420.9	54098.4	22480.5	69060.9	41469.4	65502.5	67326.2	32844.1	43129.2	59916.2	76923.6	50961.9	58272.4
A0A1D6F4S1	Lon protease homolog, mitochondrial	107.677	0.00159429	0.955783	37468.1	22647.8	15134.7	32521	14736.3	10776	36881.1	26370.7	22525.8		10888.2		18328		56522.3			8706.39					17113.9				15796.2	18950.3	14794.3	12546.5
A0A1D6F4V9	26S proteasome regulatory subunit 4 homolog A	49.4809	0.000795405	1.01388	279728	251275	346738	282261	324223	333111	292236	267266	245449	325803	369453	436813	261478	330552	349241	402713	406631	283492	494013	380984	407349	282870	399839	330304	323318	377422	372911	304018	267793	437721
A0A1D6F512	Phosphoinositide phospholipase C	69.0339	0.000795405	1.01215	72586.6	48410	29552.9	74887.2	35189.1	34931	74025.7	56723.9	34581.9	23563.8	25984.6	20008.3	34130.3	24179.9	79027	24859.4	27961	18942.6	20596.8	23451.4	29703.2	31678.5	37236.4	35735.9	33134.7	24553.7	43783.4	66858.4	38482.1	31634
A0A1D6F519	L-ascorbate peroxidase	25.7822	0.000795405	1.02854	508456	631969	652111	464500	481029	572665	563029	657266	619610	745140	760139	739620	848010	886415	958878	728337	661453	646525	596280	675491	648449	478625	459015	544024	728492	708686	672266	611670	724203	734492
A0A1D6F581	Acetohydroxy-acid synthase small subunit	51.8276	0.000800526	1.00657	48852.4	39939.9	30949	46631.8	38887.8	36290.5	54718.4	52827.6	47519	60647.4	62491.8	59679.3	50806.9	80283.1	55757.5	49225	56841.1	52457.5	59637.8	71395.6	52142.8	56686.2	65754.5	79584.9	48750.4	62459.1	56890.2	62789.4	38622.2	41080
A0A1D6F5B9	Protein disulfide-isomerase	60.7229	0.00138885	0.964475	10171	14141.8	7928.23	8063.06	6908.28	14119.9	9323.35	10441.8	9717.34	10271	8702.06	9497.52	5031.07	9775.07	8703.65	16289.7	20881.3	12906.5	3625.87	8987.51	11242.9	13853.5	11767.3	10811.7	13030.8	11457.3	16611.4	18918.3	13139	8387.78
A0A1D6F5I7	Subtilisin-like serine endopeptidase family protein	69.6369	0.00317625	0.937156	24767.2	17260.5	25908.6	25172.3	18787.7	23190.8	18386.5		19328.4		16364.2	19878.1	13651.4	11687.9
A0A1D6F5K3	ABC transporter I family member 11 chloroplastic	29.7553	0.00398384	0.907571	18578.9	11916.9	31133.5		22064.7	12383.3	31049.4	24343.9	43897.4		1974.31		7738.87	6054.69		16056.7	8869.32	5411.64	11198	23463.6		13633.5	8352.27	17087.4	11960.4	11927.8	25078.9	10157.6	25027.7	18025.7
A0A1D6F5N5	BRASSINOSTEROID INSENSITIVE 1-associated receptor kinase 1	26.4655	0.0039696	0.913016		117997									149086		127437	204428														91601.5
A0A1D6F5N8	Haloacid dehalogenase-like hydrolase domain-containing protein	30.0215	0.000847861	0.998392	93358.3	96611.8	81718.4	106968	70186.2	68340.5	95325.9	81012.1	68510.7	52888	54207.1	47851.8	71107.8	58985.9	54248.1	84684	86730.8	96603	88010.2	92474.1	88997.9	92679.3	116143	96506.1	60243.1	58015.5	84783.9	86473.4	89148.7	80947.1
A0A1D6F5P7	Serine--tRNA ligase cytoplasmic	18.4923	0.00427354	0.897382	11235.6	11450.9		7330.74			10839.1
A0A1D6F6A7	Aminopeptidase P1	69.7699	0.000800526	1.00638	83904.2	88360.1	37452.8	104575	57933	100995	93626.9	56476.9	72952.6	186257	120950	78406.4	61392.2	128305	58613	36995.4	58953.8	154885	65047	57554.4	130048	79622.7	106020	54811.8	67184.8	146742	123497	87301	99938.5	86273.8
A0A1D6F6I7	14-3-3-like protein	27.5018	0.000795405	1.03136	2986281	3.16322e+06	3.07231e+06	3.06571e+06	3.21088e+06	3.15746e+06	3.23224e+06	3.14424e+06	3267322	3.44531e+06	3.48991e+06	3.92652e+06	3592267	3889150	4.02076e+06	3.34419e+06	3.28439e+06	3.49987e+06	3.24504e+06	3642971	3.18854e+06	3.31144e+06	3297673	3.13028e+06	3.36397e+06	3.89291e+06	3291665	3.28318e+06	3.1233e+06	3358724
A0A1D6F6J8	Maf-like protein CV_0124	23.0103	0.000795405	1.01124	106293	119487	176680	86817.1	172881	165349	111946	135827	151492	176228	157599	189679	138538	165040	187513	104743	98630.4	62034.8	94792.7	115200	50538.1	97026.6	64353.5	74674	88532.9	92529.3	75495	46046.4	65844.5	79591.5
A0A1D6F6X4	Prolycopene isomerase	63.7564	0.00131695	0.967587	8964.98	17395.8	4021.47	12903.3	15410.8	6708.09	13388.4	4600.08	5533.24		2927.01		5758.81	3499.1	2745.89	8210.93	8563.84	8206.27	5957.78	3110	10484.8	14403.3	10760	9857.61	5676.95	4740.61	7301.05	17511.8	5952.78	6647.38
A0A1D6F6Y7	CCT-theta	61.0361	0.00102282	0.982848	66056.1	49312.6	34891.4	77933.8	30106.8	32335.4	60095.5	26759.9	41046.1	21817.7	26903.4		38404.2	13264.6	8932.92	91779.8	22733.2	29287.6	27706.9	162632	48577.3	20504.6	46163.7	38025	105807	42058.8	44881.4	48462.6	30731.5	43105
A0A1D6F705	Subtilisin-like serine endopeptidase family protein	75.2899	0.00286304	0.939628	33462.7	44460.4	66727.9	46292.2	45868.5	48238.5		31988.1	39544.4	35706.3	36174.9	49823.1	14605.6	48595.1	26225.2				6900.67
A0A1D6F7H5	Patatin	44.3135	0.00142105	0.962885	12167.4	23850.6	12935.4	15568.8	11368.1	14005.7	12934.6	24891.1	15856	13380.1	12319.3		12755.5	12341.7	9538.6		3333.24		8619.11	4174.27	12113.4	5962.29		7670.23				8115.69	12400.6	8058.44
A0A1D6F7P8	Ribosome associated membrane protein RAMP4	10.5763	0.00980183	0.87869	48747.5	62726.7	62094.6	55046.3			50092.4	73261.8	75113.6		65298.9				84489.1												15409.1
A0A1D6F7V0	Glutathione synthase	69.3884	0.00317625	0.937157	11388.4	9003.1		13786.3	7760.12		10411.9		12770	11275.7	6409.67		3513.76								127853			7600.84			6209.61
A0A1D6F7Z2	Alpha-galactosidase	27.0579	0.00158604	0.956094	26899.7	39894.3	49722.6	59100	45494.9	49679.5	56853.3	58729.2	48395.9	63751.7	21392	23462.8	38777.7	43080.9	27711.7	12727.5			53993.4			53318.4	45027.1		24420.4			26297.1	37090.5	28523.3
A0A1D6F7Z3	Auxilin-related protein 1	90.9986	0.000803919	1.0047	21064	23134.3	26977.6	24090.7	33253	34697.8	28660.8	37987.6	30563.9	35841.1	21910	32772.7	29083.4	28860.6	32178.9	24943.2	20817.1	18331.5	20492.4	23841.1	20765.5	25739.6	16249.4	23663.1	23897.7	15954.2	14531.8	20999.9	19787.4	24035.4
A0A1D6F8B2	Galactolipid galactosyltransferase SFR2 chloroplastic	77.4951	0.00381839	0.928683	63052.5	900747	904219	69634.8	30293.1		52263.2	36157	49925.5	1.76073e+06			29402.1								34649.5	26329.7	31950.7	47161	10397.9		49013.4	26381.9	49070	41639.8
A0A1D6F8J3	Eukaryotic aspartyl protease family protein	38.9124	0.000795405	1.03185	3.00711e+06	2332762	1.84904e+06	2.93513e+06	2.06825e+06	2.07732e+06	1.9426e+06	3.38711e+06	3.73238e+06	4.16822e+06	2.76118e+06	3617222	2.94688e+06	4255707	2.77341e+06	1.65755e+06	1307039	1.5908e+06	1.76476e+06	1.90504e+06	1.21282e+06	3152926	2.02726e+06	1880909	1.85623e+06	2.57238e+06	2.22629e+06	2.57527e+06	2.02043e+06	2673758
A0A1D6F8L3	Coatomer subunit gamma	86.4514	0.000912997	0.990766	26008.2	20237.7	15113.7	32753.7	12813.5	10090.6	27242.3	17537.7	16354.8		7085.21	2959.36	12884.4		6154.72						9490.81		13093.5	5567.66		14419.3	7872.43	7617.84		7518.44
A0A1D6F8R0	RNA-binding (RRM/RBD/RNP motifs) family protein	47.8789	0.00135939	0.965753	10797.7	7666.09	17853.7	12993.3	18567.3	20506.2	20800.3	18789	17306.8	22218	24009.3	35354.4	18255.2	23622.2	30072.9	16103.7	7761.28	16861				9464.25	14280.5	14832.3	24328	17066.6	17043.7	9232.34	3961.15	10226.9
A0A1D6F918	40S ribosomal protein S15-4	31.6042	0.000795405	1.0101	219922	226266	273601	207672	318850	333541	219269	315718	275479	362923	308599	312292	281465	269195	272751	317246	397600	274545	267367	344645	195820	316028	225434	236512	344841	286945	271097	243618	248544	231275
A0A1D6F948	ABC transporter F family member 4	77.6719	0.00403464	0.902701	13088.8	6118.34	42797.4	12516.7	6391.89	6690.08	12001.3	12464	10031.9				9702.62	9496.37	8269.06						6555.03							7429.75	8458.66
A0A1D6F974	Bifunctional inhibitor/lipid-transfer protein/seed storage 2S albumin superfamily protein	16.8613	0.00173059	0.951881	23869.1		37112.2		50749.4	37156.9		53609.6	40254.9	51560.3	36307	67630.8	23663	43727.3		31653.3	29787.5	23578.4	28539.1	41066.2							22303.8	24704.7	13584.1
A0A1D6F9C2	Oxygen-evolving enhancer protein 2-1 chloroplastic	27.2567	0.000795405	1.03229	10143226	14274357	18717614	9732050	16944846	16214309	11116372	9979391	14096018	15250056	15393050	17701936	10805202	14118171	16145342	32703952	30485128	24258280	26828854	34277404	22647638	29234148	20744300	26952456	29120756	28396510	25451292	20926222	26805240	25200088
A0A1D6F9C3	Pyridoxal reductase chloroplastic	44.8763	0.000795405	1.02027	358899	352882	281705	345093	275954	254330	329508	282084	316783	256835	265280	257863	313270	254255	279848	284560	258949	273106	143083	130283	300609	144481	309016	318769	128427	147990	278468	149306	127246	252101
A0A1D6F9C8	CSC1-like protein ERD4	81.9781	0.00113138	0.97645	61864.1	52359.4	32277.3	66654.3	36439	35351.7	53102	45368.5	42033	312128	386004	18983.2	34758	17634.6	410959	17016	28712.6	20254.8	103312	11913.8	36209.7	16555.1	41951.3	32440.9	25506.5	34740.4	25952.2	45949.6	39235.4	39121.6
A0A1D6F9F8	TatD related DNase	51.0457	0.0042782	0.897304	41097.2	70720.4	59748.4	64923.3		71914.8	45056.5	55003.5	45546.6		69904.4			174354		70059	118746	54757.9	45352.8	128501	61326.2	84710.5	57858.7	72653.7	96785.4				80765.6	61895.8
A0A1D6F9G8	MD-2-related lipid recognition domain-containing protein / ML domain-containing protein	18.221	0.000795405	1.02991	742987	944176	1.08215e+06	626027	974977	1.0146e+06	793320	531633	1.038e+06	685200	1.24448e+06	1.408e+06	1.07511e+06	1.34414e+06	670993
A0A1D6F9L8	2-oxoisovalerate dehydrogenase subunit beta 1 mitochondrial	36.9385	0.00149054	0.959822	103330	38333.5	14687.3	100446	77834.8	27585.1	54439.1	59339.1	43222.5	88181.2	55025.1		59917.3	62287.4	61879.9	40592.2	106464	19064.4	26790.9	34603.2	42453.3	54504.4	37238.9	28842.1		51992.4	62905.6	40630	51978.6	63880.5
A0A1D6F9M3	Ubiquitin-conjugating enzyme E2 3	24.6051	0.000956766	0.987391	94120.5	93285.6	88547.8	92089.8	120255	111861	111967	110163	98374.2	97681.5	103099	94142.9	124312	111015	118261	100297	91558.4	104595	92293.4	105170	102606	97445.8	110921	89129.8	108651	109171	113975	118171	118160	120556
A0A1D6F9P7	Ubiquitinyl hydrolase 1	125.423	0.00395766	0.916592	101176	66345.3	41236.8	81777.7	78462.2	47769.6	64954.3	69265.9	51678.4	36220.8	27443.9			22064.9							54944.1	84022	96399.9	77373.3	105145	75378.8	177358	74838.1	310563	153216
A0A1D6F9V3	Valyl-tRNA synthetase	109.985	0.00165999	0.953749	93778.5	64707.3	47801.2	89986.2	40965.9	35409.6	72472	41865.8	59945.7	77159.5	33876.5	33981.9	41365.6	39584.5	40821.8		28788.3	24994.2		12711.4	43910	20836.4	37611.5	36088.5	17103.5	28393.8	45659.1	48240.1	35896.7	32140.8
A0A1D6F9W9	Putative carboxylesterase 15	36.2983	0.000795405	1.02095	196214	149124	156755	196030	166546	181035	179076	178416	198220	218690	201568	201656	199203	218143	172126	53353.4				67289.3		274920		141944		226544				36013
A0A1D6FA16	Dirigent protein	22.2012	0.00130827	0.967966	80482.2	66790.8	72867.8	98338.1	85405.7	77211.8	27905.5	69510.4	26856.8	86112.9	84002.2	90081.9	29811.4	70136.9	75213.3
A0A1D6FA18	Alanine amino transferase8	53.5697	0.00100143	0.984238	59374.6	57073.4	55316.2	45818.4	52446.3	42718.7	69725.7	47184.5	41425.9	31360.4	39536.4	24360.2	54853.8	33571.9	34073.4	74706.7	74109.6	82520.2	84972.6	61440.8	110669	94428.9	126617	96187.1	70038.2	71573.3	89483.2	93579.2	72834	83483.4
A0A1D6FA58	Phosphatidylinositol 345-trisphosphate 3-phosphatase and protein-tyrosine-phosphatase PTEN2A	78.0904	0.00182177	0.950166	18700.4	5862.33	16445.9	16124.7	4578.12	12318.3	15121.3	14526.4	17110.3	17647	17606.2	14760.9	17399.8	15377.1	13016.1	3969.43	4033.01	3169.64	3481.88		4391.84	3699.46	6915.36	2672.35	1905.94	5099.35	2188.6	3415.92	2071.82	3462.32
A0A1D6FAH0	T-complex protein 1 subunit epsilon	60.577	0.000819656	1.00191	87909.7	78072.1	15497.1	90477.8	18348.8	13129.1	85367.3	85799.3	75829.5	77132.7	92768.4	12835.6	65184.9	56007.2	55006.5	69318.3	52273	58616.3	56856.2	37075.6	71421.2	58148.8	63758.4	50910.4	51407.2	48163.7	50788.3	62000	45381	73052.2
A0A1D6FAT2	Retrotransposon protein SINE subclass	55.9145	0.000795405	1.01076	133212	133874	127537	112502	108293	101767	121729	113116	137278	144970	119169	141804	141595	159262	164949	92439	98219.9	107842	125575	109205	161233	145724	138189	130887	122206	137374	124797	163466	144219	128184
A0A1D6FAV4	Protoporphyrinogen oxidase	61.5033	0.000795405	1.01004	69936	52372.3	55424.1	61375.7	58328.9	51687.5	55664.2	45045.4	52765.2	36510.8	35937.2	34529.8	37046.5	30968.5	31379.8	85343.7	81270.8	58354.1	69728.3	57551.3	72794.8	66118.5	48328.6	59783.5	62013	50230.2	64796.8	54952.7	29822.8	39722.9
A0A1D6FAW5	Peptidyl-prolyl cis-trans isomerase	30.2808	0.000795405	1.01416	89955.7	90053.5	77033.4	87651.2	100273	109715	99979.1	104955	88917.4	87881	76973.6	113445	84928.8	72124.7	123322	176668	171217	85927.3	143257	189549	114678	116428	123828	125903	99612.9	83523.4	141003	86230.3	121628	113799
A0A1D6FAX1	Germin-like protein	19.3701	0.0012177	0.972291	43334.2	36002.8	78892.3	51922.7	38367.4	21314.8	37234.4	33541.4	38418	56281	41699.6	38374	29726	31679	38652.5
A0A1D6FB18	COP9 signalosome complex subunit 2	54.3974	0.00641429	0.887406	17496	6114.65		7494.91				83372.6	10202.6	6652.35	5397.26		7225.91	8704.99	5467.46			3304.11	1479.28		5726.26			6246.33					15234.5
A0A1D6FB29	Glucosidase 2 subunit beta	73.9293	0.00141055	0.963516	17639.9	16688.8	24761.6	13159.1	24308.9	38279.1	22000.3	29339.9	33648.4	24417	32070.2	25120	37744.5	21949.7	43692.2		25601		18757.3	17146.2		21224.3
A0A1D6FB66	Mitochondrial import receptor subunit TOM40-1	20.3931	0.00157556	0.956576	21471.3	9020.16	9373.36	21336.9	10555.4	8175.53	18617.6	12885.1	12310		12143		14800.5	10655.9	8633.06	141846			4382.71		11209.8		10686.6	3501.24				13227.3	5780.44
A0A1D6FB78	Argonaute4a	74.7191	0.00379027	0.929553	61324	55816.1	44454.5		55594.4	56105.6	45021.9	59702	35765.4	36390.8	33168.8	61880.3	43599	56425.8	42469.9	16175.1	58854.1	43403.8	43714.4	43385.6	57376.3	48163.9	37960.4	70857.2	49750.9		61957	62859.7	179331	32175.1
A0A1D6FBA1	NEDD8-activating enzyme E1 catalytic subunit	35.2234	0.00508914	0.891984	11874.3			463.099																										4283.23
A0A1D6FBC8	Hydroxymethylglutaryl-CoA lyase	42.8131	0.00157275	0.956709	48926.9	36744.8	31435.6	39881.8	28357.2	23017.9	31403.5	37719.7	38837.1	40659.5	32889.1	23217.6	38658.2	36999.9	36544			23318			24672.2			24086.2		12777.6
A0A1D6FBS3	Histidinol-phosphatase	37.3054	0.00103495	0.982044	31103.1	15765	29211.3	26713.9	32749.6	42605.3	10627.3	33658	34484.7	51958.5	46091	41737.6	21815.1	31520.1	51288.3	92481.6	105477	100057	109463	123058	86222.4	83981.2	75401.1	85129.3	89931.8	74259.2	88676	73858.2	92401.2	72081.8
A0A1D6FC43	Importin subunit alpha	57.853	0.000997789	0.984535	57204.9	27636.2	32816.2	44843.5	14914.7		46866.9	29106.7	32470.4	28252.7	16715.3	50488.7	30926.8	27786.7	26271.3	12261.8	24027.8	30167.2	28430.8	19617.5	30420.4	25876.7	26411.1	21174.8	15309.4	22467.9	25216	42748.5	22834.2	20895.2
A0A1D6FCA6	Putative uridine nucleosidase 2	38.954	0.000823209	1.00139	49140.4	24912.3	17775.8	45540.1	29487.3	35507.9	40442.4	33538.7	20714.9	14891.3	18943.4	18843.1	30509.2	16736.9	27228.6	32104.4	38611.9	30014.7	31141.3	29638.5	34431.2	52369.3	40520.7	37155.5	27089.4	26016.7	69065.9	30645.2	36862.6	18967.3
A0A1D6FCB4	Cysteine synthase	33.5345	0.00144072	0.962002	43253.5	16204.7	13887.7	25602.9	30729.5	27021	53686.1	22703.9	11954.1	12964.2	13712	7450.73	19894.6	15250.2		37750.7	16868.8	35047.4	32573.1	30993.1	21049.6	34672.7	13854.4	40878.1	30003.4	35366.2	50813.6	41873.8	57362.6	45221
A0A1D6FCD3	Sphingosine-1-phosphate lyase	57.3032	0.00081085	1.00411	33456.5	30450.7	45524.8	41269.3	47491.4	25181.4	26241.8	48451.1	55264.8	51111.1	24349.4	42568	21249.5	35022.3	20381.4	18162.7	35453.2	37657.9	70536	29614.3	82974.9	23294.3	79082.7	49219.2	46154.9	25303.1	46980	47168	48008.3	39538.4
A0A1D6FCQ0	Protein EXECUTER 2 chloroplastic	73.0256	0.00100586	0.984017	31641.4	38797.6	47915.5	3407.93	37547.9	36780	54228.8	29449	34383.7	45767.4	43917.6	52164.3	60225.9	42135.8	81185.4		6968.99	31008.3	33743.8	23836.1	5651.14	40300.1	47245	26237.7					3405.65	4345.16
A0A1D6FCW7	Putative acetyl-CoA acetyltransferase cytosolic 2	45.7232	0.00182685	0.950068		6842.11	10594.4	21939	12952.8	2447.74	13291.6	17640.2	14792.7	5613.6	4373.08	5992.07	29229.7	4270.1	39411.8	17000	7202.73	13293.3	9630.71	12828.4	15665.8	15998.9	12736.2	16699.3	14116.6	11968.3	24586.2	14410	22144.6	6198.27
A0A1D6FCY8	Protein decapping 5	64.3567	0.000795614	1.00912	43852.2	47767.6	51662.3	41284.6	53284.2	65192.7	45507.8	55937.5	39174.5	53577.1	55384.4	54921.6	48083.8	50569.5	50142.6	97949.7	97557.3	102955	80670.1	92305.2	68274.8	86161.9	83983	82716.6	82917.6	88099.7	69030.6	78237.1	87321.9	79047.2
A0A1D6FD79	Fructose-bisphosphate aldolase	45.1468	0.00129859	0.968437	125372	64401.1	147626	171979	173007	146656	149395	141977	159895	75096	87734.6	73069.9	131024	59239.6	73579	353305	71434.5	77048.4	283345	157038	91587.1	241776	87393.8	151385	171173	153380	178862	326895	355571	57579.1
A0A1D6FD95	Leucyl-tRNA synthetase	111.756	0.000840081	0.999365	75842	66879	59205.8	92470.3	46375.9	36814.5	67104.5	47874.6	57477.1	31991.9	19671	10668.2	39304.3	10726.2	12321.8	5941.39	26147.1	21141.6	11725.4		50670.3	7769.65	40603.2	35980.4	45471.6	54675	33883.5	51575.4	32847.3	33991.6
A0A1D6FDP8	ABC-2 type transporter family protein	74.7125	0.00158223	0.956316	28823.6	13068.4	20730.9	35406.6	21633.8		21432.8	21614.1	14417.1				19613.5				147913		54823.7			13153.3	11728.3	25817.5				21961.9
A0A1D6FDQ9	Actin-interacting protein 1-2	69.8109	0.00194759	0.948113	107423	87640.3		124710	70591.7	26300.7	48129.6	30362.5	44644.9	19933	145595		100003			21587.1					44504.6		22462.1	35191.5		23357.4	40436.4	43069.3	21145.7
A0A1D6FDV3	50S ribosomal protein L29 chloroplastic	12.4916	0.000795405	1.03314	1.09565e+06	1.18626e+06	1.66407e+06	834096	1.7648e+06	1.79214e+06	1.06101e+06	1.36821e+06	1.39292e+06	1.92249e+06	1.94779e+06	2.12724e+06	1418222	1.70739e+06	2.02265e+06	2485631	2258401	1.96158e+06	1.9357e+06	2.43069e+06	1.47274e+06	1.81937e+06	1.34162e+06	1551988	1.85255e+06	1592065	1.29745e+06	1.06783e+06	1.496e+06	1.43058e+06
A0A1D6FDW9	Surfeit locus protein 5	16.1162	0.00149692	0.95953											5564.19	4732.52	3497.17	8405.99	7383.53	3814.73		6361.68
A0A1D6FE94	Transcription elongation factor (TFIIS) family protein	57.3315	0.000800526	1.00609	26950	12064.3	13040.5	13301.9	15593.8	13224.4	12638.9	15781.1	13964.3	9884.77	12591.6	17648	18366.9	15785.1	14506.6	26075.5	26672.4	27338.3	18530.1	30839.7	20375.9	18878.9	26924.2	15771.5	11747.8	10165.2	23819.5	15938.3	14510.4	14331.1
A0A1D6FEB3	Synaptic glycoprotein SC2	47.02	0.00397792	0.908511	49674.3	11322.1	8157.06	60597.1	36778.1	8077.5	11977.4	6656.76
A0A1D6FEB6	Inner membrane protein ALBINO3 chloroplastic	49.8823	0.000896269	0.99317	89691	70510	99095.1	90371.2	99179.5	93665.3	98080.5	111056	112318	138455	137630	157450	90091.6	133287	146934	149917	129667	111345	131922	134184	112497	109757	76506.6	111693	57022.8	119598	105488	97969.5	73005.3	71869.5
A0A1D6FER3	Uncharacterized protein	38.8219	0.000888467	0.993847	22404.1	30981	21431.8	36608	31558.5	28233.8	13711.2	15620.9	23569	17336	51741.2	27445.8	17945.5	30508.5	45285		5897.35	8081.7	15241.1	62021.2	9406.68	22950.7	22537.7	14113.7	26120.6	33271.4	10029.9	32870.3	21577.7	32211.1
A0A1D6FF13	Alba DNA/RNA-binding protein	26.8094	0.000800526	1.00595	128538	108114	87095.1	83355.8	147638	162008	98589.3	168413	98169.9	126386	105113	119281	107387	119920	213626	246988				247829			189506	195712				141759
A0A1D6FF26	2-hydroxyacyl-CoA lyase	71.0011	0.00277435	0.940303	35863.9	51787.1	34034.5	69080	34643.9	55233.6	58102.8	73574.2	49600.4	49524.5	48714.8	52314	49018.9	44420.6		53190.4	102463	87606.1	62686.5	61955.5	96350.4	71878.3	83458.1	71634.5	101044	133192	64655	110784	134369	72576.9
A0A1D6FF40	Ubiquitinyl hydrolase 1	65.0038	0.00123041	0.971553	25549.9	21482.5		26748.3		13832.7	26145.8		10408							22267.4												20211.1
A0A1D6FF81	Uncharacterized protein	34.1524	0.00253808	0.942181		49339	52022.4	45490.9	50457.4	50038.1		56301	35880	82716.9	86802.9	60647.6	31413	74604.4	60285	64558.1	9468.01			42936.6								3257.89		60620.2
A0A1D6FG97	Protein indeterminate-domain 11	49.5413	0.00344929	0.934644		176523	151101	192897	156149	173304	189344		189205	216383	206884	222272	178432	226142	247179			145334	204027	166923	173196	158543		170278	212352	147658	180824	164475	135923	158028
A0A1D6FGA2	Glutaminyl-tRNA synthetase	93.2044	0.000809465	1.00439	71451.8	57181	32181.4	74355.5	36997.9	29904	69726	48685.2	43453.5	24821.9	31320.7	4894.04	31861.6	4371.13	3169.12	21870.6	10681.3	18996	20175.5	18923.8	41357.8	13601.7	29757.7	36666.8	17227.7	26102.5	38379	52802.5	31512.2	27468.6
A0A1D6FGR9	ABC transporter D family member 2 chloroplastic	84.411	0.00103021	0.982369	25496.5	28089	27829.1	33625.6	34899.6	31480.3	31495.3	26295.5	31178.4	25071.4	28551.5	30507	24396.5	28231	24396.4	12006.6	25375.2	28601.5	29326	27466.2	31260.2	13643.6	30992.1	32669.7	23034.8	33471	24957.7	24060.1	19344.9	16875.3
A0A1D6FGY5	Topoisomerase II-associated protein PAT1	91.9434	0.00359446	0.932951	15279.3	9103.52	8612.42	17300.6			6587.35		9885.98		9527.49					18453.2	5197.59	12135.6					18824.6					20846.4	4982.15
A0A1D6FH19	Putative cytochrome P450 superfamily protein	58.3471	0.00118035	0.973982	9565.85	14569.2	13014.5	12061.4	11104.9	12514.1	13319.2	11213.7	11820.9	11262.3	12871.1	10737.2	13764.7	13667.4	14498.8	18895.5	18897	20517.6	19102.7	18119.6	26591.4	21728.9	20268	16653.1	19177.3	24906.3	29606.1	20923.8	21558.1	16443.4
A0A1D6FH31	DUF4378 domain protein	52.0855	0.000795405	1.01377	207626	194140	206715	201141	207115	206696	204026	173992	213205	210343	180949	218845	180884	172796	219673	218591	211415	216355	241079	234606	224648	273923	246896	240544	211009	225542	235130	226746	208456	201882
A0A1D6FH92	KH domain-containing protein HEN4	60.2292	0.00441564	0.89592	34871.1	29924.3	43712.3	43895.7			8294.93	7850.13	31669.7										33844.6						37883.5			48455.9
A0A1D6FHC0	Triose phosphate/phosphate translocator, chloroplastic	43.8977	0.000795405	1.02534	394776	418631	353854	446833	266135	300037	375762	312285	297423	199940	284494	276781	368504	343427	387699	269613	207120	295699	189532	198205	361639	161590	275695	249808	362561	377854	434971	419592	414447	481073
A0A1D6FHL7	Pseudouridine synthase and archaeosine transglycosylase (PUA) domain-containing protein	19.6709	0.000795405	1.01563	105009	109382	110668	101203	107286	116861	108837	113542	115465	141897	116500	123012	108276	125908	49418.7	50437.6	51502.9	37180.4	46162.5	56654.7	31329.8	105821	43513.3	42561.8	109257	102464	35793.3	41505.8	109412	107559
A0A1D6FHT0	Carbohydrate-binding-like fold	131.567	0.00365853	0.932006	51121.9	56521.9	31967.5	55335.3	37713.8		54208.8	41686.2	16066.2				32601.6								30414.4	42653.8	23581.5	35554.1		41077.9	53904.8	47741		53606.7
A0A1D6FHT8	ATP citrate synthase	65.9758	0.000795405	1.01083	120436	70485.2	60869.5	132327	80069.3	68113.7	93425.9	86747	64442.3	65824.9	48948.9	61729.5	47240	31101.8	59180.2	39414.9	34785.6	67910	44978.8	24813.9	60078.5	43241.1	61690.2	62434.6	48383.7	34055	54963.5	70185.2	42731.5	44128.8
A0A1D6FHV4	Peroxidase	38.1213	0.0014476	0.961706																32871.1	49968.2	30189.1	34583.1	50025.5	33096.5	53411.6	17495.8	33869.8	40124	10037.9	42265.5	62291.5	15580.9	47529
A0A1D6FHZ5	Protein ABC transporter 1 mitochondrial	64.3203	0.0031458	0.937413	65241.8	37381.4	43822.1	32657.1		31257.1	40308.5	63852.6	53751.8		48539.1		54188.2	32229.1	17135.1	47421.3	41587.7	65767.3	67803.6		90079	49884.1	45420.5	49547	78644.9	83141.5	58472.6	73680	60650.4	89523.1
A0A1D6FI32	3-hydroxyacyl-CoA dehydrogenase	70.8099	0.00107498	0.979478	77178.7	64993.6	37173.1	106481	48990	45412.1	87502	63471.4	60847.6	40231	23562		21827			61075.2	61250.1	56240.2	56902.3	35501.5	95126.2	63352.3	105103	78665.8	69256.8	81388.8	91645.6	96636.5	42421.6	76253
A0A1D6FI70	Dihydrolipoyl dehydrogenase	65.9508	0.000800526	1.00568	171391	139388	120691	169395	150269	137506	156148	138804	146168	131356	119613	111092	122555	108741	129265	105602	102563	91569.9	99002.8	81890.4	115423	93361.4	89169.9	87987.4	80339.2	75402.3	82804.6	94992.9	64437.8	79375.8
A0A1D6FIQ8	NAD(P)-binding Rossmann-fold superfamily protein	18.434	0.00161026	0.955259	52316.1	43267.9	38200.5	41462	36525.2	42717.2	42319.7	39700.9	43395.8	49260.3	43445.2	42025.5	43203.8	38724.5	40780.6	27585.5	31553.1	41579.1	51284.4	29367.5	39551	43343.6	35435.3	39513.3	33674.8	24675.8	32365.9	34577.3	26502.4	25742.1
A0A1D6FIQ9	NAD(P)-binding Rossmann-fold superfamily protein	23.657	0.00180853	0.950398	35643.7	35321.7	30912.9	32931.6	29174.6	27522.2	26733.4	26103.5	32907.6	40913.6	32855.1	21702.7	31794.3	31019.8	28701.8	20259.8	21783.8	27426.7	29754.5	23458.4	30951.7		20976.9	19354.5			29783.4	29539.4		24142.7
A0A1D6FJ28	Bromo-adjacent homology (BAH) domain-containing protein	77.5645	0.00930277	0.879946											3084.65							6493.12	4164.22					3087.35			928.14	4553.28
A0A1D6FJF0	Farnesyl pyrophosphate synthase1	45.1367	0.00778951	0.883665	19878.8			14249.4			5092.78	4428.88					2868.23
A0A1D6FK07	Putative homeodomain-like transcription factor superfamily protein	207.93	0.00395504	0.917186	39140.4	33919	76333.1	23865.5		61985	19692.5	38770.1	60976.7	83665.1	68077.2	67809.9	66093.9	106846	113004	97840.4	92684.3	93369.9		82177.1	73216.4	52229.1		51549.1	91660.9	77870.5	74278.4	71976.8		81672.9
A0A1D6FKD0	Putative 3-hydroxyisobutyrate dehydrogenase-like 3 mitochondrial	31.4359	0.000795405	1.02226	54306.6	53303.1	56317.8	49903.4	65188.6	61256.3	53515	56029	60892.3	58853.2	68534.8	60893.5	52697.2	54081.2	70460.7	54043.4	60491	46660.7	50415.1	48809.8	41627	59846.6	52710.4	29868	68084.6	28858.3	35562.8	44426.7	57411.5	68398.2
A0A1D6FKP2	Protease Do-like 1 chloroplastic	48.3234	0.000797953	1.00855	115490	144326	135262	133353	182041	155547	164927	117297	126557	93697.4	98989.9	99447	128423	143817	85284	39370.4	41830	38629.2	108308	93124.9	46919.8	150551	84993	120976	120462	139693	113525	112568	118591	111280
A0A1D6FKV6	Ketol-acid reductoisomerase	62.9106	0.000795405	1.01623	235615	182804	172707	192406	175105	186314	203248	185818	200785	179748	182370	162493	165948	148708	168010	185531	183171	157125	169778	141486	249003	149180	152435	153056	134314	121376	133531	162780	133353	136912
A0A1D6FKV9	Malate dehydrogenase	38.5815	0.00085803	0.997263	49030.9	51053.9	50363.7	54192.4	58808.6	61671	50064.5	53956.5	40816.3	45136.3	55645.3	41292	50728.8	51395.7	45273.2	63373.8	39734.4	91518.5	95585.4	51809.1	53360.8	42270.5	53692.2	52079.6	84313.4	41151.2	46460.9	52480.6	92935.4	58532.8
A0A1D6FKZ4	60S acidic ribosomal protein P2-5	30.1252	0.000819875	1.00184	83420.4	87798	100592	72893.3	115019	109153	73286.1	90072.7	80980.9	140313	118323	119491	92534.3	108370	104487	130173	102174	86539	90163.2	107253	70450.3	66650.4	46132.5	54385.1	58059.7	60007.7	46504.4	44274.1	53264.9	64281.4
A0A1D6FL21	Sugar transporter ERD6-like 6	27.873	0.00385326	0.92761	25152.2	19046.4		35609.7	14669.8		25872.1	25417.5					11205.7								9225.75		14736.4				29044.3	11625.4	24174.7	16965.9
A0A1D6FLJ3	Eukaryotic translation initiation factor 5B	141.782	0.00385795	0.927359	35566.1	25183.9		40208.3		22421.4	45837.8	16636.7	23385.4				16358.7								27286.1						26762.4	26271.6
A0A1D6FLQ1	Putative casein kinase family protein	42.1624	0.000906736	0.991575	71570.9	185055	6021.9	73458.6	148562	142384	73467.8	143892	107234	75934.9	215895	5122.91	157789	250770	6042.84	419043	6317.99	219837	5959.46	3049.95	4251.78	21694.5	35482.4	45107.7	5248.79	105099	5624.89	6476.5	5844.87	6011.27
A0A1D6FLR1	Spliceosome RNA helicase BAT1 isoform 1	52.149	0.000795405	1.02191	365079	245332	173198	370643	195022	165066	321413	268998	238822	138175	150145	186935	169883	135087	143399	186289	166637	195791	178344	143205	244072	178343	256354	248633	182664	198285	258765	304647	227038	229039
A0A1D6FLZ4	Dihydrolipoyl dehydrogenase	61.9472	0.00104285	0.981575	52283.2	43894.7	39097.5	43681.1	28838.6	38447.1	29744.3	50665.8	36971.3	40036.8	28109.3	55230.5	25729	19363.6		28280.1	31049.2	25656.2	20263.4	21211.1	37274.4	22574	35668.9	27020.5	42614.9	21687.1	20556	23719.5	21966.5	24818
A0A1D6FMB4	NifU-like protein 4 mitochondrial	27.7115	0.000836238	0.999812	38986.2	39592.8	42439.9	75581.6	51028.2	56951.7	106665	95515.4	180234	53314.8	54960.2	56843.4	50732.1	63448.5	58461.7	82967.9	60771.9	64104.7	170650	98799.4	118904	61640.7	44667	126584	111997	49276.9	48448.1	237337	102049	61268.9
A0A1D6FMJ0	Elongation factor 1-alpha	49.6414	0.000795405	1.01308	795223	567615	481662	759646	609423	442554	626061	529588	516604	521909	492100	452440	652822	516694	533052	372523	378997	439627	406094	436596	575773	390110	592112	511363	378023	454106	536629	540368	408087	375418
A0A1D6FMJ5	Elongation factor 1-alpha	9.69004	0.00242136	0.943165	90902.8	97900.1		102442	112846	100922			79242.2				92400.2					75913.5						112731				96655.2
A0A1D6FMY6	Uncharacterized protein	34.4024	0.000959894	0.987178	59363.1	37878.3	32065	57574	23215.3	40619	62797.2	27044.1	42186.5	27122.9	37482.9	40505.7	33034.3	39050.6	30035.9	34584.5	36682.8	41742.2	40539.6	32380.1	36746.3	30800.7	40490.1	48193.1	30204.9	41173.6	41407.8	45691.7	43904.3	46182
A0A1D6FNA7	Heat shock 70 kDa protein 14	86.9947	0.00395766	0.916607	36983.8	34309.7		48271.4			42313.7	35269	31985.8				25217.3
A0A1D6FNB8	Heat shock 70 kDa protein 14	94.7766	0.00090043	0.992287	70209.8	46882.2	40484.1	100643	45348.7	38832.8	82824.1	37225.3	50153.6				40523.3	28786.1													24290.4	36013.4	16433	20319.6
A0A1D6FNF1	Binding protein	57.2181	0.00338387	0.935316	86171.5	80944.1	81744.9	73160.1	66923.9	64963.5	81260.6	35841.1	72182.1	70242.7	71623.9	68182.7	81545.2	77222.5	81222.4	166879	143101	152188	142120	108925	86385	85997	164981	89413.9	121883	95022.1	159632	151757	150470	159124
A0A1D6FNG1	Superoxide dismutase	26.4351	0.000795405	1.03892	95373.7	128682	112212	93454.5	84147.5	108040	110097	121890	117849	134381	164548	175172	208579	254236	254418	69173	61452.5	99146.1	72046.2	101960	89731.5	47194.4	57342.1	51646.8	148534	89249.9	145650	109769	234917	180713
A0A1D6FNZ7	Delta-1-pyrroline-5-carboxylate synthase	83.4999	0.00098652	0.985321	66508.1	48820.9	44033.3	78035.3	32660.8	24119.7	61977.6	43993.1	38053.9	17267.3			44869.9		38429.3	13735.6	26780.2	12738.6	12638.8	7867.66	16819.9	14332.7	43208.3	38373.6	19435.8	27251.3	29389.3	46708.7	30913.6	24053.9
A0A1D6FP75	LETM1-like protein	34.8771	0.00394817	0.91802			7771.02								14581	15804.4	14564.7	16741.4	15740.4			10784			14117.7			12065.4
A0A1D6FPA1	Transcription elongation factor 1 homolog	5.65318	0.00387277	0.926829	122688	132476		109608	133982	151357	81117.8	134885	119737	196664	223800	195071	182807	209593	228866	126288	98756.5	74886.1	92414.9	141075		102410	87455.4	94360.7	89482		94979.4	105069	122717	84301.5
A0A1D6FPB9	Acidic ribosomal protein P2b (Rpp2b)	14.8827	0.000795405	1.03199	1.39426e+06	1.45545e+06	1.74874e+06	1.14133e+06	1900153	2.01712e+06	1.22981e+06	1.99594e+06	1.69162e+06	2527342	2.51424e+06	2.48933e+06	1.8858e+06	2424971	2.62136e+06	2.32872e+06	2.10203e+06	2.0363e+06	1.69074e+06	2.38339e+06	1375074	2.01033e+06	1.5875e+06	1.60408e+06	1.77359e+06	1.81631e+06	1.39382e+06	1456850	2016195	1.86133e+06
A0A1D6FPN2	Putative subtilase family protein	80.3198	0.000866634	0.996309	63985	52936.5	64668.3	72840.7	55926.4	44134.6	53225.3	38155.7	45908.1	63224.4	53735.4	56369	34852.2	46506.8	43171.7	43505.3	35714.3	42795.5	46424.7	29530.7	29847.3	31191.6	40123.1	35369.5	33061.4	28308.1	28641.7	26193.4	23711.6	41872.6
A0A1D6FQ16	Alpha/beta-Hydrolases superfamily protein	28.2873	0.000856509	0.997513	43150.8	59644.5	44229.5	34923.7	47489	57635.1	67035.4		36670.8	45846.4	27549.6	42885.2	55888.7	39852.2	41090.9	68818.5	57838.6	61196	64325.4	60567.5	53251.5	69172.2	52773.5	66205.1	66196.2	53262	103944	54395.7	49328.4	50705.1
A0A1D6FQ36	Guanosine nucleotide diphosphate dissociation inhibitor	48.3992	0.000800742	1.00544	262995	211568	156644	259866	154000	150478	240426	192961	211433	161368	158577	138036	174808	137671	135282	104864	117641	117993	156009	112013	182428	133826	170508	143242	125047	155440	176368	209341	153160	155596
A0A1D6FQF4	Pyruvate, phosphate dikinase	88.5735	0.000800526	1.00777	290627	293338	248766	329630	188819	169164	292541	194596	237332	142678	148713	108179	200930	122793	135226	231046	219280	235233	349878	173286	279186	437501	464767	377716	230588	171967	319141	289560	202543	581464
A0A1D6FQF9	Pyruvate, phosphate dikinase	68.8068	0.000885589	0.994319	20305.9	9965.8		20168			16375.2									13900.6	13869	14121.4	8536.98	5861.32	18579.9	17078	16491.9	20473.9	12032.4	11650.8	26231.8	23246.3	10680.3
A0A1D6FQJ4	Peptide-methionine (R)-S-oxide reductase	23.1193	0.000795405	1.02183	189808	208559	223254	163720	259346	263241	186086	269425	210440	296173	292995	284782	254756	281263	289692	326810	296535	254604	230357	336559	182249	222656	179187	194995	206649	184627	186793	176916	247656	206333
A0A1D6FQM0	Alpha/beta-Hydrolases superfamily protein	11.4422	0.00395649	0.916905					9573.71		9845.27	9506.81	8111.49						10436.4	12683		12374	9860.07	11767.4		6493.82	7333.99	6178.01	8266.08	7153.6		4614.99		6003.29
A0A1D6FQR4	Saposin B domain-containing protein	26.3164	0.000800526	1.00561	119119	118720	99749.6	108463	130027	149392	115862	202820	100069	92498.9	149766	132187	161972	174876	153533	140531	107369	97257.7	86207.7	179985	59152.3	66173.9	69787.1		85140	78692.4	88914.2	68826.9	139609	106420
A0A1D6FQU9	ER membrane protein complex subunit 1	114.569	0.00148827	0.959953	34894.1	233739	551044	182875	255179	481777	226592	222955	277513	744317	507980	531148	266212	483660	457765	579293	850688	543643	548193	539832	578980	764699	195405	459423	22841.6	370382	430827	216718	252277	458243
A0A1D6FRI4	ERBB-3 BINDING PROTEIN 1	43.0924	0.000859095	0.997159	89279.5	32941	28483.8	126328	77398.2	37368.7	78738.7	94231.8	68023	37198.7	31999.3	128181	29308.5		29302.4	39508.8	30984		20756.9		105911	34427.4	45955.7	47894.7	22501.4	88841.9	44523.3	46356.6	31805.9	33409.1
A0A1D6FRK3	ATP-dependent zinc metalloprotease FTSH 10 mitochondrial	70.9457	0.00400083	0.904807	20010.2	9639.17	21096.6	38594			35166.6	14629.3	20633.7	1702.58			46902.9	2580.98	96582.7	4960.93			164046		93417.2	74672.2	3366.04			4324.48	8229.55			5047.14
A0A1D6FRK7	Sucrose-phosphate phosphatase	48.4512	0.000795405	1.01535	82265.2	73928.8	51219.2	84217.3	51545.9	45367.1	86933	62753.8	56930.6	45809.4	50831.7	40293.5	57867.6	57207.2	36976.3	46447.8	46230.3	62933.7	57975.5	45521.6	75177.7	58993.6	87795.2	82663	51835	57925	67308.6	84180.9	66666.9	62814.8
A0A1D6FRP1	Cysteinyl-tRNA synthetase	63.1485	0.00406343	0.901291	19215.5	24187	8168.35	31467.6			18364.1	12938.9	14616.2	8292.6			10539.1				5941.46				16317.5		19854.9	8197.47			6757.38	21816.9	7914.23	14603.8
A0A1D6FRP9	Ubiquitin carrier protein 7	26.4953	0.00208195	0.946448	21554.4	31697.2	32187	17015.2	31649.3	33071.9	24990.8	31856.3	16611.6	46366	49687	40824.6	26463.8	37680.5	33867.8	49080.4	22136.9	19657.1	23811.7	32980.9	16204.6	15621	20564.4	21675.3	36111.6	24686.6		28150.8	18847.9	30091.1
A0A1D6FRQ8	GTP cyclohydrolase II	61.7852	0.000795405	1.01642	277120	243490	222037	262407	233410	226027	254611	242319	247125	227279	232163	232329	225529	203834	223206	202706	207340	180390	255239	245828	239872	238476	238984	244227	228640	218619	235269	215063	201410	178651
A0A1D6FRR0	Coatomer subunit zeta	21.1791	0.00393531	0.92182								68471.8		83575.4	47132.4	80304		48843.8	120731														18493.7
A0A1D6FRY9	Ypt/Rab-GAP domain of gyp1p superfamily protein	88.4585	0.00114206	0.975866		3684.22	2896.02	3057.79	2083.81	2652.37	3738.91		347791	1579.31	2103.89	1537.17	2231.26	1913.74	1479.24	251142		323991	35993.9				116467	198033				1710.56
A0A1D6FSC6	40S ribosomal protein S26	12.1501	0.000795405	1.02731	504345	403060	354898	387455	320507	349961	374821	427916	420761	450302	378867	395045	363462	385129	363373	508229	492267	427069	417678	491916	375449	407681	376062	357177	457542	362431	411342	407681	333511	400406
A0A1D6FSJ2	60S ribosomal protein L24	20.8407	0.000795405	1.01072	226721	207620	200451	226542	197368	226771	214034	284769	203756	230608	226596	236077	224724	246884	218039	185871	208357	186977	214864	199712	156112	170049	159791	235250	253706	251533	266145	158055	247897	214065
A0A1D6FSK3	Endoplasmic reticulum vesicle transporter protein	37.1565	0.00396761	0.913906	62876.7	77290.5	155789	131806	110374	89101.4	71638.1	73346.6	77208.4	97395.7	118185	168675	54836.4	114621	152022	117787	116332			57026.6	106249	147212	134339	152016		188623	120384	126887	103319	140906
A0A1D6FSM5	SNF1-related protein kinase regulatory subunit beta-1	25.0552	0.00781976	0.88359									17700.4	11963.6					47446.9							23345.2		21383.6	18994.7
A0A1D6FSS5	NAD(P)H dehydrogenase (quinone)	19.1818	0.00622545	0.887956	63585.9	63913.8	60124.1	60680.7	96181.6	95712.2	70173.3	95820.2	93084.2	87759.2	97432.6	110289	123418	116895	96354.6	73221.3	121847	126874	93322.1	75187.6	68461.1	88513.8	66361.2	127925	77072.2	159986	80722	62671.2	65829.8	130832
A0A1D6FTM7	Aminoacyl-tRNA hydrolase	27.3035	0.0036371	0.932333	104864	104444	163101	61606.5	124001	136742	106435	51365.4	65131.4	151460	109665	112680	70204.8	106073	108574			4645.46
A0A1D6FU34	Uncharacterized protein	29.2485	0.000795405	1.01034	57194.8	64157.5	81576	47537.5	74279.2	72850	58124.9	65135.8	60954.2	70784.4	78051.2	74819.3	62346.8	71874.2	80757.9	94517.3	88925.6	77118.4	75518.9	93951.7	72496.3	70541.4	65265.2	68367.2	72446.5	68724.1	57126.8	48632.9	58985.4	58491.5
A0A1D6FU89	Fasciclin-like arabinogalactan protein 11	26.5675	0.00397792	0.909816									2.59672e+06							19565.9	19795.6	13427.7	22523.6	26021.7					18578.9			13039
A0A1D6FUE3	Translocase of chloroplast 159 chloroplastic	129.751	0.00397792	0.908988	3826.58	4365.68	1111.71				28358	7668.33	6513.84	4069.95	6965.64		5099.8	3295.07									13273					21447
A0A1D6FUF5	Stress protein	24.8365	0.000977325	0.985965	12520	59719.2	72444.9	5852.48	85870.8	92118.9	46689.1	32826.6	54968.8	78552.6	85704.8	65688.6	73696	103717	86593.5	84295.7	93157.7	55407.9	70458.1	120884	82344.1	72304.7	35251.7	107847	102888	180593	110302	62072.2	134503	110152
A0A1D6FUG0	Cullin-1	85.3611	0.00412816	0.8996	3992.37	3752.69		6193.25			3177.38	28635.3	19598.9
A0A1D6FUK0	Histidine--tRNA ligase	98.2903	0.00421467	0.898213	22862.5	17549.7		26137.9			23195
A0A1D6FUK3	Tudor/PWWP/MBT superfamily protein	104.704	0.00404009	0.902371	3809.89	2661.82				2564.71								1637.02										4634.27			2569.6
A0A1D6FUU3	RNA-binding (RRM/RBD/RNP motifs) family protein	27.025	0.000795405	1.01492	230513	239476	226851	175558	298334	305711	214308	294381	256343	267835	260364	275685	245902	268995	280102	278077	265968	266584	236182	327672	206652	305063	262050	264782	272423	277388	262589	207982	270713	265409
A0A1D6FV51	Isovaleryl-CoA dehydrogenase mitochondrial	35.4135	0.00288525	0.939442	35972.6	24146.1	26941.8	38630	22432.6		38083.4	29410.2	30200.2		26664.2	26926.1	27257.5			21826.8	21930.4	22364	32719.7			29404.3	36769.8	34517.2	27920.2	45514.3	22545.9	27613.8	33406	35159.6
A0A1D6FVN4	Uncharacterized protein	8.98246	0.000820603	1.00168	60469.6	44721.2	22078.3	54175.4	45738.6	44036.1	73513.8	95671.8	27521.8			27631.2	72239.3	61775.7	59677.4	100385	60259.8	60540.7	53987.2	142543	50275.1	26505.3	46897.4	52364.7	91398.1	47351.1	140201	43897.5	243374	123315
A0A1D6FW13	Actin-7	50.2337	0.000795405	1.02112	1.33563e+06	1.03825e+06	958114	1.24713e+06	984762	917437	1.09721e+06	1.0414e+06	1.1237e+06	1.04853e+06	945278	837252	942022	804143	813603	888599	943328	990272	1.09199e+06	851923	1.07882e+06	958502	1.03474e+06	940355	873804	889420	980352	1.06052e+06	887673	973047
A0A1D6FWI8	Methionine S-methyltransferase	122.998	0.00394128	0.92005	47110.4	40951.6	12125.7	36830.2	6755.84	97997.5	29079.9	31180.6	74698.5		78973.5		5578.14		70569.3	184219		229634		229276	240483			118017	11878.2	4091.03	22461.7	35621.9	9128.99	46659.5
A0A1D6FWM8	Peroxin-14	52.7613	0.000881575	0.994693	19662	39179.8	50587.1	25030.1	51368.4	61539.3	39256.9	55327.6	54661.6	90029.3	71912.4	75553.5	66581.5	74970.2	83800.9	77190.2	72007.3	75284.3	38675.2	53499.1	51166.2	68871.7	61328.4	63905.6	74661	73092.2	31576.1	72450.1	66708.2	71170
A0A1D6FXN9	Uncharacterized protein	21.4163	0.00131216	0.967808	27415.9	26744.8	28680.7	24241.2	6810.95	31497.1	24969.1	26676.9	29174.2	32402.3	45184.6	41257.5	58221.8	44660.1	19492.3	44869.1		37438.3	29860.9	28540.6	31231	25562	28994.2	30959.3	33425.3	31944.4	25506.1		15716.7	27778
A0A1D6FY14	ATP-dependent zinc metalloprotease FTSH 4 mitochondrial	58.1456	0.00726249	0.885046	6576.82			8917.75		15050	1994.33	17905.5		24485.2	17372.4		18865.5
A0A1D6FYA4	Porin1	32.9313	0.00115625	0.975194	118356	103030	76646.2	109840	88260.3	84183.7	98160.2	97992.4	107916	119484	136325	105665	145124	136657	137459	37574.3	85564.2	103484	92574.3	51941.9	125897	91905	126344	113955	98158.1	119038	108938	92845.1	111386	107045
A0A1D6FYB1	Protein arginine methyltransferase NDUFAF7	54.776	0.00141603	0.963207	5942.9	4727.28	2552.7	7203.48	3779.63	2640.88	7311.45	5826.57	4157.77	1542.47	2037.39	812.288	3616.28	1976.8	1531.42	4056.75	3916.83	3735.78	4777.07	4180.4	5292.09	4051	5825.68	4798.54	3829.32	4064.12	7083.44	5580.43	5166.88	5578.28
A0A1D6FYG5	CASC3/Barentsz eIF4AIII binding	70.4376	0.00798411	0.883187			6550.3		12826.5	10161.5			29601	18713.8		21062.2	6480.38	9176.63
A0A1D6FYU5	ATP synthase subunit epsilon, mitochondrial	8.01017	0.000795405	1.02308	137380	171759	173181	149234	128433	158018	124303	150397	159783	210451	207182	227561	207653	255539	274752	198095	187491	191753	158814	216969	173886	123888	129929	138697	190711	166763	169229	159489	201958	204677
A0A1D6FZB5	Vacuolar protein sorting-associated protein 32 homolog 1	26.5973	0.00398384	0.907121		25383.2	36790.1		33272.1		28610.8	28903.9	40136.2	39973.1	40106.4	39473.5	29692.7	5292.92	23620.5	15353.9	41028.8		47133.5	4212.99	33666.7	30537		31424	37971.1	45894.3			19859.6	36255.1
A0A1D6FZF4	PsbP domain-containing protein 5 chloroplastic	47.1813	0.000795405	1.02089	387067	406726	471448	308102	422407	437255	351979	362501	434363	490119	436481	503401	328443	420107	404573	423692	436639	305383	358630	362530	304458	303896	225187	295365	376819	333027	311897	268493	289622	283833
A0A1D6FZG7	ATP-dependent zinc metalloprotease FTSH 11 chloroplastic/mitochondrial	58.2629	0.00174822	0.951516	36111.3	39146.7	38731.7	30801.2	26348.5	40019.1	37189.7	26980.5	35537.1	23809.3	36726.2	25445	31960.6	39599		39046.5		43158.9		40457.5	43024.3	17913.3	27546.9	43669.9	28267			36954.8	22073.3	34774.5
A0A1D6FZT5	Protein SGT1 homolog A	21.1128	0.00396578	0.914575	66401.2	51225.6	48635.8	68498.6	38510.7	56221.6	63400	64439.4	75267	77943.7	68640.4	74008.3	71872.9		58843.2	41554.1												55996
A0A1D6FZX3	Cytochrome P450 family 72 subfamily A polypeptide 8	65.0234	0.0013411	0.966494	110722	36169.9	88998.5	94249.8	40569.4	28847	36710.4	100697	149497	23807	104321	26138.4	37504.6	260938	35481.7	244783	252694	125166		329259	205821	80684.9	167336	123119	225060	24463.3	234076	108336	125853	106875
A0A1D6G0C7	Rubisco methyltransferase family protein	60.4384	0.00397167	0.912428	14640.4	21015		19394.2		14164			3364.77				14367.8			11486.3				6689.55	8537.25		10568.7					5475.4
A0A1D6G0H7	Uncharacterized protein	19.1817	0.00405251	0.90171						15848.8				20310.4		25479.5	25847.4	21733.2		5636.97				218136
A0A1D6G0I5	Transducin/WD40 repeat-like superfamily protein	143.359	0.00395649	0.917075			8235.47	15941.9	3944.87								5123.03			55370.6					5877.6		5025.38	9296.89				10919.9
A0A1D6G0T6	Putative ubiquitin-conjugating enzyme family isoform 1	13.4995	0.0039633	0.914961	123956	109661	102603	91278.9	125196	125115	114289	113338	135621	168351		131357	142528	138935	149935			103680	105155		97860.9	90984.7	105960	128728	104568	83371.4	109906	130181	103626	120638
A0A1D6G0W4	Polynucleotidyl transferase ribonuclease H-like superfamily protein	47.1002	0.000795405	1.03104	1.75463e+06	2.36209e+06	2.07828e+06	1.91809e+06	1965502	3.12528e+06	1.855e+06	2.19497e+06	1814781	2.74849e+06	2.76256e+06	2703399	2.83697e+06	2.48339e+06	3.08995e+06	1.67165e+06	1.5879e+06	1.43802e+06	1.08829e+06	1.95981e+06	967432	668396	694217	733209	1.34428e+06	893765	1.02546e+06	719420	1.64475e+06	1.2983e+06
A0A1D6G0W8	Putative DUF1296 domain containing family protein	41.0571	0.000795405	1.01494	19711	18330.6	15478	15384.4	17731.8	16475.3	19386.5	22956.3	20356.4	21612.5	21135.7	20661.2	19531.6	17716.4	19052	15986.4	16862.6	13919.4	10775.8	13201.6	11069.5	12554.5	13513.7	12720.8	11674.1	11401.9	11859.4	15381.9	11581.5
A0A1D6G0X9	Carboxyl-terminal-processing protease	50.1303	0.00142382	0.962715	47092	52742.5	72683.4	30000.2	71804.6	56251.1	43129.6	49884	61898.5	79443.8	60955.8	77659.9	73966.3	64055.5	76317.6	57586.6	63770.5	58227.6	45626.7	36762.2	52787.3	60474.5	46748	43435.7	70614.2	62566.8	46732.2	38614.9	51820.1	55321.1
A0A1D6G1E8	ATP synthase protein I-related	32.1986	0.000795405	1.0285	27743.2	21112.5	26003.5	3443.86	50180.6	27222.9	36746.9	30777.7	27270.4	29185.1	33448.8	34659.2	20564.3	26532.6	47232.7	112458	99644.2	166040	150170	140423	126144	152585	168361	147600	91481	109766	92019.9	106099	118729	88875.7
A0A1D6G1L1	Two pore calcium channel protein 1	80.3299	0.00098652	0.98526	9997.97			12065.7		41976.7	6252.01								32241.8					36828.9
A0A1D6G254	Glutamate synthase 1 [NADH] chloroplastic	169.239	0.00198633	0.947586	10380.5	9812.67	10930	24156.6	29507.8	10242.1	53774	37174.7	9622.59		4465.74		15758.2	3393.92	2549.77						7805.54						6092.56			5876.47
A0A1D6G2Y3	RNA polymerase II transcriptional coactivator KELP	17.4945	0.00119085	0.973497	13142.8	11547.7	5152.63	10707.1	12801.6	12426.5	13398.5	16225	12454.6	5613.57	7212.86	7781.62	12693.8	10583	4092.98	13139.2	13420.1	11876.5	10461.6	12985.1	7424.24	13494.5	11148.2	7930.95	10804.6		14749.1	10708.1	12111.4	13376.8
A0A1D6G322	Glycylpeptide N-tetradecanoyltransferase	14.5445	0.00316606	0.93725	2613.88	1976.71	1435.32	2349.02	1673.21	1485.46	1961.93	2175.51	2249.88		3762.11		5180	1943.82			2542.8	5202.88	2558.66	2056.7	2879.79	2497.96	2445.15	8387.77		1651.1			1717.97	2207.19
A0A1D6G329	Survival protein SurE-like phosphatase/nucleotidase	44.362	0.00109682	0.978231	26120.7	23600	15663.4	23370.7	23725.4	18439.9	23721.7	8737.93	19805.7	24783.1	21154.2		19374.1	10908.5	30935.5	15924.2	7740.21		23533.7	13921.4	23339.6	28555.3	23749.2	25429.8	20919	13054.7	22884.5	6030.4	22320	19461.5
A0A1D6G362	WD-40 repeat-containing protein MSI4	57.0506	0.000795614	1.0092	124155	73647	59017.2	113859	41303.7	29872.4	90759.7	82684.7	56601.2	31818.6	25348.1	20170.4	29321.7	20245.3	26911.5	38266.5	70349.1	72886	74795.5	42366.3	86346.9	41407.9	89419.2	81010.7	48938.1	48850.4	101558	61594.3	55646.1	43918.5
A0A1D6G378	S-adenosyl-L-methionine-dependent methyltransferase superfamily protein	38.8394	0.000795405	1.01182	66236.3	50289	60981.6	61515.3	60775.4	51809.1	52896.3	58584.1	62289.2	60308.7	54373.1	53828.3	45249	67533.7	59709.6	57210.6	65668.8	65673.3	59676.9	61300.6	59845.8	69641.8	56673.6	61178	77167.7	75709.1	62867.5	58752.5	52242.2	65288.3
A0A1D6G380	Cytidine deaminase	31.9794	0.000795405	1.01437	166500	140377	122769	178430	135094	146730	163149	178636	189172	179027	166466	181326	180939	184181	167483	77652.6	68059.2	85550.1	110864	94016.8	99051.9	159875	145950	144417	119747	158229	156439	131757	103762	132871
A0A1D6G3M9	Protein VTE6 chloroplastic	34.9656	0.000881511	0.994795	136390	113371	102930	164441	94540.5	107464	120211	117851	123087	89765.2	118030	102996	120592	116549	124190	43373.7	64935.9	68412.8	64496.9	56419.2	91477	60146.1	68636.5	78196.4	69679.6	82682	60197.7	88636.3	74632.6	96284.1
A0A1D6G3Q9	2-methoxy-6-polyprenyl-1,4-benzoquinol methylase, mitochondrial	28.981	0.00437948	0.896261	23157.7			20861.5		8166.67	37513		15833.8	14799.5					64857.6	19664			16270.2		24127.3	17159.6	15492.9	21297.3		12706.1	15954.6	12846.5		25154.5
A0A1D6G3W9	UDP-D-apiose/UDP-D-xylose synthase 2	44.7764	0.00736024	0.884786	25439.5	108022		44167.2	44497.1	48223.8	35195.3	21332.5	42669.8								27671.5		40102.6		29505.4							28544.2
A0A1D6G415	Copine (Calcium-dependent phospholipid-binding protein) family	45.5448	0.00136498	0.965492	235957	250657	298540	222595		296983	256970	348713	300752			355552	384841	488836			319759	155586		390155	194572			213740	274854	131799	238854		259539
A0A1D6G499	Villin-2	99.8149	0.00183022	0.949997	49409.7	40268.7	26292.6	58154.1	23970.8	21214.8	33271	44485.2	25279.4	19917.1	23510.4	30047.1	19342	28105.2	26289.9	26313.4	37845.1	41436.9	42689.6	29905.4	34556.4	40114.5	40983	25426.9	25700.6	11543.9	23944.5	44017.5	31671.2	31860.8
A0A1D6G4I8	OMPdecase	115.342	0.00117772	0.974116	136577	115282	78014.6	141350	104130	97622.2	144363	107343	110099	93853.5	81078.2	95054.1	110816	97410.2	98450.8	66268.4	70603.9	72399.7	79760.2	69988.4	89395.3	82640.8	105550	115358	77918.9	93223.3	91720.8	113397	58523	81339.1
A0A1D6G4N2	RNA-binding (RRM/RBD/RNP motifs) family protein	39.2266	0.00392575	0.923486	25665.7	12960.5		26405.3		11562.1	16177	31517.8	7853.48	2399.32			20359.4	169237		14154.6				90592			13330	18846.2	165621	11197.3	27481
A0A1D6G576	DEK domain-containing chromatin associated protein	99.3823	0.00393531	0.921928									31526.8	28597.5	32185.7	25716.2	22831.8	37004.8	33815.3
A0A1D6G5T2	CBS domain-containing protein CBSCBSPB1	57.1843	0.00973127	0.878863	10174.3	5415.12		9288.94																				10685.1						9657.16
A0A1D6G5W0	Dynamin-related protein 3A	93.6134	0.00085537	0.997685	31852.4	23045.2	19051.7	34377.9	16612.7	12476.7	24050.8		18793.4	12599.7	9403.84	6609.61	15142.9	10782.5	8799.93
A0A1D6G673	Small ubiquitin-related modifier 2	14.4596	0.000795405	1.01696	91104.8	91161.3	111592	90759.6	122252	144625	86684.1	105413	90283.5	146150	160601	138471	144241	169977	195101	111101	98191.4	103707	106053	101069	64453.2	58845.7	69491.7	66907.7	87068.5	56849.4	78726.5	78004	83921.5	94808.1
A0A1D6G687	Zinc finger CCCH domain-containing protein 33	39.5206	0.00386791	0.927032		75733.7	76019		133987	99853.9			139435		101256	168677	82513.6		130571	144147		89874.3		54815.2	93121.9	178504	87787.8	140114	73073.5	168656		91880.8	143413	81375.5
A0A1D6G6C8	Thioredoxin F-type chloroplastic	37.0851	0.000800526	1.00743	61283.1	65637	53760.8	67252.4	78391.8	69363.8	85096.3	75615.8	86586.7	71636.4	58419.4	67759.9	54650.4	55748.4	65907.7	77152.2	92814.9	96617.2	105515	120821	116433	109235	143899	146437	154389	175865	130035	122765	136127	110104
A0A1D6G6M1	E3 ubiquitin-protein ligase RGLG1	55.4491	0.00461703	0.894411	25600.7			39400.5	16874	11805.3	28073.8	34006.8					8316.67									21861.3		21482		20410.7	19651.9
A0A1D6G6R0	Tetratricopeptide repeat (TPR)-like superfamily protein	26.0601	0.000795405	1.01309	28966.9	24544.1	28368.2	23936.7	29700.7	29451.5	23756	31840.8	32949.5	37814.9	38372	37328.1	38458	42098.5	47964.1	14320	29144.2	25180.5	25082.6	18419.6	21828.8	16270.1	19247.6	24562.1	23927.5	15642.1	13433.3	20989.5	31285.5	32926.9
A0A1D6G789	Membrane-associated protein VIPP1 chloroplastic	36.2661	0.000795405	1.02244	86986.4	108988	159421	169995	171876	166260	88593.8	127239	102216	181295	177922	192281	203448	135141	162819	194180	317078	150358	130677	198529	148401	128420	97243.4	162991	137748	165888	128061	113285	184491	149940
A0A1D6G7C9	4-diphosphocytidyl-2C-methyl-D-erythritol synthase	22.5887	0.000795405	1.01681	220048	228236	217438	236249	197310	198145	193395	211927	248374	254592	242748	267615	219874	251772	244285	102407	163746	100605	107877	109827	105868	124958	116855	104853	99435.1	100035	97796.2	127267	86047.8	114299
A0A1D6G7E1	CLP protease regulatory subunit CLPX3 mitochondrial	89.816	0.00218879	0.94533	29833.1	23173	10078.7	29324.2	27874.7	2784.01	30438.5	30503.9	35079.3	3334.88	39343.8	18050.1	42066.2	58980	37903	2240.52	18908.6	19678.2	16696.3	29264.8	29954	17200.5	51380.1	27303.4	17687.6		3036.16	24123.2	23986.6	25164
A0A1D6G801	Uncharacterized protein	21.9474	0.000795405	1.01137	479996	674695	835546	434365	572594	698489	562143	556033	545467	771514	816828	763669	702214	938174	1.00939e+06	1.10673e+06	928548	1.04848e+06	771773	1.08122e+06	752717	634683	633016	738263	950802	751560	786109	706695	1.25104e+06	946172
A0A1D6G849	Nuclear pore complex protein NUP62	71.5679	0.000795405	1.01516	90986.2	88870.7	98417.2	86789.2	146904	129110	71837.1	107141	108715	165544	160233	144691	106519	121037	174972	131726	129947	123447	117310	145602	86632	106141	91771.2	97836.2	112530	108961	89422.2	92295.7	108050	96209.3
A0A1D6G885	Uncharacterized protein	28.9562	0.000939522	0.988726	35561.4	38873.6	78865.6	26508.4	71068.9	44898.8		50438.8	62735.4	72712.2	67929.6	45347.6	48879.5	56837.3	55375		8848.47
A0A1D6G8G7	Mannose-1-phosphate guanylyltransferase 1	33.0573	0.000872061	0.995765	53860.8	40197.9	29960	49817.7	43407.9	34300.7	50737.4	33497.7	27773.2	25285.8	30167.6	28303.8	27022.6	26346.2	26462		17256.9	28393.6	30255.7	24229.1	31445.6	29174.3	40607.9	34308.8	38471.7	26609.6	23485.4	45214	34584.9	32125.7
A0A1D6G8N5	Heat shock 70 kDa protein	67.9821	0.000966594	0.986644	926647	896613	701676	1.02512e+06	567943	595443	843741	602545	797905	555079	573644	453546	702149	510840	477173	1.17132e+06	607374	610687	441435	373639	718540	415862	637057	528123	680399	575011	602025	762739	567650	610309
A0A1D6G8P1	Ubiquitin carrier protein 7	17.3175	0.000795614	1.009		30417.5	31487		37735.5	49974		30475.5	39600.6	69996.6	61287.1	61422.5	45790.5	53277.8	74959.6	36465.5	38381.6	36745.8	38267.6	34836.4	24376.8	18160.1	24105	20888.3	34079.2	35590.2	18402.4	29150.9	34257.6	38134.2
A0A1D6G8Z2	Uncharacterized protein	15.3538	0.00387685	0.926513	73634.9		109052		75096.1	92963.5	83382.9	63532.1	75141.9		126244	146237	134045	158039	198091	179635	140895	122016	116583	224745	133908	74418.4	71959.3	78572.6	185863	114361	113043	96247.6	218187	129273
A0A1D6G947	Protein FATTY ACID EXPORT 3 chloroplastic	37.9242	0.00336349	0.935523	8682.63	8267.79	10858.2	10405.9	11330.1	37620	9905.01	10481.9	7942.51	40092.1	5473.73	45487.7	6750.06	39410.3			10761.2	11992.3	13177.5	80201.5		8831.93	6630.45	7511.12	8691		7630.62		6713.15	7084.36
A0A1D6G992	Phosphoglycerate mutase (2,3-diphosphoglycerate-independent)	61.7469	0.000795405	1.02438	485368	454731	394184	486541	377962	407001	496120	349467	414418	360335	388571	340044	393157	336474	383171	191414	159677	240374	256246	183133	266335	187370	303391	247158	185453	222416	220482	271000	194355	189148
A0A1D6GA16	USP family protein	28.1244	0.00113912	0.976014	9539.62		7078.48	6891.33	9529.81	12716.7	7016.21	9763.79	9292.02	14096.5	12272.2	13292.8	11790	15193.6	12653.4	20558.1	14318.8	16708.3	13979.4	14438	9905.34	14648.2	9456.36	12257.6	13113.7	7788.04	14180.4	15370.6	7378.34	17849.1
A0A1D6GAE3	Jacalin-related lectin 3	70.8481	0.000845275	0.998687	38118.7	40997.3	40433.6	37050.4	34393.7	43192.9	33715.2	45750.2	30800.7	56016.7	70729	44500	60904.9	72308.3	81891	33521.2	55286.3	39889.6		86396.2	21595.4		12536		41236.9	35120.8	11735.5	18344	36121.5	27323.5
A0A1D6GAV1	Pentatricopeptide (PPR) repeat protein-like	46.514	0.000795405	1.01371	98259.8	120612	92873.5	119307	92591.9	88031.1	118189	115866	109229	67392.1	74104.2	96168.1	77739.6	92411.3	100080	76806.2	75602.4	77821.7	73884.2	41113.6	101570	92788.7	81770.4	90386.6	73891	55967.3	80924.8	128953	83293	88557.7
A0A1D6GAY6	Glycerophosphodiester phosphodiesterase	45.1171	0.00083554	1.00025	119621	85135.8	55720.6	88908.9	86409.7	105278	120904	47064.4	76085.9	100613	75534.7	122725	119701	115628	118356	62984.1	68101.4	484561	6612.1	14013.8	324877			206562		54632.5	50590.5	132549	33362.1	485529
A0A1D6GB23	Mitochondrial import inner membrane translocase subunit TIM50	28.4054	0.000795833	1.00882	25475.4	19713.8	20788.8	34083.3	30612.4	25193.8	45361.1	51323.2	15624.3	49423.7	40999.6	36320	36463.4	28394.8	32010.4	9986.8	5027.63		24594	38651.7		11637.9	15208.2	15424.3	4410.15	2767.11	24319.9		40409.6	16871.5
A0A1D6GB30	Protein CURVATURE THYLAKOID 1C chloroplastic	17.3926	0.000820688	1.00162	163785	235709	325581	152765	218145	259523	201741	249384	235115	360066	499007	550993	370284	586049	745663	334866	256257	291508	246696	348403	238193	184551	138731	173695	446181	326028	298912	206303	804918	435858
A0A1D6GBA5	Bifunctional riboflavin kinase/FMN phosphatase	19.1581	0.0039633	0.915934	2369.94															4940.01	5039.71	4444.31	3934.67	5399.44		6781.78	4841.4	5603.81				3980.22		5974.2
A0A1D6GBB7	Calcyclin-binding protein	26.7749	0.00197616	0.947724	179517	162680	102579	482823	131960	122602	27093.9	265866	166144	34726.4	146867	122231	116711	121752	130507		12574.2	3050.69	13087.2	20813.2	20203.5		92956.6	3804.66	13141.5	9507.33	18789.4	17942	72114.6	38047
A0A1D6GBH7	Optic atrophy 3 protein (OPA3)	23.5512	0.0083935	0.882189																	2880.56	1967.78	1457.86	2040.32		2346.66	1963.31	1340.51	2409.39		1962.71			1610.12
A0A1D6GBI5	Heat-and acid-stable phosphoprotein	10.5245	0.000795405	1.01476	167316	203303	241418	140136	288088	330701	174785	284144	222648	366665	376449	372611	294300	333648	393000	246047	229696	209466	164842	224274	124236	173600	150355	132022	174696	137234	124455	125342	169714	161163
A0A1D6GBN6	Trehalose-phosphatase	103.419	0.000819364	1.00274	119677	74408.4	45573.1	157560	53489.6	44239.6	90560.7	67628.8	58006.8	20066.5	15528.5	11052.2	23139.6	11698.1		32623.5	22012	28509.2	40792		79532.7	47340.2	101188	66790.9	51015	68375.8	92775.9	110199	78251.8	80982.7
A0A1D6GBQ5	Trehalose-phosphatase	74.8904	0.00148687	0.960045	12080.4	7450.74	5343.68	14895.1	5116.86	5318.73		9296.79	7619.77		5783.13		6225.23	3917.65		6459.47	3877.24	6848.78	6441.52		9191.92	6999.01	12621.5	11543.6	7979.49	6717.1	12803	11555.2	11037.8	10028.6
A0A1D6GCA3	Peptidase M28 family protein	74.7813	0.00882974	0.881116	47325.6		73221.3		58660.1		44660				43153.2	76274.2	59946		45273.2	121930		118656						117373					107794
A0A1D6GCC8	Profilin	9.64102	0.00193631	0.948296																21341.6	19302.1	21356.4	20939	27440.9	16275.2	13549.7		11802.8	10289.7					6000.12
A0A1D6GCF3	Phenylalanyl-tRNA synthetase	58.588	0.00385795	0.927385																37966.3	32374	42782.7	31292	33929.9	42204.9	38976.4	42212.8	36400.2			30080.1	48191.6	27606.8
A0A1D6GCT3	Pentatricopeptide repeat-containing protein	66.3984	0.000795405	1.02242	508778	560969	636325	432026	637836	664336	466309	603302	592745	849302	753542	797827	599130	783613	755934	1.60225e+06	1477979	1.47719e+06	1.43564e+06	1.72319e+06	1.06407e+06	1637778	1.30165e+06	1.47776e+06	1.5263e+06	1.63695e+06	1.38426e+06	1.24913e+06	1.62968e+06	1.41637e+06
A0A1D6GCT9	Protein EXPORTIN 1A	123.114	0.00116399	0.974868	27907.5	9199.18	5481.04	50223.4	3001.46	19450.6	31007.1	10815.6	14394.4				4990.27	81277.9							17232.6		18137.2	18849.9		17141.4	11392.8	13453.6	13412	5261.95
A0A1D6GCY5	Sucrose nonfermenting 4-like protein	29.1811	0.00176529	0.951143	176714	235958	31632.7	167498	194876	307208	154010	278139	241371	333338	7299.26		243973	597164	576615	14311.2	197156	237552	148729	15230.4	320586	284059	196655	145879	181527	253478	222091	176705	223738	240286
A0A1D6GD70	Monothiol glutaredoxin-S14 chloroplastic	18.6858	0.000795405	1.018	176395	215422	205579	208434	226886	238579	236020	277630	211787	184795	195312	191093	241035	186190	195171	349474	287829	267113	233055	359269	219657	296999	239287	217006	281964	206982	266146	209334	283267	287446
A0A1D6GDC4	ALBINO3-like protein 1 chloroplastic	53.6988	0.000795405	1.02739	435511	459553	400932	401290	1.17183e+06	442579	870231	343639	1.09197e+06	451991	466030	747985	552525	441697	723318	967302	949276	883756	879606	886271	843907	831001	767180	771656	819446	926302	707586	716788	826591	683846
A0A1D6GDI3	Carotene isomerase3	65.0319	0.00396761	0.913824	40848.4	37050.5		52273.2	53284.9	38928.1	76637.6	56194.1	42157.9				38106			45793.3	64942.1	44238.1	41355.8		46957.3	22298.7		81243.7	33280.5		22059.9		6485.42
A0A1D6GDM6	DPP6 N-terminal domain-like protein	73.9421	0.000795405	1.03101	536367	455914	633409	412527	493766	534366	334943	460678	560781	638164	503818	619888	416325	512539	486623	391119	408029	424673	393806	420649	374936	453356	318077	303585	391405	317990	331092	325284	274240	319003
A0A1D6GDU7	Soluble epoxide hydrolase	18.5422	0.000961103	0.987079	93584	89266.2	81293.1	81521.5	68258.3	66461.6	74853.7	86093.1	93262.4	93595.1	82144.5	73380.7	70963.7	77268.4	81709.8
A0A1D6GE21	Ribosomal protein L30 family protein	18.6478	0.00398093	0.908143						9881.58	33342.4	38286.8					123.019	6687.18						9063.36	6871.87			1142.23	6385.43		8435.44		48848.8	9838.49
A0A1D6GEK0	40S ribosomal protein S23-2	12.5267	0.000795405	1.02341	491581	361056	289122	431308	362866	341430	411104	391178	339912	353180	312850	312560	358446	334604	310228	250863	244361	240393	279973	320331	272335	306177	346442	343627	342417	299259	382655	325073	313743	302457
A0A1D6GEP1	NAD(P)-binding Rossmann-fold superfamily protein	46.8946	0.00393834	0.920897	15597.8			20881.9			8833.72			6679.2
A0A1D6GEP2	NAD(P)-binding Rossmann-fold superfamily protein	40.0009	0.00155099	0.957471	50438.1	46331.2	65990.6	49481.7	35501.7	37962.1		4636.37	57917.9	50763	35056.7		60707.6	75204	73045.1				58752.9		66691.6		35083.2	9377.43			52774.3	63068.7	30765.8	26810.2
A0A1D6GES2	DNA topoisomerase (ATP-hydrolyzing)	100.004	0.00157838	0.956467	86404.4	33794	172069	37827.2	18989.3	185242	30956.5	32128.1	117850	12931.3	15345.6	21083.9	109422		12840.7	106098	559206	540865		519785	207010		54265.3	475814			11703.2	181948	71464.7	336450
A0A1D6GEW7	Mg-protoporphyrin IX chelatase	82.2105	0.000857804	0.997295	69001.9	59585.9	50945.4	59389.1	48957	45586.6	62969.7	46406.7	51413.7	45684.5	41684.8	31436.9	81551.5	48882.2	51208.7	29515.8	21505	24820.7	27919.1	20618.1	33377.5		39626.8	19422.7	14546.1		11774.1	30147.9		9014.84
A0A1D6GEX5	Short chain alcohol dehydrogenase1	29.3202	0.000795405	1.0233	191039	187860	162492	202811	170436	171842	187750	171004	190433	193822	175777	188986	190174	193974	179437	140404	141711	153515	188218	120408	163810	169686	170764	148718	134798	162461	169174	180454	167850	161516
A0A1D6GEY0	Mitochondrial Rho GTPase	71.8103	0.000795405	1.01336	110637	85311.1	52495.4	129883	56548.8	51200.9	112434	83708.8	68100.6	36549.9	23058	6400.84	60279.6	7574.18	6313.55	44313.8	33467.2	23980.5	45588.8	9903.6	76800.5	52969.8	85378.3	67215.5	51731.7	71743	83871.5	99775.5	68319.9	68107.4
A0A1D6GF30	Protein phosphatase	49.0602	0.00396369	0.914852	104663	112434	144750	95848.9	140161	139133		116524	135034	170202	119917	136579	124390	142252	137449	159014	160051	146255	155544		137861	138575	136525	126852	140953	124338	118584	100883	128091
A0A1D6GF42	40S ribosomal protein S2-1	29.8177	0.000795405	1.02763	545255	470059	438892	563808	499403	507608	514245	555132	463946	430885	416912	430923	495992	477951	401276	467798	466942	439110	442968	482029	431254	443545	498492	461528	420085	351063	470902	413317	406015	394180
A0A1D6GF65	Photosystem I subunit d1	25.2791	0.000888467	0.99386																11914.4				26042.4			5674.96		11836.7		54200.5		22551.4	16004.5
A0A1D6GFD4	Vacuolar protein sorting-associated protein 35	90.9535	0.00394817	0.918051	42775.1	43340.8	11857.1	32369	7483.24	10698.8	19752.7	12861	15759.2	9334.36	7097.41		8622.74			8835.8			6389.15		11581.5		15036.9	9103.66		14606.9	9707.25	19813.4		15696.8
A0A1D6GFH1	Histone H1	20.7817	0.000795405	1.01067	298422	282602	483881	290252	495776	492757	272865	392552	342973	460673	446548	462276	292440	408701	417381	192359	300841	343327	325542	287167	284562	267979	327736	412302	214495	232746	251373	290130	278476	306534
A0A1D6GFP3	GTP-binding protein-related	17.3875	0.00112337	0.976971	117035	135974	132426	118687	129908	83112.6	117358	122501	102479	156677	94360.9	90039.7	100583	121963	97829.7	90916.8	87751.7	76813.9				54170.9		78731.9	47524.1	50600.5	40675.3			55725.9
A0A1D6GFP8	40S ribosomal protein S18	15.1197	0.000795405	1.02865	2.7652e+06	2.51246e+06	2.69084e+06	2.47195e+06	2.71919e+06	2697641	2.57059e+06	2.81898e+06	2.8172e+06	2.78614e+06	2.8929e+06	3.01051e+06	2.86322e+06	3.21125e+06	3.24503e+06	2.43135e+06	2.55308e+06	2.52949e+06	2545163	2659498	2.36538e+06	2.40425e+06	2393539	2.42766e+06	2.4092e+06	2.56358e+06	2.33864e+06	2.14163e+06	2376863	2293268
A0A1D6GFS1	Putative zinc metalloprotease EGY1 chloroplastic	58.0259	0.00116947	0.974594	64455.8	66604.7	68242.8	79631.7	67722.1	63256.5	73379.9	54583.1	75181.3	52474.1	107557	108763	118524	106791	112507	102355	78842.1	72714.1	75296.6	96690	68984.5	88564.9	90257.9	73755.9	81108.8	95837	98119.3	72897.8	69448.6	81585.1
A0A1D6GFT3	Glucan endo-1,3-beta-D-glucosidase	52.7108	0.000795405	1.01784	163377	166053	169585	99615.6	183761	172904	143409	178487	172180	241592	180016	218963	142427	186280	210044	225795	194229	213199	189683	221268	131244	205330	178669	151810	172573	186022	146168	165672	165583	195866
A0A1D6GG02	DnaJ protein	46.5614	0.000795405	1.01994	122748	106201	86811.1	95116.3	73431.2	73105.9	105048	110166	111604	118449	106175	101457	100879	97116.8	93549.9	95854.5	68515.2	97742.2	81305.4	66481.3	71637.6	78947.2	66415.8	74474.5	74168.9	76415.9	85010.3	78562.4	64620.8	74320.7
A0A1D6GG23	Cullin-4	96.0039	0.000795405	1.01252	2.24417e+06	2341282	3923043	2388552	4.20068e+06	2.63253e+06	2633586	2.16741e+06	2364223	5236255	3726752	7989377	3.6435e+06	7913058	8742837	11862622	15036792	7868006	14847015	19132272	16154430	16826864	5760463	18149990	16660602	8715258	7.49793e+06	4681255	9125675	7.21674e+06
A0A1D6GG86	Uncharacterized protein	42.2491	0.000826226	1.00111	48747.8	35779.2	38494.1	41233.1	60547.2	61009.7	45201.3	51060.4	51337.9	66881	68151.9	95289.7	51349.6	66819.8	56148.8	23062.3	28375.6	34241	36915	25027.9	35193.7	24310.7	36942.7	35392.9	44693.3	37644.1	22811.8	46480.7		30382.6
A0A1D6GG96	NADH-ubiquinone oxidoreductase 23 kDa subunit	25.6671	0.000795405	1.01536	98591.9	106504	114887	84992.7	106959	98734	99789.2	115793	95415.5	93517.4	104046	101346	85721.7	95678.2	99052	250032	244440	197564	178960	249225	146969	197276	148222	170477	179001	157925	159006	123725	172130	162590
A0A1D6GGE2	Transmembrane protein 147	27.7267	0.00157526	0.956596	20346	14986.9	17215.9	23461.1	7576.63	6414.41	26183.9	15839.1	16294.3	7253.52	13989	18338.8	20939.2	21594.7	23486.3			7148.63			16621.2		9333.89	5343.6		10798.1	13148.8	13912.8	19672.5	12946.8
A0A1D6GGE6	CCG-binding protein 1	25.0754	0.000815154	1.00312	55216.8		45384.2	15887.8		10319.3	30815.4	46871.1	24416	71660.7	59638.7	63218	41437.8	74188.6	77505.5	205278	239234	112290	84269.1	72819.4	46789.4	200575	150924	169464	170600	234050	199258	81055.7	126662	123428
A0A1D6GGL9	Aspartate-semialdehyde dehydrogenase	40.8408	0.000795405	1.0261	138630	111912	99700.6	131460	102588	93058.3	111007	112472	120816	115588	96984.5	102871	101934	99509.3	91131.3	80748.3	76670.2	69320.2	85899.3	65236.6	80992.1	71938.1	75429.2	67805.4	56519.1	66648.5	68367.4	76239.9	62424.5	65045.7
A0A1D6GGM6	TIP41-like family protein	32.1319	0.00121232	0.972559	81922.4	61904.2	62039.8	64630.4	52495	69613.3	71525.8	50114.5	63682.1	137938	67293.6	106853	89301	98543.1	90921.3						41562.5	34479.3	47393.1	48421.8	42255.3			46391.8		30113.3
A0A1D6GGQ6	OsWRKY4 family protein	44.5463	0.00104195	0.981648	80662.9	62238.5	46493.9	74302.6	60348.1	66961	92874.6	66414.2	60146.6	56223.4	72224.4	72447.9	78089.4	77164.8	85623.1	52989.5	90731	109602	111305	108240	110412	91197.3	97193.3	88368	79923	64123.7	82554.7	81596.6	58976.1	64838.2
A0A1D6GHI2	Retrovirus-related Pol polyprotein LINE-1	105.967	0.000795405	1.02652	261123	314335	369333	229448	441632	427812	275163	399025	298921	405812	447738	394892	313776	400109	394373	505228	449485	423509	354027	509664	261457	331851	280769	297034	329949	318726	353790	229780	387939	324292
A0A1D6GHY7	Deoxyhypusine synthase	42.987	0.00389644	0.925343	36933	44249.5	46343.2	60146.6	26159.8	26691.5	37516	31727	42604.8	44426.4		12127.8	38561.5	21667.3		47598.9	41931.4	31064.3	43814.7	45574.2	35764.9	29214.4	41741.7	27408.4			19341.7		18508.6	32147.4
A0A1D6GI07	E3 ubiquitin-protein ligase HOS1	83.9788	0.00778542	0.883682	7691.66			5475.36		77742.2	6830.12	7442.02					3957.66			7079.55						3798.13
A0A1D6GIG4	Tubulin alpha chain	49.4187	0.000800526	1.00625	73055.8	63868.6	42823.7	64496.5	61804.2	65156	90724.7	63905	67629.6	47732.3	57151.4	97157.5	75182.9	43476.9	54066.5	62253	73908.1	90282.5	68333.7	87852	76218	82096.5	93586.3	95751.6	105200	68861.1	123795	56202.4	90311.4	95732.7
A0A1D6GIQ5	Adenylyl cyclase-associated protein	51.9352	0.000909732	0.991195	91041.8	66650	58803.1	85374.3	63971.4	49895.2	72647.2	90481.4	64041.3	56090.6	49273.9	35102.7	77578.6	68214.1	61400.4	36745.3	48876.8	48776	47395.7	47895.4	76514.9	46243.6	63214.6	59769.8	64941.1	37009.1	73993.3	70762.8	81652.6	42181.1
A0A1D6GIR2	Glucan endo-1,3-beta-glucosidase 7	45.3294	0.0039633	0.915895	39103.7	37023.7		15041		21582.5	27568.5	40325.8	16417.3	56086.3	45813.3	57945.9	38038.4	56703.5	60599.1			15881				19974.7								8712.71
A0A1D6GJ33	Receptor-like kinase TMK2	102.236	0.00486331	0.893016			822493					670124	423873	466244	795578			790507	476589	1.22141e+06		1.09144e+06			855954				1.03856e+06			1.01998e+06	980533	891568
A0A1D6GJ37	Exportin-2	106.671	0.00255563	0.942015		1901.44		4806.04				2013.44
A0A1D6GJ65	Dynamin-related protein 1C	66.3149	0.000894466	0.993303	23022.9	22217.6	16778.9	28727.7	18273	16301.4	28488.4	22665.2	18704.4	13390	15968.6	12651.4	22202.4	14337.4	14404.5	11891.9	14259.4	12257.6	12771.6	8326.64	23738	10073.7	13983.4	11824.6	11048.5	10610.3	11470.6	18219	10057.3	12785.5
A0A1D6GJ79	Ubiquitin-conjugating enzyme E2 variant 1A	19.8485	0.00477984	0.89348		6276.29						18462.4	6189.49	56450.5		51242.8		44919.6	62552.5				18292			11769	6132.31			3891.09				15928.8
A0A1D6GJK4	Protein CASP	72.4375	0.00763976	0.884046		6071.45	5944.67	6601.84	5837.66	6259.38	8076.69		5837.92		5153.45		6516.11								3525.65		3043.77			4002.31
A0A1D6GJW7	Protein-protein interaction regulator family protein	50.0769	0.00125613	0.970436	21424.1	25856.3	246165	22657.8	39789.8	374052	29006.2	234430	237048	434181	328812	370927	232170	265944	332947	50124.7	41448.7	134575	32607.8	600699	32305.2	30721.4	38381.3	386969	129354	28723.1	27686.8	35690.8	39340.2	128760
A0A1D6GK60	Proteasome subunit beta	23.6674	0.000795405	1.02291	64972.5	63359.7	64267.3	65531.5	52163.2	59271	62645.6	67160.6	61871.7	64571.4	70718.1	77341.8	82777	90933.8	97466.5	44215.1	45491.5	58629.1	50885.8	50854.3	67417.7	38509.2	49340.5	50040.3	62473.8	63415.3	62196.5	69357.1	71637.3	76150.8
A0A1D6GKB9	2Fe-2S ferredoxin-like superfamily protein	20.4841	0.00346992	0.934408	16818.4	12594.1	25515.9	10124.3	22347.3	19137.4			14479.2	17361.3	14903.2	16353.6			11131.9	33581.2	32052.1	22224.2		37288.4	12692.8		9697.06	11895.5	11394.8				10527.6
A0A1D6GKM3	Glucan endo-1,3-beta-D-glucosidase	47.2691	0.0014396	0.962086	31086.7		70345.8		26838.2	36864				30314.2						77783.8	67137.1	54298.3	73837	83450.7	51105.5	59298.1	29073.8		80961.9	46815.1	69689	64839.2		37845
A0A1D6GKR6	Acyl-CoA N-acyltransferase (NAT) superfamily protein	20.8415	0.00136106	0.965664																170984	18862.9	35243.3	132509	22555.2	174118	26704.6	11999.2	167760	143592	182690	171110	12650.4	51198.3	16588.4
A0A1D6GKX7	Threonyl-tRNA synthetase	93.6323	0.000896455	0.992802	105725	76453.6	62417.3	110512	61964	45074.7	95949	82337.4	76011.2	27750.7	32993.5	25446.9	51948	38056.4	28652.1	30337.6	12256.4	21458.8	33201.9		72714	5995690	52425.1	43414	44649.1	57722.2	43648.7	3.09486e+06	4.80703e+06	58092.7
A0A1D6GKZ3	Osmotin-like protein OSM34	22.4504	0.00085537	0.997657	49628.3	24064.1	23812	46786.4	19369.8	22037.4	23209.4	90603.5	86561.2	86267.5	72774.1	96369	76556	105951	79680.2	103058	87705.4	110772	59782.9	109862	57977.4	119210	80181.2	86238.4	83263.5	84824.4	79927.9	87139.5	69159.8	115173
A0A1D6GLD5	5'-nucleotidase	33.2417	0.00396166	0.916269	22030.9	12667.1	20021.5	13709.7	11461.5	14645.7	17220.6	19574.6	11867.1	7485.09	14600.4	7271.85	14362.4	12388.6	100824	10192.9	21759.1	12669.3			8962.45	12902.7	15277.6	8827.73	14502.1	13648.2	10144	8868.98	8538	11270.2
A0A1D6GLG2	Serine/threonine-protein phosphatase	105.2	0.00158584	0.956134	27568.2	20161.9	2952.44	11004.3	4289.59	3305.3	30906	18766.8	4324.29		1751.57		1920.21	9402.61					11112.3			17679.5	2634.47					18945.5		2472.38
A0A1D6GLH1	DNA-directed RNA polymerase subunit beta	139.008	0.00611713	0.888292	50425.9			56490.7							1363884										1.27577e+06		39725.6
A0A1D6GLJ3	Nucleosome/chromatin assembly factor C	48.9796	0.00113156	0.976432	15031.9	10225.5	8681.03	12233.2	4590.49	5283.4	12334.7	9097.11	12532.5		6650.01	7571.5	5564.46	4554.98				4822.34	3064.81		7795.13	5495.27	8248.98	9269.31			5028.31	7880.5	6159.17	4682.27
A0A1D6GLJ8	Thylakoid assembly 9	36.3749	0.000795405	1.03574	632540	926891	1.08989e+06	544906	898852	1.05749e+06	732770	932212	799743	1.23562e+06	1.42873e+06	1.30052e+06	1090027	1.37152e+06	1.66155e+06	1.36424e+06	1.18615e+06	1189368	825254	1.4208e+06	848334	643303	503934	624195	1.27343e+06	851622	910504	687968	1.38477e+06	1.06991e+06
A0A1D6GM13	Myb-like domain-containing protein	73.7075	0.000795405	1.02617	839464	642132	512364	811315	549955	537366	801094	683422	677029	542219	471372	461215	548228	497575	395364	462840	465918	448642	498730	459382	560433	425242	585248	517544	492174	384139	549796	618177	477040	492956
A0A1D6GM15	Lysine--tRNA ligase	75.7364	0.000795405	1.01008	213004	143227	102052	211028	110826	109074	186450	154364	149245	80548.2	104180	72952	116886	91834	75870	113422	84086.5	84828.9	93925.2	36336.5	167064	47556	124498	116928	121032	78337.4	68942.9	141009	113160	101618
A0A1D6GM23	Chloroplast post-illumination chlorophyll fluorescence increase protein	28.6712	0.000795405	1.01357	85947	73236.2	88162.3	92412.5	101325	82319.2	62455.9	76321.2	76639.2	58325.4	82651.9	69709.3	55680.5	54127.1	56004.2	316188	269439	261374	205005	240560	169977	222888	242839	226678	198686	186694	161848	141314	187980	218753
A0A1D6GMB8	Membrane metalloprotease ARASP chloroplastic	43.7869	0.000795405	1.01205	73614	79047.3	91946	71316.1	80962.8	97664	74180	66189.3	82860	75803.9	86556.4	95685.8	68163.5	78226.6	80069.8	92352.3	95753.6	106813	101831	85083.8	121364	63687.8	76901.8	85298.9	128738	139940	135258	123187	107138	134233
A0A1D6GMC8	Protein DETOXIFICATION	53.4259	0.000795405	1.01481	240052	218588	163222	261655	160614	185963	243157	211762	193648	99108.4	151177	123913	200250	123415	127828	113050	100552	104107	124180	80265.6	192529	70923.4	115197	119728	94098.3	114185	194940	259442	183299	210245
A0A1D6GMN4	Heat shock 70 kDa protein	72.6924	0.000795405	1.02043	221791	198186	160202	206698	160295	151665	188431	188232	207161	188911	182539	190847	174974	194414	195018	121404	141150	156521	163303	126650	209034	139054	184966	188940	138923	196303	166135	172783	164852	163297
A0A1D6GN16	Putative serine protease EDA2	54.8884	0.00286164	0.939653	5079.89	3844.21	2150.89	6739.63	3289.18	2874.76	8511.82	6510.47	3786.73	3213.22	10823.8		2789.99	1509.11		1061.57	1386.65	1666.26	1434.25	1811.17	1775.54	2372.03	2755.85	2127.36	93899.1	2469.8	3897.25	3039.89	3085.69	3026.4
A0A1D6GN34	Putative plastid-lipid-associated protein 10 chloroplastic	31.5423	0.000795405	1.01441	28853.4	38463.1	38387.5	40508.9	3596.33	2573.65	69217.7	29512.4		3444.97	2439.72	3455.01	47388.6	37444.1	106226	81114.6	89854.7	132819	114359	108678	103112	131319	139540	137869	110161	130831	116132	129035	151377	118425
A0A1D6GNG8	Nonspecific lipid-transfer protein	9.56311	0.00145645	0.961314					10665.2			20305.3	19225.9	18262.5		23656		17490.4	15849.4	21648.6	27326.8		21729.6	27791.5	16284.9	36867.5	21614.1	24493.1	39873.6	47667.3	40331.7	25263	59777.2	50539.9
A0A1D6GNJ5	Malic enzyme	70.8216	0.000909732	0.991157	47142.8	28204.1	14728	41489.4	17300.1	22805.4	20780.8	12633.5	28734.5		11581.5		18516.2		8667.12	12765.4	18143.1	8638.83	11498.6		25224.1	13348.4	25401.2	17310.4	15026		16144.4	32122.1		16170.6
A0A1D6GP79	Pre-mRNA-processing protein 40C	118.499	0.00381502	0.928821	13355		12479.6		11930	17120.6	16968.8	20857.2	26302.6	10104.3		11613.6	23149.4	13412.2	14859.2			12535.1					11813							7651.03
A0A1D6GPC0	Cysteine-rich receptor-like protein kinase 2	37.4565	0.00122242	0.97195	42264.3	54049.8	71224.4	29208.2	34465.8	48208.7	26561.9	56900.6	53243.1	62532.6	62658	84772.3	45650	53291.4	65156.9
A0A1D6GPH0	Malate dehydrogenase	33.2575	0.00807281	0.882971	191220	177971	198738	204956	171834	109630		159654	174257	162074	115032	111173	111983	146357	84483.6	76776.2	121777	123369	161196	99535.9	175427	150305	166943	145798	127145	109678	132073	112813	95031	96791.1
A0A1D6GPK0	Serine/threonine protein phosphatase 2A regulatory subunit B''alpha	63.1847	0.00148774	0.959993	45990.8	82821.2	69385.2	70975.5	77792.9		73554.9	81287.2	76001.3												79253.5		40147.8			67017		72036
A0A1D6GPP6	Heterogeneous nuclear ribonucleoprotein 1	48.3516	0.000795405	1.01693	72932.4	64196.3	47478.2	53707.9	94122	106508	73145.2	72091.9	60639.2	42649.9	62818.3	63744.1	67296.9	65669.6	45995	143483	97497.7	73943.7	95065.1	93497.3	54382	83351.6	78131.5	81286.8	104824	85574.9	95158.9	57246.9	92737.3	92453.8
A0A1D6GPR5	60S ribosomal protein L23	13.456	0.000795405	1.0328	774596	639732	657962	695198	667272	658869	645932	719080	701523	853508	754664	768108	686703	771368	764147	631159	587631	600786	578506	664423	580510	589289	579836	594612	573122	504402	565877	569951	515745	440449
A0A1D6GPV2	3-ketoacyl-CoA thiolase 2 peroxisomal	45.0188	0.000795405	1.01489	77009.1	74090.3	56400.5	86067.1	63246.6	59457.2	90332.4	86951.1	73785.3	56391	47976.6	46586.9	60119.6	43366.5	43950.8	83053.6	88514.3	79235.4	81587.5	63461.2	110192	96237.1	99548.5	101404	80770.3	84883.5	99458.5	89734.1	70305.6	77113.2
A0A1D6GQ32	Translin family protein	29.4252	0.000896455	0.992964	27038.4	18234.7		24517.7	14281.7	13964.3	27169.1	25342.1						12759.5		24522.6	14755.5	17209.7	16804.2	29869		14064.5			15773.3		29387.5	16090.1	22539.5	16455.2
A0A1D6GQ41	Cell division cycle protein 48	76.9671	0.00329479	0.936139	89118.4	73728.7		103358	43601.3	47014.8	106644	71822.8	73458.2	30380.7	43312.2	21461.6	62077.1	30881.2			16053.6		20036.8		72934.4		50299.3	33084.4	27901.6	41920.1	51827.5	54004.6		42711.1
A0A1D6GQM5	Acylamino-acid-releasing enzyme	84.2342	0.00390964	0.924634	33054.4	11270.5	4632.01	37402.5		28525.3	35511.4	12119.2	29830.5					32149.1
A0A1D6GQQ2	Procollagen-proline 4-dioxygenase	15.3432	0.00419009	0.898588		47447.6			10999.9		13113.4	41280.9	54057.1	53713.4		7433.39		14555.2	27610.8	72942	62096.8	70895.3	69565	79284.5		79411	50151.7	54595			62524.6		18696	73333.1
A0A1D6GQZ1	ACT domain-containing protein ACR11	29.9383	0.000795405	1.03465	242134	266279	307904	211648	302327	289525	228284	293308	271973	376986	406454	383031	405576	464448	524454	261808	248530	266901	243740	262595	216045	259061	264161	235498	234364	254375	221654	243564	231908	259625
A0A1D6GR68	NagB/RpiA/CoA transferase-like superfamily protein	48.4555	0.000834983	1.00034	9870.93	18244.3	8701.23	11001.3	129488	87192.8	14423.2	9998.72	11371.9	9191.75	8257.1	8534.46	10166.8	8480.17	6913.71	81881.9	19702.8	11485.4	18717.4	22708.4	23048.6	10209.1	19679.2	19674.6	12457.6	16062	17991.3	32853.8	37604.7	12899.6
A0A1D6GRA6	Alanine aminotransferase5	96.5264	0.00396761	0.913519	121539	73584.3		134270	70439.8		69219.7	91009.7	69419.9		22020.9		59305.6	176554				71097.6
A0A1D6GRJ1	Caltractin	20.3247	0.000795405	1.0105	12881.5	15188.3	12349.9	10700.5	16886.1	19788.4	5308.91	13419	14178.4	22688.5	20570	25829.4	17952.8	20401.6	20183.3	48066.7	37807.8	23528.6	25168.9	55296.4	22448.4		25596.7	23587.4	34267.3	29386.1	16232.8	17693.3	24247.3	24134.5
A0A1D6GRJ8	RNA-binding (RRM/RBD/RNP motifs) family protein	76.7887	0.00163055	0.954626			1867.55			2250.06				2216.8	2481.89	3126.86	1201.2	1906.55	1513.53	3947.51		2048.45		4126.08		1551.24		1274.75						1401.55
A0A1D6GRK2	CMV 1a interacting protein 1	39.3892	0.00161806	0.955029	35625	40949.3	57308.8	33556.6	58114.9	43269.4	41659.1	38733.8	52922.1	51277.5	44972.7	46969.8	42172.3	45493.3		88601.5	82433.9	38775.4	65370.3	58890.8	48568.9	52743.3	54049.9	35034.6	53396.1	52839.4	39511.2	51967	42051.8	44420.2
A0A1D6GRR6	Acetyl-CoA carboxylase	252.666	0.00148774	0.959998	11373.7	11329.8	7035.07	20453		6357.02	20015	9244.41	9496.59				10314.8
A0A1D6GRX7	Vacuolar-sorting receptor 4	68.7754	0.0010759	0.979384	75240.3	56929.6	51031.6	50233.8	59182	63221.3	49715.4	73155.2	70248.8	88632.6	65361.3	81580.1	58812	58531.3	79775.4	41453.7	53612.8	50801.8	36895.6	42981	43651.7	13275.9	66549.4	49012.2	48618.3		42061.1	35714.2	45528	14929.1
A0A1D6GSA3	Transcription initiation factor IIF subunit alpha	62.8719	0.00102759	0.982537	22486.9	17426.1	21736.7		12658.6	31752.3	13512.7	16441.6	27901.5	29560.4	33007.2	36641.5	30661	25192.7	30582.6	29079	21778.4	12155.8	18729.7	19154.3	22740.8		19884.5	17348			15916.4	19422.4	12121	17725.5
A0A1D6GSC7	U1 snRNP	66.2809	0.00122496	0.971813	31740.3	9266.62	23868.9	8883.3	18220.4	25883.9	8797.26	22124.1	27506.4	27652.9	30864.2	27745.2	15368.5	26078.9	29881	27040.9	21014.3	8531.62	32728.1	5232.43	35394.6	11497.9	19561.4	19592.4	9067.02	15942.3	20588	7439.13	5707.46	13924
A0A1D6GSL8	60S ribosomal protein L27	28.7616	0.000795405	1.02483	785583	565789	445227	737906	530052	466700	696688	624654	539301	435596	461501	438188	517944	514520	479657	346287	338316	351468	388345	382085	477535	443815	550272	570301	451060	437982	497762	534601	504664	478161
A0A1D6GTC2	NADH dehydrogenase [ubiquinone] 1 alpha subcomplex subunit 12	22.8278	0.000795405	1.01267	86936.8	124075	186313	98627.6	172670	174358	118407	135000	116940	170923	181803	174187	135775	161624	179942	201321	206440	164745	182164	210041	146048	226170	137138	141900	182701	177105	172532	148762	136027	148833
A0A1D6GTH5	Protein kinase superfamily protein	26.1292	0.00249615	0.94252	19614.1	32669.5		34209.2	30225.7		42968.3		34065.9	28270.8		27464.7	32681.2	31742.1	30532.2		17056.3					18605.5			18166.9			30859.8	33364.1	25117.6
A0A1D6GTI0	Chromo domain-containing protein LHP1	38.2434	0.0039633	0.915813	32801.9	33130.3		19292.9	25352.1	26825.9	26567.6	22018.2	32831.4	37477.4	32408.7	39047.4		33927.1	34660.1	23002.3	21736.4	21957.9			20440.3			25646.3				23541		23316.7
A0A1D6GTJ2	Glutamate receptor	101.119	0.00169504	0.952757	6888.28	9151.44	9635.07		7303.88	8625.66	10848	9783.59	6155.06	7403.76	8867.34	8576.63	12471.7	9943.78	12656.1
A0A1D6GTP1	50S ribosomal protein L24 chloroplastic	22.8166	0.000795405	1.02814	821532	891550	955903	789112	955171	913053	829709	645498	899805	1.00119e+06	765474	800149	721803	857582	747983	839058	891687	810509	905557	941176	895984	935414	908103	956733	1.05671e+06	1.02388e+06	936520	829308	819717	761400
A0A1D6GTY0	Bifunctional inhibitor/lipid-transfer protein/seed storage 2S albumin superfamily protein	19.0205	0.0051443	0.891736	34234.6															34926.5
A0A1D6GU00	TIM-barrel signal transduction protein isoform 2	34.6709	0.000883391	0.99449	24212	18971.9	16492.4	29874.1	18619.8	16131.5	25912.6	23177.4	17266.2	7968.54	11758.8	5874.58	16786.1	13980.6	11587.5	8314.41	9249.63	10674.7	11247.1	5773.56	15657.8	11049.4	16231.3	12588.6	14990.2	12527	16194.3	15624.7	15413.9	13085.1
A0A1D6GU11	EH domain-containing protein 1	61.3775	0.00395649	0.917	92441	49750.7		54226	70030.2		77435.9	85779.7	69121.3	81260.5		64361	56795.2	84513.1								91035	30300.7	47677.7			120592	95910		11182.3
A0A1D6GU53	Oxygen-evolving enhancer protein 1-1 chloroplastic	39.1331	0.000795405	1.03265	10930821	15319635	22733528	9674203	19369680	18535894	11224047	12277179	15253004	19168018	18022892	21074876	12413980	16034118	17390286	30584860	29136116	25012872	26567078	29636918	19574806	30191250	19576470	25635946	31306632	27555522	23551924	19754520	25842822	22655466
A0A1D6GU97	Putative cadmium/zinc-transporting ATPase HMA1 chloroplastic	53.433	0.00407493	0.90084	4222.6	6232.45	4158.76	6865.11
A0A1D6GUH3	Xyloglucan endotransglucosylase/hydrolase	41.7857	0.000795405	1.02203	212586	129925	212661	169934	179860	204375	72344.2	133783	174303	206755	171824	185210	111532	123439	127792	17147.6	17177.6	22081.8	64527.8	30196.6	23369.2	36461.7	21346.4	17355.2	20150.5	15480.5	13215	9057.72		9922.38
A0A1D6GV09	UBC core domain-containing protein	52.9426	0.00452351	0.895055	13084	23392.7	19943.4	20201.8	21648	14791.8	26842.8	16282.7			31507.1	11378.8									13833.1	12312.1						10470.9	8986.59	15450.3
A0A1D6GV12	Eucaryotic initiation factor4	41.4831	0.000795405	1.01277																56710.6	66650.5	67895.9	73714.2	80124.1	68543.8	69740.6	51457.8	44633.3	81795.4	72437.4	51609.9	87911.6	36487.1	40077.2
A0A1D6GVK9	Uncharacterized protein	11.8486	0.000976858	0.986016	8754.5	28763.6	20841.6	8731.25		33043	11896.4	16718.7	7129.26	43143.4	72921.3	44327	53192.9	83487.6	107980	26539.1		47346.4	41374.7	18826.1					9672.83			5303.81	23827	14966.5
A0A1D6GVM3	Delta-aminolevulinic acid dehydratase	46.1216	0.000795405	1.02223	388906	258006	200191	356996	243944	237775	305086	291384	234371	156553	170013	119308	218519	159526	156305	359364	335008	286232	327678	282835	373341	272642	310709	289660	238691	201139	265485	332652	236608	288089
A0A1D6GVX5	Peptidyl-prolyl cis-trans isomerase	23.6173	0.000795405	1.02116	89925.6	108551	104210	94272.3	95510.2	110958	106283	108937	131036	147411	132610	162751	141176	189760	160342	77287.7	76473	67978.4	90554.6	102150	82287.8	98790.5	94086.1	107482	94970.4	113367	86647.2	89431.4	91088.4	111193
A0A1D6GW28	Late embryogenesis abundant protein	25.6926	0.00391456	0.924238	94375.2	179958		237063		265168		214764			164238	49259.1	47180.4											123876			26975.8		363443
A0A1D6GW54	Bifunctional inhibitor/lipid-transfer protein/seed storage 2S albumin superfamily protein	17.0093	0.00086438	0.996507	79606.4	89221.3	118822	56832.3	133495	136322	78106.2	113065	92861	113564	95609.8	135536	43546.1	86215.2	48013.7	147950	146606	95090.5	93231.4	121091	75334.2	73688.7		54568.3	84816	56445.1	54470.3	35602.5	32226.6
A0A1D6GWB6	Signal sequence receptor subunit alpha	32.3931	0.000800526	1.00646	159785	193437	229451	177523	251664	327142	194768	347753	307165	416712	353492	406646	298807	349876	394720	283511	265142	198344	243860	213722	169992	228914	210168	227394	190835	262028	202276	179420	204791	250465
A0A1D6GWH2	RNA-binding (RRM/RBD/RNP motifs) family protein	42.6576	0.00133682	0.966725	99461.1	101827	97803.6	83838.6	179672	112850	96051.1	120148	118753	221168	118303	149846	110655	129988	132041	229948	138938	225485	196130	137246	177109	231184	117861	189426	192421	191172	93758.6	194100	85486.1	107364
A0A1D6GWN1	Chitinase	30.0567	0.00393531	0.921497																				94195.7
A0A1D6GWT5	Calcium-binding EF hand family protein	130.825	0.00111989	0.977161	69847.6	62653.2	65853	61832.3	61693.8	61612.7	89605.9	76543.3	65418	68444.9	73460.7	96119	66714.4	98493.4	93956.6	7969.44	54985	80455.5	55274.5	63158.5	52185.2	48774.8	57527.3	48098.6	194288	55795.1	49718.5	53451.9	48910.9	47683.6
A0A1D6GWW8	Callose synthase 3	126.831	0.00234391	0.943835	4033.25	4697.97	2379.64	3617.88	2630.18	3561.65	4711.18	3594.98	3703.7	2647.91	3950.17	2975.97	4108.41	2728.31	3827.01	2888.88	2817.64	2513.39	2751.62	1201.57	2978.23	2067.89	2853.11	2176.34	3153.62	3628.17	3845.49	3997.55	3876.33	3468.76
A0A1D6GWZ6	Sucrose synthase	97.7881	0.00135511	0.965898	58794.2	45481	29793.6	68199.3	9987.9	6585.37	54479.1	46211.4	39416.4	6291.1	5385.38		22654.2				3860.23	35289.5	127356		47403.7		37529.1	83253.7	58168.5	29730.9	49046	69538.5	31452.5	30227
A0A1D6GXA0	Proline-rich spliceosome-associated (PSP) family protein	66.6283	0.00165738	0.953854	9745.78	31400.9	12290.9	10610.2	13466.5	22263.1	9706.19	14488	16915	32545.5	26851.9	31436.9	12643.4	29743.5	35100.2	8239.06	14069.8	14837.9	10146.6	27567	5170.39	4177.58	14306.8	23867.7	4329.41	13488.9		24175.1	11430.8	10099.5
A0A1D6GXA2	Clathrin light chain 2	21.5538	0.000795405	1.03114	109783	145256	162495	107474	165668	195187	131994	180509	185088	228507	223395	202289	189062	204969	156845	129104	138892	117469	101683	131913	89406.5	112150	89468.6	131152	118567	153035	64051.5	87955.7	131729	101013
A0A1D6GY38	TMPIT-like protein	40.5279	0.000933438	0.989328	98377.7	101774	122115	106769	86964.3	83474.5	52176.6	100595	104489	134344	139978	138344	126784	149000	155444	37638.5	47034.4	49473.4	49627.1	33447.6	55059.6	53159.9	55251.6	43823.5	50658.3	53172.9	56133.8	53847.8	38565.1	48485.4
A0A1D6GY61	Cytochrome P450 family 87 subfamily A polypeptide 6	55.6462	0.00393531	0.921701	10213.6	8095.57	3445.66	9042.48		1251.06	10627.7	6449.9	4980.05	3625.3	6476.36				7573.27								3138.08
A0A1D6GY64	Tetratricopeptide repeat (TPR)-like superfamily protein	19.1918	0.00127585	0.969514	1837.95			2127.6			2457.39	1674.95					466.227																980.774
A0A1D6GYL5	Nucleic acid-binding OB-fold-like protein	81.3439	0.00123694	0.971279	16016.5	14904.6	8482.96	14622.4	14644.6	13722.6	16637.9	14071.7	15478.2	11452.7	9160.8	7601.38	17033.3	15070.5	119324	15235.3	3760.94	13946.3	10273.7	4566.22	4415.68		14521.9	11019.3	1566.53		3385.51	4822.9	3134.61	3023.43
A0A1D6GYN4	Protein LOW PSII ACCUMULATION 3 chloroplastic	42.5	0.000795405	1.01228	224405	251215	233424	207057	231401	221382	240281	199949	226905	233830	194714	192739	182874	190790	181266	271347	266729	255596	251181	240418	236546	249560	233850	226598	237151	215018	247455	204453	184039	184284
A0A1D6GYS6	Spermine synthase	43.2542	0.00397792	0.908532	23559.8	8392.95	9299.42	8669.08			19911.5	15095.5		5905.98	5403.05		7746.12	2762.39							5553.5
A0A1D6GYZ1	Uncharacterized protein	33.2577	0.000871056	0.995842	103988	84847.2	77320.2	101449	89805.4	88126.4	103313	86746.6	96133	97933.8	94868.2	119809	97920.1	108429	123903	58845.3	81228	90383.7	79995.5	132634	76922.6	100289	89145.9	87851.3	93349.9	120367	91303.6	102740	82144.4	82503.8
A0A1D6GZ69	Protein LOW PSII ACCUMULATION 2 chloroplastic	18.5275	0.000810462	1.00424	855542	999051	1.3818e+06	700430	1328120	1.41333e+06	820968	1.19499e+06	1.08e+06	1.67863e+06	1.54515e+06	1.77888e+06	1108401	1389478	1.56658e+06	1.07595e+06	1.01771e+06	912989	924480	1.11687e+06	707278	860302	670376	794018	896670	899394	728681	642639	894645	793938
A0A1D6GZ86	3-isopropylmalate dehydratase	48.4322	0.000819516	1.00259	81687.9	68769.1	49667.6	74186.6	60050.3	45231.9	100067	62527.9	61981.6	42513.7	38755.6	32373.8	59457.4	36003.8	30199.7	69997.3	97654.8	80483.6	82075.3	58804.3	108518	72987.3	107890	99288.9	73676.1	88442	99498	100551	75274.5	91046.1
A0A1D6GZC3	Pentatricopeptide (PPR) repeat-containing protein-like	57.6711	0.000830727	1.0008	8362.3	20808.9	5797.95	9888.65	10305.3	10469.3	9397.49	19961.3	6872.58	3928.26	17311.8	5215.41	4476.04	15506.2		9433.92	13979.3	8286.33	7965.79	9524.99	5127.38	9625.36	11787.7	6682.39	4735.45	13997.6	7416.91	3812.29	5663.06	6110.81
A0A1D6GZD9	Ribose-phosphate diphosphokinase	40.0661	0.000909732	0.991211	79504.2	63336.2	39417.5	78380.2	48479.2	42739.6	62537.1	56862.2	56238	31169.6	27514.7	29947	46238.3	23068.4		39839.7	27261.4	20571.7	30653.9	31599.4	40078.7	23950.6	40157	38156.6	23865.3		30535.6	40458.1
A0A1D6GZH4	Anthranilate phosphoribosyltransferase	63.5578	0.00428424	0.897218	21993.6	16328.5	13758.5	25494.3	24146.8	23734.6	15914.8	10610.3	15479.9		16023	10587.9	46319.5		21576.1				2.12456e+06					1.92034e+06			1.71276e+06		2093282	1.96946e+06
A0A1D6GZM9	RING/FYVE/PHD zinc finger superfamily protein	8.2115	0.00369087	0.931532	11674.7	9055.65	15240.8	6345.97	10621.5	11956.5	6761.23	10432.7	10416.7	10726.8	14505.5	9748.01			14476.1					147971
A0A1D6GZS6	Bifunctional coenzyme A synthase	23.7831	0.000795405	1.01361	1678.2	3304.9	3126.56	2271.38	4697.1	4811.03	4383.71	4506.34	4595.16	5018.56	4168.13	4801.72	8401.7	7753.7	7356.84	4588.89				5647.8	6318.77
A0A1D6GZV9	5'-AMP-activated protein kinase-related	37.0883	0.000881575	0.994727	46487.6	45711.3	53963.5	36200.6	88024.4	79253.3	50639.1	56763.8	53512.1	47072.1	53491.1	64090.1	56873.8	51855.5	73967.8
A0A1D6GZY9	Cleavage and polyadenylation specificity factor (CPSF) A subunit protein	131.255	0.00104658	0.981175	41358.6	29708	30264.4	50485.7	16985.9	26640.3	41231.5	27307.1	23827.3		4609.69		10068.1			51797.8					23951.1	5716.51	29496	26158.4			32804.6	35092.4	29453.2	11531.2
A0A1D6H070	Leucine-rich repeat/extensin 2	67.4355	0.00396761	0.913934	13580.3	3659.87	8028.47	5336.01	6164.77	5219.48	11600.3	9277.38	7616.99	3181.27									66873.3	9626.54			2651.35	6055.26			18622		6298.12	7186.14
A0A1D6H0C5	AIG2-like protein	14.1984	0.00101719	0.983227	49325	59433.6	66888.9	43080.2	47343.5	49572.5	53234.5	59950.6	68555.8	93713.3	60968.5	92670.8	61645.1	94926.2	114000
A0A1D6H0T3	26S proteasome non-ATPase regulatory subunit 2 homolog	95.1185	0.0044696	0.895467	15727.9	8727.6		18783.1			10558.2						5862.28
A0A1D6H0U2	DNA-binding protein BIN4	43.8079	0.00121301	0.972525	10157.1	12459.2	12107.9	8476.36	13580.2	7417.76	9806.01	11783.1	10634.7	15645.2	15458.5	14866.5	14130	15755.3	16928.5				6552.57	9339.28	3452.49	3597.38		3498.09		5886.51		10466	10140.9
A0A1D6H153	Ribosomal protein L19	25.5924	0.00105697	0.980588	170645	154534	186839	147602	118166	117497	161094	171085	146867	188234	149673	172142	154367	152787	169435	103410	103144	111299	90565.4	103212	118761	80683.7	91768.1	104941	79990.8	85984	76331.6	50507.2
A0A1D6H1C9	FAD/NAD(P)-binding oxidoreductase family protein	60.5803	0.00527951	0.891172	27552.4			12407.9		10228.1	7192.68				398.969		95112		21717.7							5870.76	4574.85
A0A1D6H1G0	4-hydroxyphenylpyruvate dioxygenase	46.9016	0.000795614	1.00927	145745	111331	87693.5	175055	116299	93723.2	130829	131049	137170	107528	105503	104525	113259	102364	118867	61549.5	80159.2	88263.1	95016.6	72479.1	89637.3	106362	112315	91442.6	76915.1	116467	115179	101133	71739.5	81928.3
A0A1D6H1H5	Hydroxymethylbilane synthase	45.6164	0.000795405	1.01947	258919	181538	168513	239237	155255	143378	212681	175121	184054	152979	139223	123209	145764	123500	115024	147819	168920	143516	152983	148479	186612	127773	138272	135054	131985	101783	137961	136446	97487.2	105624
A0A1D6H1J1	Splicing factor arginine/serine-rich 12	21.9664	0.00136494	0.965506		26919.2	11897.8	18184.1	11328.8	17278.6	17996.5	15151.6	22257.9	32766.8	26667	26089	29280.6	30476.6	28599.2	25789.4	22846.9	23154.9		24001.6	23890.8	18168.8	20846.3	22758.5	18758.3		16505.9	16494.9	26656.7	23793.5
A0A1D6H1J5	Glyceraldehyde-3-phosphate dehydrogenase	44.4028	0.00370512	0.931315	14064.6	12945.3	13330.7	33239	17784.4	14306.7	45162	15981.4		12244.3	12677.8	11411.1	11481.3	10810.7	13802.3	8098.82	9204.17	21289.1	16382.8	13287	21585	35249.1	10414.6	8226.05	19229.6	10487.3	7490.26	12479.3	11737.8
A0A1D6H1M6	ALA-interacting subunit	39.4624	0.00396162	0.916314	33322.5			35495.6	34448.4	36794.1	29081.4	43626.8	43820	49536.9	44125.8	45756.4	31175.2	37600.4		26769.3		24454.3	28118.5		29678.8	33346.3	26567		15788.5		29569.3	26752.8
A0A1D6H268	SUN domain protein1	43.1395	0.0011306	0.976492	15460.8	33798.2	14171.3	18103.8	75467.8	18598.2	12280.6	12393.7	14909.3	37250.7	17042.6	85974.2	74373.4	11971.7	22950.8	11222.9	13434.4	14517.2	27422.9	13224.8	12228.9	15494	12532.9	14700.8	12474.7	22368.9	18206.6	15935.7	32774.8	15057.9
A0A1D6H284	4-coumarate--CoA ligase 1	61.9755	0.00406693	0.9011	5.98672e+06	5499080	4295139	57371.8		50047.4	1.9582e+06	52160.3	78120.5		72065.5		63088.7		2.19009e+06	4525286		4.27018e+06	4.71813e+06			4.0251e+06	53268.3	5.40935e+06			26993.4	3.56613e+06		4878346
A0A1D6H2R4	H(+)-exporting diphosphatase	80.1433	0.000795405	1.02743	1.27927e+06	981622	755371	1.4504e+06	756038	700722	1.11225e+06	758890	817229	385611	526621	347104	645747	404175	444844	620988	373848	467086	519679	214318	777587	568198	928086	703040	603146	858054	723960	870258	691526	639236
A0A1D6H396	Chloride channel protein	71.0634	0.00436938	0.896374	119966	23692.7		42379.6																				28088.6			33774.8			33581.5
A0A1D6H397	Apoptosis inhibitory protein 5 (API5)	43.6052	0.000966728	0.986625	13489.4	14233.9	9369.51	12534	14492.2	14852.5	22202.2	17567.4	10011.4	15976.4	14321.8	13283	15638.8	12005.6	15280.6	9858.48	6947.6	4669.66	11196.8		10093.3	7321.23	13448.2	13620.6	8099.88	9638.21	10977.2	10693.5	13972.6	9912.12
A0A1D6H3C8	Guanylate-binding family protein	120.208	0.00942443	0.879614	18394142	9176550	21428632	10042444	16693668		16050886		16660918		13325195		11256875	10108267							25644926		11972345
A0A1D6H400	Subtilisin-like protease SBT5.3	85.8039	0.00397398	0.910744	40978.8	87803.3	38802.9	11164.1						55324.3	56745.9		45308.4		49636.1	76525.9						42029.1		58278.6		38550
A0A1D6H405	ADP-ribosylation factor GTPase-activating protein AGD12	33.6401	0.000909735	0.991122	85811.7	60538.3	119867	64972.2	59354.6	71497	45633.6	49333.2	180456	77904.3	86544.3	89446.2	113255	114364	60805.3	81100.8	77815.4	1.70832e+06	65138.8	191703	9904.5	128719	1.78006e+06	29353.4	88833.7	104543	80633.3	74458.8	156792	66975.2
A0A1D6H482	Outer envelope protein 80 chloroplastic	71.3767	0.000795405	1.01317	279284	239449	202402	290966	181427	159853	247695	194866	234417	175938	165018	152312	184640	165044	157932	139628	150561	159591	152509	146510	218039	147094	161192	155307	164046	187327	180517	203314	174681	165635
A0A1D6H497	TBCC domain-containing protein 1	69.2699	0.0085427	0.881825	69416.1		129705	68155			105118		117117
A0A1D6H4B4	Lipoxygenase	93.3032	0.00399826	0.905098	5329.41		10537.4		11674.3		17416.7
A0A1D6H4C4	Citrate synthase	54.4071	0.000795405	1.02607	1.77334e+06	1.31611e+06	1.23824e+06	1.74392e+06	1.17707e+06	1.13598e+06	1.35723e+06	1.3832e+06	1.34085e+06	1.19162e+06	1.08529e+06	996274	980139	969003	847449	790944	835482	822168	915636	740038	901981	803927	994673	881574	732444	869838	836627	1087177	647010	835155
A0A1D6H4H8	26S protease regulatory subunit 6B-like protein	45.3548	0.000795405	1.02378	335966	303967	284843	309915	248943	257345	310602	292687	331021	323214	297369	277710	280222	305064	291398	338084	246576	245172	251447	238454	239241	234865	239865	235071	229521	230542	224064	259134	179029	253716
A0A1D6H4Q8	NAD(P)-binding Rossmann-fold superfamily protein	42.0445	0.000795405	1.02475	253710	208724	182838	258360	190102	189536	265996	217062	200954	172264	172809	170516	211472	173306	166330	156815	166986	169739	168703	149408	195760	143522	210022	180238	160187	152391	202992	231161	182743	202076
A0A1D6H4W4	Isochorismatase family protein rutB	26.7772	0.000839901	0.999478	96259.4	109788	112151	92763.6	68381.4	113530	87566.6	93529.1	102186	114584	64320.5	138037	127541	145936	153652	25099.9	44573.8	141910	151293	107916	146693	71372.5	133217	153951	109584	148251	151513	73337.2	138368	162291
A0A1D6H4X4	3-hydroxyacyl-CoA dehydrogenase	78.612	0.0012301	0.97161	46366.3	36856.1	12268.6	52670.6	7372.16	23190.6	35939.4	44086.5	31670.7	31111.3	17955.3		14372.9		16846.1	28948.7	4251.83		31385.7		34119.9	18171.7	14813.7	58775.8	27218.3	37392.8	13788	41106.5	10744.9	50387.6
A0A1D6H505	D-amino-acid transaminase chloroplastic	42.763	0.00105956	0.980446	50260.6	100084	71808.2	91997.1	103260	51019.6	75382	63200.2	100737	113334	109130	98596.1	87591.3	95854.6	83326.2	59146.4	90751.7	53751.9	46570.7	70718.1	50639.6	73810.1	72308.4	54419.8	49667.5	51306.2	50272.9	72422.3	60229.8	51387.8
A0A1D6H558	Chloroplast processing peptidase	32.9063	0.000795405	1.01426	50016.7	60831.8	83202.2	41605.4	83419.1	85725.6	48871	66623.8	62340.4	86152.3	80343.5	95343.8	60259.1	65891.9	75274.2	135955	138770	110963	121244	135542	80657	113396	58082.1	86749.7	107100	99210.2	84818	67640.3	94327.4	91050.9
A0A1D6H5B6	50S ribosomal protein L21 chloroplastic	23.7236	0.000795405	1.01751	224423	212694	248387	193292	401013	252357	199024	194612	237818	300317	292082	529629	243397	289638	330166	289754	284685	278020	552601	311060	417814	518968	291573	347153	530033	301044	386757	352325	266047	392437
A0A1D6H5G3	Rhodanese-like domain-containing protein 4 chloroplastic	48.2517	0.000795405	1.03112	566546	737873	883285	597410	963203	982115	627017	755680	736260	832052	875720	954802	736723	879548	877517	1.07584e+06	910392	856114	831959	988191	682444	998811	710966	816112	884014	919301	822645	645041	966213	824099
A0A1D6H5J4	GDSL esterase/lipase	33.1092	0.000795405	1.01908	29368.3	29328.7	14502.7	23324.5	28288.2	29248.7	48355.8	58699.9	27572.1	17153	17577.6	12387.2	29639.8		15438.9	20005		12383.4	11653.6	24873.3	5500.81			16566.1		8575.9	18914.2	11881.3	19473	15924.6
A0A1D6H5M0	Chalcone isomerase 3	33.0468	0.000795405	1.01447	118309	102112	106420	118806	119088	111404	119013	119335	89892.9	92906.4	98269.9	110085	97892.7	101369	106083	89297.9	85293.3	76276.6	92840.8	113200	90729.9	70233	80067.5	90554.9	108325	90710	125870	71145.7	112366	101544
A0A1D6H5Z9	Phosphoenolpyruvate carboxylase	49.2236	0.000800526	1.00757	126587	124797	87989.8	161208	84107.7	86746.6	133170	80809.7	88969.7	62377.3	52741.4	84769.3	95220.4	39154.6	40014.5	90335.8	65433.7	90445.4	86028.3	75121.1	151362	86175.3	162752	137519	112514	130753	142848	213180	120688	147427
A0A1D6H650	Peroxidase	33.7961	0.00398189	0.907908		968862	1.45539e+06	805708	1007046	1.02363e+06			1.0992e+06			1.66225e+06	1.22078e+06
A0A1D6H658	Peroxidase	33.1105	0.000795405	1.01786	72539.1	96716.1	144357	55257.1	151642	139525	61804.4	91259.6	84316.1	106031	86437.3	122384	47252.6	58290.8	57064.1	151214	130582	118052	108405	125993	62359.8	74593.8	44396.5	49299.6	77251.2	46565.6	39337.3	46080.6	37984.4	43071.7
A0A1D6H687	Uncharacterized protein	21.6481	0.000795405	1.01438	181850	150255	126471	182691	155240	127476	154272	145272	154897	177173	159092	176566	150942	157597	175719	93524.9	166813	172791	176492	180908	153948	120064	143596	137336	141273	206409	127676	135505	141310	122547
A0A1D6H6F1	Citrate synthase	55.2523	0.000795405	1.02547	93479	93243.9	76788	103491	63682.4	99161	110050	92365.4	91712.2	77996.6	63235.5	49750.4	69392.1	60866.1	49452.4	274394	277658	269772	277724	232534	309650	326531	322904	310764	275432	405320	340203	316284	250198	293273
A0A1D6H6U5	Uncharacterized protein	21.341	0.00353142	0.933731		41969.2					47136.5	60714.8		75083	41403.3	72267
A0A1D6H6Y0	Putative elongation factor 1-gamma 2	48.0965	0.000795405	1.01424	224627	182361	136047	253041	153977	139325	223062	164435	169574	126776	138238	126856	159048	126254	159093	116946	108914	123734	147480	90122.6	195585	140575	194723	171510	162596	148520	154732	178426	139049	152316
A0A1D6H6Z1	Acetyltransferase component of pyruvate dehydrogenase complex	66.6073	0.000795405	1.02961	711747	588502	555899	783646	528326	482836	616585	558968	580919	561736	520461	482776	571232	529465	490591	357560	364654	385375	366863	305474	442164	416853	472157	441994	347105	411737	411387	450139	346174	380046
A0A1D6H703	Aminopeptidase	98.8849	0.000795405	1.0225	243874	189539	133376	281110	136460	118994	253188	199111	158947	83119	108935	73575.2	141600	98165.9	80355.4	48515.8	42271.1	49314.8	50092.5	30290.7	99938.4	50037.4	110681	76890.3	61817.2	79393.7	90771.6	108737	97891.1	94992.4
A0A1D6H7I5	RNA-binding (RRM/RBD/RNP motifs) family protein	36.2898	0.000830727	1.0008	50214.6	42880.6	38562.1	34240.8	49860.2	45241.7	45124.3	42086.8	47881.8	38171.3	38181.7	40951.4	44167.9	43493	38655.2	34976.5	36229	26492.8	26106.4	35704	24314.7	36886.1	33452.9	35216.1	29810.1	30059.9	32022.8	33402.8	17679.2	29101.5
A0A1D6H7J2	ADP,ATP carrier protein	70.7002	0.00108698	0.978788	76207.9	64024.6	55586.6	88840.7	54350	53867.1	73218.9	57735.4	57736.4	34289.4	50965.3	28856.1	53513.3	38394.5	44353.6	44307.3	19870.2	29507.2	34891.6		53388.8	43145.3	55909.4	49046.4	40763.9	49806.3	45157.4	57518.8	35011.3	41227.2
A0A1D6H7L5	Tyrosine aminotransferase	44.0681	0.000795405	1.01459	127073	224044	146448	142257	150326	127408	218003	189972	231239	134408	198403	146625	371323	188921	243225	139430	81209.2	136925	56201.3	73322.8	164718	90158.3	128757	136614	95301.1	118894	163550	319680	206374	205437
A0A1D6H7X5	PREFOLDIN 1	14.8718	0.000795405	1.02246	51491.8	63113.3	68436.8	42111	48865.3	79226	52569.2	94112.6	58400.1	97519.4	136683	104899	120135	170764	193771	79379.7	63497.9	71232.4	36135.1	105053	45290.9	28794	36519.9	42664.6	72211.1	40738	68444.9	42799.7	122534	90854.8
A0A1D6H7Y1	7-dehydrocholesterol reductase	53.1093	0.00609647	0.888356	50439.7			13558.6			62649.6	34647.5																				6111.33
A0A1D6H814	Eukaryotic aspartyl protease family protein	47.839	0.00113271	0.976369			19308.6		13853.4	15090.5		28913.3	18928.3	27402.6	18844.4	15401.3	12899.6		15126.5	39242.2	36236.8	33094	29901.3	34651.8	21018	34376.6	22194.2	26725.2	29083.6	30152.2	34029.2	29237.9	35471	27508.4
A0A1D6H818	Importin beta-like SAD2	131.216	0.000795405	1.01073	21840.9	36130.1	24338.4	39885.1	21534.2	25057	36205.9	41053.6	39665.3	16235.3	20280.1	12846.1	28859.4	17727.6	14452.8	10039.9	13106	9778.18	13423.3	5428.4	35072.6	20435	29386.5	17257.4	16360.8	6673.51	19838.8	42654.4	11991.5	24153.7
A0A1D6H8S6	UPF0548 protein	25.0725	0.00648233	0.887215															23705.3	42541.6		45111.8	47980	15107.8	50986.5	25467.3	43170.2	54637.4	15961.7	41994.6	41085.5	45483.8	18916.5	18951.1
A0A1D6H8U5	3-oxoacyl-[acyl-carrier-protein] reductase	32.2333	0.000795405	1.01063	196139	160801	193201	204671	182917	150475	204049	159868	184557	199640	182751	212055	202904	217340	212309	112368	113795	118288	117239	91492.7	119273	136513	131938	120344	116544	110911	107699	136546	125345	110097
A0A1D6H8W5	Ubiquitin-like modifier-activating enzyme 5	101.028	0.00103243	0.982224	47212.5	34016.4	7389.4	51810.6	31998.6	9079.68	54057.3	47373.5	34005.2	36088.4	23487.6	3623.79	22553.1	22053.2	2998.04	6491.89	23294.2	7938.33	26903.9	25188.1	24429.2	7607.86	12682.5	10220.2	32721.3	6838.47	32761.6	44963.3	37568.2	50991.9
A0A1D6H961	Trihelix transcription factor ASR3	38.9521	0.00388707	0.925821		6488.32	6656.6	5133.86	5685.09	5277.65	4905.2	5553.33	4720.08		7732.73	6378.07	5686.27	7299.33	8515.32	4878.1	5978.67	4021.36	8816.13			6077.84	6192.22		7174.77		6503.56	10679.9
A0A1D6H9C0	Cytochrome b-c1 complex subunit Rieske, mitochondrial	29.3926	0.000795405	1.01185	689274	640108	692535	617255	602789	612519	610372	699225	701213	810486	737302	765275	647566	779875	751542	626387	645099	650028	698700	726735	688716	585059	560684	635106	724282	769288	717310	740283	757349	735254
A0A1D6H9I8	Uncharacterized protein	13.9413	0.000795405	1.01355	39631.1	72834.2	42435.2	71157.7	45084.7	46467.3	70912.3	59216.8	58022.4	57444.1	60462.8	53300	49865.5	53673.2	57114.7	25669.9	21197.6	16228.6	22606.7	25541.1	14731.7	21150.9	16288	23314.5	22999.2	14822.9	24423.9	14396.6	17908	17456.6
A0A1D6H9K3	Chaperone protein ClpD chloroplastic	102.369	0.000888416	0.993934	19194.7	13407.3		42781.5	18318.7	9447.1	18508.8	4883.36	12323.4	56626.2									21373.1		38109.1	10775.2	19341	11376.7		28066.1	27866.2		2222.87	2201.32
A0A1D6H9K4	Mitochondrial import inner membrane translocase subunit Tim17/Tim22/Tim23 family protein	31.2531	0.000795405	1.03249	342454	354622	362450	346238	286053	384504	314586	304628	350092	349157	326414	359613	336334	352897	370275	294964	264729	282484	293658	236209	274571	263205	239262	272031	316780	314147	309429	271278	288132	303084
A0A1D6H9X6	Germin-like protein	24.5781	0.000925272	0.989986	107055	97913.7	98071.2	85266.8	102550	131360	86317.7	129552	136325	171062	132058	161094	99366.8	130967	136242	141509	110275	99966.8	117264	136024	60991.1	129345	77924.8	74189.5	117832	115538	101439	103689	90318.3	96074.1
A0A1D6H9Y3	Iron-sulfur cluster biosynthesis family protein	58.3086	0.000795405	1.01251	166199	174677	225379	151460	232488	238207	177303	199115	198472	259353	244172	254364	173128	224329	239953	239600	275666	271135	247801	302168	220272	280367	237259	269223	274648	268404	229358	208086	280493	229403
A0A1D6H9Y7	ATPase inhibitor	10.675	0.00391456	0.924267																71079	48868.2	75831.2	65412.6	86967		36739.7			70601.8
A0A1D6H9Z1	Beta-fructofuranosidase, cell wall isozyme	64.8878	0.00112518	0.976838	54462.2	38295.2	30412.5	64044	34283.6	31413.3	50457.9	32035.3	34550.7	38713.9	38812.8	39109.4	38612.3	44570.9	46860.4	16700.6	14814.5	15669.2	15693	18655.8	17435.5	18732.5	39473.2	25365.6	16179.4	30276.8	25650.9	40453.7	22248.3	29695.8
A0A1D6HA35	NDR1/HIN1-like 1	20.3366	0.000802163	1.00508	20062.7	15238.8	12604.4	22347	16521.2	15735.2	21821.7	20402.1	16268.1	12953.3	16250.3	14489.9	15846.4	14475.8	11118.5	4873.01	6860.36	8460.57	9988.34	4535.95	10259.6	13920.7	13791.7	11729.8	12826	17902.9	13121.3	12697.4	12341	14227.8
A0A1D6HA56	Protein MKS1	30.3402	0.00553886	0.890198										32788.6	18729	21629.7		24606.6	24699			9579.31
A0A1D6HA75	Tetratricopeptide repeat (TPR)-like superfamily protein	35.5289	0.00697071	0.885822							20716.7																						12253.3
A0A1D6HA94	Stress-induced protein kinase1	24.7158	0.000795405	1.01691	138605	131152	117320	138934	78835.9	99371.7	145329	141634	139604	140273	121238	120094	86450.4	118691	114299	97961.9	99644.9	95212.9	100822	68250.5	129657	120746	124144	121411	110230	92081.6	128137	146403	116910	120599
A0A1D6HAA2	PDIL5-3-Zea mays protein disulfide isomerase	46.4692	0.000896455	0.992878	8407.22	4079.16	4160.82	7813.69	5035.11		5574.4		5971.28	5410.43	6035.24	6051.22	6058.47	6115.5	4535.25	19558.1	21916.9	24178.8	20546.9	22764.1	18320.9	34580.5	31381.2	19324.1	31222.5	21399.1	21463.7	23466	25795.9	24056.3
A0A1D6HAE2	L-ascorbate peroxidase	51.8567	0.000795405	1.02193	143038	163151	207114	151769	194263	175499	173697	163531	141246	146973	165668	155434	150402	167633	169170	217908	222304	167196	163658	198801	144263	164810	188493	193625	182482	206711	194552	126364	158302	150936
A0A1D6HAL5	Proline-rich family protein	23.5203	0.000795405	1.03202	639258	924992	1.23273e+06	599203	1.33548e+06	1.35953e+06	747832	909913	879938	1.33392e+06	1.2801e+06	1.41102e+06	803809	1.02103e+06	1.26422e+06	1.69169e+06	1.4884e+06	1.63814e+06	1.42743e+06	1.64313e+06	1.14924e+06	1.33497e+06	1.1593e+06	1.28348e+06	1.38446e+06	1.41688e+06	1.2395e+06	947999	1.6359e+06	1.31825e+06
A0A1D6HAM6	Ligatin	66.8395	0.00130239	0.968222	5889.99	12045.8	3128.3	6702.89	3606.86	3316.05	17914.2	4876.25	3836.81	1461.47	2907.77	784.248	4356.08	2846.13	2518.81	2342	2315.37	2895.93	3169.32	1744.91	4506.24	2382.19	3666.2	3592.79	2204.84	2458.58	3500.26	3541.75	3682.41	3738.38
A0A1D6HAT0	Ferrochelatase	65.5559	0.000886764	0.994189	40487.2	48046.1	49995.5	35813.9	47675.4	45182.2	55901.3	48492.6	49647.7	40422.5	38443.8	31457.1	41145.1	46438.6	16660.1	49754	55552	51011.1	43372.2	56607.5	62466.2	45814.1	51110.6	55923.4	37142.1	44838.1	53845	61804.8	48429.9	55419
A0A1D6HAU7	Calmodulin binding protein1	71.9671	0.00081085	1.00404	15242.7	10776.4	51961.2	80489.8	108328	115743	18858.6	11541.5	53318.3	4868.29	4213.52		8646.82	6111.57		8419.06	10846.3	11981	9537.77	5304.7	13344.9	20474.8	14465.3	19154	9857.68	21077.6	15431.6	20438.7	11187.2	13143.1
A0A1D6HAW8	Glutathione S-transferase Z1	30.1954	0.000802163	1.00514	90511.1	99173	76083.3	99967	77602.4	71146.4	83547.7	100491	79108.2	77899.6	82729.1	80730.7	110994	113452	127262	43285.6	48204.4	56666.7	51925	43910.9	71796.2	37820	58357.8	48949	78685.2	62377.9	68701.2	77557.2	102889	107020
A0A1D6HAX1	PHD finger protein ALFIN-LIKE 6	31.749	0.00676174	0.886415	4596.84			3065.96				3315.05												4568.24				5420.74					5560.54
A0A1D6HB18	Glycosyltransferase	52.8677	0.00102336	0.982811	18210.4	12841.9	7839.86	13581.7	8864.76	9631.98	12547.5	8640.79	105875	5667.79						34781.6	32135.2	35505.2	37156.5		47655.5	34899.7	50901.7	51327	32411.1	43653.6	49077.7	67314.6	49132.5	51517.9
A0A1D6HB26	GTP cyclohydrolase II	61.8136	0.000795405	1.01355	77975.3	83598.7	63382.5	80910.9	77259	73198.6	93072.4	100313	78774.7	68264.2	52031.3	54993.1	69494.6	61619	54482.2	27364.7	35199.7	38884.8	35226	32561.9	50175.6	29394.5	39268.6	32636	24659.7	25903.6	23982.5	28703.3		24329.7
A0A1D6HB66	Cryptochrome-1	78.9775	0.00190531	0.948737	15015.3		1229.64	34503.7	7799.24	19554.2	2746.07		21444.6							1717.09		3957.37	9726.02	3752.84	16409.7		4804.09	12582.2	3679.08		4338.58	14800.5	3758.92	3527.68
A0A1D6HBA0	ATATH13	84.36	0.000795405	1.01561	39690.1	38476.6	40496.6	35180.5	38903.7	38891	40277.3	32440	39099.9	32268.2	41559.3	42813.8	42889.5	40399	43031.5	28796.7	26209.7	23334.1	20466.2	20921.9	23117.2	14214.7	20318.6	19612.3	25235.9	18918.5	25697.5	26891.5	27982.4	28402
A0A1D6HBD7	Photosynthetic NDH subunit of lumenal location 2 chloroplastic	24.2158	0.000795405	1.02904	957841	1.63534e+06	2.45607e+06	1.06211e+06	2.23723e+06	2369204	1.32928e+06	1.62989e+06	1.50381e+06	2459291	2.55141e+06	2.65709e+06	1.84624e+06	2.03266e+06	2373156	5.49937e+06	4.59245e+06	3.98716e+06	3.9295e+06	5.25115e+06	3.16964e+06	3.55155e+06	3.0086e+06	3348522	4041036	3.81971e+06	3076294	2.65978e+06	4054590	3.65253e+06
A0A1D6HBR3	Ras-related protein RABB1a	24.8473	0.00166414	0.95363	33188.6	54583.4	31821.7	20296.4	44584.3	42595.6	41045	56651.1	28998.8	56106.8	40160	22461.2	36235.7	64303.2	58731.1	54041.9	30898.5	57875.9	32400.1	46327.5	54842.2	59211.5	21390.8	55428.7	43596.3	73179.1	60257.8	53636.4	58206.1	55753
A0A1D6HBT0	Protein FLUORESCENT IN BLUE LIGHT chloroplastic	33.951	0.00397792	0.908413	136783	142244	195085	168568	173765	142075	164314	162778	78085.7	178734	197209		163307	167119	163669		244559	158189	128198	159363	180830	111030			85817.7				93875.6	65986.4
A0A1D6HBT3	Glycine-rich cell wall structural protein	11.9183	0.000800526	1.00783	59018.2	75702.6		28311	34529.2	48560.1	69856.9	119472	100301	62750.5	76857.1	84145.3	66333.9	70358.6	75933.9		56641.7	59331	78275.9	61300.4	64266.3	57065.5		56862.1	73454.8	50494.1	68958.1	57493.4	46181.2	57084.6
A0A1D6HC04	Uncharacterized protein	10.6336	0.00539572	0.890719	2362.3	2487.43	2893.56	1661.39	2412.44	3140.77		3529.2	3555.36	4689.83	5135.62		4333.79	3629.65			2993.91	2493.5	1456.74				1041.31		898.241		974.211	2286.94
A0A1D6HC33	Isocitrate dehydrogenase [NAD] regulatory subunit 3 mitochondrial	40.3617	0.000795405	1.02037	86481.2	92071.5	97905.7	79123.5	65141	107242	73007.7	82559.1	92466.4	113292	129054	99405.8	59341.7	92244.1	128989	94432.8	95004.6	94494.3	122813	80830.2	92033.4	67939.5	95942.8	83883	72466.2	83246	95790.4	129488	87329	79556.3
A0A1D6HCE4	Protein HHL1 chloroplastic	29.6462	0.000795405	1.0274	586731	687040	776377	576347	934090	854582	601482	563534	744566	951935	964380	1.14206e+06	705308	870787	999203	707088	918498	913099	1.00122e+06	1286259	872105	1.06422e+06	809482	1067570	989561	994186	840574	626524	857364	686774
A0A1D6HCF4	Glyceraldehyde-3-phosphate dehydrogenase4	55.7314	0.000795816	1.0089	127645	79424.3	61158.1	137264	101148	78317.2	121790	110801	89073.4	89475.6	86647.8	96024.9	87234.1	92083.3	72425.1	65842.2	64814.8	68538.1	92233.7	86388.5	100352	89043.3	86870.5	86131.2	109706	91777.6	94006.3	85559.9	85320.3	81491.2
A0A1D6HCR5	Leucine zipper-EF-hand-containing transmembrane protein 1	86.116	0.000926001	0.989906	39575.6	43358.2	50380.1	54086.9	26694.8	26737.5	42968.7	32611.9	32797.3	31714.3	38860.9	20094.5	63005	35276.8	38856.7	28057.1	27168.6	32709.7	24268.3	13082.7	44660.1	26990.1	48348	25328.6	36486.2	33387.8	33167.7	22095.4	25805.7	29062.4
A0A1D6HCS9	Uncharacterized protein	6.59049	0.000859106	0.996936																63297	64712.9	59099.4	46640.9	67207.8	37137.2	57743.2	45902.1	44240.4	54262.5	46272.5	47438.7	48547.6	62389.2	51814.4
A0A1D6HCU1	Serine/arginine-rich splicing factor RSZ22	27.4815	0.000844166	0.998793	302802	258287	457432	262916	344536	343633	268578	350776	316470	631702	543044	516988	293300	562184	500417	361718	331928	328017	296352	435226	246404	309270	288168	346903	349457	276946	303302	273733	265910	286856
A0A1D6HCX8	Nuclear cap-binding protein subunit 2	28.393	0.00104488	0.981451	57930.2	55810.3	50063.4	48870.4	51817.8	58992.1	70405.5	45648.1	58490.4	58057.6	53831.2	60257.2	47869	59625.3	59264.6	49356.1	53106.3	54983.7	26921.6	58942.8	53887.8	59704.1	54325.8	27917.6	41269.6	54583.2	50444.3	49345.1	49904.4
A0A1D6HD36	Gb:AAD25142.1-like protein	15.7075	0.000795405	1.02579	280754	326861	395475	219446	484700	506584	305420	480970	363401	496464	519474	516081	455597	492070	548957	465677	425722	346352	292921	468894	231823	303393	234712	270626	282450	185084	226265	207652	221238	277220
A0A1D6HD72	DNA-directed RNA polymerases II IV and V subunit 11	13.8377	0.00420714	0.898341			68435.4			58824.9						84389.3	81037	52480	87752.7												23988.5		72990.6
A0A1D6HD80	RAN GTPase-activating protein 2	56.8313	0.000847738	0.998473	409213	417218	415193	393643	397476	231849	416570	408624	429847	494588	335938	504635	400440	494895	531283	358898	400618	396716	358295	191735	405976	351376	335748	366002	205846	372486	350030	375685	375544	205603
A0A1D6HDG0	Succinate-CoA ligase subunit beta	40.3517	0.00112755	0.976662	82136.7	62830.5	54867	84159.9	47548	48118.5	62539.3	56770.6	65347.3	48785.7	63295.8	50953	55237.4	49613	53389.7	37816.1	41980.8	41984.8	47991.2	53389.6	57991	50297.1	60453.4	54666	41519.9	45844.6	44224.5	52783.8	40134.2	50814.1
A0A1D6HDL4	Phenylalanine ammonia-lyase	62.8603	0.00162857	0.954704		20720.9			11910.2		20530.7	19888.7	18708.6	11253.5		9169.22	33086.5	12851.9	21544.7	16610
A0A1D6HE45	ATP-dependent Clp protease proteolytic subunit	30.2446	0.000795405	1.02657	748384	779498	715656	689416	661702	1.03571e+06	821396	816979	809575	934201	1.0208e+06	978560	1.0951e+06	1.46484e+06	1.36469e+06	650935	594655	740501	616230	698050	663136	486155	516339	683478	765728	717668	573471	593512	583404	612369
A0A1D6HE50	Carboxypeptidase	43.6875	0.000896455	0.993	185332	145529	137964	178855	134403	117040	155917	156650	154060	141774	152851	146170	132256	145034	143131	100602	121688	118267	150739	122268	151713	184501	177134	187685	188537	185606	204263	199322	169324	175939
A0A1D6HE80	DEAD-box ATP-dependent RNA helicase 47 mitochondrial	69.5691	0.00305655	0.938117	24590.6	11669.6		16418.7	11883.6	31953.1	31451.8	20980.3	27232.7	42479.2	38082.5	48405.7	8844.69												36538.1					3349.06
A0A1D6HE81	SufE-like protein 1 chloroplastic/mitochondrial	12.7245	0.00555192	0.89015						23930.5	17258.4		16306.7	31879.2	32772.8	23657	21266	18156.4	45675.6	29868.4	17360			25325				19185.1	9871.82	24254.6			4568.47	10345.5
A0A1D6HEK8	Vesicle-associated protein 1-1	25.052	0.00361355	0.932669	96591.1	123767	65547	96205.4	25668.3	83400.1	90434.8	94667.2	25487.1	61546.4	89143	72146.1	64118.9	33443.1	86736.8	61223.4	68694.3	85787.6	39656.1	34517.8	98597.6	81100.6	90079.3	85403.7	82161.6	88145.2	72268.7	33354.7	38163.6	32301.5
A0A1D6HEP2	Hsp70-Hsp90 organizing protein 3	49.1635	0.000800526	1.00554	89222.1	78778.7	80487.3	92737.6	95072.1	78432.1	97895	88780.2	77918.6	81257.7	79446	70559.4	86764.1	81293	82460.8	46174.9	45854	45142.9	30544.3	53499.4	34334	45559.7	54123.4	40993.5	43102.2	47571.2	48744.8	42471.4	46684.5	42297.5
A0A1D6HES7	ATP-dependent zinc metalloprotease FTSH 7 chloroplastic	72.383	0.000795405	1.01867	51206.6	64641.3	69460	49295.1	59091.9	55249.8	60144.7	61411.1	57470.4	59631.4	63325.4	63208.9	67786	69878.3	72038.6	31668.1	41459.6	43324.1	26709.4	46338.4	40826.2	34432.2	50628.6	54835.5	41416.7	67681	33305.5	39679.8	34592.7	34431.9
A0A1D6HEY4	Methylglutaconyl-CoA hydratase	34.7519	0.00395707	0.916706	46563.1	37717.7	21050.2	54131.4	56743.7	41312.3	24384.2	36249.9	39286.7	37252.8	42662.2	49141.8	35642.1	37531.3	45493
A0A1D6HEY7	Uncharacterized protein	32.4726	0.00108003	0.979124	68360.1	52953.1	44986.2	57471.1	32567	44736.9	50114.4	51780	60526	40026.8	47620.5	31262.8	31167.2	31929.4	34652	40948	51506.7	39570	46967	62874.1	55197	51134.1	34793.3	45779.1	37586.4	42738.5	56746.6	51192.2	48750.8	68763.1
A0A1D6HF08	Cationic amino acid transporter 9 chloroplastic	43.7787	0.00154267	0.957789	35867.2	48612.2	17170.1	36238.6	36562.4	28726.8	53379.3	34101.4	39979	19340.1	25053.5		35179.9	25107.2	20235.8	33736.6		26385.6	16172.5		40824	38486.2	26379.2	41426.3	30940	48498.4	46330.4	39206.4	51294.5	46799.2
A0A1D6HFA3	YbaK/aminoacyl-tRNA synthetase-associated domain	12.9328	0.00568388	0.889685	11332		4910.39	13469.3					6733.91
A0A1D6HFC3	Tripeptidyl-peptidase II	148.11	0.000795405	1.01063	184880	144122	104814	239339	93613.4	80440.4	171205	118331	108753	53170.4	60185.6	34279.6	93809	53519.2	41803.6	32235.6	28125.1	30646.4	35006.1	6907.7	67973	41134.8	84549.2	56556.6	43780.4	66105.5	69634.5	99096.7	74656.7	66100.8
A0A1D6HFE6	Uncharacterized protein	27.0506	0.000795405	1.02121	12251.5	12036.4	17258.3	8921.16	15170	19710.5	12040.6	20026.9	14844	26052.4	23021.7	21902.1	18632.1	20250.2	22258.9	16843.1	16672.2	17291.6	11036.3	26849	18430.2	12610.3	16346.8	12701.6	19890.3	23801.4	10357.7	11264.9	16690.9	14516.8
A0A1D6HFM2	High mobility group box protein2	18.952	0.00117408	0.974345	23353.6	23303.7	20133.3			36450.7	10424.8	56121.7	34716.2	51385.3	45599.8	37060	34045	41041	27513.7		19908.7		19971			23636.8	18741.9	21998.2				15621.2
A0A1D6HG05	Protein LYK2	69.5834	0.00254641	0.942097	24176.5	21447.3	12274.4	21400.8		17224	25136.4	20001.4	15349.7	27623.8	28070.3	28727.2	14507.3	11386.5	25233.7	4130.59	3026.75			3255.15	1302.19	4391.82			3202.66		3774.31	1894.82		2460.15
A0A1D6HG23	TPR_REGION domain-containing protein	23.2727	0.000795405	1.02242	368903	397433	333961	315739	339394	377564	384037	395746	303246	314876	426106	366196	447671	450604	511655	416392	362454	434996	322160	377825	312185	240402	329678	298723	307099	265138	307329	291511	407215	343232
A0A1D6HG91	Putative pigment biosynthesis protein	29.8826	0.000800526	1.00673	35798.4	40429.2	29420.6	50138.7	32103.2	33262.5	37772.9	34032.5	34402.8	43159.8	42495.7	45179.7	32116.6	35452.6	71384.1	30106	57690	44678.8	35472.8	31378	57104.1	96020.1	21534.9	72072.6	64306.4	68129.9	66416.4	55812.2	31480.2	70790.1
A0A1D6HGQ8	Target of Myb protein 1	44.9876	0.000795405	1.02089	58973.3	57976	47605.8	62754.1	56996.8	56981.7	63455.9	63806	57999.8	70728.7	67070.4	61138.6	69084.1	74775.6	73608.8	140119	50519.9	43392	79957.2	112513	45731.9	70466.2	40824.7	80827.1	72199	95371.4	85939.7	44842.2	76266.5	79067.6
A0A1D6HGR1	p-loop containing nucleoside triphosphate hydrolase superfamily protein	71.6354	0.00129311	0.968695	101804	103148	91728.9	82597.6	78510	66608.2	65053.9	80619.5	84311.7	51295	81087.3	85864.4	46475.7	102675	85563	27403	42260.3	70026.2	67227.9	38450	20599.9	45884.7	59979.7	48034.9	71214.6	48843.4	47537.4	75246	44573	68336.8
A0A1D6HHG5	Syntaxin-22	27.4083	0.000889649	0.993635	33651.1	65287.4	61750.9	36148.5	72701.7	89831.2	36008.8	67556	71057.6	88636	82964	102630	72835.6	108426	84779	95679.1	109052	80018.6	75944.5	105500	88084.9	90152.2	56267.4	75465.5	68724.4	100124	55611.7	65852	91367.1	97696
A0A1D6HHN4	Monodehydroascorbate reductase 4 peroxisomal	42.8899	0.0058149	0.889241	180852	124943		147287		327683	310596	309836	10273.3		192116		161782								131736		11609.6	13818.6			15787.6	90272.5
A0A1D6HHX6	Heat shock 70 kDa protein 17	84.7623	0.00130827	0.967996	63104.4	62871.1	51242.1	66735.8	39061.2	58513.4	86138.9	69743.4	69317.8	62979.8	60573.4	60098.7	74867.5	59696.9	55700.8		25492	11672.2			41731.5	30215.3	50635.9	16940.5	27197.6	31999.4	43893	59715.2	27752.2	57670.8
A0A1D6HI32	Thioredoxin reductase	37.3113	0.000815098	1.00318	51431.8	50194.6	46673.7	49474.9	32372.1	37636.4	40359.1	47534.9	35299.1	39577.6	43501.5	73821	40190.2	75076.4	63453.9	57942.6	35090.9	73589.4	78349.5	71762.4	76984.6	78556.8	91116.1	78403.3	51379.4	69816.2	79053.3	45636.1	75776.9	73079.2
A0A1D6HIA5	Clustered mitochondria protein	88.8526	0.000889054	0.993749	21621.2	18415.7	24573.3	25213.3	17569.2	24255.1	25476.7	27487.7	18309	20956	25492.9	22517.2	17603.8	21227.9	16019.9	29607.7	16251.3	19009.9	17206.2	24219	24256.5	18267.8	24017.5	24630.1	24612.1	20360	31963.8	29718.9	22167.9	26946.5
A0A1D6HIK3	Aspartyl protease AED1	19.7725	0.000929973	0.989574	54572.8	37735.4	27501.9	46227.2	28090.5	37030.1	57737	39604.6	47929	65236.6	48652.8	55358.3	25015	41890.9	36193.5	91174.8	60977.4	58783.6	63783.6	68470.8	47262.7	56211	38396.5	46844.3	48688.1	48152.2	25390.2	41658.3	30220.4	44224.1
A0A1D6HIN9	LORELEI-LIKE-GPI ANCHORED PROTEIN 3	18.4611	0.00569463	0.889647			9870.97							30464	30785		18345.3		21146.4	34345.7		24603.2	24727							9740.73				14668.8
A0A1D6HIT1	KH domain-containing protein	33.6657	0.00129827	0.968459	100468	87102.1	90130.6	46084	85842.7	86179.2	75067.3	100399	119343	78372.9	99448	89018.4	90774.1	75338.7	105576	100978	107909	119933	85620.8	72177.7	93469.9	94831.5	74803.8	86212.1	85132.7	94103.7	94609.3	79844.3	87999.4	86784.8
A0A1D6HJI5	Putative peroxygenase 4	23.9027	0.00745538	0.884524																26287.1	33457.1		24762.2		8379.79	31777.9	21446.7							28132.9
A0A1D6HJS1	Pyruvate dehydrogenase E1 component subunit alpha	42.7007	0.000795405	1.02123	416985	356773	321043	415154	332200	304055	374169	356635	415553	404045	348449	342047	333474	344223	301799	344723	333056	339084	362313	315851	395718	370486	388209	342197	316404	294171	357959	414471	308049	360013
A0A1D6HJU4	Metalloendoproteinase 1	31.8824	0.00293265	0.939086						35110.7	617362												314593	44739.9	30279.8	785443		4019.54		725723	653104
A0A1D6HJY4	Rho-related protein from plants 1	51.3158	0.000912874	0.99082	46638.7	49834.8	69222.1	42149.1	13946.7	38017.1	17126.5	26338.6	40188.7	40641.6	55226	46334.7	56765.6	38816.2	37856.6	24485	24553.5	8855.23	75501.8	25126.9	76044.7	65284	16184.2	14836.7	21775.2	46844.3	21797.6	58548	17875	65889.3
A0A1D6HK95	Photosynthetic NDH subunit of subcomplex B 4 chloroplastic	31.2184	0.000795405	1.03372	177009	237811	284569	219664	319919	304484	255763	263384	184091	276863	252791	242966	269339	277349	311429	606050	532732	529940	506981	457995	452913	516515	514648	530688	483301	466591	597093	410181	538421	493061
A0A1D6HKA8	Arsenical pump-driving ATPase	42.9155	0.000795405	1.02016	88660.6	127473	89278.5	81819	81753.2	119338	86053.6	75382	80203.4	83382.6	116746	85183.9	91841.9	89878.7	97884.3	96528.9	106257	105889	110944	162465	98608.9	90928.8	103549	96061.1	90429.3	66259.6	72886.9	84476.1	80798	77944.2
A0A1D6HKJ1	Exocyst complex component Sec6	85.7249	0.000899413	0.992416	7869.07	5387.79	3106.32	10627.4	4419.81	5224.17	10930.7	6333.62	3590.01				3971.14								3126.36		3600.26	2292.04	2437.42	2467.97	4560.45	2758.9	4801.54	2826.23
A0A1D6HKL3	ATP synthase chloroplast subunit1	26.5861	0.000795405	1.03822	1.87271e+06	2721935	3456385	1.59878e+06	3192271	3.60354e+06	2368178	3.16732e+06	2.33919e+06	3.59337e+06	4.02406e+06	4.15718e+06	3147600	4.00374e+06	4.7899e+06	5.3975e+06	5231297	5331144	4.26442e+06	6244328	4234401	2.92436e+06	3.13226e+06	3447585	5.11795e+06	4405434	4.04597e+06	3.13475e+06	8507600	5.826e+06
A0A1D6HKR8	Putative RNA-binding protein ARP1	17.8929	0.00183022	0.949998	28939	23209.2	29928.9		33278.3	33151.3	24700.3	37152.7	32078.1	28055	20960	40518.1	27790	33291.1	27591.6	35128.6	39813.4	29352.1	41965.3	41991.4	22189.6	40968.8	33002.6	24717.5	35169.3	40973.5	43932.6	24284.3	34635.4	40241.3
A0A1D6HKS2	Protein EXORDIUM	61.7477	0.0012398	0.971103																107200	111102	100203	110994	86062	87546.3	107400	65259.4	71787.4	65739.2	79737.7	73818.8	66482.6	49594.2	66581.3
A0A1D6HKU0	Polyadenylate-binding protein 3	21.5439	0.00106387	0.980118			28268.5	5512.13	7796.67	7875.4		4262.31	20647	5235.12	7997.99	5298.6	29482.3	40207.6	40609.8				1892.41											24746.7
A0A1D6HL18	ER6 protein	17.19	0.00164856	0.95413	19608.2	17655	19519		10713.7	10946.7	11229.9	23717.6	7625.57	25499.2	18303.2	15787	27268.2	37792	20880.7	19414.6	13824.1	22022.4	27298.6	18869.3	21659.6	23205.7	14421	18398.4	38909.1	18413.5	25173.6	25621.6	36147.9	33788.4
A0A1D6HL34	Presequence protease 2 chloroplastic/mitochondrial	123.208	0.000795405	1.02825	161830	161747	122347	207985	108618	104471	199645	139753	157127	52480.3	93629.6	59131.2	124279	73623.2	66206.4	49952.4	50323.1	49422.4	57924.7	23766.4	122378	41575.4	98632.1	79495.9	70205.3	94387.1	97571.4	120899	100743	88602
A0A1D6HLB3	Flavonol synthase2	34.9478	0.00109255	0.978513					12158.5											30985.9	38231.2	11430	20599.5	43840.9	24659.1			14766.7
A0A1D6HLQ1	Bifunctional D-cysteine desulfhydrase/1-aminocyclopropane-1-carboxylate deaminase mitochondrial	45.0659	0.000795405	1.02316	122974	111775	82087.7	127947	93585.1	83828.5	99444.4	100648	95106.5	70723	71617.5	56140.8	93756.6	65376.8	59730	107870	93183	102613	102446	90319.8	114447	104056	125843	104261	90409.7	104226	107591	115900	91406.7	94013.3
A0A1D6HLS2	Thioredoxin-like 3-1 chloroplastic	21.3988	0.000795405	1.02118	259921	318868	371360	205720	322358	316545	215068	302257	265784	399799	409699	404557	346913	391818	470608	666267	560951	549201	425659	605040	348122	471050	434669	410000	435319	466914	407877	361773	588453	490838
A0A1D6HLZ9	Isoleucyl-tRNA synthetase	119.39	0.00188381	0.949096	328863	286938	224712	347224	237202	184732	301150	261064	343789	305588	531052	488994	218840	277940	249650	495570	476835	1.0226e+06	566850	391647	470845	615220	524533	474473	621329	480922	544251	520833	373311	397739
A0A1D6HM49	Subtilisin-like protease SBT1.4	80.7689	0.000795405	1.0122	91971.8	93811.6	113864	82325.2	71019.2	141586	115693	139310	125710	160095	90127.6	103477	156020	91944.3	98760.3	107182	80508.1	127375	115465	146368	115907	85520.5	115120	88924.3	121468	114699	80281.3	95042.8	82989.1	75154.5
A0A1D6HMW3	Serine/arginine-rich splicing factor RSZ22	22.1879	0.00398384	0.907226																119058	96169.9	117693	104672	108452	90167.3	106337	86843.8		109316			79477.5
A0A1D6HN30	Protein TSS	191.047	0.000806487	1.00458	22446.1	26560.8	28030.9	23242.9	39643.2	25643.2	25051.4	31032.5	29533.7	25525.2	22694.4	27172.3	21578.8	19067.3	35963.8	40726.5	30008.9	27408.8	24235.3	26925.5	18732.5	30725.2	31096.4	34147.7	14433.4		22584	36724	14035.2	21271.4
A0A1D6HN55	Embryo defective17	35.6952	0.000795405	1.02675	232854	276606	353758	183541	404479	428222	258248	326191	306847	427620	425134	465555	379959	433179	496242	243498	213448	221042	207643	256837	154959	200801	174717	167660	183662	171048	141007	142071	160924	150432
A0A1D6HN61	Leucine aminopeptidase 2 chloroplastic	61.8775	0.000795405	1.02862	461168	394919	352751	501875	386006	322746	465885	330653	396014	317385	313447	281769	293130	291343	262338	349177	355507	350087	394981	284816	443331	439322	466249	472949	386404	499917	420978	520711	402427	410426
A0A1D6HN90	Diphosphomevalonate decarboxylase	49.19	0.00409371	0.900312	41073	42104	33512.7	58040.5	49536.1	28726.8		54520	51309.7	38000.4	15006.2					27388.7	33337.3		48494.3		46615.3	11626.6	36418	33053.7	61857.5			33378.6	10147
A0A1D6HNF6	Aspartate transaminase	46.3501	0.000795405	1.03215	3.11379e+06	2849344	2594701	2.86685e+06	2.60117e+06	2511372	2852808	2.38697e+06	2.62674e+06	2.21513e+06	2.36596e+06	2.2919e+06	2485631	2.26989e+06	2.51759e+06	2.91155e+06	3045588	3174433	3.25503e+06	3.04889e+06	3.50599e+06	2.85868e+06	3294095	3.07049e+06	2.58598e+06	2.6536e+06	2.84745e+06	2.86035e+06	2.4411e+06	2527302
A0A1D6HNG1	Transmembrane 9 superfamily member	73.9166	0.00191035	0.948665	62331.9	43971.3	46279.2	39692.8	39965.5	43290.2	36088.1	51688.3	42860.5	28109.7	40719.8		44890.8		26090.2	29694	23074.8	26826.4	34162		33983.9	24476.6	40257.3					37704.5
A0A1D6HNK6	Heparanase-like protein 3	57.9165	0.000985288	0.985454	40433.3	29093.1	26717.4	24537	37854.3	42600.5	27436.2	6315.59	23366.4	34993.7	32733.7	34700.9	43511			55524	31396.9	34843.4	38002.9	26181.6	19579.2	35115.3	51002.2	39536.5	39784.6	45632.4	44315.2	38700.4	35291.7	49736.7
A0A1D6HNL5	26S protease regulatory subunit 6A homolog A	46.9746	0.000800526	1.00645	49047.7	48273.2	39345.6	52402.3	39324.4	34601.2	57341	54561.6	45633.2	38945.3	38579.5	37203.9	45238.1	38932	30324.4	36236.2	35630.9	35061.5	36289.9	35955.8	41441.8	36856.8	32839.4	37577.1	33673	35799.1	40033.2	42394.7	33842.5	35935.4
A0A1D6HNM6	Molecular chaperone Hsp40/DnaJ family protein	59.6718	0.000800526	1.00649	125101	137437	150154	129050	127265	129549	131361	131110	157720	172781	155708	170020	137004	144462	146098	175438	209993	167053	196980	165856	189640	185728	163951	182220	184732	164493	198430	155330	160641	92413.6
A0A1D6HNP0	ATP-dependent Clp protease proteolytic subunit	22.6722	0.0015566	0.957256	113800	59492.4	65267.1	59384.6	63285.1	91134.3	68713.1	68404.6	59509.4	78577.5	158115	79951.9	96534	119414	121584	54133.3	67988.1	96823.4	58812.6	69532.7	47259.9	44205.4		35965.3	66930.1	86007.4	51446.8	104757	70171.9	83743.1
A0A1D6HNS8	UDP-glucose:glycoprotein glucosyltransferase	192.007	0.000936955	0.989017	27330.3	47350.2	76041.1	28052.6	48127.4	61450.6	61291.9	28011.9	57627.9	61881.2	45093.1	49772.3	58835.8	38943.7	37318.3			93646.1	110019		52150		40536.7	54000		50855		42459		44252.2
A0A1D6HNW7	SAP-like protein BP-73	42.7541	0.000795405	1.02545	145534	180488	203558	126568	265073	282378	161372	244830	176201	239983	233248	255670	228642	237067	240972	376632	355267	282428	267686	400953	188282	254527	213647	239230	259360	240869	236426	177783	288167	244934
A0A1D6HP31	F-box protein PP2-B10	33.4911	0.00177427	0.950977																24939.8	26292.7	6355.98	24343.9	26528.8	23923.7	27441.4	17969.6	29004.3	20961.9	27008.1	19356.3	26338.2		25179.7
A0A1D6HP35	Glutathione reductase	56.8831	0.000795405	1.01834	550842	361126	233494	628740	270837	214805	482546	391723	340850	233260	229515	190840	319653	213800	210114	180923	203357	225381	280572	188083	405461	390386	490159	431005	299510	458209	502481	614488	477250	473322
A0A1D6HP90	S-(hydroxymethyl)glutathione dehydrogenase	55.5679	0.000840081	0.999367	180240	147806	107986	191384	127829	121578	161306	149371	132539	129265	126027	83316.2	148863	112605	110893	150114	150617	179093	174190	132868	204297	185243	225630	198022	166796	175310	197398	216694	165979	177119
A0A1D6HP95	Carboxyl-terminal-processing peptidase 2 chloroplastic	57.8369	0.000795405	1.01652	87305	96659.8	115812	95631.9	113394	106247	89034.2	99118.3	105389	123135	99887.3	110906	84630.1	99434.6	85248.1	114347	115871	126500	118113	111420	103027	121614	110616	96876	94362.6	134197	100015	96689.9	99783.3	100375
A0A1D6HP97	Nucleic acid-binding OB-fold-like protein	24.4855	0.00693538	0.885929	31398.4		24090.9	17622.4	28972.9			27853	31460.3			24693.6		27065.1						67071.2	28598.8
A0A1D6HPC3	Tubulin-specific chaperone A	16.4129	0.000819875	1.00182	168015	99055.5	187636	170957	94193.1	90319.9	59425.8	127527	95731.3	221633	131510	127519	189414		187578	261884	227989	204042		302886	59081.7	201559	139405		217934	240963	253355	223591	230571	246230
A0A1D6HPC4	NADH dehydrogenase [ubiquinone] 1 alpha subcomplex subunit 9 mitochondrial	37.9559	0.000795405	1.0207	245292	292965	347020	252865	309966	305439	266555	274835	304236	316490	306269	349975	276058	307820	303659	413102	443524	381255	377359	442450	373724	392150	326270	378168	379565	426405	387066	320138	334960	338629
A0A1D6HPL7	Cytochrome P450 13	72.475	0.00109817	0.978129	77236.9	103177	70230.9	65561.4	78774	84336.6	124800	80139.7	74289.2	53889.3	76347.1	83590.4	70459.4	72972.9	85380.6		74058.8	83921	56707.2	78014.9	105811	120532	66509.4	65041.5			75954.8	72327.7
A0A1D6HPT7	Deoxyhypusine hydroxylase	35.8908	0.00397229	0.911846	43134.1	14366.2	18359.1		21377		26436.7	43504.2			23109.5	18437	27933.3	25008.3	32744.9					7513.38	12293.7
A0A1D6HPW4	Protein BTR1	40.0863	0.000935677	0.98918	80049.8	76045.7	51182	58785.9	92895	93318.8	39076.4	85921.5	78856.9	99567.8	80604.4	101994	82329.3	101190	105624	78210.3	87898.9	83629.2	72771.4	73050	72650.1	58498.9	55212.8	64649.8	93994.1	81140.5	66619.5	62658.1	63817.4	115931
A0A1D6HPY3	NAD(P)-binding Rossmann-fold superfamily protein	37.9296	0.0042497	0.897699	35159.3	27490.4	18637.8	31550.9	23474.8		31327.8	26296.9	28204						27407		30163	36707.2	48598.3		31369.8	46897.1	37451.2	20814.1	45325			32253.6	23240.1	25197.6
A0A1D6HPZ2	26S proteasome non-ATPase regulatory subunit 12 homolog B	50.5258	0.00185356	0.949597	4948.7	10116.9	10739.5	13455.1	5477.48	3439.28	7693.04	4131.44	12880.2	9300.11	4817.96	9986.25	5427.4	5124.86	6515.58	2752.78	2926.44	4542.82	8992.38		8548.37	3717.62	7589.88	11162.9	11626.2	13631.1	6765.22	8493.13	4487.96	8804.54
A0A1D6HQ18	Plant intracellular Ras-group-related LRR protein 9	63.8278	0.00485651	0.893053	11645.4	10351	8612.95	7149.67		10995.2		11835.1	9961.88	11265.8	11671.2	9858.13		8816.1	8430.06
A0A1D6HQ92	Large ribosomal RNA subunit accumulation protein YCED homolog 1, chloroplastic	31.7428	0.00283269	0.939877	36194.1	30609.4	24334.3	20622.1	27696.4	21795.5	24833.1	27302.1	29249	35704.4	34999	27839.1	24865	31661.7	39101.5			9305.53
A0A1D6HQA8	Outer envelope pore protein 21A chloroplastic	18.0288	0.00383682	0.928083	7454.05	7077.28	3469.83	8939.58	9114.9	6880.41	8789.97	10403.4	5002.75				4373.24				4004.77			13541.7	4035.63								7127.54	6816.68
A0A1D6HQE8	Rho-related protein from plants 4	21.2205	0.000800526	1.00667	19937.2	9881.28	15501.6	3304.24	7671.31	6907.35	5447.88	17042.2	9088.71	10858.1	11457.2	8565.98	16807.7	14748.9	7308.78	5423.08	5533.62	12993	3285.76	19444.9	5093.13	5240.16		2540.64	2009.25	3336.63	30331.1	7214.48	2757.48	17163.9
A0A1D6HQF6	Epimerase family protein SDR39U1 homolog chloroplastic	40.4746	0.000795614	1.00907	76642.2	75229.3	62258.6	77974.3	52145.9	39710.7	65211.4	45982.8	73275.2	45027.8	54449.3	63688.5	58674.1	64878.8	80266.4	85479.8	135313	113876	102774	76682.2	138167	124429	95668.9	120323	94143.8	122564	118353	110543	99560.4	88125.8
A0A1D6HQH2	Digalactosyldiacylglycerol synthase 2 chloroplastic	19.9506	0.000795405	1.03066	2.42384e+06	2.82151e+06	2.72846e+06	2.11249e+06	2.41075e+06	2.76465e+06	2.3745e+06	2.4963e+06	2858836	3.34548e+06	3.17909e+06	3.40435e+06	3.21942e+06	3.76064e+06	3819467	2.2745e+06	2.03657e+06	2064282	1.92143e+06	2174080	1.97165e+06	1.64413e+06	1.62404e+06	1.6435e+06	2.40471e+06	2.00293e+06	1947623	1.7923e+06	2.55878e+06	2.25567e+06
A0A1D6HQM2	SPARK domain-containing protein	53.7215	0.00085537	0.997686		2872.01	10994.2	2991.91	6977.63	8477.66		5157.94	4275.05	11075.7	7769.39	9704.02	4715.47	5013.17	6826.2	6509.71	6983.52	7087.78	6923.51	8525.17	6064.5	5999.54	4483.6	4510.78	4451.83	2551.25	4970.88	3827.55	2857.76	6341.33
A0A1D6HQQ2	DDRGK domain-containing protein 1	38.4	0.00389466	0.925454			16538.3			15024.2	14147			29535.2			22976.4	35266	36113.9		18521.8			15720.6							15838.9	17234.5
A0A1D6HQR2	Photosynthetic NDH subunit of lumenal location 3 chloroplastic	28.3083	0.000795405	1.02884	901598	1.48862e+06	2.29853e+06	949891	2223370	2.30715e+06	1.16163e+06	1.53133e+06	1.42647e+06	2124600	2.32062e+06	2.49542e+06	1.73446e+06	1.98963e+06	2365902	4512012	3.94024e+06	3355290	3.08727e+06	4.05136e+06	2.50013e+06	3.11895e+06	2299277	2.6616e+06	3.1855e+06	2893950	2.25761e+06	1.97457e+06	3078292	2.75455e+06
A0A1D6HR38	Dirigent protein	22.0621	0.000795405	1.01517	126840	88566.8	92031.8	121391	94625.7	90228.6	114846	95334.2	135393	147604	135159	135351	102300	135237	142511	327549	363318	454838	516504	520402	441107	655571	632709	618851	541904	724877	637938	878802	703004	550251
A0A1D6HR40	Dirigent protein	25.0131	0.000795405	1.01367	265943	305796	342162	248230	403582	414452	261390	350800	329910	927030	394854	853856	345771	429972	447469	353942	558245	538057	556397	507511	225944	568521	419141	361448	513385	482548	403350	497327	283285	457912
A0A1D6HR58	Pentatricopeptide repeat-containing protein ELI1 chloroplastic	153.473	0.000795405	1.03009	154034	141697	124658	148256	121443	98951.5	175841	129323	129234	104580	97682.4	82796.9	112326	79999.9	87261	225669	221528	277976	266898	214545	377391	317786	405039	334641	263586	259518	346064	394466	259674	265327
A0A1D6HR96	Purple acid phosphatase	73.4425	0.00367222	0.931811	22865.6	27249.7	26502.9	39392.2	25477.9	25085.8	16272.1	23670.9	17883.4	36560.8	32837.3	34377.4	19821.5		27201.9		37182.7	46028.6	41494.9		39663.3	14561.1	41056.1		37025.4	41798.3	30458.9	33688.7		40054.4
A0A1D6HRR8	Transducin family protein / WD-40 repeat family protein	82.4824	0.00207749	0.946505	37489.6	21402.4	10348.4	26202.6	20849.7	19470.4	34078.6	27085.7	24281.4	17077.1	20768.6	12950.6	25691.3	31025.9	14547.8				41008.6		26314.3			48634.1					4337.87	21195.4
A0A1D6HRU2	Pathogenesis-related protein 1	16.0288	0.00112518	0.976842																45581.8	45958.8	43561.3	71620.7	94633.9	58271.2	170163	158665	134337	186890	203219	195358	226230	135827	199382
A0A1D6HS00	GYF domain-containing protein	186.573	0.00395211	0.917556	10757.2	9768.62	5179.93	13133.4	12062	9728.12	13039.6	6969.01	9082.11		7114.41		8469.69	13725.9									2784.01	6178.55						2468.85
A0A1D6HS38	Oxygen-evolving enhancer protein 2-1 chloroplastic	31.864	0.000795405	1.03892	5832069	8676321	11137407	6.29354e+06	9934286	9346828	6.03671e+06	6373220	7513865	7.76049e+06	7.88859e+06	8828672	6.33259e+06	7394630	7.95153e+06	13009711	11492097	10399737	9863355	12518131	7994364	11727233	8444135	9645748	10630743	9730852	9262099	7.95618e+06	9118883	8807513
A0A1D6HSI3	Putative inositol transporter 2	62.4421	0.000800526	1.00691																16604.5	14386.6	13956.1	12468.7	11737.4	14622.2	13976.6	14898.1	14239.1	18230.2	18838.6	18276.2	22464.9	24362.9	20802.6
A0A1D6HSP3	Uncharacterized protein	28.4554	0.000795405	1.02544	153062	186553	200940	101076	221593	246880	129910	169479	166723	297271	300363	325021	284606	318546	361725	387939	355958	335098	271110	378473	218018	244794	184170	194451	240432	171461	168364	176422	207198	204934
A0A1D6HSQ4	Putative carboxylesterase 15	36.2879	0.00377445	0.930057	27705.7	27769.1	25516.9	26675.7	26463.9	19181.3	14253.5	32948.8	38056.2	10738.8	27317.2	68630.7	14841.3	18367.1	26416.3	35344.7		27482.4	26429.7	18345.5	10557.1	12895	14501.2	11480.3		6799.92	7759.41	17362.5	6991.95	11007.7
A0A1D6HSR3	Putative carboxylesterase 15	35.427	0.00401361	0.903695	4343.17				5349.37	4148.04	4832.35	5469.43
A0A1D6HSW6	Syntaxin 132	34.3362	0.000800526	1.00768	50291.2	50257.1	52530	66005.6	57962.2	62968.7	63485.7	63564.8	56339.7	68363.2	68201.4	70892.8	51398.3	63847.3	60987.1	104052	97939.4	77125.8	79692.6	83151.4	72073.8	72952.9	60241.3	68602.4	85309.3	65092.7	66246.8	59282.8	76586.8	74810.2
A0A1D6HSW7	Uncharacterized protein	31.543	0.00184246	0.949789	89852.7	115269	128529		149938	144010		120308	106243	160343	144019	156817	132291	155520	177015					51797.4			90938.6	68120.2
A0A1D6HSW9	Prolyl-tRNA synthetase	59.7402	0.000795405	1.02279	179912	160665	154567	162338	153647	147740	161206	136763	167841	179317	167317	172322	169018	163873	172570	94886.7	112317	114399	122330	102718	126036	103295	111648	114730	106568	106835	116757	106455	95507.4	81260.3
A0A1D6HT10	Small nuclear ribonucleoprotein-associated protein	27.6834	0.000795405	1.01055	54277.2	58949.6	40198.3	67915.5	53094.9	79603.3	79038.6	108210	38078	32244.9	54837.3	48038	62773.4	55414.7	50031.3	81132	62314.7	70454	64734.5	135473	53026.5	34851.3	53456.6	60507.9	84327.1	63661.4	125511	63351.2	116212	97943
A0A1D6HT49	Polynucleotide phosphorylase 1	96.7389	0.000800526	1.00795	89493.8	61044.7	55846	103129	59851.3	53915.1	58921.4	41592.1	70338.6	26947.6	43203.5	27494.3	59362.3	22282.1	26379	27591.9	18084.5	26790.4	23163.2	8094.9	41220.1	22547.3	44127.6	35582.1	32171.2	31453.1	40381.6	34023.5	37597.5	37792.5
A0A1D6HT76	Protein containing PDZ domain a K-box domain and a TPR region	37.2692	0.000795405	1.02711	2.10655e+06	2.55896e+06	2.77638e+06	1934720	2.95011e+06	2.86251e+06	2.25596e+06	2273599	2.58894e+06	3015742	3.05371e+06	3.05218e+06	2.55473e+06	2.87174e+06	3.22069e+06	4.54188e+06	4.17636e+06	4.36445e+06	4140255	4576807	3.45931e+06	4.11085e+06	3.54844e+06	3.8387e+06	3.77402e+06	3.94766e+06	3.4651e+06	3.53497e+06	3.76912e+06	3.66067e+06
A0A1D6HT77	Galactose-1-phosphate uridyl transferase-like protein	39.2066	0.0016999	0.952625	43492.3	33254.4	22487.1	73140.2	8300.52	22438.9	42934.8	43787	58242	8051.67	10157.7	7546.75	32780.9	8892.81	8829.01	48177	11116.6	24732.1	53747		64984.2	46511.2	14558.6	57714.7	8562.8	99576.5	40043.9	39693.6	7612.34	10881.1
A0A1D6HTG4	Ribose-5-phosphate isomerase	43.5024	0.000795405	1.02895	1.18988e+06	1.38973e+06	1.48558e+06	1.07991e+06	1255631	1.52839e+06	1.36839e+06	1.56038e+06	1.35941e+06	1.5298e+06	1.85305e+06	1.86323e+06	1.86593e+06	1.91661e+06	2467395	1545739	1.39346e+06	1.45182e+06	1.38026e+06	1.81342e+06	1424586	1.0042e+06	1.18662e+06	1.12465e+06	1.43064e+06	1.3447e+06	1.49913e+06	1.14983e+06	1.91265e+06	1.46973e+06
A0A1D6HTI7	Bax inhibitor-1 family protein	28.9906	0.00380052	0.929271						7601.21				4317.42	9236.19	8832.84	4169.8	6377.66	11968.8	16881.7		13543.3	12055.1		12780.1				11256.7	15805.4	20690.9			19470.1
A0A1D6HTJ0	Early light inducible protein2	31.542	0.000800526	1.00811	24238.1					38649.4		33444.8		51970.4	59713.2	48811	152624	89666.1	209131
A0A1D6HTL7	Germin-like protein	23.5711	0.000795405	1.02255	164347	158344	186195	116123	188565	182308	121749	200026	200631	264782	209499	263576	166996	205990	179390	282572	266012	223639	237019	258767	164630	402941	185620	190170	278829	243692	211917	185034	213401	240905
A0A1D6HTM3	ABC transporter F family member 4	77.727	0.000820603	1.00169	121816	108756	96175.1	102152	105851	98581.5	119974	83266.3	103235	73639.4	91506.7	95373.1	89845.8	91247.9	68739.1	35793.9	47661.5	46777.6	41395.4	27053.9	80386.4	37875.1	69953.7	50858.5	57155.7	59456.6	53398.3	60394.6	46782.6	72862.8
A0A1D6HTN9	Acidic endochitinase	33.7482	0.000795405	1.03015	1.4e+06	1.02835e+06	826719	1462520	1.19186e+06	1.3499e+06	1242731	2.70721e+06	1904042	2.09512e+06	1.77256e+06	2.08086e+06	1.64886e+06	1.93229e+06	1.46471e+06	431095	386950	392926	604079	680843	451138	924201	803168	681896	643632	950657	806804	638502	787960	850172
A0A1D6HUM5	SHL1	24.3575	0.006196	0.888042	15260.6	33872.4		13954.3	16665.8	49132.6	18809.5	15565.7	78187.5	42999.1	64225.5			69532.5	10221.4	22963.3					82774	13600.8			56885.7	26581	60201.8	24612.2	57872.1	50770.2
A0A1D6HUM9	D-2-hydroxyglutarate dehydrogenase mitochondrial	66.2388	0.000899413	0.99247	77181	56054.7	49634.2	84442.5	50365.8	51591.1	66041.6	55331.5	55435	48009	52100.6	40268.7	45733.6	40012.6	46588.3	36534.9	34809.1	38908.2	42168.3	98778.4	55440.3	50687.6	65508.6	62580.3	41174	55656.2	59219.9	60882.3	53525.5	53385.1
A0A1D6HUY7	RNA-binding (RRM/RBD/RNP motifs) family protein	47.5795	0.00919677	0.880208			5021.16			10734.5	9606.74	29598.3		35806.6		37294.7	31203.5	43318.1	37024.8							43680.3	15102.2	18983.6				32873.7
A0A1D6HV34	Small GTP-binding protein	14.3171	0.00172489	0.95201	16840.7	11543.3		24335.7	27052		13910.3		18416.3	20042.4	22855.9	9160.1	16555.9	17445.2	20374.1		18558.2	29218.2	17546.8	28811	27261.7	36191.3	30764.6	20558.4	32259.7	48902.9	41205.8	37389.2	36903.5	45464.4
A0A1D6HV44	Coatomer subunit gamma	100.526	0.000802163	1.00499	55177	48447.4	43674	70793.6	40455.3	26212.4	58600.2	45154.8	40692.5	23817.8	32348.1	4129.6	38730.5	8269.43	21863.4	22537.8	14633.3	8607.33	13438		33536.1	32522.1	50249.4	35475	19688.6	30667.3	28328.9	39123.2	23460.7	33018
A0A1D6HVN7	5'-nucleotidase	35.0697	0.000795405	1.0119	93113.1	67066.3	92079.3	80467.2	79215.9	94107.1	95437.4	77153.1	91834.7	86707	80320.9	102758	70763.1	102299	96951.2		36616	42541.3	50320.5	43203.8	50691.8	55447.1	56773.1	54661.4	44072.8	35054.6	40207.4	61928.6	35797	52613.6
A0A1D6HVP3	Viviparous9	79.2396	0.000795405	1.02837	69286.7	69457.2	67774.7	63782.8	54733.5	56671.9	68067.7	46638.1	67889.2	60415.1	62530.4	55046.8	56426	51553.8	45711.3	85412	86484.7	88717.5	98823.8	87870.2	82781.8	87210.5	78429	83446.1	82728.2	73655.6	60022.2	78006.1	79586.3	55696.1
A0A1D6HVQ7	Metallopeptidase M24 family protein	61.049	0.0012177	0.972298	21606.6	174868	208666	27798.9	9159.81		103029	90061.8			156823		5856.01	160797	204635	20089.8	134404	19340.7	158954		18962.4	17933.5	34957.3	27478.8	29729.2	36771.6	35981.5	20844.2	31767.4	16609.7
A0A1D6HVV4	Pathogenesis-related thaumatin superfamily protein	30.8589	0.00393531	0.921758	40468.3	42395	39841.3		49199.2	47502.2	34161.1	43147.3	34517.1	62989.6	45432.7	63226.6	41302	51216.9	33754	83766.3	79011.5	61895.1		79772.6	62991.9	59627	46902.2	49864.7	80431.4	67274.5	61205.5	54095.7	58977.8	56093.6
A0A1D6HW78	ABC2 homolog 13	60.9679	0.000795405	1.01137	57156	63609.2	42764.6	56292.6	45191.7	38534.2	63862.4	50860.3	53556.2	46919.2	51019.1	57446.9	56411.2	57150.2	62483.5	53688.5	51949.8	54577.4	56093.2	50743.4	73739.5	52346	69047.1	63008.3	42582.9	76446.5	56156.1	57251.1	56685.2	58578.9
A0A1D6HW85	Nitrile-specifier protein 1	40.2047	0.00404108	0.902275	22801.6							4751.12									14528.5		26129.6		4082.26		30280.5	6366.37			26001.2
A0A1D6HWM8	Protein transport protein SEC13 homolog B	35.4482	0.000965818	0.986751	79004.3	62035.2	50045.2	82906.2	52710.3	52697.9	74989.3	61524.1	74854.2	80629.1	73715.9	70154.4	68383.6	52641.6	63447.4	57977.1	45335	51286	59689.5	48525.4	72273.7	68228.5	77728.3	78754.3	36476.3	66710.9	67463.2	75910.9	60137.5	59658.3
A0A1D6HWR7	IAA-amino acid hydrolase ILR1	45.6504	0.00135198	0.966045	38839.2	17051.8	22616.1	38819.9	33792.1	42863.8	40135.4	42139.5	38571.4	29930.8	35608.7	51882	39350	41053.5	37886.3	29620.7	33663.6	31522.1	40257.1	35672.5	14792	13498.7	33209.4	22113	12182	34661.4	21676.6	15502.6	22031.1	5747.29
A0A1D6HWS1	Dirigent protein	31.4134	0.000795405	1.01496	569412	357162	175778	687191	312018	326863	572094	566158	319821	213757	223618	184661	270889	140322	194636
A0A1D6HX05	Histone acetyltransferase HPA2 and related acetyltransferase	32.3792	0.00141776	0.963041	34770.3	40377.9	43792.2	28159.3	49320.4			37300.8	28320		24019	75821.4	18710.5			78435.8	99573	108357	95450.4	84124.9	93824.5	98312.5		98590.2	89747.9	138426	81381.2	71089	69068.4	76083.3
A0A1D6HXC3	Nuclear pore complex protein NUP54	48.0962	0.0022618	0.944606	22670.9		163214	215087	179030	26967.2	186995	26676.2	139736	24560.8	27088.2	32370.7	31860.9	32838.5	22476.5	59511.7	109918	23541	155520	19864.1	109576	124923	151154	20491.3	127993	26174.2	130115	190162	123806	18076.6
A0A1D6HXF7	Dehydrogenase/reductase SDR family member 2	26.781	0.000795405	1.02184	60454.8	53024.8	44156.9	63335	64633.7	34269.5	63852.1	57800.3	46424.9	36591	42561.1	65214	61840.9	83476.5	43705.6	99467	79366	104123	79826.9	96455.5	131458	92777.2	109843	141949	92633.6	124558	120612	130180	118242	117155
A0A1D6HXI1	CO(2)-response secreted protease	85.9235	0.00706821	0.88555	20601						3054.96	19229.8	160013	61375.7	78715.9	81265.4		95826.1
A0A1D6HXK1	PGR5-like protein 1B chloroplastic	37.0586	0.000795405	1.02727	1.12011e+06	1.36367e+06	1.38474e+06	1.15215e+06	1.21929e+06	1.10514e+06	1138083	1.16405e+06	1.32589e+06	2264390	1.28553e+06	2.10568e+06	1.07252e+06	1.87164e+06	1.25805e+06	70386.6	66058.6	79695.7	60202.1	64092.3	47956.1	64799.3	63152.8	66138.1	61272.7	59351.7	95574.2	54374.6	72568.5	67689
A0A1D6HXK3	CASP-like protein	20.6726	0.000795405	1.0184	104044	69245.2	66017.6	161606	55443.4	69884.3	115630	118953	144199	94074.1	207158	86026	133492	130430	119182												44813	9270.45
A0A1D6HXL4	Spermidine synthase 2	31.1707	0.000795405	1.02802	310900	247668	214324	298506	248268	243225	292634	289537	269079	200239	236152	209000	231093	207965	215499	267477	239860	262759	259500	256404	303541	273866	319233	315514	237538	229207	302011	332888	281530	266731
A0A1D6HXL8	Calcium-dependent lipid-binding (CaLB domain) family protein	30.1684	0.00905733	0.880543	19008.8	17789	19021.4	14994.1	20517.4		21939.2																	35213.1			20195.1	28733.1
A0A1D6HXP2	Starch synthase, chloroplastic/amyloplastic	68.802	0.000995079	0.984665	18390.2			23547.6	41715.3	30098.6												28610.2	61080.3	49277.2	96956.5	15805.7	19064.8
A0A1D6HXX3	Tetratricopeptide repeat (TPR)-like superfamily protein	211.038	0.00104615	0.981252	42928.8	40583.8	35322.4	51923.4	39848.2	33690.2	46357	39803.4	38687.5	28140.3	30431	42296.2	42832.8	23165.7	35175.1	24375	44199.6	19983.8	6857.43	26990.9	28749.6	22333.6	32535.1	27184.3	15448.9	25743.4	25628.3	30940.1	11242.2	31800.9
A0A1D6HY69	PTI1-like tyrosine-protein kinase 3	51.5446	0.000795614	1.00912	69340.8	52261.8	49350.2	50466	56136.2	55565.7	49638.5	56715.1	60252.3	71443.6	52792.1	46799.5	39200.4	53428.3	49077	75763.1	44381.2	54189.7	52439.6	48129.1	49908.6	43551.6	38422.9	34866	65936.8	85736.5	41528.6	43613.9	41212.9	48649.3
A0A1D6HY96	Serine carboxypeptidase-like 19	54.7844	0.000906379	0.991637	42658	46113.7	22712.7	39312.9	28974.1	33656.3	50342	43058.4	48293.1	37439.7	39352.2	36139.6	58632.7	51419.6	60938.2	25238.5	27743.5	33329.8	38911.3	36978.2	33716	43001	41173.1	49513.3	36908.5	56777.7	47048.7	37806.3	44781.5	41265.2
A0A1D6HYR0	Aquaporin PIP2-1	26.852	0.000795833	1.00877	929867	658479	634776	937264	718569	708148	760911	657537	666479	450354	515431	425228	481484	410152	348409	1.36541e+06	1.1219e+06	1.0595e+06	1.31664e+06	727800	1.59328e+06	1.37706e+06	1320804	1.30556e+06	1210614	1.65261e+06	1402888	1.74747e+06	1.21807e+06	1.40937e+06
A0A1D6HYX4	LUC7 N_terminus domain-containing protein	40.9648	0.00281766	0.939992	15952.8		8501.49	11871.9	13296.1	15104.4	14722.6	18478.4	13982.1		15594.8	9916.83	12521.2		15320.8	16172.7	21798.6	22055.7	17781.3	22027.6	19029.5	25425.6	20868.2	18318.7	20135.5	11832.4	15476.8	13297.3	22257.3	17872.6
A0A1D6HZB6	ABC transporter B family member 28	76.1339	0.00214589	0.945761	54604.8	50199.3	39583.8	72884.8	40547.6	36627.3	61172.8	48366.9	51528.2		32706	61909.3	57707.6	58706.9	11195.5						55198.2	64816.1	47089.2	25975.9		92276.9	22950.1	55912.8	79325.8	52170.3
A0A1D6HZH6	Protein TRIGALACTOSYLDIACYLGLYCEROL 3 chloroplastic	38.1906	0.00335607	0.935599	10352.7	20458.3	43723.4	7191.86	9548.76	39695.9	58011.7	38886.1	8176.8	25153.1	43160	12611.9		14999.8	22392.9	16082		31889.9	26787.6		30733.6	18652.9	11392.9	17863.7		17773.8	20355	45249.3		20255.4
A0A1D6HZI0	RNA-binding protein CP31B chloroplastic	40.0139	0.000795405	1.03296	3.01581e+06	3.39869e+06	4.24364e+06	2.37056e+06	4844690	4.70857e+06	2934850	4.17168e+06	3836363	5.05689e+06	4.96532e+06	5652415	3.72859e+06	4.45416e+06	4.9073e+06	5.33699e+06	5.08156e+06	4.68792e+06	4489366	5611428	3422738	4.37911e+06	3.37223e+06	3714928	4.34541e+06	3551077	3140887	3.21018e+06	3.88469e+06	3.8262e+06
A0A1D6I083	Short-chain dehydrogenase TIC 32 chloroplastic	38.2949	0.000795405	1.0141	77336.8	95472.1	109743	78721.4	98981.3	109202	104066	94370.9	112175	139045	126984	129854	127728	121391	148777	69510.6	62497.1	53505.3	73150.1	56925.1	57957.4	82911.4	60059.7	64923.4	76058.6	86213.6	81642.3	81913.5	59811.5	77565.6
A0A1D6I0B4	Uncharacterized protein	7.45243	0.0039696	0.912617			40953.1				75733				50269.7	65043.7		64467.9	95368.1						17480						35314.9
A0A1D6I0G0	Polyadenylate-binding protein	68.5824	0.000795405	1.01112	51636.3	30700	30180	40214.5	29202.4	24645.8	41251.9	39603.2	30994.3	37789.6	25447.1	33250.5	27938.8	23034	27878.3	24536.4	26294	18360.9	31663	15842	31578.9	30484.4	28147.2	26161.6	25161.8	27497.2	30853	31012.6	29860.5	29341.1
A0A1D6I0S7	Plastid-specific 30S ribosomal protein 2	13.8034	0.000886764	0.99417	11355.5	28950.2	22704.7	7452.48	20807	16657.3	10631.4	14622.6	13187.2	19966	28384.4	19517.6	11984.9	16325.7	35418.3	25141.1	21351.6	18344.9	15396.6	30954.6	14100.9	19446.1	14165.5	27265.2	21193.5	16034.9	12943.7	12608.6	16374.8	14749.4
A0A1D6I0S8	Rhodanese-like domain-containing protein 9 chloroplastic	35.1013	0.000795405	1.02117	404395	531569	592230	413563	467530	505322	422134	414274	442942	469726	587999	561337	545048	618400	741229	608233	593400	530242	498878	608751	508696	435167	365363	445368	601235	559835	576258	408195	652488	615842
A0A1D6I134	Enoyl-[acyl-carrier-protein] reductase [NADH] chloroplastic	32.3709	0.000795405	1.02277	852047	875326	1.00957e+06	741053	1.03689e+06	1.04788e+06	804786	833222	1.07111e+06	1225383	1.11237e+06	1.35473e+06	980214	1188589	1222610	797260	815813	815149	983700	961679	769937	979321	730311	825166	919474	1.03743e+06	827146	755347	961677	791082
A0A1D6I1H6	Chlorophyll a-b binding protein, chloroplastic	25.0169	0.00105072	0.980913	83713.4	55118.3	52406.8	47522.1	37458.9	50575.4	51100.2	43261.8	45684.7	45407.2	51270.6	49369.6	14677.5	47029.3	42034.5	65642.4	71431.1	72672.9	66516.6	62650.3	92588.3	36398.8	56283.9	61888.2	89598.8	92051.4	70604.4	66226.1	91235.7	66361.5
A0A1D6I1J2	Indole-3-glycerol-phosphate synthase	31.9577	0.0029932	0.93862	151117	136025	153070	134747		106871	155802	138724	170153	147824	138795	134969	134961	134561	130030		130401	124146	128961	112765		111524	131373	110409		78270.6		110068		95679.5
A0A1D6I1L9	Subtilisin-like protease SBT1.9	79.0425	0.00869532	0.881443			8790.83			71130.5		7848.64	73635.1	148775		37497.4		54015.8
A0A1D6I1P1	Putative carboxylesterase 15	37.1691	0.00151558	0.958827	30145.7	13565.9	18775.3	23728.5	25098.2	29079.2	29998.1	27019.4	16921.9				8289.84			9407.13		7010.51	20590.8		17587.8	23101.8	19578.8	8367.98			36182.5	22136.4	13131.9	17490.9
A0A1D6I1V3	Phosphoenolpyruvate carboxylase	110.035	0.000800526	1.00703	83077.4	62949.1	43973.3	101538	42288.5	33133.9	84580.7	57404.7	83700.9	59973.7	81598.6	39807	45074.3	48395.1	23049.6	90738.9					43049.7		22205.8			99415.1	29933.2	41201.9	41776.8	37405.3
A0A1D6I294	ABC transporter G family member 40	162.313	0.00115059	0.975416	27144.8	25174	22199	56521.3	28608.3	25543.8	33634.1	20278.9	22034.8	23885.9	22579.4	22884.2	22324.4	19346.9	12085		11777		12362.2		19165.3	16908.1		16745.3	12662	15849.6		29515.5	14834.1	11411.2
A0A1D6I2X6	Voltage-dependent anion channel protein1b	29.6625	0.000795405	1.02808	866119	685932	735728	864816	773111	769276	831411	740855	839221	995739	912163	1.01144e+06	853259	909876	992990	500381	587938	695222	724849	715567	864399	897231	948930	1.03421e+06	1042868	1.27363e+06	1.07826e+06	1.03175e+06	1.03349e+06	895504
A0A1D6I2Y3	Uncharacterized protein	11.4537	0.00684291	0.886192																				78073
A0A1D6I353	THO complex subunit 6	40.8499	0.00382711	0.92838	13370.8	9404.15	10764.6	12654.4	6373.46	9608.01	11610.2	7195.29	8532.71	7928.83	8443.48								10467.6	4902.76	6947.57			10786.4			7646.14	7847.13		6730.85
A0A1D6I3A8	Protein SCO1 homolog 2 mitochondrial	8.39086	0.00406402	0.901247	44951.2			54793.6	25548		37585	52811.4	43735.9	67179.2	40932.1	49286.6		53430.9	29967.9							22570.3						17319.8
A0A1D6I3K9	Endo-1,3(4)-beta-glucanase	82.0293	0.00346423	0.934468	10916.9	9132.15	2969.51	11623	3653.86	3229.79	6084.22	6505.52	4387.82				8909.28					6322.76			9444.61			13522.6				11010.4	8898.14	11700.5
A0A1D6I3L3	Putative acyl-activating enzyme 17 peroxisomal	79.2756	0.00145576	0.961377	51828	39425.3	36492	58929.9	27655.6	26481.4	50261	34908.3	33114.8		16034.2		29155.5	10533.7		19731.1	33213.7	33428.3	33433.1	243974	51908	36462.6	58098	42061.7	29694.2	38930.1	50651.8	54908.3	48024.9	44288.3
A0A1D6I3N3	Alpha-amylase	47.6526	0.0037866	0.929677	11419.7	7486.29	10556.2	21362.3			21510.4	15553.2	43901	14486.1	16733.2	10339.1	52134.1	37408	11504.2		38313			13637.5			53716.2	6087.67				34445.4	15543.1
A0A1D6I3P3	Succinate dehydrogenase subunit 7A mitochondrial	9.06759	0.00393531	0.921981																		5202.04		15047.5	4632.97					13759.5			37303.7	8405.42
A0A1D6I426	Ubiquitin receptor RAD23	45.5622	0.000795405	1.01038	50110	49631.8	54439	50375	56654.1	55748.4	32908.2	51977	52319	59637.3	66489.6	66833.8	62178.3	65417.4	85460.9	51939.9	55289.5	56319.3	54034.8	64368.6	55678.6	51104.7	31016.5	43159.5	47642.4	38995.9	44554.9	42464.7	40593.2	50102
A0A1D6I451	Dihydrolipoamide acetyltransferase component of pyruvate dehydrogenase complex	47.4422	0.00390899	0.924705		4739.68	10458.4		5759.81	5443.51			3597.93	2846.58	3066.75	2887.89	3296.91	4779.81				6413.55			6902.8	2646.85	1814.04					15854.2
A0A1D6I4C9	Golgi SNAP receptor complex member 1	24.2316	0.00394817	0.918184		183722	12641.8		15114.5	181914		11707.9	15945.6	18453	19933.5	17799.1	95480.5	19538.1	22768.5	338411					334902
A0A1D6I557	Dormancy-associated protein homolog 3	13.8365	0.00410523	0.900043																	4568.89									8454.26
A0A1D6I596	Copper transporter	16.2561	0.000795405	1.02237	128586	143622	152893	115365	167852	144092	159720	91376.5	151520	146849	128583	142895	123365	163715	202859	103949	91402.5	94773.1	60911	113626	79336.5	45091	75655.9	49858.2	126331	110107	179671	114195	108486	122654
A0A1D6I5L0	Formyltetrahydrofolate synthetase	78.4844	0.000795405	1.01906	253326	210283	175548	279261	190145	166529	250796	192171	191715	128878	147327	121499	171665	123828	113874	116350	106219	117745	139788	55784.7	186167	128778	181110	167839	116554	138948	140498	195065	126236	152311
A0A1D6I5Q5	Aspartate aminotransferase	55.6609	0.000819656	1.00247	19249.8	43421.8	13340	52865.6	19040.6	42671.2	46278.6	15482.8	16495.9	11054.7	11797.6	44863.1	14805.2	12204.1	10539.8	50232.1	21021.2	35557.4	47066.1	34433.7	52846.8	41371.8	50811.7	47343.8	19937.7	26215.6	27356.9	45337.4	33201.3	27045.2
A0A1D6I5V4	ARP protein (REF)	41.8804	0.00140301	0.963862	37782.4	31481		53603.3	31844.6	13172.3	54500.2	37621.9	12878.8				21370.3	31051.8		22058.7	20845.7	12862.6	14231	10786.9	31321.6	18145.7	32773.9	29097.3	23506.6	26698.4	30682.2	35134	20247.8	19341.2
A0A1D6I602	Putative carboxylesterase 2	34.9924	0.00141065	0.963487	64133.9	81285.5	46201.9	101580	80339.1	32674.4	98027.4	53193.5	13535.8	98267.1	49462.3	37645.4	12143	41941.7	40017.2	56774.8					51014.3	70982.4	34787.3	54586.9				10807.9
A0A1D6I644	Glucose-6-phosphate isomerase	69.5764	0.000795405	1.02587	52713.4	52675.7	61660	63638.4	52063.6	79471.4	73463.3	94394	41394.2	33524.9	32330.3	54724.2	38505	25941.8	36965.9	82067	32494.6	17280.6	30179.7		24116.7	29310.6	22490	36183.2	28811.7	26537	20693.3	31325.3	22638.8	18736.1
A0A1D6I652	Serine/threonine-protein kinase PEPKR2	39.3274	0.000839901	0.999435	277941	308302	296516	300349	222488	232554	292175	259462	289461	264990	263904	237151	297553	269622	288915	399222	345506	412625	340190	343336	431795	348209	406073	352817	283672	298951	342211	360018	369993	330090
A0A1D6I669	Coatomer subunit zeta	22.2703	0.00149006	0.959861	49054.6	84574.9	96091.4	122900	47582.6	39855.6	134563	100497	90716	73024.9	86004.5	74567.9	97478.2	123976	131107	36067.9	30210.5	19735.7	15595.7	29805	34217.5	27128.5	31158.9	28805.2	37446.3	64710.4	29687.1	113565	94205.2	60680.4
A0A1D6I6H5	Heat shock protein 90-5 chloroplastic	90.2019	0.000795405	1.0265	559388	494305	350162	538333	405086	395542	570861	453999	502626	340128	440881	339055	503901	398278	379213	192893	191022	242141	260527	158384	343852	199919	347930	288763	213911	244221	268775	398095	268307	271180
A0A1D6I6Q2	LORELEI-LIKE-GPI ANCHORED PROTEIN 3	17.6814	0.00397229	0.911989																72810.1	57899.4	58348.4	35710	38130.9	27142.3	55318.7		31704.9		39121.6			46566.5	42528.7
A0A1D6I6T0	Heat shock protein 90-2	81.3362	0.00938686	0.879712	359420	117453	120344	119939	97215.6	106689	122909	94755.5	108745				110508
A0A1D6I6V0	ATP phosphoribosyltransferase	48.657	0.000871048	0.995858	78285.1	76110.2	100310	77817.1	73909.2	70357.3	79142.7	69466.1	89359.1	168137	66527.2	100671	80107.5	89687.8	113314		72578.3		66729	148710	25458.4	30349.5	68208.5	51598	30681.4	23702.5		16795.7	24515.4	32643.1
A0A1D6I794	NAD(P)-binding Rossmann-fold superfamily protein	40.8918	0.000904922	0.991811						26156.2										107973	9630.82	11151.8	19790.9	8091.98	10503.7	9143.72	51891.2	55199.9	30063.1	60699.7	25818.6	23650.4	20254.6	10888.2
A0A1D6I7E1	Protein Iojap, chloroplast	25.5779	0.000835807	0.99994	28660.2	27283.1	44877.1	40007.5	31587.2	38834.5	51128.2	30281.2	29179.4	43713.5	37197.9	31902.6	43105.4	39867	33252.5	61119.8	50650.3	59203.4	32823.4	43555.2	40731.6	23225.4	39672.9	22736.6	34860.9	31473.7	29384.9	29402.2	49453.1	28526.3
A0A1D6I7Z1	Chloroplastic quinone-oxidoreductase	35.8071	0.000795405	1.01301	260926	258634	284650	231110	259722	266212	239214	228078	270942	308467	286194	309144	279350	294396	311057	69174.8	55097.4	70168.4	100295	63885.9	68966.5	77680.3	67424.3	53848	89817.7	134854	93289.2	107233	65151.7	83795.8
A0A1D6I819	Ribosomal RNA-processing protein 43	15.0994	0.00321022	0.936863	28513.3	18929.2	11631.2	28474.1	17621.7	11750	29528.7	22875.2	17841.1	8550.77	10951.6	10021.7	13828.8	12368.8			14383.3	9169.16	9988.79		10006.5	15114.2	18502.2	15472.1	12312.4	15552.7	13746.7	18105.2	19100	18792
A0A1D6I846	Proteasome endopeptidase complex	19.3111	0.000795405	1.01134																145430	152709	160366	170993	153897	190117	181002	189795	169395	138962	164795	170465	201929	146575	154885
A0A1D6I8D9	ARM repeat superfamily protein	46.4091	0.00244988	0.942915					15710.8	19373.6	16321	15848.5	7249.55	15803.9	33306.8	35700.6	22602.4	30834.2	27377.4		17714		10763.6	15878.1				12065.1	20017.4			9786.91		21458.2
A0A1D6I8E1	Cobalt ion binding	15.4507	0.0015763	0.956534	71210.4	79229.3	62672.8	161069	69985.4	93024.6	106956	109570	95334.1	83622.5	90644.9	106427	88675.7	98607.3	101991	100044	116485	67550.9	82988.7	153466	146853	77204	68275.8	90745	118625	178810	192236	110804	202864	83855.9
A0A1D6I8H0	3-hydroxyisobutyryl-CoA hydrolase 1	41.0671	0.00438841	0.896175		24691.2		37084.9			48674.5		45349.5								6651.55		15144.3		24107.7		21748.2	12883.3				11187.2
A0A1D6I8H7	PTI1-like tyrosine-protein kinase 3	40.4461	0.00464339	0.894247				13959.4				10144				6304.72						20720.4	22654.8		18640.8			20161.1	21837.7	25261.4	17230.4	27652		14859.6
A0A1D6I8L7	Proteasome endopeptidase complex	48.8239	0.00482442	0.893228				124498	106728		88142.4			95576.5				104037	118538			109650	113107				66456.3	110898	103551					88537.3
A0A1D6I8T9	Hydroxyacylglutathione hydrolase 2 mitochondrial	37.0214	0.000926446	0.98984	139817	136961	137185	142071	119966	116878	143746	124664	139024	150689	133491	134420	122226	125831	138819	86242.8	91542.5	103336	92766.9	99543.7	113082	107224	122082	110175	112348	117773	114625	132722	108029	121713
A0A1D6I963	Plant UBX domain-containing protein 8	55.4719	0.00390964	0.924623		4959.64	18498.7	25868.4	19830.7	71802.6	47529.8	39366.4	6423.82	53290.3	39011.7	41877.3	19694.4	46045	22923.4			2496.38	310481			28219.3				30254.4	2814.37		4854.9
A0A1D6I9S9	Pantothenate kinase 2	99.4806	0.00377943	0.929914	5926.92	10799		15635.5	4784.56		12698.3	7210.54					2638.22						2025.86				4319.57	3697.3		2139.25	11073.5	13710.3	6397.49	5918.56
A0A1D6I9U6	Phosphatase DCR2	45.0928	0.000834128	1.00057	21612.9	23320.2	15638	24337	23967.6	27761.5	16587.4	23056.1	24246.1	30796.9	39559.2	34768.6	26469.8	28704.9	42648.5	25531.8	41883	41896.4	44717.2	42774.6	36454.9	58682.7	58553.7	56598.3	54262.4	52551.4	49437.2	67629.3	75124.8	56317
A0A1D6I9V0	Lon protease homolog 2, peroxisomal	103.353	0.0011723	0.974442	42397.7	29405.1	31300.3	39533.3	31569.3	24583.6	37158.1	21583.6	28510	48305.5	7477.99	41127.2	38270.1	37033.8	24593.3	11446.6		48380.7			28397.2	31940.6	32960.2	50402.1	29683.8	37338.5	66692	53649.8	30900.3	24742.4
A0A1D6IA78	Uncharacterized protein	25.9851	0.0010315	0.982271	52908.4	63810.2	71440.4	95989.1	80983	81647.2	62603.2	66530.2	70629.4	75421.1	70391.5	71163.6	87133.7	76750.6	80429.5	132288	107958	74833.2	113512	60278.8	85121.8	122365	91709.9	92559.7	104975	157445	108253	94802.2	90202.8	113997
A0A1D6IAE1	Putative plastid-lipid-associated protein 12 chloroplastic	39.2379	0.00171911	0.952143				7350.57		9336.67	16145.7	15278.3			13383.7					46279.1	65977.4	71865	74300	53333.9	76836.1	106562	75881.3	106473	98003.3	93631.1	93913.1	76667.7	95230.5	91826.4
A0A1D6IAH8	Protein CURVATURE THYLAKOID 1B chloroplastic	16.0767	0.000795405	1.03165	2.63612e+06	3.59212e+06	4348813	2316893	3.36076e+06	3.76767e+06	2.25946e+06	3005474	3019091	4.95721e+06	5.04817e+06	5.68709e+06	3.19235e+06	4726552	5167297	5827815	5.38929e+06	5.5843e+06	5423428	6.76394e+06	4199956	2953625	3.22787e+06	3.21363e+06	5.67135e+06	5.44462e+06	4.48358e+06	3.27709e+06	6386183	5172574
A0A1D6IAN8	Octicosapeptide/Phox/Bem1p (PB1) domain-containing protein / tetratricopeptide repeat (TPR)-containing protein	77.9462	0.00118525	0.973725	32308.6	35964	31736.7	40085.1	27953.6	82852.9	30735.8	24160.2	37697.6	20356.5	95739.5		19236	14751.5	132831		19031	17431.2	24084	6816.68	27846	25474.3	22634.1	32790.1	29304.3	32847.8	22239.8	75680.2	32253.8	37917.2
A0A1D6IAR4	Protein PLASTID MOVEMENT IMPAIRED 1	84.6605	0.000795405	1.01242	94382.6	79575.2	59422.9	98372.1	54025.7	47608.9	85011.6	65075.3	79344.8	43682.2	43921.1	31138.1	51639.2	36507.5	34098.6	31406.6	29427.4	28737.9	34248.4	17285.8	57482.1	20759.7	50163.5	41034.7	33793.6	33903.3	45408	70049.2	47603.5	49770.5
A0A1D6IBA4	Gamma-glutamylcyclotransferase family protein	19.1206	0.00138189	0.964734																118381	79712	95013.2	72888.6	130799	75411.2	64938.7	64289.9	79671.1	81740.7	72214.2	150635	117504	62422	71487.4
A0A1D6IBA7	Uncharacterized protein	74.4632	0.00422364	0.898057	33621.5	22780.5		28812.4	17817.5		15451.9			21111.6			21905.9			13811.2			13865.4		21009.9	15899.6		18635.2
A0A1D6IBB4	Glutathione transferase	299.647	0.000970632	0.986425	23195.9	23626.8	26976.1	16295.6	26489.8	26363.2	20183.4	38422.7	24519.5	23864.8	25882.9	22092.3	11886.1	17954.7	20968.9	26369	16989.3	20032.6	14574.6	11166.3	13960	19300.6	16634.8	12793.2	16974.5	18854.7	15202.3	15194	21016.8	19109.2
A0A1D6IBE4	Vacuolar protein sorting-associated protein 24 homolog 1	25.5979	0.000795405	1.01751	67856	58284.2	60798.7	62428.8	67115.7	77752.3	70521.5	62926.8	53225.5	85387.9	88418.2	69399.4	81802.5	95358.3	94755.2	92426.5	82636.4	74705.4	57067.5	92411.3	40660.6	75198.9	65656.4	62326.9	88421.4	69172.9	61645.7	50696.8	70721.3	53237.7
A0A1D6IBK1	C2 calcium/lipid-binding plant phosphoribosyltransferase family protein	116.097	0.0039696	0.912877	19185.5	19892.5	27802.7	22401.2	42989.2	3894.08	29266	16215.4	15643.1		507.916		16156.5				17837.6	912.227	8023.39				46544	8574.11				19482.6
A0A1D6IBP5	Asparagine--tRNA ligase	60.9091	0.000800526	1.00679	67037.4	61622.5	42422.2	64405.5	39546.8	47610.1	57487.5	38282.8	58452.1	36319.4			30937.4		29432.5			34710.8			61538.4	15221.2	49033	44075	32749.2	42276.3	42138.4	143064		45464.5
A0A1D6IBT6	COP9 signalosome complex subunit 7	27.5104	0.000795405	1.01003	33970.3	36157.6	50188.8	37197.4	47307.4	50386	33249.5	38937.6	34436.3	53813.2	61146.9	54674.1	50113.5	60031.6	67903.1	45153.4	49621	50438.5	36363.5	38258.2	33277.3	29820.4	24232.8	31065.9	29326.2	41788.5	32774.9	33741.3	17276.2	49876.8
A0A1D6IBV1	FAD/NAD(P)-binding oxidoreductase family protein	47.1143	0.00189803	0.948857	46518.5	46773.5	25323	28364.5	20034	24125.6	32768.3	18561.3	27870.4	24576	33364.9	44645	26819.5	30018.1	32251	55583.4	41076.4	40953.1	36330.8	23532.6	46590.7	39314.9	39081.8	50302.6	33071.2	45725	38236.6	59753.5	34082.4	42037.6
A0A1D6IBV9	Protein C2-DOMAIN ABA-RELATED 4	16.7652	0.000836238	0.999873	91321.1	122676	121608	90961.2	108626	139585	100787	105471	127404	137237	151750	174710	185624	197346	206564
A0A1D6ICB7	(S)-ureidoglycine aminohydrolase	38.7784	0.00101719	0.983247	53718.5	52326.6	40773.5	39183.7	44663.2	48472.6	43353.6	40989.7	37254.8	53831.3	63482.4	59535.5	77385.9	86420.2	69006	20339.9	24347.7	23690	27228.1	30972	24189.6	22163.5	23457.9	26974.8	25063.3			26978.1	18343.5	22190.8
A0A1D6ICF3	UDP-glycosyltransferase 71B1	103.52	0.000835807	1.00009	74549.5	136362	63564.9	96497.5	44770.4	114117	76349.6	68588.7	66319.3	60346	62981.6	22455.4	74791.1	214840	18353.3	129359	335894	85340.5	51990.2	200144	42456.1	13986.2	59223.3	41834.9	40558.9	67363.8	205096	54994.6	70059.8	93795.8
A0A1D6ICL3	Adenosine 5'-phosphosulfate reductase-like1	50.05	0.000795614	1.0098	56395.4	136442	125071	9280.08	105350	73597.5	142106	176167	192185	174894	168021	180461	151280	131054	162043	398382	352062	332169	133748	216499	223984	224262	198816	180247	290233	241241	257138	422158	349496	390451
A0A1D6ICL9	Glucan endo-1,3-beta-D-glucosidase	68.6926	0.000795405	1.01087	21080.9	23790.5	21991.2	13464.5	26914.8	28974.8	19370.3	26442.3	26520.6	31843.8	26581.5	28080.7	24293.1	25265.1	30912.7	52800.5	43224.1	41122.9	37620.4	47875.9	25973	39640.1	25995.5	22875.4	41594.1	28517.1	30520.4	24812.4	23803	32369.4
A0A1D6ICV6	Cathepsin B-like cysteine proteinase 3	40.3287	0.000795405	1.02221	275245	266274	210585	180177	187257	204181	273203	273985	277451	242526	208835	234502	225947	227006	227498	228070	204741	190467	184305	204849	177058	290517	258210	262711	235791	231758	268463	209103	215584	225488
A0A1D6ICZ3	Calcium dependent protein kinase8	59.3656	0.00105229	0.980807	18686.7	15829	20646.1	26557.9	16845.6	14395.8	28202.7	19359.5	22567.4	22341.6	15927.5	14039.1	24492.1	17991.6	14302.7	16907.6	17110.8	16656.5	15065.2	14305.8	22185.6	17262.5		15527	15837.8	20629.5	18545.9	25257	16610	20839.1
A0A1D6IDT8	Isocitrate lyase	63.7181	0.00128228	0.969258																						21724.3	31817.9	28362.2		15208.6	44853.4
A0A1D6IE31	Glucan endo-1,3-beta-D-glucosidase	61.8668	0.000795405	1.03523	160163	186741	233121	140092	203696	253585	167455	235138	220201	271189	213820	269798	160605	232136	215127	128325	114241	115020	118592	164695	84894.9	103928	68283.3	86879.4	117036	98471.3	89864.3	82695.9	106668	82776.1
A0A1D6IE73	Eukaryotic translation initiation factor-related	60.5853	0.00377872	0.929956		36442.2	8866.71		19113.7	27012.8		25326.7	48802.9	41946.3	58404.9	39150.1	18951.6	39448	44873.1	34308.5	26494.6	17911.3	39828.5			24551.2	23269.1	32734.8	29687.5		21891		28265.6	38821.5
A0A1D6IEG9	Pentatricopeptide repeat-containing protein CRP1, chloroplastic	73.2233	0.00111048	0.977577	2700.64	1942.29	1664.18	2774.61	1389.83	1453.28	3930.18	2415.51	1974.02	567.194	1388.97		2305.32	1120.36	574.415	1837.11	1885.61	2220.05	1046.19		1597.46	799.49	2296.46	667.819	450.963	521.087	1228.64	1378.02	1424.28	912.768
A0A1D6IES8	Eukaryotic translation initiation factor 4G	196.714	0.00386932	0.926943	12797.6	7637.55	7565.44	8830.45	7869.54	11024.9	25273.9	21177.7	17249.7		8459.65	6419.25	8369.33	11915		13453.5		8792.61		19940.3		10853.3	13187.8		12716.3	7219.87	8716.38	8964.86
A0A1D6IF45	Putative PAP-specific phosphatase mitochondrial	26.7352	0.00126793	0.969851	13640.4	13132.3	12370.3	13998.2	15630.5	12961.8	13513.5	12601.5		9920.25	8026.94	7245.97	10346.9	8042.63	6190.24		10302.3		8021.54	6105.75	11202	10104.7	11155.2	7065.24		8153.52		8413.78		7768.95
A0A1D6IF53	Protein THYLAKOID FORMATION 1 chloroplastic	22.3962	0.000795405	1.02878	422360	462222	541213	430210	543807	530733	436330	419911	493821	604856	606910	694644	553180	635134	671450	523180	546525	489231	521071	561200	446428	513029	488981	516147	502821	586308	476768	398629	407282	426850
A0A1D6IGS0	Protein-synthesizing GTPase	50.7593	0.000896333	0.99308	103464	73054.7	58923.6	116344	51745.7	50458.2	90136.1	65194.6	61438.9	36240	41587.3	14627.9	58305.5	32846.6	27268	20756.7	36195.7	34480.3	36698		60890.9	37688.2	51544.2	50200.6	28362.7	32517	40711.7	69395.8	37430.3	46248.5
A0A1D6IH62	Insulin-degrading enzyme-like 1 peroxisomal	103.505	0.000800526	1.00744	96555.9	76882.4	51327.4	133837	46820.9	49868.4	98207.9	81844.5	63079.3	21604.7	34890.4	15589.4	65520.2	29722.1	24868.7	10071.7	13817.3	13103.5	17557.4		55297.9	27383.8	46090.8	42859	23553.2	41687	46308	53367.1	41473.2	52186.7
A0A1D6IHB6	Protein TIME FOR COFFEE	168.727	0.00691352	0.885998	9507.12	15356.9			8971.63		9931.85	18216		11316.8		3102.19	8519.5	2778.31		17984.6		7022.74		6495.61										12891.3
A0A1D6IHG6	Protein FREE1	54.6132	0.00386122	0.927241	10157.1	6897.35	13772.7	20097	8408.31		7728.67	12367.9	15128.4	1069.4			9335.03	222293	222201	9197.13	19873.8	9325.6		18297.3	15109.1	31960	16266.2	19051.4	8229.55	14254.1	18228.4	13879.8	453075	4428.46
A0A1D6IHP1	ARM repeat superfamily protein	123.26	0.000849903	0.998078	114225	87246	61395.1	129581	55125.1	56952.5	96992.1	70996.9	51711.3	23440.6	28496.6		51305	21437.3		7602.04	20500.2	29770.4	32137.2		77823.6	29595.7	58213.1	50036.6	48174.6	44344.6	48546.4	82085.4	62051.7	68890.9
A0A1D6II02	RNA-binding (RRM/RBD/RNP motifs) family protein	51.8371	0.000820494	1.00172	48452.7	53801.8	38353.5	47831.6	43007.4	64828.2	36462.5	46460.8	58069.2	71731.2	36765.9	69525.3	74518.8	73775.6	63191.3	23189	29830.9	29449.5	28980.6	42472.2	23090.4	31552.7	26911	28117.2	36819.5	27284.8	23152.5	19197.7	11622.3	28753.3
A0A1D6II11	Calcium-dependent lipid-binding (CaLB domain) family protein	57.9139	0.00113912	0.975993	11873.9	9393.36	7541.95	11165.4	16027.2	8908.61	14623.7	16510.9	7736.71	7414.14	7854.53	7755.82	9152.2	7791.58	7272.12	7390.08	6752.88	4220.36	6697.86	3746	5466.71	9000.51	7429.76	8998.6	7584.18	6978.5	8967.43	6619.88	7677.7	9245.91
A0A1D6II52	ZCW7	25.0611	0.00137333	0.965142	28398.4	24602.1	17986.7	30882.1	16467.2	26392.3	23675.9	22963.4	22106.9	23222.1	24558.3	8110.97	18487.8	23304.7	29835.1	22334.2	14795.3	27171.8	22297	25730.1	27496.8	26453.3	23064.9	35756.4	27532.7	28147.5	24419.3	28493.5	19584.9	22940
A0A1D6II54	Threonyl-tRNA synthetase	72.3994	0.00105986	0.980382	339806	53242.1	418473	126430	266867	39685.1	338221	39543.8	216592	30570.9	761058	571220	35640.8	787948	580684	505337	781512	445073	424419	778378	72529.3	45078.9	59085.1	57592.3	49511.9	47469.2	383226	62039.2	438615	52791.3
A0A1D6II57	Peroxidase	34.3168	0.00397792	0.909827		32195	44693.9		36209.6	57462.2	26127.2		24349.4		22159.5		7429.11			76387.5	50606	54416.2	66904.9	74885	59640.6	85802.9	44935.5		75774.8	90372.6	71731.6	51855.5	51532.4	44973.7
A0A1D6IIC3	Nuclear transport factor 2 (NTF2) family protein with RNA binding (RRM-RBD-RNP motifs) domain	48.3795	0.000795405	1.01249	267877	264751	261289	229804	268013	266080	291738	265342	300490	348935	336031	372647	269736	299654	325260	306065	291146	310873	294902	304871	294859	329171	324538	324230	304102	321995	258386	314815	285785	285347
A0A1D6III9	NAD(P)-binding Rossmann-fold superfamily protein	31.1546	0.00396578	0.914574	29241.9		16444.5	26173.7	17531.3	28290.2		24753	25701.1	33214	39264	34303.2		45654	32727.3
A0A1D6IIL4	WPP domain-containing protein 2	16.6943	0.000795405	1.03264	279743	366327	417892	241606	364380	449718	273056	421497	342544	565823	585846	527598	471468	567149	643994	435454	370717	450917	301962	451443	269815	171505	245853	235285	338796	233060	275552	253466	410403	359753
A0A1D6IIN7	rRNA N-glycosidase	33.3463	0.000795405	1.02304	264342	317529	264503	256666	182385	235657	223810	309400	277039	236527	268736	296526	214522	322800	338034	187437	161284	163272	170982	206854	163513	134817	130141	146989	241367	214142	213378	194755	211842	219732
A0A1D6IJ27	Mitochondrial import inner membrane translocase subunit Tim17	24.0124	0.00437899	0.896273	23357.1	503495		320605				22071.6	470994	15318.4				422701			6807.42		24948.5	26396.2				17671.1	37492.2	26370.1		41912.8		24549.6
A0A1D6IJ69	Nuclear transcription factor Y subunit B-3	22.1497	0.00131795	0.967544	10882.9	10812.7	9106.34		10932.5	11025.5	4697.16	11939.3	10028.2	12631.5	5563.92	7604.88	10187.4	6351.81	3332.87	6554.57	15363.6	10645.9	7396.33	7296.53				4283.63	5526.25	5832.87		2732.52
A0A1D6IJ76	Glyceraldehyde-3-phosphate dehydrogenase A	22.798	0.000795405	1.0217	252810	401680	590247	239910	540955	579760	317251	384958	359743	536138	556839	569993	454750	505862	552702	912316	801285	705096	636871	885747	549887	787306	628465	643225	743047	650184	603444	536344	755817	641274
A0A1D6IJJ1	Elongation factor 1-beta	25.4967	0.000795405	1.02705	2.22173e+06	2.27491e+06	2.43133e+06	2.05766e+06	2.39046e+06	2.36514e+06	2146096	2.40271e+06	2.44753e+06	2.81854e+06	2.77878e+06	2.6231e+06	2463328	2.80872e+06	2838969	2256528	2.35323e+06	2.22516e+06	2.05076e+06	2.53509e+06	1.90156e+06	2.08637e+06	1.88903e+06	1.86836e+06	1.96914e+06	2.04249e+06	1.64992e+06	1.71666e+06	1.74338e+06	1.93433e+06
A0A1D6IJP9	Alanine aminotransferase9	58.7389	0.000795405	1.01263	168969	129773	107292	176264	113604	96606.1	145621	128759	130662	102772	92248.7	70017.4	94893.7	77709	71063.6	88955.6	83299.5	86372.4	83974.7	69964.1	109881	97640.3	115055	113182	81072.8	96489.4	110047	123670	82648	99206.6
A0A1D6IJT8	Thioredoxin-like protein 4B	13.9991	0.00862955	0.88161	4074.02															7523.56					6369.69					10043.6	7955.07	9895.05		10599.7
A0A1D6IK71	Copper-transporting atpase paa1	16.2253	0.000795405	1.02419	277252	192340	227086	147401	187187	199316	155039	316923	106171	144327	155378	220418	174376	260097	189151	266256	235734	225835	196556	135344	178620	164228	149340	151181	247950	188597	179585	167740	272144	219630
A0A1D6IK73	Serine/arginine-rich splicing factor SC35	29.9443	0.000795405	1.01493	160052	160576	185481	139471	205823	204033	160515	190303	216556	265629	241825	263593	208058	274176	259068	327215	316090	341251	314955	363882	275417	342901	283072	276837	330431	296413	275886	290616	325896	320152
A0A1D6IKD2	FAD/NAD(P)-binding oxidoreductase family protein	48.2692	0.000795405	1.01989	206275	184479	184480	222088	175857	145878	198471	155397	185224	170692	153607	148015	142236	150283	131616	149743	154811	162670	188317	129944	191429	197994	203361	208120	165121	204999	212090	202806	180261	175016
A0A1D6IKE7	4-alpha-glucanotransferase	57.3453	0.000798615	1.0083	62861.3	58523.1	53406.1	58033.3	45744.8	40326.5	56509.4	53020.2	51928.2	45539	41378.2	38706.2	43638.1	37602.4	33469.5	46529.4	40146.7	47177.3	45345.6	32451.6	61430.2	40054.2	54907.2	46943	40708	32212.5	41196.7	45016.7	33706.1	37909
A0A1D6IKH4	Malate dehydrogenase	40.0347	0.000812526	1.00363	14717.4	16017.8	30947.2	23589.2	32940.7	17737.8	18272.4	29004	21537	28474.3	14760.6	22127.3	25177.2	21768.1	29930.9	10395.3	18141.3			15632	17587.2
A0A1D6IKI2	RNA binding protein 1	28.1023	0.000795405	1.02526	877679	984405	947518	659186	1.10058e+06	1.24971e+06	952278	1.13283e+06	1.0615e+06	1.26089e+06	1.12091e+06	1.11528e+06	1151041	1079945	1.25105e+06	833049	637316	744338	610156	819222	523278	398656	455695	398578	522741	338194	376340	495939	431533	438248
A0A1D6IKI4	VH1-interacting kinase	49.1049	0.00391456	0.92431	34166.9	19750	16080.3	21350.4	25310.3	13457.7	23744	7997.36	22152.7	32392.4	54649.1		15853.9	8189.28	24815.8	20202.6	13113.6	20113	35781.1		20604		10717.5	17164.5	27225.1	23961.5	52499.9	28598.1	31525.6	13986.3
A0A1D6IKL2	Mitochondrial ribosomal protein L37	17.1178	0.00397616	0.910291		9368.94	19413.3		20514.1	18383.3		21886.2		25526	23386.4	27726.8	14269.2	23264.6	18316.5				9628.39					6462.18
A0A1D6IKV5	TolB protein-related	72.1785	0.000886764	0.994152	56876.7	28174.2	11541.6	72550.1	21895.2	22981.5	58002.3	51965.5	39800.2	44912.2	33884	19561.8	38368.1	30465.3	20086.2	49225.3	65886.8	60759	74048.7	61470.7	100697	106569	118451	123838	95871.2	151842	139541	143446	117836	133353
A0A1D6IKW3	DExH-box ATP-dependent RNA helicase DExH12	246.827	0.000872061	0.995684	35952.3	23644.2	18338.8	45968.5	11748.6	18779.2	33912.3	16326.5	26311.2	34701.3			15317.2							181185	10046						16946.2	20605.2		15891.1
A0A1D6IL69	Peptide deformylase	16.8224	0.000819656	1.00246	34114.9	30968.5	27096.5	33995.2	31049	28427.7	37676	39952.8	28461.5	25880.8	20494.5	20014.7	19199.1	18516.3	20194.3	20428.9	25658.6	20716.7	77194	25782.4	20256.2	11344.4	85508.8	108606	19689.6	20080.3	21071.7	57806.9	18898.6	14617.8
A0A1D6ILG8	Protein transport protein SEC31 homolog B	122.207	0.000845182	0.998706	59230.8	58863.9	40294	85413.2	36550.4	41301.3	64715.7	48791.5	55373.9	88387.5	37213.6	54141.6	47726.1	40773.4	32303.5	43125.1	29733.2	117877	39365.4	49584.9	48854.9	38996	35828.5	49137.1	32927	52930.3	32260.9	52196.2	29881.7	38362.2
A0A1D6ILV6	NADPH-dependent thioredoxin reductase 3	45.8312	0.000795405	1.0233	141996	122587	104741	150173	96072.3	76597.4	129486	103222	109746	81984.7	82789.5	67507.6	98092.4	72963.2	68448.2	103244	117998	108667	136263	98648.9	163542	119215	130642	144677	110971	126183	138513	168387	120258	127093
A0A1D6ILX8	Ribosomal protein S5 domain 2-like superfamily protein	45.3778	0.0039633	0.915167			35048.2		9461.14	42717.3		10039.5	6514.31	31715	22160.9	74775.6		48681.7	34286				8663.83	85177	108534	11150.1	4583.09				23276.6	7421.47
A0A1D6IMH2	Retrovirus-related Pol polyprotein LINE-1	74.1205	0.000814842	1.00322	32986.5	29662.2	30066.9	25713.3	29848.5	35635	27981.1	32132.8	26291.9	35790.9	43292.1	37970.1	71696.5	65813	71148	43406.5	43451.6	44680.3	34257.7	38580.6	34578.3	33986.7	24311.9	33722.6	41976.6	31493.9	30079.6	33773.7	52425.9	42112.4
A0A1D6IMH7	Hydroxyproline-rich glycoprotein family protein	44.0322	0.000795405	1.01788	237968	214775	200833	206556	226231	195409	220048	206871	207327	210249	157433	145083	174093	185549	147716	201730	196349	176344	189152	167904	194959	157485	133152	130066	137270	87778.6	148663	163218	106611	132672
A0A1D6IMK8	Apyrase 1	50.2289	0.00158868	0.955971	26540.3	29734.9	17109.6	16386.9	44960	25905.8	7485.44	21669.7	45263.4	31959.5	41315.2	34362.4	20825.6	31734.7	31468.8	13933.5		8853.46	11445.3		7504.02	18178.7				15890.5		10073.8
A0A1D6IMZ5	Uncharacterized protein	32.0227	0.00833063	0.882345						69820.1				67810	65667.4		68018.1				179078			47281.8							45195.3			55813
A0A1D6IMZ9	Peroxidase	33.2123	0.000795405	1.02236	137319	247789	187348	175843	232681	292387	193967	364374	289785	359530	338652	406788	298996	370563	331093	673090	508894	472143	370224	603824	284456	581556	324798	384596	410649	436106	395940	466083	465918	573728
A0A1D6IN33	Putative histone-arginine methyltransferase 1.4	117.061	0.000815446	1.00298	125179	127673	153891	132954	63188.5	71062.3	104497	99467.5	80906.4	104277	188381	146835	183106	233363	228642	38405.9	39126.2	64964	31684.3	47276.3	81307	52403.4	35905.2	82096.6	111328	123064	151233	108226	149988	145617
A0A1D6INM9	Superoxide dismutase [Cu-Zn]	16.6536	0.000795405	1.02557	422437	609894	414331	501229	340596	468269	518107	445084	451395	1.02155e+06	554253	588450	690746	578969	463334	403726	870285	343891	306607	349818	693054	439116	385934	248777	852035	974118	550025	309166	393575	438394
A0A1D6INP6	Amylomaltase	108.655	0.000881914	0.994664	147025	144337	96340.3	189215	91173.2	82674.5	172731	116779	111596	38513.2	62933.3	24365.5	107597	42118.5	43769.4	25874.5	26055.2	31949.8	29398		69702.2	25045	69578.4	55100.3		59750.6	59622.1	72889.6	66271.9	49553.4
A0A1D6INR0	Stress responsive protein	29.2738	0.0012301	0.971602	43808.7	49669	38300.6	45500	70108.9	45592.2	60502.5	29481.3	40643.6	21669.3	24908.5	26206	25334.5		28240.4	24767.2	16303.1	48848.9	38935.8	10872.4	35208.3	87469.9	20255.4	33686.6	23463.9	32435.9	28253.7	30338.4	17751	33893.8
A0A1D6INS3	Nuclear pore complex protein NUP214	184.04	0.00836055	0.882269	3933.34	1611.9		3379.15				2601.86					6253.89										1513.53				1547.16	2390.98
A0A1D6IP14	Nicotianamine synthase5	38.9314	0.0039633	0.915054	2303.21								3669.3						1442.82	8219.09	2816.53	66180	6255.43		86855.8	31121.5	77381.3	76967.3			61545.1			147267
A0A1D6IPJ2	Ketol-acid reductoisomerase chloroplastic	46.6856	0.000928353	0.989713	33778.9	39671.2	49834.5	34797.1	47123.7	40680.4	49268.1	31991.7	56885.4	46533.9	49089.3	54781.5	39377.1	41854.3	47420.3	25293.7	35445.4	31582.5	34252.3	32951.5	31059.7	40693.8	28916.7	32015.1	36441.3	37840.3	32972.1	26111.8	36739.7	27787.8
A0A1D6IPN3	Phospholipase D	99.8853	0.00397792	0.909138	28441.7	27769.5		56916.3			32599.6		22219.6										19995.7		74670.8			48189.1			231487	31877	35572	11519.9
A0A1D6IPQ1	Eukaryotic aspartyl protease family protein	54.3041	0.000944072	0.988216												40346.7			41686.5	151289	127926	140200	136253	647.783	49213	140788	137878	54549.5	154619	97693.2	148810	83089.8	158330	74217.3
A0A1D6IPQ7	SNARE-like superfamily protein	18.9488	0.00428305	0.897244	10518.6	10553.2		11506.4		6775.35		8244.31				8775.92	7238.75	8207.05					10525.4	17011.9	11928.1	9908.06	9035.93						9022.16	13739.7
A0A1D6IQY0	2-isopropylmalate synthase	68.0624	0.000795405	1.01455	125579	78928.5	73487.7	159100	68898	62109	104450	101489	87316.9	53236.2	46985.6	34623.1	56198.5	37978.8	46145.1	49661.7	41505.1	34577	44706.1	19929.5	65127.1	31172.1	53952	36365.6	35636.7	43344.1	39751.8	59698.9	28129.6	50393.2
A0A1D6IR85	Aladin	24.8082	0.00883237	0.8811	28600.7	25208.9	28484	18767.9	3685.33		23984.6	24279.7	25460.9				25401.7								27910.1	22229.2		21834				24342.8
A0A1D6IRU5	Putative phototropic-resoponsive NPH3 family protein	67.2489	0.000995079	0.984674	17059	11858.9	11349.7	26610.6	13925.4	11239.4	9974.54		10852.2	4905.44	4831.59	6563.91	12536.2	8919.94	6104.25								10776.4
A0A1D6IS36	Uncharacterized protein	137.373	0.00111263	0.977492	16458	18545.3	12969.4	27513	9773.58	13227.2	18447.3	15350.3	15915.3	13894.9	12114.6	11188.7	16214.9	10438.4	10078.2
A0A1D6IT99	ACT domain-containing protein ACR12	30.1635	0.000795405	1.02814	105766	91473.1	91100	107945	128407	126856	87517.1	128164	86083.6	56589.1	96447.7	86240.6	118983	106284	103740	85088	86692.7	93160.1	71394.9	72870.1	55448.5	60614.1	57823.3	79758.6	58266.3	65928.3	51965.7	64256.3	62140.6	88439.9
A0A1D6ITB4	Signal recognition particle 54 kDa protein chloroplastic	62.0501	0.000795405	1.02965	505615	537965	557304	494254	525134	584123	504779	479250	490928	593834	518875	512255	520383	558427	530450	596500	692133	547292	582924	581234	537502	440297	610242	573341	587724	558648	552193	477588	576188	508354
A0A1D6ITJ7	Putative NAC domain transcription factor superfamily protein	54.6866	0.00104965	0.981007	66348	90491.4	128700	62115.8	103597	102386	70492.4	86471.4	113948	139474	121109	138986	76612.7	104485	97287.6	113584	105174	96028.8	111406	117056	91499	123288	93291.4	98236.7	117189	134039	84726.2	66045.1	93036.8	88742.3
A0A1D6ITS1	Salt stress-induced protein	13.4531	0.000795405	1.02428	1.73436e+06	1.37854e+06	1.3684e+06	2002292	1.47939e+06	1.30219e+06	1.28972e+06	1.55459e+06	1.59264e+06	1.72619e+06	1.29484e+06	1.42072e+06	1.03313e+06	1.59645e+06	1215544	1.09111e+06	1.24995e+06	1.37389e+06	1.73684e+06	1.32492e+06	1.43501e+06	1.49127e+06	1.49953e+06	1.51721e+06	1.38173e+06	1.83367e+06	1.63062e+06	1.51454e+06	1.35663e+06	1.44565e+06
A0A1D6IU01	Long chain acyl-CoA synthetase 9 chloroplastic	72.0681	0.000819656	1.00212	60366.9	54919	69014.4	83467.5	40675.6	40192.7	66014.7	40842	45131.7	32174.7	44236.8	23904.8	40858.4	49777.3	32006.6	46111.5	16647.7	109119	20090.3	149481	43951.4	23270.4	41566	43807.3	85668.1	60988	51236.7	51069.3	39700.6	42833.6
A0A1D6IU51	Polynucleotide adenylyltransferase family protein	71.0477	0.00404009	0.902428	50973.3	23145.8					12323.1				7506.61					5888.63							16472.9	17342.1	12054.7	19800	16623.2	15126.6	27436.6	12041.6
A0A1D6IU79	Aspartyl protease APCB1	50.8139	0.00140115	0.96397	52470	51295.5	49856.8		32383.5	39224.7	39588.2	43887	70489.6	51425	43951.2	60421.8	40969.7	46113.8	33747.8	35277.5	24025.2	36446.4	35314.6		27755.3	32554.8	27366.9	34009.6	29347.1	28354	25151.6	26386.2	20598.7
A0A1D6IU85	L-ascorbate peroxidase	35.2279	0.000795405	1.01024	52822.3	131052	139892	112154	149949	153178	126107	151514	115299	111862	119110	153544	55311.6	116670	129553	53385.8	57007.5	46682.8	69084.4	47228.1	74851.4	56562.3	61919.3	81878	44541.9	43771.2	52532.6	49964.2	52124.1	52451.5
A0A1D6IUF2	Laccase	63.625	0.00151277	0.95896	47174.7			56545.8				38069	104562	45959.3		83777.4			9472.26
A0A1D6IUP7	Aminopeptidase	58.5594	0.000800526	1.00617	35301.1	81482.1	79531.6	86279.4	27461	19603.8	43419.6	31447.7	99714.1	17030.6	19931.9	16952.2	27765	22540.3	19753.5	23040	20230.2	21867.3	25846.2	11297.5	40483	21060.5	38783.5	33760.7	26417.1	35047.9	36332.4	110885	30689.4	32217.2
A0A1D6IUS9	ABC transporter F family member 1	50.5989	0.00387685	0.926397	40275.3	14516.4	41179.5	22187.5	41461.8	35660.5	18447.6	12684.9	38586.9	48718.2			29248.4								49466.7		32811.6			59728.1	56506.6
A0A1D6IUU6	2-oxoisovalerate dehydrogenase subunit alpha 2 mitochondrial	41.2708	0.000921209	0.990295	141589	120475	5195.12	145701	110809	115644	139092	32597.5	99167.3	37931	137969	29967.1	133227	113462	60253.5	242212		116869	6680.16		52179.5	86533.6	12051.6	18277.4	21414.2	16809.7	106494	21102.2	22842.6	27147.9
A0A1D6IUV5	3'(2'),5'-bisphosphate nucleotidase	25.6971	0.0049809	0.892468	46347.4	68522.1	54274.2	70474		48498	12041.1		39905.6	59983.1		50440.8		35692.3	57317.7	30622.5	39300.3
A0A1D6IV77	Nitrilase-like protein 2	35.2915	0.00120921	0.972694	55522.7	40216.8	61018.7	53202	46692.9	31894.8	51489.6	37513.1	49214.9	50496.7	35823.6	56295.9	43174.1	41251.7	40786.2	24763.5				22123.3		41429.1	32743.8	25277.8			51772.5	29694.5	20671.4	20948.5
A0A1D6IV85	Glycine-rich protein2	14.6588	0.000842214	0.999023	57187.8	59580.2	75168.4	39596	80863.2	101072	60342	85204.9	68631.7	138197	81888.6	115972	84066.2	93697.1	86882.6	82001.9	69186.8	73153.9	56486.6	88190.3	51294.8	61288.9	52780.3	60348.7	67375.4	63304.2	56714.2	72523	62805.7	61241.1
A0A1D6IVD1	Prolyl endopeptidase	86.0939	0.000873114	0.995479	147335	118132	90569.9	169045	78362.8	71582.6	140749	103023	106430	55898.8	65731.1	55002.5	87274.7	43819.3	38446.6	62743.2	22276.5	54364.6	30632.4		86881.6	47574.4	83515.8	72515.8	55005.9	68689.2	84382.8	125051	74010.4	78060.4
A0A1D6IVE7	Uncharacterized protein	51.8771	0.00382434	0.928457	257541		221230	291197	214456	87746.6	113199	214873	236514	143241		125827		93397.5	100417					102743			214495	118962		149746				12251.2
A0A1D6IVG3	GRF1-interacting factor 3	19.4359	0.00129997	0.968343			10299.5		15800	17109.6		20608.7		10561.8	11659.5	11635.5	20021.5	9941.01	18961.8
A0A1D6IVK3	Phosphoglucan water dikinase chloroplastic	121.089	0.00168855	0.952924	34722.7	45220.9	35233.8	45753.8	17198.1	43268.9	51775	22692.6	38979.5		5426.29		42703.3	349297		1.57692		188.49	14640.7		19020		91298.1			24832.8		15714.7
A0A1D6IW31	Polygalacturonase	49.3105	0.00693304	0.885938	49404.6			61062.1	46343	75015.4	56294.6	45887.1	55079.2	63376.8			13675.8		48704.9	45576.9		51352.2				48968.9	38106.1		61506.3	60413.5	41690.6	45269		32431.7
A0A1D6IWC3	Protein TIC 40 chloroplastic	18.6727	0.000795405	1.0307	176484	194419	242208	157272	243525	248651	171079	229500	209625	290606	299809	309540	238681	279625	324415	299666		223285	192032	197483	155311	200074		126245	173503		133473	120617	138899	149400
A0A1D6IWN4	Shikimate dehydrogenase	62.4258	0.000795405	1.02496	20716.3	15638.6	5375.72	24225.9	7470.45	11827.9	22469.4	12706	9043.06	5520.1		1969.58	10222.9	7141.39	5235.59									1741.13	17054.5			14470.9	43251.9	340.631
A0A1D6IWS4	Auxin-binding protein 5	28.1438	0.0012177	0.972298	63754.8	44503.7	52328.9	56189.3	42741.1	41515.6	50055.5	44905.9	48503.5	61940.3	69944.7	56837.9	55056.6	80124.7	82803.9	54787.8	84627.2		10720.3			75863		2944.53	36070.3	9727.95		63792.4		32795.1
A0A1D6IWT2	DNA binding	54.9217	0.00397792	0.909084	6482.89	6954.3		6464.25	5895.04	5658.07	7076.43	7954.58	7019.38	4849.9		7374.85	4721.08		5814.58
A0A1D6IWV9	Oxo-glutarate/malate transporter1	48.8167	0.000795405	1.02351	1.8325e+06	1.649e+06	1.59949e+06	1.84328e+06	1.30042e+06	1.63704e+06	1.43042e+06	1.15801e+06	1.31698e+06	899363	940572	735698	1124419	897063	822995	1.28008e+06	777166	1.09384e+06	1.02576e+06	502179	1.3821e+06	996542	1.29039e+06	1.11903e+06	958383	1.36389e+06	1.35796e+06	1.2691e+06	942571	1.22988e+06
A0A1D6IWW3	Mitochondrial import inner membrane translocase subunit TIM22-2	31.6084	0.00141453	0.963317	8503.78	6463.51	35175.8	9004.29	33692	9190.42	10692.9	14826.5	6967.85	5144.9	33238.5	13486.4	27660.3	60898.4	31404.5	23271.2	26412.9	11694.9	28179.1	17210.7	7708.89	14292.1	19368.5	8319.04	25636.8	10756.9	13821.9	8025.59	35134.9	15534
A0A1D6IX22	PHD finger protein ALFIN-LIKE 6	34.6726	0.00786911	0.88347	8395.68							2980.32
A0A1D6IX26	Glutathione S-transferase	21.9283	0.00448842	0.895321	12764.5	12935.3		15804.2				13524.1	10865.9	12486.8	13002.8		10922.3	12096.6	11798.9													15691.5	18017.7	16773.8
A0A1D6IYD1	Uncharacterized protein	17.1556	0.000795405	1.02531	283558	249646	168212	154160	234393	214053	253439	241885	244970	182196	220249	192372	238290	250496	271516	397238	359325	328428	271076	360238	222380	268775	249041	724258	312428	211599	251033	212135	267728	251032
A0A1D6IYD9	Pentatricopeptide repeat*-59040	68.2567	0.00397792	0.908659								5447.22	58334.4		60728.7		42816.4	39436.5	66456.5
A0A1D6IYG5	Obg-like ATPase 1	45.6306	0.000800526	1.00605	155421	132738	91281.6	167243	95107.4	85477.3	151898	115840	109246	71669.9	56113.4	51283.6	76112.6	65209.5	47878.5	69978.8	67794.1	59068.7	74552.5	37634.1	108722	67219.7	109747	89319.3	70084.9	82843.7	95169.5	108938	86767.1	87697.7
A0A1D6IYJ0	Putative leucine-rich repeat receptor-like protein kinase family protein	116.127	0.00405128	0.901789			8380.8	1972.91	6658.48											2815.36	2710.22	13653.5	3230.79	8185.13	9957.33	2906.11	7013.98	2642.31	8839.89	11197.8	3229.14	3568.07	6450.77
A0A1D6IYL7	AICAR transformylase	65.4612	0.00101841	0.983142	105136	82157.7	65681.5	109367	60516.8	51570.4	92587.8	70914.2	73767.4	63359.8	50645.3	43469.6	68832.1	46540.9	55614.5	39725.9	43077.7	42893.2	48603.8	49743.8	62452.2	45237.6	60104.3	55903.4	39970	45126.6	63366.7	66195	57663.1	23067.1
A0A1D6IYM8	UDP-N-acetylglucosamine diphosphorylase 2	53.4232	0.00260415	0.941602	45546.6	23230.2	45540.2	55677				53962.1					40625.5															51246.4	29765.8
A0A1D6IYT3	Protein-serine/threonine phosphatase	35.8851	0.0015482	0.957561	8981.72			7896.47	11851			70146.7		8089.51	3923.63		16240.4	6120.07				4899.46	12923.2		6754.6			7677.12		7349.8	5652.29	21374	19909.7	10549.9
A0A1D6IYV5	Evolutionarily conserved C-terminal region 10	65.0779	0.00187934	0.949178	71787.1	35554	73144.1	95217.2	66179.9	83325.8	43396.1	44035.4	82079.7	63833.2	71000.8	69228.3	45271.7	74185.3	57827.2	42449.9			42025.5	61440.4	41543.8		37677.8	41708.8	40569.3	43971	34799.9	43748.4		78891.6
A0A1D6IYV8	26S proteasome non-ATPase regulatory subunit 1 homolog	107.059	0.0039293	0.92322	51686.5	41089.6	31306.5	69668.3	27127.6	10814.5	60826.5	36176.7	45488.2	20021.6			22169.2						8664.91		34220.9		25979.4	26877.8			20852.8	29477.5	20101.7
A0A1D6IZ37	Heme oxygenase 1 chloroplastic	8.36046	0.00081085	1.0042	42247.8	15873.6			9721.18	19173.4		44031.1	12531.8	17293.6		9967.17	29212.3	22038.8	17349.4	238222	189474	195865	143914	213984	111232	185726	160950	171822	163442	154566	188316	164714	199310	147730
A0A1D6IZ66	Phosphopantothenate--cysteine ligase 1	31.3313	0.00778951	0.883668	314904		178290				284105	149560	21248.7	199921	240550	21885.8	377470	21613.3			262906	332771		15879.5	165510			284416		304250	290124		270124	322063
A0A1D6IZ80	Regulator of Vps4 activity in the MVB pathway protein	62.9262	0.000947952	0.987962	7455.51	10252.5	16522	12455.5	17347.6	10938.9	11234.8	19782.2	17588.5	17904	10090.3	11975.9	11408.4	11870.3		21265.6	16955.6	18310.2	14473.2	19886.6	17013.5	9703.01	11476.1	12813.4	13123.8	14237.7	14903.6	14648.4	15997.7	20918.7
A0A1D6IZQ8	Acyl-CoA-binding protein1	11.8493	0.000795405	1.01523	339122	359677	361747	268667	336928	448274	326059	554306	299888	453886	762784	512768	680130	844879	963956	498743	397588	462262	316772	615330	310681	139102	189093	184854	398200	255944	342177	303724	702602	474877
A0A1D6IZR3	Rubredoxin family protein	38.3482	0.000795405	1.0249	597320	677914	771887	502338	731448	716626	620565	490335	604842	488623	464823	534777	448522	467335	396196	1.31982e+06	1.16593e+06	1104354	1.2457e+06	1.37005e+06	1.06436e+06	1459640	1.20984e+06	1.49233e+06	1.42104e+06	1.46627e+06	1.35556e+06	1.05689e+06	1.24021e+06	1.08374e+06
A0A1D6J028	p-loop containing nucleoside triphosphate hydrolase superfamily protein	50.822	0.00149646	0.959557		32597.7		19389.5		82829.9		80193.4	38726.2	95183.3	113524	97489.1	89909.5	96970.8	108475	240748	197064	202811	196933	139483	188010	134523		199114	189984		85890.7		191858
A0A1D6J0P6	Tyrosine--tRNA ligase	42.5712	0.000795405	1.01296	49512.7	51828.5	73638.2	211906	39367.4	60403.8	52664.7	42684.4	54128.3	83015.6	72223.6	337962	344583	67540.3	57415.7	84077.1	78878	79773.8	48570.6	97438.9	49457.6	45662.7	94933.6	48269.3	61535.1	51339.2	64610.1	50153.3	163787	43305
A0A1D6J0S0	Monodehydroascorbate reductase 5 mitochondrial	52.5508	0.000795405	1.02679	580749	512368	471208	630038	525302	445056	568717	468911	460536	411276	430187	434149	392760	376093	351055	353971	396906	386138	445018	319065	537263	461133	438139	488000	398524	507655	480577	521495	493009	443457
A0A1D6J0S9	Chaperone protein dnaJ A6 chloroplastic	53.555	0.000795405	1.02977	138921	137357	138909	121213	141998	149859	128379	131170	154483	174764	150450	156459	193539	157751	151298	78420.4	88914.2	83972.3	93728.4	93291.6	100047	74917	90748.1	100058	77885.1	56144.1	81381.7	83355	69397.7	75627
A0A1D6J1P7	PTI1-like tyrosine-protein kinase 3	37.0204	0.00131533	0.967662			20394.2	59608.2		51801.2		31164.5	43104.9	59731	49293.9	53696	55449.1	46752.7	50895	51828.9		38380.9	41365.2	56634.3	44374	50246.9	40933.9	51643.8	34544.5	69400.1		60127.3
A0A1D6J2N4	Glyoxylate/hydroxypyruvate reductase HPR3	34.9461	0.0037866	0.929666	15552.3	19104.3		13788					93172.5			19534.3	11785.8			29099.8	28442.9	44476.3	37445.6	9019.65	37854.9	24083.9	28972.7	23665.3	43429.6	35817.2		25028.6		21171.3
A0A1D6J2N7	Arginase 1 mitochondrial	40.1919	0.000939954	0.988545	64567.6	43225.9	36529.9	70716.4	29225.6	37709.8	38181.4	39289.9	39680.8	52555.8	48635.8	57927.2	41187.5	54620.5	51114.5	68320.5	83282.1	93439.4	121687	58411.4	98961.6	103918	116390	111151	87511.7	101364	107566	126830	89758.4	93382.1
A0A1D6J321	Aconitate hydratase	97.4014	0.000795405	1.01803	323254	266700	197239	406054	174917	163184	347239	219985	210816	102026	142908	95043.7	205454	109250	114178	134504	137954	152607	149884	53008.6	243528	161220	263610	234574	170147	218270	242004	302344	211506	199421
A0A1D6J372	Bowman-Birk type trypsin inhibitor	10.368	0.00114254	0.975791	26365.2	34913.8	4540.97	31952.6	812.296	27516.2	26113.5	76093	46662.7	54810.8	64538.6	72567.1	66084.2	127613	71114.3	13014.9				36953.3		21430.4	35827.1		45158.7	49943.9	26470.1	48244.4	63496.9	69757.5
A0A1D6J381	Phosphoglycerate mutase-like protein	33.0266	0.000795405	1.02023	70903.4	68284.4	60922.4	67025.4	63803.1	62640.9	69887.9	66641.9	67135.5	75770	62988.7	61459.6	71177.1	63272.6	64903.1	57053.4	53278.3	68043.6	74297.9	58673.6	61789	70024.5	81769.8	64925.2	56049.2	39012.1	54092.2	68484.5	52073.6	57312.9
A0A1D6J391	Glycerol-3-phosphate dehydrogenase	79.2524	0.00146418	0.960982	59631.7	68114.2	49048.7	64581.7	41008.3		62779.3	60160.1	58000.2	38521	33401		46027.5	26283	22267	33752.3	28850.5	33167.9	36942.4		66303.6	51816.2	82346.3	38361.7	39877.7	56468.1	75628.4	86862.6	55824.3	51153.7
A0A1D6J3C6	Bowman-Birk type trypsin inhibitor	10.6453	0.000795405	1.02677	80868.7	58945.5	71264.1	96012.3	94424.4	71973.9	105349	230379	142810	135170	156355	177410	148523	272208	157545	50316.6	49247.8	37597.7	64441.2	93140.2	56810.6	71742.3	94784.2	83800.8	106010	115911	129390	128658	183859	192593
A0A1D6J424	Glucose-6-phosphate 1-dehydrogenase	72.8132	0.00394128	0.92018				6440.27			15590.6																			4854.96		13606
A0A1D6J4J9	Serine/arginine-rich splicing factor RS31A	31.0629	0.00394128	0.920175	29611	33859.5	55023.5	27946.6	57574.7	54144.7	37179.6	40736.9	61498.9	98303.4	63828.8	69335.1	45413.6	29754.6	79463.1		71567.4	25149.9	80858.2	66758.5	18822	34441.8	67093.9	45669	45326.3	19588.3	19188.5		21860.7
A0A1D6J4Q0	FPF1-like protein 1	18.7535	0.000795405	1.02453	173525	210192	204547	127833	248355	247018	136449	147433	142471	168150	174394	184766	119068	166265	176804	87655.1	90660.4	103129	110704	133494	92428.3	38686.3	56217.8	50059.7	62431.5	29605.2	44775.8	54635.9	40415.6	53607.4
A0A1D6J4Q8	Translation elongation factor EF1A/initiation factor IF2gamma family protein	58.9293	0.000802163	1.00506	196226	173053	137020	201078	149133	137162	192593	149671	174913	124401	185320	150437	148366	134507	151368	103841	34071.4	96044.3	44349.8	21976.4	133312	75198.5	122718	119617	99862	90410.5	90623.6	142038	101664	97049.3
A0A1D6J547	Protein disulfide isomerase11	46.6766	0.00128925	0.968921	14786.9	14673.3	4542.24	10655.8	7122.51	12598.8	19900.2	14312.6	8532.41	14014.4	14596.2	15111.5	11651.7	8626.01	11920.4	14375.2	15871.6	10873.5	8478.38	20083.1		17471.2	13501	15758.7	15509.4	14898.4	19783.1	16679.5	21694.2	15013.6
A0A1D6J5C6	Nitrate-induced NOI protein	31.3035	0.00160063	0.955556			66589.9	30973.6		11022.3	23683.4	64891.5				62862.9		75879.4	33910.4	50947.4		56768.2	49612.1	62519.7		44020	68528.2	30893.7	74304.1	55974.3	47762.1	38724.6	68404.4	41152
A0A1D6J5D2	S-adenosyl-L-methionine-dependent methyltransferase superfamily protein	40.2329	0.00853424	0.881849	501514			546699	384565		546872	61720	852756		19631.8		508371			6907.31				813488							260188	39505.2
A0A1D6J5G8	Eukaryotic translation initiation factor 3 subunit H	42.075	0.00103907	0.981789	45558.8	33092.5	32100.5	45968.2	17794.9	16726.6	27995.8	27073.9	29189.1	19533.4	27093.6	6301.08	29677.9	16096.1	17984	41148.7	31336.6	27459.6	23066.8	16279.8	43256.4	29585.2	30834.7	36450.6	20676.4	20126.8	28095.1	34371.7	25660.9	25237.6
A0A1D6J5K9	Uncharacterized protein	19.0929	0.00081085	1.00394	66826.3	93647.1	87495.9		91816.6	105689	62781.1		95158	146440	136262	155397	128178	136635	175493	103996	85173.4	99862.9	79933.3	97891.4	56785.2	83937.7	74827.5	75377.6	76265.1	81656.4	61775.7	65264.7	74879.1	79646.6
A0A1D6J5V6	Amidohydro-rel domain-containing protein	37.9805	0.000800526	1.00566	95387.1	84306.7	83336.1	94931	94493	86253.7	84949.3	89498	83927.9	71911.7	69061.9	70005.3	77115.5	70134.9	67888	59436.8	69196.6	8074.73	92679.5	55211.3	82420.5	15223	76382.8	62944.7	6979.75	81262.7	12694.8	93553		14781.2
A0A1D6J5X7	Dihydrolipoyllysine-residue succinyltransferase	44.8505	0.00326995	0.93635	24085.8	41229.9	50581.2	40572.6	22004	42552.9	25048.2	42222.3	35439.6	35737.5	49767.8		25625.5	19132.5	82134.2			19807.5	46383.7			23465.9	34783.1	50244.6	40058.9		22948.2			34335.8
A0A1D6J6W2	Ubiquitin interaction motif-containing protein	36.0679	0.00114254	0.975795	12495.8	10729.5	10240.3	14120.6		8200.39	11441.7	20392.9	8272.4	6684.47	9004.03	5098.22	652.595				4098.25	13526.3	4560.4		13095	590.765	8271.19	13772.6		578.744	11787.1	9764.16	4989.9
A0A1D6J6Z7	40S ribosomal protein S10-1	18.6709	0.000795405	1.03009	1.53313e+06	1.67609e+06	1.72437e+06	1.4334e+06	1.7274e+06	1.8376e+06	1.51162e+06	1.69538e+06	1.64901e+06	2.2021e+06	1.96384e+06	1.93125e+06	1.73514e+06	2.08864e+06	1.9938e+06	1.80695e+06	1.66218e+06	1.57249e+06	1.49582e+06	1.65313e+06	1.38626e+06	1.42085e+06	1.39564e+06	1.37953e+06	1.52507e+06	1.59002e+06	1.37163e+06	1.39655e+06	1541281	1.47283e+06
A0A1D6J727	PsbP domain-containing protein 2 chloroplastic	29.3206	0.000795405	1.01465	218217	249242	276409	208727	294410	293837	211770	214177	256455	345993	280951	344945	265375	330403	318031	172664	173796	174493	180585	208691	143468	230933	172164	180994	189368	228694	179687	164087	192724	162218
A0A1D6J770	Protein TIC 40 chloroplastic	36.0033	0.000795405	1.02029	108095	148054	161953	96073.8	183231	172202	100876	167289	152523	137548	150086	140432	113109	147199	160010	155926	114943	105790	119731	134551	126064	103500	85927	112807	88808.1	93878.4	67004.1	67119	120066	80461
A0A1D6J7P1	Gamma-glutamylcyclotransferase	28.1528	0.000873114	0.995513	29700.2	34413.8	20111.9	26687.2	28685.3	21275.7	30438.6	20360.7	50302.3	42658.2	60128.1	67919.7	43391.3	62509.4	71587.3	64494.9	52526.6	63947.8	55143.2	62071.3	50444.8	56284	63356.8	52117.7	48974.7	67497.1	57007.2	73374	56108	61855
A0A1D6J7P5	Zeaxanthin epoxidase, chloroplastic	73.9449	0.000795405	1.01062	76095.2	91529.3	89257.8	97209.7	54177.9	60888.6	78863.5	58521.4	73209.2	45687.2	59730	42737	28899.6	40221.5	33470.4	84891.4	97843.4	77891.9	103510	53988.7	114433	84841.6	107200	112698	104891	118551	136771	131911	109427	126986
A0A1D6J7S7	Uncharacterized protein	19.1559	0.000795405	1.03191	160917	124604	120279	168044	139165	105639	143409	223240	232677	263167	154938	186455	130495	189391	150648	104071	105270	68284.2	150062	133748	62434.9	196190	175580	207495	248929	262357	262437	187065	294259	275019
A0A1D6J841	General regulatory factor2	26.7587	0.000795405	1.01878	775559	783896	774195	802355	800944	774192	790500	776482	768358	1.0549e+06	963453	986260	984938	1191664	1.1869e+06	923836	946882	1.02847e+06	942949	990650	939644	899294	1.02223e+06	883873	831957	931607	893593	933586	778456	901906
A0A1D6J8A2	Sterile alpha motif (SAM) domain-containing protein	35.4779	0.00403991	0.902485	21094.2	15153.5	12929.2	20729.6	7865.92			20491.3	11963.1	20377.1	6191.33	4402.72	20235.8	17807.2								12645.9	13580.4	17595.8	19176.4			18975.3		16854.4
A0A1D6J8F5	Small nuclear ribonucleoprotein Sm D1	20.613	0.000795614	1.00947	46308.3	29889.5	32684.1	44692.7	39773.7	33286.6	52371.3	35872.7	54550.4	65611.8	57594.9	68139.4	57007.1	57541.3	64173.5	32150.4	33580.3	35609.3	43398.6	54780.1	42081	53508.2	56242.1	57901.1	51144.3	59463	45328.6	50587	49534.4	52512.3
A0A1D6J8K4	PI-PLC X domain-containing protein	41.4414	0.00615106	0.888188	8022.2		3281.09		6043.96	2713.95	4602.55	4961.36	5704.61	3649.76		5999.55		3595.42	4541.94
A0A1D6J8L5	Transglutaminase15	49.532	0.00420809	0.898303					15678.5		10119		10660											13675.9		15268.2			9855.32			13658	16586.4	10977
A0A1D6J8M8	Eukaryotic translation initiation factor 4B	63.1811	0.000795405	1.01664	181684	215185	230212	139650	272597	303599	193716	280498	231829	308770	292243	276368	230419	285315	288193	268584	240603	246146	199571	256625	164933	198865	164930	172219	204744	192796	142070	146421	224081	191438
A0A1D6J9Q7	Polyadenylate-binding protein	67.42	0.00161557	0.9551	38168.1	31815.9	25554.6	40053.1	29214.7	41719.3	25768.6	29841.8	26138.1	10313.8	52885.8	55215.4	45750.7	64440	58451.2	36917.8	37148	31968.8	33332.9	34670.3	30339	32825.6	36469.5	66136	33722.8	33790.9	37955.1	32010.6	29167.3	21107.1
A0A1D6JA01	Triglyceride lipases	95.9759	0.00106325	0.980165	23173	14687.2	14659.3	29268.3	12019.7	12274.4	22526.2	14281.2	13357.1		17800.9		19133.5			23861.2		23686.5			25906.1		17622.2	21303.7	22722.2	25344.1	18219.9	14416.4	21019.4	13869.7
A0A1D6JAW1	(+)-neomenthol dehydrogenase	33.3138	0.000795405	1.02088	364390	394694	364592	382862	360429	333265	351926	363465	343662	336658	330006	335468	361861	355786	381988	101190	100108	81821.3	67703.8	102457	86008.5	60393.4	97035.7	75133.6	69898.7	86792.7	68048.4	65665.6	65915.4	71283.3
A0A1D6JAY3	Remorin	14.4815	0.00196252	0.947913																96421.2	82609.6	67108.8	75699.6	77624.8	47277.7			34654		55579.9		38617.6	47516.2	36960.7
A0A1D6JAZ5	Vesicle-associated protein 1-1	31.9815	0.00378199	0.929824	16665.5	18151.9	18044.4	15241.8	17853.5	19180.1	21020	19906.8	17637.5	20565.9	17654.5	21606.3	20889.7	21620.4	20807.4	17417.1	20340.5	13380.9	13952.9	11914.4	16135.4		11496.6	12861.3	12533.3	8409.49
A0A1D6JD07	Putative calcium-dependent protein kinase family protein	67.2418	0.00675113	0.886455																		15563.3					7374.99				17219.6	8120.85	10666	13807.1
A0A1D6JD14	Acyl-CoA thioesterase family protein	19.6938	0.00755854	0.884266		15967.2	5418.79	28426.6			30157.9			6737.37			13431.7						16328.2			17174.4					18190.5	25408.3		9407.17
A0A1D6JDE2	UV-B-induced protein chloroplastic	46.4539	0.000841526	0.999111	133334	137005	160197	129058	159245	147523	111694	134954	140788	175827	145266	149550	147533	106028	171547	138834	153003	153504	137348	140059	146428	138245	145378	134328	129417	147774	123044	128876	111235	119593
A0A1D6JE22	Coatomer subunit epsilon	34.0299	0.000795405	1.02033	72267.8	53517.2	62991.7	65790.1	50194.4	117500	77025.6	80761.4	74417	148287	83007	194619	85530.6	77770.8	114219	87350.4	96595.6	124370	107746	96632.6	72703.8	54560.4	92318.5	44919.5	77787.6	117214	73473.6	84030.3	140929	160322
A0A1D6JEH5	Non-specific serine/threonine protein kinase	94.8164	0.00131216	0.967797	28370.3	30436.8	35857.6	41267.8	16426.8	10863.6	31137.9	35053.4	32521.1	19434.6	19976.6	30327.9	29067.4	17831.7	21370.2
A0A1D6JEU3	Starch synthase IIIb-1	132.945	0.00133192	0.966962	23609.9	51340	47629.8	31346.2	37389.3	18730	50717.6	21742.5	52843.2		40068.4					32542.7			21364.4		49640.5	13237.2	36973	38953.1			40320.3	58195.1		35243.7
A0A1D6JF19	Peroxisome biogenesis protein 22	21.8501	0.00398384	0.907569		10551.2	10532.6	5465.49	9347.87	14108.1		14587.4	14071.5	21367.8	16126.8	20655.9	13981	21797.8	21336.4	22218.1	20252.2	12408.8	14219.8	31601.3	8867.64	8836.85	4321	16119.1	17687.5	13654.3	9203.94	15134	17566.6	16570.9
A0A1D6JF41	Anthocyanidin reductase	40.0557	0.00758209	0.884202				9885.92			10930.8				12270.5	9501.71	8672.15
A0A1D6JFG0	Beta-D-xylosidase 4	68.9467	0.000795405	1.03892	28870.9	25612.1	23494.3	26127	21125.3	15843	21141.3	17156.1	21118.4	29425.8	14446.5	14863.3	21867.2	17345.8	63908.9	49903.8	65966.2	70055.5	67760.3	48890.6	55252.6	69236.7	61115.5	64284.1	57644.6	65693.4	60224.4	69443.3	41520.8	53941.4
A0A1D6JFP2	Bifunctional inhibitor/lipid-transfer protein/seed storage 2S albumin superfamily protein	20.4953	0.000795405	1.0175	765588	796254	795191	804542	653916	687923	612990	675913	634856	582555	649638	616618	712234	673768	671542	463813	525555	474337	463652	477118	414456	397334	333545	352711	546718	499038	482354	376452	605041	585504
A0A1D6JG49	6,7-dimethyl-8-ribityllumazine synthase	25.083	0.000795405	1.01356	50504.4	53683.9	52742.2	63934.3	53954.4	57840.8	52827.1	68862.3	65289.4	67163.7	76295.6	61065.7	58773.5	63372.3	66970	71604.6	54978.1	54438.3	56819	66075.5	48672.9	59046.1	51709.8	52651.1	63658.1	63421.2	71943.4	51975	74412.5	66875.4
A0A1D6JGB5	Protein KAKU4	59.5862	0.00397792	0.908716		27978.4	36206	21257.4	28926.3	33355.4				51045.2	30805.8	41576.7	23770.5		40740.5			31740			25648.6	29951.1	18784.8		23676	17295.4		25886.2
A0A1D6JGC8	Plasma membrane ATPase	108.449	0.000795405	1.03303	1.12954e+06	954814	785929	1.55062e+06	762202	721284	1.16573e+06	911382	872445	486403	623145	414211	699272	468905	443351	962038	769924	890107	899895	494805	1445902	1009201	1.47187e+06	1.3403e+06	1.10143e+06	1.50632e+06	1.54909e+06	1.91003e+06	1.42893e+06	1.39707e+06
A0A1D6JGF2	Glutamine synthetase	51.8998	0.000795405	1.02868	1.66737e+06	1.56374e+06	1.39966e+06	1.8899e+06	1617898	1.53252e+06	1.72002e+06	1.43596e+06	1.47748e+06	1.33361e+06	1.25173e+06	1.23205e+06	1289137	1.09017e+06	1.0698e+06	1.52697e+06	1.46388e+06	1.53807e+06	1.62201e+06	1372757	1.72594e+06	1.91282e+06	1.72404e+06	1.58055e+06	1.3398e+06	1.42647e+06	1.63335e+06	1.51407e+06	1.44398e+06	1.46034e+06
A0A1D6JGY3	Molybdopterin molybdenumtransferase	68.2541	0.000857804	0.997287	19765.5	22525.6		28815.9	1924.76	1517.46	16526.4	24659.7	1927.74				1907.58
A0A1D6JH24	Protein RCC2	56.3898	0.00156318	0.957031	35111.5	26580.4		41168.6	31919.7	12658.5	32830.2	18339	14522.2	12843.9		50511.5	26094.1	43390.9								47373.7	47907.3	61621.8			22025	56048		50344.4
A0A1D6JH69	SWIB complex BAF60b domain-containing protein	42.1284	0.0069685	0.885831	3983.61	38157	43878	4049.68	28557.3		2925.78	37672.1				30456.3		69817.7							31637
A0A1D6JHH7	Cysteine dioxygenase	36.0716	0.00668441	0.886642	5526.54															19434.2	19028.5	13094.8	19582	13406.3	16167.5	7947.54		10926.4	10895.6	13596.2	7514.44	13293.6		13015.4
A0A1D6JHK7	S-methyl-5-thioribose kinase	51.8311	0.000795405	1.02807	232721	210280	197683	234745	179080	191770	249392	189575	212276	202162	199812	193612	211199	199047	209955	204158	200458	215500	205822	194028	280230	224670	276172	269640	221365	265696	249475	314625	245296	247721
A0A1D6JHM3	UBX domain-containing protein	54.7157	0.00194509	0.948158	25110.5	23220.8	18545.6	31259.9	20955.1	32421.9	29115.8	25581.1	25824.6	24688.1	18303.3	21723.5	14376.6	20749.3	15669.9	13934.6	13934.8	15485.5	21539.3	23547.6	13887.2	17097.5		20921.8	20576.3	24829.4	18659.6	25476.8		16684.2
A0A1D6JHN7	Trypsin family protein	77.9793	0.000925272	0.989989	260753	20980.1	20507.4	34942.6	21638.1	268397	29129	20315.8	27153.8	19434.4	21978.6	15995.2	17499.6			26146.3	30597	28110.3	30488.4	210075	299484	30189.6	33196.7	37275.3	29837.5	36004	27294.5	45808.5	23805.7	27115.4
A0A1D6JHX0	Magnesium chelatase	150.61	0.000795405	1.0139	48961.3	36596.5	26413.5	64811.8	21577.6	29618.5	46727.3	28871.1	27340.4	11591.4	24649.8	23209.7	38304.7	22785.3	34250.3			5464.22	116993		6774.92		10923.9	76004.5	7959.02		16770.6	25854.1	13551	9082.22
A0A1D6JI11	Pyruvate kinase	56.5661	0.00102488	0.982682	65761.3	61578.5	38065.6	81216.3	39618.5	36285.2	61146.4	49415.2	46760.3	35379.4	29619.8	24934.1	46377.7	26751.3	29133.4	34003.2	19104.6	37344.9	33000.9		53864.4	21250.8	45900.3	41506.3		25769.8	46829.3	51526.4	41889.3	37040.8
A0A1D6JI62	Stem-specific protein TSJT1	27.9317	0.000795405	1.02785	201318	80465.1	100531	336272	172668	173557	117608	116211	122042	108338	74193.1	92237.3	45969.2	70632.8	52212.6	112419	123257	165173	434086	280694	282298	226413	204390	184628	158489	170828	191464	130522	104239	117123
A0A1D6JIA9	K(+) efflux antiporter 2 chloroplastic	125.956	0.00145105	0.961556	64339.2	58016.2	17367.5	83962.9	31047.8	47100.7	70042.6	52427.4	56165.8	49476.8	62453.4	48905.2	45720.6		62808.7						13911.8		24715.3	9397.32		25523.7	16993.1	23519.3		13337.3
A0A1D6JIH7	Opaque endosperm7	55.1328	0.001125	0.976868	24387.8	17176.2	9279.31	34532.4	17825.4	18634.5	28334.9	33556.4	20182.2	25818.9	22808.1	19337	21032.7	19060.1	25431.9	26094.9	25540.1	33845.7	45310.6	40925.7	50172.8	47236.1	54431.9	53212.6	44414.6	41653.7	58450	56247.3	41370.7	53628.7
A0A1D6JIK7	3-isopropylmalate dehydrogenase	37.2086	0.000795405	1.01837	79994.5	72811.3	73651.2	75246.8	72343.5	66093.7	78629.7	76316.2	79614.7	75686.5	71583.9	73461.6	76920.5	72772	77466.2	77767.4	77564.7	68001.8	77712.3	69867.8	75437.9	69165.4	70569.6	72667.5	66934	63185.9	67337.6	70537	62670.7	72025
A0A1D6JIN2	Glutamine amidotransferase	54.0028	0.00393646	0.921144	111966	30479.1		26219.1	20232.1		23557.3	26814.9	23846.4		14192.5					17506.4	19661.9					15675.4	29741.9	15805.8	22357.7	19039.3	13986.9	15236.9	14567.7
A0A1D6JIS4	Signal recognition particle 9 kDa protein	18.8421	0.00299017	0.938652	81221.1	62555.8		23249.7	47711.9		52657.2	84106.1	39187.1		107289	85712.6	33398.2							236677
A0A1D6JJ33	BTB/POZ domain-containing protein TNFAIP1 isoform 2	34.1928	0.00396761	0.913494	70000.4	50671.5	75026.7	49577.3	59460.8	55900.1	74118.7	75208.7	55087	49579.4	50054.9	48770.6	58218.9	55479	35488.3		3431.3		37848.7		34445.1		50332				223556
A0A1D6JJ37	Farnesylcysteine lyase	58.1143	0.000883721	0.994441	17826.7	15051.5	12799.2	20996.9	14229.9	19110.4	19026.8	22965.4	14877.1	17568.9	14197.2	14028	18584.1	16923.2	11365.4	9683.66	14796.3	13824.3	10510.6	14377.9	11095.8	13368.6	17970.9	16103.4	12633.4	16816.8	15473.8	12680	9694.88	14033
A0A1D6JJP0	GroES-like zinc-binding alcohol dehydrogenase family protein	39.4612	0.00140064	0.963998	31891.4	31228.1	24142	33294.4	37649.9	29137.4	51931	37978.2	35155.6	19671.3	38390		40591	38022.7	25058.8	64152.2	32274.1	21969.8	28098.2	32758.9	24487.8	62894.8	72283	73600.8	30135.4	16978.2	34279.9	83832.5	33365.6	27603.6
A0A1D6JK23	Extensin-like protein	16.7818	0.000795405	1.02294	630612	580443	597236	446345	624189	658986	427274	726458	699805	814376	778641	939259	570924	819894	768931	99723.3	76840.9		69524.2	97434.7			35166.2	48332		49966				86230.4
A0A1D6JK26	Signal recognition particle protein subunit 9	69.1487	0.00993727	0.878355	16366.8	12320.1	27017.1	18315.7	40857.1	15692.3	51907.2	44469.2	33645.6	37478.5	14330.6	9645.87	14207.6			4840.11					8001.28					10953.2	10071.5	11422.7
A0A1D6JKT2	CemA-like proton extrusion protein-related	113.643	0.000823209	1.0014	65647.3	99256.4	126830	90654.6	104313	98055.5	75989.9	61542.9	83935.3	86310	105385	107356	101016	101962	97261.5	140407	151764	109347	133263	148590	124340	117056	112249	105249	119455	159145	119356	110338	111146	114205
A0A1D6JKV2	Actin-related protein 4	38.3217	0.00117408	0.974336	52455.4	38579.3	40319.2	64866.8	43185.9	15575.6	45800.8	40757.7	44700.7	19660.4	16549	12579.4	43939.8	12561.8	12870		19043.2	16490.6	13231.9	12348.1	22885	46087.2	50106.7	33508.9	14560.1	26116.9	18661.4	37705.9	20583.2	41378.1
A0A1D6JKW7	Remorin	20.044	0.00081085	1.0038			17358.9		48943.8	33009.1				17620.7						105004	140739	80930.6	91587.8	127126	61933.5	69622.5	37526.1	56310.8	115778	70104.5	76058.6	56344.8	87610.2	67218.6
A0A1D6JKW8	Nonspecific lipid-transfer protein	9.86445	0.00137655	0.964985						62188.6	43807.4	58148.4		53917.5	30924.3	58847.8	30993.3	49317.5	66885.5	41209.3	62972.9	26818.7		10754.6
A0A1D6JLA0	Mitochondrial inner membrane protein OXA1	50.7001	0.0014476	0.961714	21855.8	22304.2	18130.5	16865.5	22505.2	22758.9	26006.2	26085.2	23999.3	18471	23004.3	10457.4	25109.9	25988.8	22848	18989.4	15541.5	18672.6	13015.2	17176.5	17361.1	12736	15607	16924.5	16196.1	15610	17329.1	16623.6	18791.5	19162.2
A0A1D6JLA4	Fusca-like protein	49.863	0.00201422	0.947236	36431.1	28501.8	14665.5	36362.6		20557.2	30866.7	23668.8	29472.1		17183.7		21922.1	16324.6	10444.8	14831.4		20763.9	17874.4	25774.4	26662	23804.7	27013	20081.8	11388.3	23342.6	21572.2	30613	18782.6	33522.8
A0A1D6JLB6	Protein-ribulosamine 3-kinase	52.7834	0.000800526	1.00636	131720	111723	122885	106583	113116	110511	107512	136761	120556	121578	97036.1	103643	97952.5	107075	98327.7	146543	152161	144716	147864	114131	181190	144424	149603	159444	143524	156825	171799	137194	123183	125796
A0A1D6JM63	Sphingoid long-chain bases kinase 2 mitochondrial	33.9787	0.00396761	0.913521	18868	17434.6	13074.9	19375.1	11923.2	9632.24	15769.9		19378.2				12255				18226.3		17691.2	16014.3	13853.9	27339.2	20668.1	25019.5	17446	21242.7	22208.8	30116.2	15578.9
A0A1D6JME4	Uncharacterized protein	44.0317	0.00394058	0.920435	109743	150637	82243.6	73829.5	144424		20170.4				21719.8		163646			95958.2	67214.6	14630.2	97709.6	51776	93352.1	50080.9	112383	81154.2	29484.2	35298.8	32950.5	43066.6	73273.1	78212.1
A0A1D6JMF9	Exosome complex exonuclease RRP44 homolog A	83.6346	0.00106603	0.979955	159777	150959	176265	101398	164877	172838	148258	117836	151373	358938	163194	336254	160814	374634	345510	424015	445268	364304	186064	279305	181421	402326	167873	190576	376057	188479	196521	123317	171851	148919
A0A1D6JMT9	Signal recognition particle 43 kDa protein chloroplastic	41.3858	0.000795405	1.0139	91679.7	91316.7	123606	65480.5	132543	125348	94599.8	112043	90926.6	100203	112307	107183	101604	104468	114102	213510	196614	155365	152673	230053	119454	128973	101227	114459	150646	102328	114271	85433.5	101209	122969
A0A1D6JMZ6	Glutathione transferase31	27.7753	0.000965818	0.986721	15028.5	28582.2	61341.6	26717.3	795184		30008	25985	26565.8		12048.4	34600.9	24931.4	24316.2		101107	429741	291254	951161	492967	527784	522821	471483	69055.1	81941.9	757505	466512	526105	718718	555073
A0A1D6JMZ9	Aconitate hydratase	106.508	0.000795405	1.01878	285394	207012	167310	375388	154271	130821	228618	183723	190945	107541	119424	77451.5	155462	96955.8	92404.3	112778	106718	97693.1	107322	61897.2	186159	129185	154530	158149	116939	158116	159428	201311	147474	150357
A0A1D6JNB0	Glutamyl-tRNA synthetase	80.8388	0.000796361	1.00872	29318.8	31568.1	23404.2	42265.7	19132.1		50806.1	18535.4	25719.4		16408.5	12727.4	25007.1	9292.7		13892.5	7078.11	5789.37	6451.74		18142.5	7510.31	18639.7	12440	8803.57	11120	11759.4	17511	14517.5	12889.1
A0A1D6JNC3	Beta-amylase	61.6366	0.000795405	1.01338	79124.1	72249.2	63115.3	55744.9	28744.8	26462.9	42530.7	39050.7	44821.4	57346.3	51693.3	37971.6	35214.1	53216.5	47499.3	53719.7	44119.8	38890.5	22376	24383.3	40516.4	38275.3	54540.2	31028.9	36983.6	75971.5	78001	74929.8	85258.6	36849.6
A0A1D6JNI4	Tankyrase 1	22.0884	0.00165161	0.954022	220351	175900	180973	137007	158418	134680	87328.5	256075	165377	242140	216715	201564	101841	217382	255800	141534	142646	120191	131541	189486		155312	110257	125444	134795	113106	8358.71	96992.7	127849
A0A1D6JNJ8	Lethal leaf-spot 1	58.1464	0.000795405	1.01999	46924.9	37671.8	27171.1	61473	28813.4	30730.6	52290.4	48397.4	42437.5	67956.1	59290.8	69412.6	35538.4	31970.7	57981	69143.4	68237.4	55234.1	55423.3	43322.8	41650.8	68934.6	76043.2	83851.7	57950.9	86366.1	114455	62337	69306.8	73626.3
A0A1D6JNK2	Uncharacterized protein	25.4521	0.00392996	0.922887		33561.8	25259.2			31052.1	25384.7	31650.6	30088.6	34648.5	26533.5	26791.3	18759.1	23535.3	28515	46068.6	31359.1	47828.1	11576.6	41104.2	25238.1	57132.3	40405	29901						23246.6
A0A1D6JNR9	Calmodulin-binding receptor-like cytoplasmic kinase 1	39.5246	0.00527172	0.891205				2934.92			15207.5									4574.4				2398.89	3397.95	5366.64	5451.22	5900.36	4620.52	4920.09	6897.07		4078.26	4543.37
A0A1D6JNS3	HR-like lesion-inducing protein-related	16.5564	0.00619299	0.888055											22029.4			36756.9		46279.1				41495.2							38758.3	17732.1
A0A1D6JNV2	Protein translocase/ protein transporter	23.634	0.000800526	1.0062	56633.3	38243.5	76889	51856.5	63864.6	65098	50930.5	73297.4	38345.5	76658.8	71701.7	88520.6	71731.8	88452.1	62858.4	83816.6	81993	75818.6	76395.8	86835	57857.9	59026.6	49495.5	53430.2	64370.7	67637	59059.1	58589.9	62952.4	59175.2
A0A1D6JNV7	Appr-1-p processing enzyme family protein	61.9137	0.00404801	0.901952	15758.8	11871.3	10207.7		13089.2					13136.6			13677.7					12318.8	14803	11718	19992.9	12981.5		11170.7				12495.9	8290.65	13378.6
A0A1D6JNW2	L-ornithine N5-acetyltransferase NATA1	32.9045	0.00126173	0.97014	37001.5	40582.6	38778.3	45213.1	55444.3	33708	42734.7	39293.5	33472.6	58841.6	47435.6	57565.3	34749.8	55487.1	68511.9	91487	67603	42366.3	37297.8	42271.8	23071.6	42320.6	47421.3	28535.7	36120	27504.7	64288.1	45780.2	43772.6	32120.1
A0A1D6JNZ0	Ribosomal large subunit pseudouridine synthase B	41.6723	0.00430426	0.896968	11530.8										10026.9	8981.18		8298.9
A0A1D6JP01	La-related protein 1C	26.9148	0.00393432	0.922474		4003.76			10419.6	14110.2	71901.6	7208.06	9500.56	73989	42822.7	12640.8	32770.5	18398	57570.2							6845.5					125615		40123.6
A0A1D6JP28	Evolutionarily conserved C-terminal region 2	75.9781	0.00426585	0.897483		22512.6						35854	32367.4	41609.5		28074.9	28247.4				20141.5					48549.5	38544.1	31704.6		34125.4	40097.4			28283.2
A0A1D6JPH1	Putative ion channel POLLUX-like 2	101.659	0.000795614	1.00987	69857.7	56695	51904.2	89331.5	59722.2	42336.2	71115.5	68985.8	50591.2		60092.2		60351.4	11479.1		26693.5	28078.1	32658.6	34091.6	19995.7	37167.4	30546.5	53708.1	58924.9	37051.1	58059.4	55420.6	59974.7	58004.4	43278
A0A1D6JPH3	Glutathione reductase	59.1904	0.000795405	1.02639	363123	297214	257095	341795	251813	236020	265938	233574	257330	261909	279539	245317	270691	270031	273585	208078	217664	242630	233151	209738	270559	254333	278398	277706	257517	287212	270576	274170	295928	255615
A0A1D6JPY6	40S ribosomal protein S28	12.0693	0.000795405	1.02788	1.34333e+06	1.68794e+06	1724216	1.03709e+06	1.35482e+06	1.55874e+06	1.46691e+06	1.38609e+06	1.47815e+06	1.52564e+06	1.71919e+06	2.06617e+06	1.95807e+06	2.37285e+06	2.15349e+06	1.92718e+06	1.78447e+06	2.52203e+06	2.31244e+06	1.72868e+06	1.78512e+06	1.22071e+06	1.24126e+06	1.42297e+06	2.38507e+06	1.76473e+06	1.99721e+06	1.82547e+06	2.71206e+06	2.29683e+06
A0A1D6JPZ4	Serine/threonine-protein phosphatase	35.5942	0.00100912	0.983841	57244.1	61158.8	51919.9	50428.5	61811.2	55519.4	62445.4	66580.2	71666.6			25662.8	39168.9		20608.8	66622.4	46857	51263.1		63984.7	53895.6	27096	65438.5	58098.9	52182.2	51034.9	31125.3	71894.3	17761.7
A0A1D6JQ22	Component of oligomeric Golgi complex 4	84.1303	0.00408621	0.900529	4153.82	2462.3		4360.43			5554.51		3571.3				4909.59													2151.13
A0A1D6JQ48	AvrRpt-cleavage domain-containing protein	11.7533	0.00232509	0.944024	23595.5		10735.8		2802.92	3881.41		16041	2792.93	5370.21	7235.7	18453.4		20736	6314.59	9906.06								21953.4
A0A1D6JQ63	Alanine--glyoxylate aminotransferase 2 homolog 1 mitochondrial	52.0148	0.00159247	0.955841	20551.9	59450.7	19306.8	14126.5		61155.9	21633		12870.8	30606.6	18334.3	41289.2	21289.4	69075	56257.1	59450.8	15929.4	115737	18017.1	12096.2		12743.4	13616.2	19588.7	20767.9	52729.9	34069	26880.6	9826.31	16425.6
A0A1D6JQ76	Polyadenylate-binding protein RBP47B	83.7345	0.00457995	0.894667	102750	86782		51125	45761.4	74354.6	8445.67		50087.5	71420.7	75993.5		47547.9	70207.9	89471.2	17332.4		72052.1		65084.2	47470.5		33674.1	17578.7	43313.6			11323.3
A0A1D6JQB3	Omega-amidase chloroplastic	24.5171	0.000872061	0.995713	97853.3	51832.6		83490.5	54171.2	77938.7	57365.6	71316	53189.4	96433.3	52467		77667.7	93382.5	81742.6	155789	171006	180806	194428	160008	199339	205293	202888	199586	158858	168414	173860	211389	147781	168736
A0A1D6JQB9	Os03g0176600-like protein	23.6598	0.000909732	0.991151	13295.4	36610.6	23537.3	9986.76	46884.2	54292	19160.8	20799.6	16840	16977.7	24123.8	23713	59306.6	46833.2	21274.7	24487.3	9734.52	21191	12487.4	15756.9	15403.3	11819.8	11934.6	11053.5	15463.4	7714.21	14796.1	12469.5	13551.1	8381.49
A0A1D6JQE3	Catalytic/ hydrolase	35.3918	0.00406095	0.901367		42317	38857.8			23194.8				15665						48129.6	47163.4	55020.6	42647.9	33325.8	60036.8	39781.6	81907.8	41790	41735.3	48322.6	54153.1	66818.9	68770.2	58888.5
A0A1D6JQF4	CTC-interacting domain 7	52.1619	0.00458856	0.894603	25943.4	28910	23362	20920.4		10852.6	33190.7	22355.2			44240.3	29399.9	18682.5	47425.9	29373.1	19985.1	10592.9		23501.7	33471.7	69320.4	29688.9	27729	19360.5		3746.48		21663.9		33701.3
A0A1D6JQQ4	Leucine-rich transmembrane protein kinase1	25.3798	0.00984661	0.878584		17543.1	24821.9		26536.6	32743.1	15432.5		25431.8	25541.2			30667	26825.6	30830.3	77049.4	64256.8	62440.7		56240.1								54406.3	44913.2	46242
A0A1D6JQR0	15-cis-phytoene desaturase, chloroplastic/chromoplastic	78.3572	0.000904754	0.99188	111993	97152.9	94019.1	123976	54536	74838.2	114208	78569.3	83553.1	35207.9	65919.9	10891.7	86353.5	39741	82931.5	20389.3	22123.5	26071.2	71862.1		77777.9	18724.4	52444	30259.6	11557.6	25559.5	50940.9	67932.1	39768.8	57483.1
A0A1D6JQY8	Uroporphyrinogen-III synthase	31.1075	0.00158702	0.956037	31709.6	30164.6	27221	37124.3	28852.4	28741.4	106049	78650.7	41199	42243.4	38695.1	39897.5	24599.6	11874.2	31899.3	28844.5	32838.4	9623.66	29046.6	69858	24834	7692.58	4318.27	24564.7	30068.3	8476.99	10449.4	25306.4	10680	22170.9
A0A1D6JR08	Vacuolar protein-sorting-associated protein 37 homolog 1	29.9217	0.00397792	0.909423		27325.3	23215.4		34479.3	37031.9		29719.3	25318.6	59201.2	43777.1	45991.8	27123.3	36867.9	56121.7	46607	40703		27272.8	24262.5	17874.2			26338.4		32798.4
A0A1D6JR11	Protein CutA chloroplastic	18.9869	0.000860368	0.996809	50841.4	44393.7	24613.8	35793.6	22860.2	27635.2	45100.3	52626.3	13239.5	48402.5	52724.3	61283.1	57933.3	78233.4	86081.1	88460.5	62811.6	83528.7	52025.9	84407.8	65122.4	42676.7	41058.8	36936.3	54836.4	44980.4	41938.4	76684.3	95959.3	78176
A0A1D6JRA9	RING-type E3 ubiquitin transferase	90.3715	0.00351792	0.933916	10087.8				10688.2	21867.3				16239.5	18615.7	20507.7	14440
A0A1D6JRH8	Methionyl-tRNA synthetase	66.6418	0.00325715	0.936475	84815.5	58793	21979.5	72062.9	7467.73	24692.3	70912.2	43299.3	62778.9		42406		27863.3	38913.8	19776.1	9481.93	16624	25008.9	10045.8	9715.59	12764	14147.4	10513.2	83634.9			10199.6	34954.3	51939.4	9104
A0A1D6JRJ5	MFP1 attachment factor 1	14.7763	0.00197017	0.947811	6085.64	10759.8	5081.23	11686.3		13930.7	18339.8	13756.3		11771.4	40172.1	11317.2	35653.7	36819.5	47319.5	13303.4	16144.9	3549.27		20036.5			8863.6						22064.6	23550.9
A0A1D6JRJ7	Mannose-1-phosphate guanylyltransferase 1	52.2753	0.00119944	0.973145	103127	82007.1	69232.5	114604	70543	41347.1	96524.2	59803	87446.5	77521.7	75873	56091.8	60146.3	52661.8	52034.6	19795.3	55364.6	45955.3	37542.3	14230.6	39303.9	54916.2	71461.6	64386.8	39422.8	74545.4	50989.3	81055.4	54472.2	46322.4
A0A1D6JRW6	Ubiquitin system component Cue protein	106.299	0.00387489	0.926652	7699.33	4171.4	3538.1	5105.18		26050.9	4677.67	3330.45	3405.14	2707.39	3731.43		3232.51						5119.61		2638.72		4193.52	1350.45		12345.7		3956.12	2552.27	1681.75
A0A1D6JS16	Cyclin-related	37.7507	0.00967231	0.879002	5647.38		12389		16496.3	16504.3		16616.9			14978.5	10768.1	14210.4	8874.53			12602.6	9247.18		31303.7
A0A1D6JS28	Outer mitochondrial membrane protein porin	29.2283	0.000795405	1.02364	679513	556077	569073	741945	686174	639698	629350	630992	601838	822438	756627	915671	696065	781277	854643	219252	250068	354677	366890	361926	348898	474348	385571	432558	336824	406034	343412	345874	329190	295373
A0A1D6JS54	ADP-ribosylation factor-like protein 8B	18.2282	0.00298396	0.938707	46543.2	35978.4	35909.5	39633.9	30560.2	34477.5	41858	51017.1	35313.5	34176	28727.2	23212.3	38664.4	21686	21456.4	35884.6	37169	55577.8	46815.4	42899.9	39997.8	30205.5	46100.4	50690.7		49802.5	52019.5	58137.3	53131.2	40836.9
A0A1D6JS55	SURF1-like protein	42.1722	0.00798411	0.883185		6748.08								21550.6	19371.8	32938.8			25776.4	11928.5	15288	13261.9	15727.1		11459.1	10683.3			14286.5	20371.6		18655.6
A0A1D6JSD8	COP9 signalosome complex subunit 4	49.4935	0.00128406	0.969166	35605.6	31363.3	27370.5	48475.2	26047.1	25122.5	39881.8	33441.4	31520.2	29573.4	33067.7	20874.1	32504.7	28684.2	29634.1	31245.5	48389	32359.3	28187.8	42012.3	34268.5	39974.6	34065.5	26162	29489.8	26815.2	29955.6	31532	30361.9	39763.6
A0A1D6JSN1	T-complex protein 1 subunit gamma	60.7332	0.000795405	1.02183	123351	92088.4	82974.9	110875	78367	71176.8	112332	81468.8	72619.9	73290	74204.6	62409.9	85670.6	66257.4	40825.3	61763.4	50960.9	70044.5	69318	24901.8	95080.5	63281.5	63365.6	53024.2	61889.6	52391.2	48596.9	88953.9	55763.9	72960.9
A0A1D6JT13	ATP synthase subunit gamma mitochondrial	41.3474	0.000795405	1.02117	280210	249528	238235	294975	228802	235983	254649	238142	249951	226755	221081	232078	232535	246603	236067	211726	204462	203253	209380	201786	235523	232396	235890	237482	212915	220737	230239	221632	189690	209474
A0A1D6JT82	Methionyl-tRNA synthetase	89.1231	0.000819626	1.00253	85615	19292.4	9055.27	84053	138647	11728.9	29339.9	84108.8	87478.7				77810.7			40686.1	29943.1	1629.53	2803.23		53852.4	4101.67	12256.1	14782.3		43436.7	11295.7	26456.1	8833.08	17603.9
A0A1D6JTD3	Sugar transport protein 13	56.6855	0.0011332	0.976329	50172.5	48334.3	29225.2	69697.7	31021.8	35195.5	68217.6	66047.2	53697.7	31262.3	37927.5	28128.1	52613.9	39123.3	24362.5	30588		22959	29524.9	20375.7	37636	34473.9	45888	47422.9	34077.1	65491.7	53582.9	64844.4	51539.2	63506.6
A0A1D6JTK4	Receptor-like serine/threonine-protein kinase	87.4709	0.00129827	0.968463	22760.6	14387.4	10228.7	19758.1	15689.5	14193.2	16478.5	12614.4	15682.8	13071.6		11683.8					13087			9313.21					13678.3		10394.6	11924.5	49614.4
A0A1D6JTN4	Glutamine synthetase	36.8755	0.000795405	1.02402	224438	218382	192356	242240	183043	170717	215284	179313	221992	229575	213914	209275	269370	246626	258090	16359.5	12539.2	15356.6	18414.3	15616.2	16096.9	17272.4	21238.8	18096.7	14010.1	12869.1	19674.4	20757.9	24437.1	21157.4
A0A1D6JTP0	Protein VAC14-like protein	82.9126	0.000795405	1.01458	104519	156660	128443	244454	117219	101150	191034	125316	134127	72222.6	85489.3	60688.3	113735	77748.4	71462.6	88229.2	94562.9	93295.8	100213	62178	150169	92747.1	142616	113194	115664	152906	144633	180279	113996	127124
A0A1D6JTR9	Nuclear pore complex protein NUP155	127.748	0.00301344	0.938459		53989.1	36554.5						53372.9	47296.3																		8641.39		11866.9
A0A1D6JUA1	Branched-chain-amino-acid aminotransferase	40.4961	0.00400219	0.90433												243625	166213		254478				157011					44170.7
A0A1D6JUA8	Maf-like protein	19.3254	0.00104965	0.981017	63288.9	112223	7710.61	108025	29426.3	89145.7	56426	62490.4	40801.1	103612	92404.9	103573	89765	39333	112035	73265.2	63108.4	84207.4	84849.5	65241.1	36259.7	8849.66	59977.1	47839.6	28614.7	41312.1	72084	34581.1	50190.5	23280.7
A0A1D6JV25	Glucan endo-13-beta-glucosidase 7	54.0857	0.00125804	0.97034	22383.5	30193.8	34631.8	13731.2	29410.6	36303.8	40960.5	33020.3	32449.2	42985.7	39334.3	40927.3	42503.9	39750.3	51133.1	44151.2	31320.5			39911.1	19341.1				18207.8	15714.6		35785
A0A1D6JVG2	NAD(P)-linked oxidoreductase superfamily protein	35.0793	0.00338809	0.935272	23486.8	23790.6					40540.4		23079	24423.6		23483.4		22758.1	24558.2	42198.4	34183.4	31824.8	21866.4	35708.7	29380.9	39261.3	27915.9	40410.6	17233.2	30074.8	37571.7	37290.9	27342.4	44381.9
A0A1D6JVK1	Translocase of chloroplast	37.4569	0.00330441	0.936049	41085.4	24687.7	47394.3	7632.8	48948.6	66341.3			56285.1	43099	24729.6	52923.3	26736.8	66281.2	66222	72139	41460.7	80431.8	64170.4	11501.1	30693.4	11084.5	31032.1	34907.8			66180.8	49917.5	24923.6
A0A1D6JVL9	Small nuclear ribonucleoprotein Sm D3	12.8661	0.000795405	1.02247	59177.3	49923.6	52677.4	53449.3	49339.5	53875.8	56462.1	63925.1	67030.2	66057	75312.5	80534.3	78124.4	87089.6	85494.4	48540.1	43526.7	52586.5	77030.5	47421.8	68970.6	76989	54357.9	86560.1	91858.5	70435.2	78888.2	64533.4	85612.2	55064.1
A0A1D6JVN8	Ribosomal protein L7Ae/L30e/S12e/Gadd45 family protein	7.90024	0.000936661	0.989059	126758	159466	180671	103598	144662	200931	115954	188271	178805	131755	152289	242808	232836	148721	195663	142054	161934	175428	129037	158176	53763				183686		124750	81871.9	115675	128281
A0A1D6JW26	Immature colon carcinoma transcript 1 protein	29.1287	0.00262637	0.941422		121377	133670		101904	118072			198261	62856.6	115397	53751.1	93926.3	115636	90931.8	136599	136192	124748		124518	21416.4	223283
A0A1D6JW41	40S ribosomal protein S20-1	13.8241	0.000795405	1.01733	484895	450865	495793	433407	492047	481795	430341	469810	547372	612510	510728	545144	434995	521383	495484	476146	472411	412069	456745	411212	432028	412944	377720	380780	462266	427926	356978	395340	368440	373971
A0A1D6JW69	V-type proton ATPase subunit a	92.9775	0.000820838	1.00159	106510	83440.6	52697.5	109956	66189.3	53188	103172	68929.1	65044.2	31580.4	34811	22651.9	55024.6	31712.1	24697	44356.8	40596.2	40224.9	46697.7	12956.6	72315.3	50836.6	83278.7	68898.5	51495.1	75515.7	76726	99174.6	66843.4	73451.4
A0A1D6JW75	Guanine-nucleotide-exchange protein	153.863	0.00106519	0.980021		2253.58		9431.61	2410.93		33810.4		1739.04				1967.51								1162.26						1531.55
A0A1D6JWI7	Beta-galactosidase	97.2007	0.000873114	0.99548	42180.3	40665.3	51190	36067.6	47445.4	40674.1	41162.8	36788.4	46115.4	45519.3	42764.6	51989.5	31426.6	39153.9	34170.3	49888	44749.2	46838.8	44075.7	40218.9	41763.5	52457.6	41771.5	42992.4	39723.3	47192.1	40775.7	43584.4	32327.9	44901.9
A0A1D6JWU4	Phospholipase A2-alpha	17.3851	0.00110946	0.977625	7270.37	15459.4	12961.9				5707.51			13308.9	21378.3	16434.8	15297.6	23915.9	28789.9
A0A1D6JX12	PYM protein	20.0356	0.00377943	0.929927	55574.5	83515	91021.9	49428.6	80085.8	79290.8		76494.8	97762.9	106508	105655	116946	90074.1	107023	131779	132517	96258	90133.4	50827.6	121688		61646.6		28372.8		115187	96239.5	79561		73413.6
A0A1D6JX93	Peroxisomal nicotinamide adenine dinucleotide carrier	33.7748	0.000795405	1.03046	1.74098e+06	1883865	2.43558e+06	1.34992e+06	2.27599e+06	2.6897e+06	1.95808e+06	2.44071e+06	2.36974e+06	3.13657e+06	2.97392e+06	3.15208e+06	2487929	2706957	3.12474e+06	2.34436e+06	2723558	1.79838e+06	2.15647e+06	2.7769e+06	1.64221e+06	2.30705e+06	1801970	1.8545e+06	2.02777e+06	770744	1.77242e+06	1.49269e+06	650563	1413235
A0A1D6JXE6	LIM domain-containing protein WLIM2b	15.7771	0.00122242	0.971935	68915.9		44590.9	41307.1	39783.9		62220	68244.7	39136.1	50471.4	55960.7	43676.5	37032.5	49299.9	45085.8	93404.2	53578.1	46448.3	37769.7	35323.2	92946.6	39553.2	69232.4	55859.6	77466.4	49692.3	59294.5	55990.8	45162.5	66738.4
A0A1D6JXF4	17.4 kDa class I heat shock protein	17.7589	0.00120689	0.972815		20006.8	11342		23529.2	28914.3		25193.8	26923.3	29584	26625.5	35433.2	24582.6	27570.7	28685.1	43830.4	43708.2	41919.5	43291.1	53493.8	38188.7	47951.8	30881.8	34086.3	42107	38614.6	32867.9	31789.7	31907.6	42093.3
A0A1D6JXJ7	D-fructose-1,6-bisphosphate 1-phosphohydrolase	44.4863	0.000795405	1.03892	1.99614e+06	1.70052e+06	1.52886e+06	1.92131e+06	1.50136e+06	1.33375e+06	1.80522e+06	1.65909e+06	1511355	1069005	1.21244e+06	1.12733e+06	1348345	1.05522e+06	1.12227e+06	1.82956e+06	1.84937e+06	1.78358e+06	1964857	1.65761e+06	2.03952e+06	2.06397e+06	2091474	1.98161e+06	1.63608e+06	1.65743e+06	1.8709e+06	1.83434e+06	1.64413e+06	1.71551e+06
A0A1D6JXL2	Serine/threonine-protein phosphatase	45.9667	0.00394817	0.918873	19948.1	11386.5		25933.2			15970.1	55090.9	9474.91		2545.04						3811.61	4908.28					7322.96							10186.2
A0A1D6JXW2	Protein TOC75-3 chloroplastic	72.5864	0.000795405	1.02479	116841	87022	72193.9	139012	71501.9	94472.8	110360	82353.3	77995.9	64071.2	37287	40796.1	57473.6	52364.1	60597.1	57587.8	69914.2	58614.2	73203.4	54470.1	68632.4	69160.4	73939.9	94362.4	84497	95737.7	103908	75317.8	86215.9	59420.6
A0A1D6JY03	Oxysterol-binding protein-related protein 3B	51.4701	0.00136104	0.965677	84625.2	80931.6	62152	94631.4	64450.5	36376.1	108172	69308.9	81140.9	73040	55131.6	57237.1	86676.5	48421.8	55314.8		83486.3	75701.6	60317.1	86775.8	70028.3	93154.6	71992	68044.4	71714.5	67168.3	86809.4	84282.4	84449.6	57692.1
A0A1D6JY27	Uncharacterized protein	35.2473	0.00098652	0.985222	16110.8	20791.6	21974.9	14237.8	16098.3	14822.5	15780.9	12404.3	9747.95	29165.2	15707	16205.1	12906.9	20753.6	11046.7	10867.7	20079.8	10483.4	24605.1	12216.8	13642.6	17168.7	9219.36	14617.5	12421.8	18097.5	11042	13029.7	14621	18080.8
A0A1D6JYG6	Photosynthetic NDH subunit of lumenal location 1 chloroplastic	25.6991	0.000795405	1.02903	597277	808019	1.15067e+06	649716	978033	987897	779771	674091	808044	841545	807010	885257	757976	906030	876975	1.69859e+06	1.62074e+06	1.53072e+06	1.62072e+06	1.82968e+06	1.44664e+06	1.66229e+06	1.47614e+06	1.60486e+06	1.61821e+06	1.76422e+06	1.4647e+06	1.39415e+06	1404259	1.41092e+06
A0A1D6JYK5	Calcium pump2	115.296	0.000874085	0.995391	97582.2	74767	47913.7	91816.6	55354.4	45451	119627	77020.6	73527.3	29072	47341.3		72195.1	31058.7	33526.9	29811.2			14659.4	120098	40758.7	28394.4	62345.4	40234.3	46670.7	57065	62262.9	87654.4	29633.2	58258.7
A0A1D6JYM2	Glutathione S-transferase L2 chloroplastic	61.3263	0.000795405	1.03285	122875	152722	125317	112692	147576	172075	177784	191819	135494	191460	187114	184206	264144	273845	268487	132190	115588	123047	81489.6	136907	91986	73131.5	87707.9	87104	86499.9	102637	112130	133142	121821	124376
A0A1D6JYN2	Protein MODIFIER OF SNC1 11	19.0372	0.000795405	1.01792	35151	36704.6	44714.1	30007.8	52258.3	99051.6	31688.2	52180.1	48417.8	80917.6	81636.1	90472.6	60763.5	82847.8	74765.5	68282.3	87140.1	70822	61045.9	72999.2	52039.2	59512.2	35774.2	47440.7	70244.7	39759.8	37995.2	46220.1	38721.1	83704.8
A0A1D6JYV8	Thioredoxin-like protein AAED1 chloroplastic	28.5207	0.000795405	1.01005	138004	169470	167944	135177	145108	160962	142466	123822	157768	150000	159867	181115	186118	178444	205877
A0A1D6JYW6	L-ascorbate peroxidase	31.1075	0.000795405	1.02008	43201	61286.7	99617.5	39195.9	61449.4	63979.5	88439.6	73631	68185.4	46276.9	58442.2	60102.7	72117.1	73473.9	80287.6	171493	168162	139471	113805	186667	134441	128172	81995.7	127159	168302	103734	153744	147140	137438	184278
A0A1D6JZ46	Isopropylmalate dehydrogenase1	29.9834	0.00088771	0.994069	78962.3	53343.8	42668.2	85643.5	69048.5	38288.7	57126.1	54818.3	54772.1	43390.2	79752.1	67300.4	55131	82212	70489.1	37249.7	65543.7	69407.8	77475.2	56030.9	61762.5	48947	64246.6	84711.7	54325.7	59782.1	49160.1	62088.4	44012.5	49080.5
A0A1D6JZ58	Rhodanese-like family protein	22.5529	0.000795405	1.03066	123282	130060	177174	111772	132724	150795	113540	93096.5	136464	128774	137269	163922	90775.4	119536	159207	303510	296465	265442	317887	296160	315719	276154	238605	273425	360481	376538	366324	309248	307588	339910
A0A1D6JZD6	Asparagine synthetase [glutamine-hydrolyzing]	64.582	0.000795405	1.03412	738252	328469	184005	742302	161154	85210.3	384986	487866	300752	206869	71497.2	59750.7	118975	64469.7	34662.6	22584	101959	74511.7	429686	103253	349524	601395	861965	658285	279543	574795	492416	288178	160437	202281
A0A1D6JZE5	Ran-binding protein 1 homolog a	24.9027	0.000795405	1.02694	201836	186683	202045	157593	214488	221160	185752	238770	209620	274058	273405	251641	221315	250105	282083	303390	296729	278668	259184	300804	237264	248450	218828	222483	236257	155150	186921	222081	216765	234564
A0A1D6JZE9	Transcription factor bHLH140	109.199	0.000795405	1.02187	63560.7	87936.4	98489.7	59547.8	101385	125263	82809.7	101795	78323.3	122352	128231	131722	128881	144156	138057	159912	122731	113639	107833	167243	91616	64664.5	66879.9	74704	98874.7	59401.1	63292.6	71795.9	87583.4	85411.8
A0A1D6JZL9	Eukaryotic translation initiation factor 2 subunit alpha	41.2825	0.00096645	0.986663	310318	16725.7	10151.5	21639.2	13212.6	12066.6	19314.9	16298.5	13021.2	8168.92	9604.82	8508	249756	7433.36	6500.88	222983	15160.2	14036.5	11596.8	11852	16236.7	12517.7	17961.6	15472.1	12217.9	13683.9	17020.1	16845.2	16030.5	14882.8
A0A1D6JZP8	Uncharacterized protein	12.371	0.00442407	0.895842			38066.6		20184.5					60508.3		34015.9		54061.3	79654.4		33611.8			182463										50320.9
A0A1D6JZU3	Pathogenesis-related protein 10	16.9002	0.00144005	0.962035	135711	128753	113306	147099	107265	115947	101287	170801	172955	193923	208326	221859	190253	269697	195647
A0A1D6K0A0	Calvin cycle protein CP12-2 chloroplastic	13.6923	0.000795405	1.03032	228155	282766	355241	248320	398320	422598	233976	392692	329815	530100	538431	583392	330311	460509	510013	600463	523262	413196	425039	516156	293401	473908	325867	380821	489444	473873	373894	283517	627624	546556
A0A1D6K0A5	Uncharacterized protein	38.703	0.00128654	0.969077	29562	33271.4	32801	26312.5	34616.4	21931.9	29959.9	49632.9	35543.1	41775.6	39065.7	40537.8	39458.5	39591.4	40325.5	34853.8	35615.6	22360.4	23090.1	25432.8	25131.2	32153.5	28280.6	21852.9	27830.3	30392.1	24656.6	22415.1	28359.9	28244.2
A0A1D6K0D4	ATP-dependent Clp protease proteolytic subunit	33.9472	0.000795405	1.02727	155969	175140	194224	135836	177828	186223	163712	185623	201297	235692	220353	205936	259536	272080	281766	124075	123487	156963	101403	186320	112032	92478.5	88839.5	94870.3	160476	134251	122043	115295	195687	146381
A0A1D6K0H2	DEAD-box ATP-dependent RNA helicase 24	83.6069	0.00395211	0.917535	2029.87	1619.85	1010.05	1985.04	563.724	886.273		8398.29	1655.82		21348.3	272113		491.898	788.664			341749	12076.7	56260.5		222874	13642.4	134310	127242	1699.38	836.011	122909	346.887	156889
A0A1D6K0R1	Chloroplast protein HCF243	48.4593	0.00098652	0.985251	55694.9	48547.9	38614.5	75837.2	16190.2	13076.4	31058.8	17914.4	77224		13317.8		11115.9	10225.2	10943.6	13102.6	48023.2	11811.4	18895.9	68241.6	30981.2	18123	40516.4	44734.3	15969.2	60537.7	27558.1	67798.3	26996.7	20944.3
A0A1D6K0R9	Chloroplast protein HCF243	68.498	0.000912997	0.990754	88838.9	94926	81580	102503	55706.4	62374.4	86325.5	75439.8	71548.8	62586.6	58628.1	66321	72196.8	52034.4	63324.1	96727.5	88596.4	99551.5	101947	75295.2	114528	110923	131290	124466	108467	145934	118143	132315	135363	114569
A0A1D6K0T8	NADH ubiquinone oxidoreductase1	19.3831	0.000800526	1.00796	64232.5	109143	109524	83005.2	117898	106877	98951.3	136237	114985	103624	109013	112587	92178.7	98936.2	120288	191204	189310	137830	140645	224283	129863	158720	113994	135053	141936	117164	131120	126641	143792	127722
A0A1D6K0V3	Putative pre-mRNA-splicing factor ATP-dependent RNA helicase DEAH3	66.3302	0.000881575	0.994701	18614.6	10450.2	18505.6	29211.8	2035.35	2412.18	29249.1	14099.2	28145.7				2380.33			3394.34	1587.76				13944.9	1296.75	4681.07	10983.8	2195.11	2469.45	8014.38	5089.99	8738.75	12303.1
A0A1D6K125	DUF3148 family protein	15.542	0.000795405	1.01813	177522	222246	281106	163408	286114	332839	189392	259040	229293	365783	358990	365996	339257	370792	464275	517436	462051	423657	384786	507530	308166	296953	269068	371414	359543	296368	251980	237409	341879	286486
A0A1D6K127	Non-reducing end alpha-L-arabinofuranosidase	73.786	0.000944072	0.988216	61144.6	46272.2	24921.6	65893.7	27940.2	44629.5	42546.3	37834.2	36660.4	46822.1	33190.5	33309.7	34388.3	24504.2	20648.8				30467.1		24080.5	23749.2	41985.9	26645.2			32203.6	34623.8	26874.4	32838.5
A0A1D6K151	Uncharacterized protein	24.9775	0.00400219	0.904382																36914.9	36683.6	39104.6		37744.2	24930.7	18058.2		31078
A0A1D6K158	ELMO/CED-12 family protein	36.7265	0.00141759	0.96312	11750.9	11753.4		13725.5	25983.2	15414.4		19534.6		9767.57	45019.6	49612.4	15434.8	25912.1	24373.1	12327.3	11163.8	11984.4	11163.9			13993.6	14503.3	18196.8		13086.7	13868	6680.15	11114.9
A0A1D6K1B9	Hydroxyproline-rich glycoprotein family protein	40.6054	0.000795405	1.03003	952461	741287	734031	781607	837215	756996	728717	793482	813634	784988	521316	542752	463413	504184	422892	784361	793036	656817	821963	627664	669654	706615	553564	537340	641258	446918	571790	550185	423680	494005
A0A1D6K1R2	Leucine-rich repeat protein kinase family protein	114.688	0.00107773	0.979283	23145.6	21975.3	15417.9	22490.2	19310.7	11661.4	19991.7	15696.8	64225.1	17846.2	14787.1	8513.94	19113.8	17113.3		23627.8		9171.85	14328.3				13765.8	16221.1		44084.5	14385.9			34707.2
A0A1D6K254	Vacuolar-sorting receptor 1	69.8421	0.000965818	0.986769	17999.5	24899.3	17892.9	18727.4	16184.2	22025.5	21072.6	26795	22542.1	35251.8	25497.1	28553.6	19803.4	16140.6	27966.2	9148.01	24357.8		20509.4	23918.2	17792.7	39335.3	18792.2	53878.9	23662.7	10827.4	14053.6	18639.7		15188.3
A0A1D6K2B5	Uroporphyrinogen decarboxylase	46.4685	0.000795614	1.00903	160832	121626	167613	129098	181937	189282	132466	161231	159555	175801	151623	164203	141244	147289	156403	338118	359711	282672	271727	340252	239821	228884	175287	201431	248547	149627	174905	166552	134747	160826
A0A1D6K2F5	Sucrose synthase 3	56.9163	0.00392996	0.922906	12817.2	7895.07		13917.2			12429.2	11278.6	9449.67				6048.29								6521.48		6202.89					9603.94
A0A1D6K2U2	Heavy metal transport/detoxification superfamily protein	49.9228	0.000795405	1.0164	32153.7	82848.8	28921.3	59400.3	48877.9	35593.1	26830.2	67965.3	68162.8	116065	52755	55106.5	71417.6	129454	85605	75836.2	78844.9	53050.7	57852.2	41668.9	16334.2	49797.4	67177	44488.7	71891.7	48096.7	47660	78150.8	63392.6	67965.6
A0A1D6K2V4	Nuclear cap-binding protein subunit 1	59.3569	0.00240824	0.943282	57336.9	60387.4	54813.5	75226.3	103531	66303.2	94726.9	83945.6	84497.9	63780	67572.3	62439.1	61985.7	60081.4	49576.6	57878.5	54706.9	53045.5		62078.5	64987.4	65401.3	80759.1	77265.2		79204.9	72426.2	83266.5		84202.3
A0A1D6K343	Beta-amylase	55.8835	0.00103495	0.981995				79559.7	65394.9	54824.9												52069.7	185355	166770	189837
A0A1D6K370	Nascent polypeptide-associated complex alpha subunit-like protein	22.5588	0.000795405	1.01547	131132	134064	148813	122712	183092	197260	125385	181575	141836	185462	200279	214069	163216	204691	195389	144843	145306	182844	138340	184339	180368	151335	177296	131403	151284	117687	131629	175607	140921	142719
A0A1D6K377	Nucleolar protein NOP56-like protein	60.8525	0.00373809	0.930781	4925.16	4784.77	17386.9	8096.88	1326.28	4609.95	10323.1	6166.74	4082.38	5421.39	4140.54	2576.83	5387.15	4528.51		4920.02	3929.27		3044.39		17048.9	2007.33	6798.01	5151.02	4049.07	2972.3	5551.68	9011.41	11109.6	6313.91
A0A1D6K3E5	NAD(P)-binding Rossmann-fold superfamily protein	36.3034	0.000800526	1.00805	42581.9	44318.2	40783.3	38302.3	37296	34343	38993.9	30783.3	38703.8	23618.8	30087.7	30158.7	37951.7	31362	29979.8	152772	153854	169124	140791	134450	149637	161730	167755	151707	133879	151230	151791	132048	140278	136222
A0A1D6K3F5	Protein DGS1 mitochondrial	65.314	0.00401361	0.903686	1393.31	1139.77	830.277	45386.7			2120.39	817.61	83463									349.381										1145.51
A0A1D6K3M9	Protein SRG1	34.3167	0.00101221	0.983712																185557	206782		198162	194473	202579	208166	205287	160607	138427	163877	181803	175301	171370	170133
A0A1D6K455	Cytochrome P450 709B2	64.648	0.00134042	0.966553	34400.6	22325	19728.4	31717.7	18044.8	14100	35798.2	29780.9	21850	11304			16901.9	12679.3
A0A1D6K483	Cystathionine gamma-synthase 1 chloroplastic	58.3305	0.00166659	0.953539	54420.3	60750.7	48597	47771.8	58293	68012.5	88330.2	65228.6	66243.7	61246	71019.5	70774.8	75631.7	50403.7	64558.1	16708.8		23554.2	20936.6		22742.3		22175
A0A1D6K495	RNA-binding protein CP29B chloroplastic	30.4448	0.000795405	1.01708	91712.2	112163	103827	47438.9	139841	168425	72788.7	115695	136192	210170	174058	193022	184281	155642	211431	33587.4	24906.8	39812.8	23807.1	27195.6	23313.8	16980.4	21233	19483.6	17564.3		12364.7	21001	16507.4	12708.1
A0A1D6K4K0	F-actin-capping protein subunit beta	24.8705	0.00697203	0.885811	4904.62			4681.38					2603.9												3454.93
A0A1D6K4K5	SAP domain-containing protein	80.7462	0.00330205	0.936075	59909.4	40036.2	69652.4	46660.9	26721	72668.4	50667.7	77093.5	47345.6	46004.6	46367	45747.1	75703.8	75824.8	89747.8	58707.8	52686.2	24575.4	66019.3	62955.7	55351.5	14846.5	21761.9			72595.4		27502.5	40645.6	13654.8
A0A1D6K4M8	Non-specific lipid transfer protein-like 1	14.9794	0.000795405	1.01185	82483.3	111520	123341	80338.5	102738	107992	91436.7	144149	105610	186689	184985	141348	118031	147492	94413.9	148364	170795	155853	109554	165793	95807.8	35661.2	52551.7	33928.7	121652	67887.3	74542.4	91997.9	104007	105577
A0A1D6K4U4	Metacaspase-3	38.0915	0.001827	0.950059	9799.93			6810.29	10601																2523.86			2321.69		2876.8
A0A1D6K500	Ribosomal protein L37	15.0897	0.000795405	1.01966	410542	257140	210987	393592	210197	220732	310926	244333	314069	399358	283202	275244	285667	255222	270408	142374	156421	175125	210775	158659	252454	234470	292099	317578	307232	218916	351484	355901	228935	245777
A0A1D6K590	1-phosphatidylinositol-3-phosphate 5-kinase	200.196	0.000986251	0.98535	90974.1	89771.2	74717.5	111241	70831.2	71533.9	117479	76370.1	75935.6		51747.9	55131.3	87030.9	61707.5	56375.9		44139	63185.8	65934.4		99332.6	55149.5	109454	99348.4	69297.4	74330.9	83707	103665	110147	69391.1
A0A1D6K5D2	Nucleoredoxin1	63.3288	0.000866475	0.996345	85285.6	78377.2	66916	72599.8	48080.4	50882.4	82233.6	65375	85433.3	68982.4	59917.1	53012.2	78557.7	64389.4	54345.9	50888.7	63896.3	61273.7	65554.5	45239.9	89455.1	59776.4	76925.8	67522.4	65624.2	77037.8	68225.1	80710.8	59644	79650.3
A0A1D6K5G9	NAD(P)-binding Rossmann-fold superfamily protein	38.3081	0.00101485	0.983534	64093.7	70894.4	74147.6	43810.2	62090.6	62100.7	53267.6	54005.1	61708.3	63773	62483.7	58067.6	55259.6	54378.1	52284.4	121648	120111	108664	99456	111734	96269.6	101019	120378	94661.3	85111	94861.5	89197.8	77838.9	69576.1	73269.8
A0A1D6K5L1	Zinc transporter 2	37.9988	0.0039696	0.912892		23547.7		27743.9	29578.7	26965	22577.7	23647.4	24198.8		27471.6	23841.8	25604.6			16270.2			20507.4	16845.3		17307.3	17826.2				19917.1	19157.5
A0A1D6K5L6	Glucose-6-phosphate 1-dehydrogenase	71.974	0.000800526	1.00676	103943	85363.7	75758.9	92713.4	95498.9	98446.4	96077.5	76851.3	105032	96436.2	101594	109763	99143.7	97247.7	107993	31956.7	39659.9	42935.4	48740.1	51397.6	60826.5	27259.5	41408.3	35995.3	36224	29953.8	32833	52688.8	44779.8	36837.2
A0A1D6K5Y7	Chaperone protein ClpB3 chloroplastic	108.861	0.000861346	0.996721	107970	203106	206471	127845	108560	107362	134372	151001	120155	163368	165546	158989	123137	101870	114807	111276	115331	131062	116854	99641.1	110895	60770.2	162226	104652	109320	159657	138326	149971	83779.8	131980
A0A1D6K5Z1	Putative ubiquitin conjugation factor E4	115.722	0.00744593	0.88455	21944.5		15556.8	21538.5				31151.9				365431	132126						187663							6977.36	104869	300529	15599
A0A1D6K639	3-oxo-Delta(45)-steroid 5-beta-reductase	44.6618	0.0010974	0.978183																41463.7	72206.8	42295.2	59759.1	60418.4	73095.7	51744.2	43257.1	45333.3	65514.4	39045	59847	49092.6	43533.3	49035.3
A0A1D6K6V8	5-oxoprolinase	136.83	0.00152167	0.958597	16158.9	13438.6	6747.89	21141	13241.4	7821.21	15941.2	17199.6	9919.86		9654.46		12185.5			12962.5	12282.2	12939.8	10234.4		9114.41	10011.2	12278.9	11531.4		16841.9	14641.7	21420.1	21660.8	8914.05
A0A1D6K6W1	Alpha,alpha-trehalase	55.4651	0.000795405	1.01019	62244.2	68035	56133	52937.7	55768.1	50271.3	61950.4	42929.7	47420.6	47564.3	45993.1	31913	45452.9	47423.3	50777.6		15643.9		14803.9	28562.1	21740.9	26901.1	22633.1	23567.2	20691.6	19064.6		28868	20350.2	20704.1
A0A1D6K750	Glutathione transferase37	30.1519	0.00394817	0.919119	27833.4			27257.8				49400.5								51117.9	93440.9	79028.4	57620.9	83055.9	79517.5	92253	60523.6	88260.2	69217	110131	110417	139828	116127	130700
A0A1D6K7J4	Protein CURVATURE THYLAKOID 1B chloroplastic	19.755	0.00081085	1.00406	193134	434912	413770	153753	328648	209666	215644	239882	300672	326942	393258	418366	179994	410787	433733	720304	669565	548076	553387	774958	520980	478698	319943	468273	844408	571638	558220	388386	883585	718812
A0A1D6K7N5	Hexose transporter	77.2818	0.000795405	1.01537	142246	127881	116821	189529	109224	112070	113327	97311.7	106083	62244.8	98692.2	72450.2	90783	74846	65012.4	114600	97868.5	117325	120615	67602.1	160505	104213	136601	126364	97094.6	135228	145758	152688	102186	98372
A0A1D6K7S4	Ubiquitin domain-containing protein DSK2b	54.3749	0.000928353	0.989705	97137.6	98264.8	116754	99606	112311	121621	86536	130414	115744	131869	134984	136651	111109	130978	121527	106485	101919	103139	96526.7	58483.3	66958.9	111073	87268.2	87325.9	89767.3	104396	75616.1	82986.6	88895.3	97657.1
A0A1D6K7T0	Putative serine/threonine-protein kinase	62.164	0.00394526	0.919485		21288.9		25411.1			30944.1	21239.6	14491.7		6616.55	11196.9	16869.4			19649.5	16769.3	16556.5	15736.1		16804.9		25380.2	18294.7			17985.4	23419.7
A0A1D6K7W1	DUF3783 domain protein	22.8213	0.00125822	0.970323		14429.4	12604.4		6987.46	14429.3	9489.3	5396.07	9697.43	14464.9	19746.5	14974.1	14070.6	20180.1	29341.7
A0A1D6K829	Late embryogenesis abundant (LEA) hydroxyproline-rich glycoprotein family	22.9797	0.00510367	0.89192	10716							13298.9	14800.1	22378.5	15638	10413		28121.8								15859.4	12071.4				7993.25	15832.9
A0A1D6K833	Branched-chain-amino-acid aminotransferase	45.2152	0.000847861	0.998351	334751	279554	222816	336321	243486	259835	279334	273170	304459	290640	237206	228454	284502	227232	217842	184032	201189	218786	261213	183028	259035	249005	281514	268583	213272	253476	246398	254618	217865	223202
A0A1D6K864	Proline dehydrogenase	52.0616	0.000886211	0.994249	104409	82406.6	71775.5	131908	90221.7	76874	81352	84201	71239.9	68101.5	38755.7	48155.3	32890.8	14512.4	10317.8	38411.1	16592.2	35356.9	100456	26530.3	214134	60877.3	46118.1	60339.4	9487.75	40128.8	200802	44399.9	30077.2	41003.4
A0A1D6K873	3-hydroxyisobutyryl-CoA hydrolase-like protein 2 mitochondrial	35.1311	0.00422325	0.898082	20690.2	28332.4		22646.1			22814.9	19724.2	53563.4		63195.1		52623.1	15212.9			12489.7			9366.34	18202.3			19417.3
A0A1D6K8P1	Protein-methionine-S-oxide reductase	28.4328	0.000795405	1.02456	720597	780316	886325	702678	837496	859486	743489	791701	877874	1.08125e+06	976676	959801	773489	949104	926539	1.36203e+06	1.22217e+06	1201373	1.12903e+06	1.2807e+06	992906	1.10078e+06	1.00983e+06	1039388	953918	952252	911087	996264	1.00356e+06	959711
A0A1D6K8P9	Nucleic acid binding protein	47.9421	0.000795405	1.01365	59574.9	57115.9	70744.7	43828.9	56742.6	58462.9	64193.1	67332.5	58287.3	77943.3	42398.1	67834.2	63857.9	49577	50906.2		59851.3	61343.3	56438.5	80988.8	54775.1	53457.6	49083.4	51452.1	54102.8	53464.7	48314.1	61560.3	52703.2	48192.2
A0A1D6K8Q7	Calcineurin B-like1	22.2424	0.00142273	0.962785		12579.8	14405.4		14958.2	17132.1	10064.3	18486.1		14591.1	14923.8	18239.9	18144.7	16840.5	19076.2	18706.4	17353.9	14957.5	11484	18356.1		16708.4		12147.8	14744.1	13826.8	9512.44	8842.83	17777.6	14743.7
A0A1D6K8T3	Beta-amylase	59.6314	0.00848727	0.881961				26487.4																	32631
A0A1D6K8X4	Haloacid dehalogenase-like hydrolase domain-containing protein Sgpp	26.0578	0.00080043	1.00815	173467	151717	185048	139114	188639	172507	221890	219442	234542	264946	217797	188932	237330	280319	253189	452027	370831	511561	397236	488912	370468	370346	438072	397921	384242	371737	414540	514387	458471	485686
A0A1D6K8X5	Uncharacterized protein	26.5594	0.000795405	1.01191	175684	176859	178333	172579	164007	163525	162582	166938	202930	183227	183688	201299	144838	165090	154876	232026	229506	229669	273094	279824	218539	275142	221288	237823	235078	237327	239125	235009	250959	240946
A0A1D6K8Y2	Tobamovirus multiplication protein 2A	19.0638	0.00185458	0.94956	110144	94203.5	119443	100237	135356	137060	87274.9	131856	125496	188968	178468	196846	126673	144417	148582	241978	189033	191462	179195	140757	138083	148482	104244	129426	161808	171028	141509	129468	119238	122418
A0A1D6K919	DnaJ homolog subfamily C GRV2	186.545	0.00220444	0.945167	13209.4	8973.35	5295.58	23974.6	14898.3	3687.02	61971.2	10142.3	6028.96		48097.1			40136	30840.4		33130.5	26359.1			4973.64	27295.8	4579.92					30350.3	5602.22
A0A1D6K9Y9	Putative inactive shikimate kinase like 2 chloroplastic	43.1636	0.00121737	0.97235	78934.4	67955.7	54488.5	73849.5	38279.2	61739.4	92792.1	64492.1	67821.2	67342.5	54448.7	64390.8	78348.3	66677.8	53542.9	55853.5	80380	80223.3	63245	61040.4	68358.9	59296.2	84739.5	54897.2			30810.2	52030.5	50517	29240.5
A0A1D6KA21	60S ribosomal protein L7-2	28.7286	0.000795405	1.03892	2.34089e+06	2289856	2.43932e+06	2.34443e+06	2.47353e+06	2.52032e+06	2.22156e+06	2.22396e+06	2.3523e+06	3.14265e+06	2.85706e+06	3.08114e+06	2.6919e+06	3104904	3.15368e+06	2.20273e+06	2.08465e+06	2.20309e+06	1.85844e+06	1.99648e+06	1.01872e+06	1.91574e+06	1.81966e+06	1.88503e+06	1.95263e+06	2249827	1776670	1.91596e+06	881417	1.73911e+06
A0A1D6KA29	Glycerol-3-phosphate acyltransferase, chloroplastic	49.9751	0.00108221	0.979016	74134.6	54512.3	31494.9	52744.8	46667.2	63408.3	82139.3	66977.6	61959.8	63919	65759.5	66940	62707.2	56227.7	61467.2	63205.1	61799.9	62363.4	55651.9	63441	47544.7	26271.5	54719.6	41945.1	50839.4	55434.8	45889.5	46235.2	37656.5	44592.7
A0A1D6KA58	26S proteasome non-ATPase regulatory subunit 13 homolog A	37.3391	0.000795405	1.01194	129891	116780	105143	150850	87832.2	132094	116528	87096.4	108897	99011.1	125694	89016	132143	111155	113367	105551	175051	110756	194309	149368	135631	132217	208798	92190.8	101450	199075	94666.4	132127	65175.4	120837
A0A1D6KA63	LrgB-like family protein	57.2737	0.000835807	0.999914	12595.7	14189.5	10864.5	17130	12653.6	9485.58	10206	4914.01	7307.68	6704.48	6662.73	5335.18	6991.24	5285.46	6577.63	10750.7	7785.98	12169.3	11061	5109.07	17029.7	9696.41	19158	16552.1	8773.8	10886.6	7688.01	20603.4	13698.6	15994.4
A0A1D6KA96	ATP-dependent Clp protease proteolytic subunit	33.9207	0.000795405	1.03158	312497	319062	441084	250456	467987	487427	309830	397538	430277	586174	540991	649136	471479	558127	642616	423344	440490	383535	355573	475463	295908	333291	263853	260327	312620	266323	228047	208834	267862	255585
A0A1D6KAA6	Protein NRT1/ PTR FAMILY 8.3	34.8315	0.00460364	0.894501	1992.33			1962.2			2801.35																				1877.16		2129.31
A0A1D6KAR5	Serine carboxypeptidase-like 19	55.793	0.000940398	0.988497		10068.4		11954.8			17304		11923.3	9497.54		17597.7	23656	21177.1				15300.8	18822.1	16174.7	30872.7	42754	40398.7	38170	30651.8	59072	47163.9	48206.8	38133.4	49442
A0A1D6KBB3	1,3-beta-glucan synthase	212.95	0.00218486	0.945371	15357.2		3117.32	11926			15876.8	8056.95													6950.31		9010.06			10512.8	12302.2	9524.4		8342.7
A0A1D6KBW7	Hsp20/alpha crystallin family protein	20.1862	0.000795405	1.02969	62361.5	64624.9	74482.2	80795.5	73841.5	82187.9	94995.2	90628.2	84930.1	102289	106695	110422	90506.7	103358	100087	51549	81335.5	56918.9	52680.3	58251.7	45719.3	60543.3	40595	36241.1	59940	54978.2	56620.3	54773	64207.7	57042.8
A0A1D6KC46	Hsp20/alpha crystallin family protein	22.6197	0.000795405	1.0289	491644	537546	635745	448061	619530	591904	537244	550955	668660	797366	734624	819840	592388	741406	689062	775759	704531	725987	681760	766642	647499	874297	645490	689276	824670	897227	652991	657356	695708	704289
A0A1D6KCC5	Deoxyribodipyrimidine photo-lyase	43.5039	0.00197328	0.947763	21878.1		10092.4	15791.6	9643.31	12918.5	802098	9582.31	9918.04		7965.95	3827.22	8552.3	4816.3			367308	400687		195151	670867	6535.81	12433.2	28543.8	443818	524684	371207		621331	31926.2
A0A1D6KCC9	Maspardin	50.504	0.00303063	0.938315	21947.5			20746.7	17533.5	18697.3	21885.8	22464.4	25734.6		24713.3	22140.7	17078.6				15785.7	16091.4					21099.6		11266.1	21147.9			14055.8
A0A1D6KCV3	NAD(P)H-hydrate epimerase	60.7935	0.00107869	0.979188	45469.3	35553.7	170513	37645.6	41271.1	34862.7	50300.4	39395.4	39453.7	46223.9	35236	37745.5	155138	38652.2	35230.5	41049.8	44488.3	51629.5	55135.6	38202	47037.7	43802.7	47053.8	59507.7	41691.3	45163.3	48588.7	49396.9	38237.2	42963.1
A0A1D6KCW2	Glyoxylate reductase	34.4977	0.000970632	0.986407	45281	36384.5	30872.4	69432.6	31223.9	32899.8	30212.7	45529.8	45483.1	54778.9	36836.2	43511.7	57652	52852.8	35138.1	15606.9	7172.46		17755.4	20339.7		14510.7	23022.9	14640	10575.7	25280.2	16203.2	37006.3	9770.29	18407.6
A0A1D6KCZ2	Alanine aminotransferase 2 mitochondrial	52.7905	0.000795405	1.02496	1.46599e+06	1.07982e+06	884910	1.28651e+06	815058	714403	1.17487e+06	887084	928463	726230	737768	565383	811820	601853	630207	764675	638750	828365	810714	511161	1057305	964263	1.58254e+06	989267	614654	780287	795688	957719	841457	787762
A0A1D6KCZ4	Callose synthase 11	85.8116	0.00777168	0.883722	156736	125650		181463	99238.9			105522	100029		39765.7		60502.8	180650	25671.9	27029.2										119718
A0A1D6KD20	RNA-binding (RRM/RBD/RNP motifs) family protein	37.2503	0.000905921	0.991698	91304.7	103034	120490	78431.5	119190	137350	96556.7	122307	122512	160278	148778	150011	120259	143942	143333	152470	142558	138027	126500	163057	104325	136235	122763	133829	149502	130350	115606	115824	127459	121720
A0A1D6KDW1	UNC93-like protein 3	42.6941	0.00375755	0.930416		105646	42727.9	2232.07		39506.4	7900.83	115593	125907	108987	79202.7	68729.8	9065.57		64971.7	75057.2	32282.2	73784.6	79366.4	65749	88035.1	70393.4	80072.4	78589.3	75842.2		79111.3	84005.9	63364.9	78219.8
A0A1D6KDX1	Diaminopimelate epimerase	33.377	0.000795614	1.0096	191674	157333	155553	162591	156489	155011	175887	163067	185217	189158	164108	154005	148709	150418	140331	141651	151498	143891	144697	122347	167244	128709	141359	140282	128834	110604	124952	161716	98292.8	116374
A0A1D6KDZ0	Shikimate kinase family protein	31.0177	0.000795405	1.03083	224308	254704	263285	185940	256386	297702	225413	246223	242494	296609	304443	303991	356317	334715	377218	270995	240345	280417	213750	285101	231186	129980	162644	152241	184008	141370	153967	170739	175278	182776
A0A1D6KE00	Thaumatin-like protein	116.511	0.000795405	1.02123	302097	292852	303915	240356	299289	297739	265943	400538	353934	470122	386504	442069	290277	355730	348177	460024	419532	394010	333096	678998	292794	407724	277609	281865	359764	319501	302247	328572	320029	365079
A0A1D6KE29	Heat shock protein 70	71.0925	0.000800526	1.00559	74607.2	70578.4	70961.7	110475	35520.3	52979.6	85696.6	63056.2	56720	33778.5	49647.5	45127.6	62333.7	44172.7	32433.9	34698.9	19996.8	40612.7	37330	7564	42762.6		44037.1	69772.5	47103.7	31422.3	32264.8	42061.9	53030.9	17705.2
A0A1D6KE47	Serine/arginine-rich SC35-like splicing factor SCL30	38.6305	0.00155597	0.957297	125802	145332	141625	105294	200439	220521	134068	189952	155136	186917	150849	163835	145099	155162	130953	252776	224887	193329	181478	225873	141966	208939	141869	156512	173282		244844	129862		72380.6
A0A1D6KE73	Asparagine synthase family protein	120.108	0.00479462	0.893385	9069.7	7731.78	8188.15	7062.57	8083.94	8714.16	7115.72		30769.3	8884.58	166793	10171.6	7480.12	8504.88		9499.78	5744.06	10117.2	9209.2		7675.06	9895.46	7355.28	6556.83	8729.85		31294.8		7656.47	63319.4
A0A1D6KE93	Purple acid phosphatase	72.3341	0.00692501	0.885962	25715.6	9353.84		18868.2	23272.7								16470.7															25666.5
A0A1D6KEA9	RNA-binding (RRM/RBD/RNP motifs) family protein	67.8527	0.00393531	0.921545	36938.8	36231.7	50014.5	31564.7	35154.1	45606	5135.85	8448.16	42558.3		3001.36	51449.4			3219.49	31723.8	57533.6				31052.5	39771.9	31963.8	57110.3	48869.8	56659.1	48310.5	36882.3	33037.5	35777.9
A0A1D6KEP0	Serine hydroxymethyltransferase	58.5469	0.00101658	0.983329	66204.3	56598.6	45513.2	66719.5	47319.8	42842.9	68599	54844.9	49963.9	39516.8	50293.9	66566.8	65860.8	47696.3	44536.5	58573.8	29236.7	44136.6	40147.1	39201.5	51863.4	34749.1	43208.7	45156	100183	29178.3	43948.4	53208.4	46027.3	52733
A0A1D6KF14	cAMP-regulated phosphoprotein 19-related protein	17.2279	0.000795405	1.02658	344423	449016	510412	308535	568420	608904	387258	582125	445674	637590	660392	652782	546593	652364	671942	626254	587087	520767	446829	649420	351436	485137	379125	395227	499984	465837	356543	359086	511844	467968
A0A1D6KF85	Zinc ion binding protein	63.7348	0.00397792	0.909889	22764.9	32957	23650	34391.7	22325.5	24919.7	31434	31465.4	19235.6	26385.3			27930.2	23391.7	26951.5														13043
A0A1D6KFC9	FAD/NAD(P)-binding oxidoreductase family protein	51.5741	0.00141776	0.963046	41507.7	13849.3		49699.9	9884.04				10918				18005.2								16006.8		10467.5	6030.09						24613.4
A0A1D6KGR4	Haloacid dehalogenase-like hydrolase (HAD) superfamily protein	46.8108	0.00146418	0.960976	17033.6	8013.01	3298.24	15474	9175.44	5157.45	12568.9	11194.2	5250.5		3304.98		5787.73			5016.81				6023.71	4591.19		5193.08	5472.77	4045.4	4892.07	9336.82	3438.98	5859.77	4249.17
A0A1D6KGT5	Lactoylglutathione lyase / glyoxalase I family protein	24.5009	0.00117772	0.97412	43961	60133.4	76913.2	40802.9	60153.6	65887.2	41985.2	49202.7	55573.2	86058.4	83787.3	84146.9	61139.5	93304.6	99953.6	101196	104478	120072	111672	95250.3	86615.2	85529.4	79562.2	84694.6	92759.5	68277.5	65816.9	79317.8	84607.2	74997.4
A0A1D6KGV8	Alpha/beta-Hydrolases superfamily protein	38.0673	0.00100163	0.984217	73805.4	78390.3	208593	92126.4	75213.8	58609.2	65418.1	72471.8	64803.7	94644.4	92795.3	93323.2	76612.9	114418	84659.6				26317.8									35050.7		16495.2
A0A1D6KH70	Sodium/hydrogen exchanger 7	108.149	0.00353184	0.933718	601969	687548	781859	570325	669290	626091	810748	758750	751096	786319	739845	780424	695288	767722	722006	1.19235e+06	932733	1.05911e+06	712328	1.19293e+06	834879	565356	776063	591009	1.01973e+06	926154	1.0388e+06	751219	1.08127e+06	925998
A0A1D6KHV7	Methyl-CpG-binding domain-containing protein 8	117.986	0.00313356	0.937521	11419.6	8695.87	6799.47	11223.8		6143.81	8181.36	7684.95	8620.69	10537.5	7565.01	5639.09		6693.99			5573.58		6793.74		5840.51	7115.13	3967.06			5101.89		8901.87
A0A1D6KHX4	Serine/arginine-rich splicing factor SC35	38.9188	0.000815154	1.00312	67447.5	65194.2	57407.1	59456.3	85131.2	78857	69883.2	94309.4	64913.9	78233.9	75563.8	83173.2	71982.2	74920.3	86834.3	100042	86467.4	64031.5	68974.3	95181.2	58993.3	60534.9	62201	71840	71877.1	46920.5	48582.5	56564.1	53132	73869.9
A0A1D6KHZ9	RNA-binding (RRM/RBD/RNP motifs) family protein	63.8249	0.00445015	0.895623						850.645				1704.7	4257.94	3230.56		7989.29	4568.15	2781.45				6027.46		4837.97								6298.13
A0A1D6KI32	Putative galactinol--sucrose galactosyltransferase 1	46.9402	0.00249578	0.942528				31771.2												46753			8326.44					4711.46
A0A1D6KI92	Peroxisome biogenesis protein 5	80.4791	0.00949735	0.879431					3713.64			6308.54					4131.38
A0A1D6KID1	Heat shock protein 90-2	77.3838	0.000795405	1.02091	99016.6	92981.8	98271	110401	90766.1	138468	106452	82735	93752.3	168177	130526	85750	100728	124917	127982		3079.19													3972.38
A0A1D6KIE5	Dirigent protein	21.7198	0.00110518	0.977807	277685	110188	83926.3	211953	72774.3	79516	84054.7	121473	148939	199853		108883	94205.4	176108	128118
A0A1D6KIN8	PfkB-like carbohydrate kinase family protein	20.6077	0.00744537	0.884555										13749.9			19730.1	20985.3	17342
A0A1D6KJ07	N-acyl-L-amino-acid amidohydrolase	49.0196	0.000798065	1.00852	100854	143082	103747	100145	127994	148124	154149	173586	111857	130979	146361	122074	191150	177109	199620	147804	120872	148267	105828	129887	96456	120969	141841	121034	71899.8	166189	114334	84270	128991	107374
A0A1D6KJ41	UvrB/uvrC motif family protein	88.2719	0.00112942	0.976556	8356.53	5999.95	4426.88	10648.7	5320.77	4924.3	10228.3	7159.28	5421.62	2255.56		2549.65	5335.45									2269.7	4628.51	3405.58	3913.49	4502.73	4747.18		5336.27	5507.16
A0A1D6KJ57	DUF1997 family protein	27.6674	0.000889649	0.993608	7953.09	6038.37	10609.5	5631.62	9179.38	22392.3	8543.34	7085.11	26615.4					30662.8		39081.5	50727.9	25638.4	35444.2	37971.2	22946.1	33386.1	24608.9	31971.1	37284.2	31169.7	38195.8	20625.5	24422.7	24237.6
A0A1D6KJA1	Chaperone protein dnaJ-related	14.5377	0.00188524	0.949059	92474.1	97659.8	123955	68044.6		94916	89072.2	77705.3		96351.9	100393	94726.8	75008.3	102404	122795	192812	188785	188232	164121	215681	172922	126122	127906	162667	184641	121000	155653	133865	209589	164189
A0A1D6KJP4	Peptidylprolyl isomerase	64.5916	0.000795405	1.01039	137615	128143	109892	130739	107290	94231.6	140906	120776	136355	111355	114053	104026	124039	114274	104362	41127.5	42223.5	43758	29455.7		72773	46074.8	71100.4	67482.4	48290.7	55515.3	62065.6	73008.6	61583.3	62708.8
A0A1D6KJP5	FK506-binding protein 2-1	106.426	0.00411317	0.899873		9854.78																23815.3		40407.6	38773.9	31026.5		28497.1		45483.4		45419.2	37292
A0A1D6KJQ7	RPM1-interacting protein 4	25.551	0.000815446	1.00299	4818.67	3670.32	5465.49	7160.55	13940.2	10312.9	6853.44	11005.5	9778.01	10220.5	6980.61	7409	7151.37	5648.95	6673.04	9616.98	9455.23	8231.56	8158.63	12999.4	5685.45	9466.53	4484.91	5705.34	7968.19	7711.72	5419.38	5523.08	6148.81	7605.21
A0A1D6KJU1	Uridine kinase	54.2591	0.00714937	0.885335		80065.1		59035.9			58175.8		42530	39431.2	49817.4		41194.2		38603.2			153996			233516							30047.6
A0A1D6KJV1	Ribosomal protein L17c	18.7325	0.000795405	1.02355	969563	864158	858518	883873	874491	1.05344e+06	794683	942672	911175	1.07248e+06	1.05488e+06	1.04394e+06	909807	1.03346e+06	1.03572e+06	1.01508e+06	1.03749e+06	884422	897119	1.14069e+06	767031	790821	850753	928586	870410	768149	808020	831168	696468	770705
A0A1D6KJV9	Sulfite oxidase1	47.517	0.000795405	1.01219	45858.2	51750.1	19699.3	21353.8	21498	50057.9	46988.4	17714.5	62246.4	16316.9	18149.5	54817.2	14791.5	40884.7	28120.2	105521	115844	93797.3	62729.1	88359.8	136000	105374	119753	120448	99053.3	120372	111938	105634	109847	111894
A0A1D6KJW6	5'-methylthioadenosine/S-adenosylhomocysteine nucleosidase 2	25.0279	0.000795405	1.02216	111145	149423	151411	109705	153013	175629	129409	124269	164598	221699	201860	243545	187158	233277	242469	124200	132129	133301	138432	153663	136050	154510	129415	136639	135631	158262	134189	132993	156506	138600
A0A1D6KJX7	Nuclear transport factor 2A	17.2528	0.000795405	1.02235	876426	859015	934474	766133	975174	1.03958e+06	842008	808796	898583	974565	966222	1.00216e+06	963416	1.0614e+06	1.0866e+06	629330	586912	684241	647096	778691	651073	673300	641398	656439	871762	829538	785075	760680	888438	835675
A0A1D6KKC7	Purple acid phosphatase	73.0238	0.00126173	0.970121	42105.3	53673.4	32255.8	17148.2	22935.3	41121.2	43452.6	29749.6	25226.1	31003.1	29732.3	26835.2	18350.8	15875	61516.2	48199.8	61367.7	26197.4	54178.8	72077.7	48193.3	30191.5	33947.4	38463.7	22117.8	16519.6	20526.3	4050.73	22302.2	26056.3
A0A1D6KKD1	Pyruvate dehydrogenase E1 component subunit beta	42.3345	0.000800526	1.00735	248090	212455	193116	240421	198981	194028	216827	225265	240078	263371	229101	223740	197934	221032	327238	254194	237084	419968	294964	212333	328642	289773	297968	261824	275149	244712	290266	313052	242377	269298
A0A1D6KKK1	MtN19-like protein	44.9199	0.00098652	0.985279	45080.6	22282.5	33951.4	23567.7	20805.4	33125.8	31885.8	36921.4	36703.3	53587.5	21909.4	25634.3	10844.3	39369.8	29893.7	36743.4	57052.3	67746.3	67759.5	122526	54353.6	101986	83896	87330.3	74546.3	88667.2	74263.9	60905.7	60701.8	53252.8
A0A1D6KKS1	Peptidylprolyl isomerase	23.8635	0.000795405	1.02602	860785	1.02489e+06	1.1997e+06	743310	1.2535e+06	1251854	890082	1089367	1183709	1.46722e+06	1.33151e+06	1.60696e+06	1.03488e+06	1.37393e+06	1366134	1.66543e+06	1.52733e+06	1.42353e+06	1.43178e+06	1.66809e+06	1.03669e+06	1519689	1.1746e+06	1.22346e+06	1.39353e+06	1.51346e+06	1.16816e+06	1.02347e+06	1.33781e+06	1303530
A0A1D6KKT1	60S ribosomal protein L38	11.0681	0.000795405	1.02823	591172	515995	580023	606849	634629	576862	617426	699912	596348	484451	802807	794306	820682	650477	922574	600654	1.14257e+06	572474	1.00732e+06	1.23109e+06	521729	1.00355e+06	556052	545035	545204	502554	512888	509456	577341	528195
A0A1D6KKT9	Haloacid dehalogenase-like hydrolase (HAD) superfamily protein	31.3449	0.0010759	0.979395	28549.6	27766.5	21283.4	28956.3	25943.8	23547.6	19605.5	25563	27114.8	29183.9	20107.9	24164.6	24690.2	21065.7	16254.7	63404.6	14526.7		15050.3			15280.6	13498.1	17037.8		13065.5	12784.2			14685.7
A0A1D6KKU1	La-related protein 6B	46.9708	0.00102759	0.982517	101817	69854.3	77189.2	63718.3	37946.2	81554.7	67762.9	58497.1	53639.2	71957.4	88000.2	64641.4	95670.1	96452.6	107434	125307	56578	38326.8	58621.2	137587	34760.4	54026.3	49227.5	50797.9	47124.7	51443.7	49339.9	40863.8		52916.9
A0A1D6KL43	Protein PHOTOSYSTEM I ASSEMBLY 2, chloroplastic	20.5897	0.000795405	1.02373	106068	141707	138840	109524	145027	148882	138481	138986	122525	163259	159146	161271	150902	152464	173564	195609	211817	183368	150633	200699	162196	155288	143267	168322	239086	156763	186161	162628	218809	186963
A0A1D6KL88	Carbonic anhydrase	32.3869	0.00393531	0.922264																									33062.4	38110.5	31070.4	30835.8
A0A1D6KLA9	3-beta hydroxysteroid dehydrogenase/isomerase	29.9184	0.000795405	1.02362	359655	363232	361837	314217	321365	362552	330614	321333	348773	403890	374394	395528	370075	414340	458153	281077	239711	302780	299753	255176	269417	229115	293825	289283	298538	317892	322453	335766	309349	327281
A0A1D6KLC6	Metal-independent phosphoserine phosphatase	36.7498	0.00385795	0.927344	14292.9	14913.3	11191.5	12448.5	12498.9	15941.6	11108.4	9512.42	13431.4	8120.72	10760.5	10349.6	14053.4	9605.14	9848.79	11385.7	10536.8	13986.3	10455.5	15936.2	12141.1	14447.7	11387.2	11662.9	12203.9	93614.4		12750.7	7767.11	10896
A0A1D6KLE0	PWWP domain protein	40.0335	0.0011616	0.97497	52257	58381.7	62352.6	72064.9	61000.2	52541.2	60038.3	67049.2	73003	161938	64457.6	62997		162477	67554.5	123443	55934.9	53971.9	56643.5	49518.7	46684.1	57667.2	50126.4	53886.4	52967.2	46799.5	56885	184112	44543.1	55818.5
A0A1D6KLF4	Ribosomal protein S5 domain 2-like superfamily protein	9.90959	0.00551847	0.890275		60075.5	47101.1		31121.7		62601.2		38986.2		41096.5		58071.9	47111.1	32373.2	19657.4		33329.2		27149.2	23922		44732.2				36097.8	39955.2
A0A1D6KLP8	PMP	33.7094	0.000969217	0.986509	10025	11467.7	14751	6108.32	12005.5	10335.6	13808.1	16833.4	17258.1	9990.78	33800.5	30083.8	15026.9	13745.6	16008		4324.35	4519.47			4541.83	4302.65				25446.7			3901.2
A0A1D6KLR7	Thiaminase2	24.5341	0.00380143	0.9292	191979	297107	256045	336957		244362	219150		305137		235146	197096					175762	190293			236279	237256	251023	132656		210798		270382
A0A1D6KLS8	7-hydroxymethyl chlorophyll a reductase chloroplastic	62.6811	0.00145832	0.961232	7125.61	6654.88	19139.6	32484		27741.6	10285.3		22484.7		15144.3	3659.81	37988.3		10121.4		14118.7	23930.2	24474.5		14167.1	21775.2	10885.5				18848.4	27775.3		16128.3
A0A1D6KM09	Peptidase M1 family protein	85.1723	0.00102488	0.982698	37189	28772.1	17725.3	44117.3	31497.1	18810.6	33628.8	32299.4	24294.5															18959.9				6772.11
A0A1D6KMC8	Dihydroxy-acid dehydratase chloroplastic	65.798	0.000795405	1.01227	84735.5	69396.7	107263	96655.9	84925.7	57226.9	54111.2	50639.8	48428.4	57796.1	61160.6	65831.8	49620.8	57975.5	52220	72506.8	49935.2	60835.6	56116.6	52592.2	68980.6	60378.1	109126	58195.1	79878.4	67573.8	60247.7	83752	60611.1	69124.5
A0A1D6KMJ7	Thioredoxin family protein	20.4058	0.000939522	0.988642	25996.4	28871.6	30744.4	29115.2	33866.7	30621.2	29246.6	27109.2	24583.4	21859.7	27889.5	23309.9	27908.6	27373.4	26030.1	13613.8	26140.6	15229	26188.5	21409.7	22346.7	13166.5		22060.5	18247.7	13271	11220.8	16525
A0A1D6KMK3	Uncharacterized protein	16.2377	0.000795614	1.00976	79640.5	123704	148918	75471.9	124606	157159	92008.5	128681	100567	177456	216180	193810	182509	198752	235883	451132	358327	355405	356479	462782	242424	228714	216888	257573	404023	368368	317898	230322	395851	350741
A0A1D6KMK8	Thioredoxin family protein	39.6979	0.000819656	1.0021	24683.6	24835.9	18811.4	21411	23139.6	22149.6	24843.3	24555.3	26473.2	26546.9	20033.3	21821.1	19978.8	18411	19312.5	186987	180446	144594	170297	190625	140411	134673	108441	145586	135400	118069	122061	146801	121799	145832
A0A1D6KMS8	Vignain	27.6897	0.00382094	0.928566			112910						92350.8
A0A1D6KMT8	7,8-dihydroneopterin aldolase	14.6367	0.000819516	1.00265	84587.9	78923.2	84788.1	59612.5	78778.6	66668.2	79038.6	47354.7	94666.7	109218	101716	113838	95481	110942	123243	108561	100035	109665	91609.9	56532.7	79598.1	65757.3	74858.3	86417.5	91445.3	76598.6	70441.9	81907.8	41583	71273.1
A0A1D6KNM8	Phosphoglycerate dehydrogenase	69.425	0.00405909	0.90145	34237.1	2237.85	30012.3	36819.9	36534.6	66156.2	36822.4	43995.2	37986.9		57080.4		30045.3							83730.9
A0A1D6KNP3	Peptidylprolyl isomerase	24.5784	0.000795405	1.02181	172877	221503	266463	148852	289922	291537	168157	234022	207986	271057	289684	315697	231635	269705	284855	116011	107992	93489.5	76151.9	145273	69778.4	77701.9	50541.7	53181.5	74423.6	41241.4	27471.8	34708.1	54012.5	47999.3
A0A1D6KNW2	Protein ENHANCED DISEASE RESISTANCE 2	41.2423	0.00964099	0.879086			3681.72																		22327.1		19306.4			22558.1		8693.97
A0A1D6KP76	ATP-dependent Clp protease adapter protein CLPS1 chloroplastic	20.7608	0.00399814	0.905443	10184.7	12195.1		7850.84					10492.6	15778.9	10443.2			9674.15	12547.6	21919.7	18454.5	17404.8		21019					16929.9				18448.3	15370.5
A0A1D6KPB2	Dihydrolipoamide acetyltransferase component of pyruvate dehydrogenase complex	48.9054	0.000795405	1.03041	159028	135428	160109	155896	155542	162356	136274	121154	140643	162436	155624	168727	131506	113627	143428	83194.5	93434.8	84156.8	95552.8	76323.5	100440	126716	72013.3	84761.3	90974.5	86790.5	74811.9	76857.9	27703.8	70868.6
A0A1D6KPE2	Threonine endopeptidase	15.8583	0.00942216	0.879623						75225.5		106284		77631				67863.9		106942	102280	112194		133952		112402			108654		112073		113676
A0A1D6KPH6	Aminoaldehyde dehydrogenase 1b	55.0803	0.0015448	0.957693	47437.3	41108.7	13667.4	39047.2	12335.9		20758.2	17863.4	20983.6	7429.03	11586.9	7873.49		8762.02	8477.5	22224.4	17979.5		25073.7		30513.2	39524	25713.8	29931.9	20742.7		39791.8	20171.1
A0A1D6KPN0	Aminopeptidase	91.386	0.000800526	1.00648	15442.9	11649.7	10655.7	22376.8	6929.01	9557.21	20163.7	15808.1	7672.72	3892.96	7249.01	6426.57	8266.47	5773.9	6591.9	2591.93	9314.35	7443.12	7622.43	7541.85	6243.96	32894	12379.9	14314.5	9046.63	13135.1	16524.2	15793.3	14340.4	12883.5
A0A1D6KPV8	Splicing factor PWI domain-containing protein / RNA recognition motif (RRM)-containing protein	84.7985	0.00118394	0.973825	6086.88	7011.25	6213.36	7112.64	6609.88	7237.92	7103.03	7915.45	5140.29		4266.9		6046.76	58949.5	2865.67	5556.1	5507.25	4539.46	3489.29	5140.83	4487.84	4026.58	4638.59	5009.54	4892.44	4804.85	5723.32	5205.79	5046.81	5502.63
A0A1D6KQ78	Auxin-responsive family protein	24.7494	0.0010574	0.98056	20713.8	19028.6		25240.1	19918.7	25960.6	20599.9	12214.4	27924.5	47327.5	32489.6	38552	25166.6	41763.5	36369.7	20027.9	13448	27663.8	37627.8	28617.5	7868.14	54712.8	31959.8	29070.5		59885.7	40642.7	40803	59144	49536.4
A0A1D6KQ90	Uncharacterized protein	13.4182	0.000937798	0.988913	4477.38	6887.67	9917.13	2012.25		11241.1			14772.4	6615.56	10556.6	9364.86	4205.51	8282.27	7078.26	7387.16	6833.37	6590.01	3411.02	5491.91		4250.06	3909.3	4234.11	16655	4627.12	38754.9	8822.3	7584.67	3923.97
A0A1D6KQJ1	Dirigent protein	20.6026	0.000896455	0.992934	98332.5	70406.8	96703.5	69797.2	105203	62547.3	76298.3	64306.7	71849.8	91793.3	86018.5	86966.2	38139.6	43876	48902.9
A0A1D6KQU5	Electron transfer flavoprotein-ubiquinone oxidoreductase	67.1563	0.00396761	0.91334	42914.2	14010.5	29191.2	34157.7	21482.2	39367.1	57829.1	30813.4		18134.1	13961.9											13613.2	14662.4
A0A1D6KQU8	Cytochrome P450 family 87 subfamily A polypeptide 6	58.0425	0.00105229	0.980809	67334.1	61763.4	52838.9	93507	47899.9	37683.8	58573.1	53876.2	59533.4	41049.3	41300.2	40179.4	58682.1	49446.2	49526.3	42424.5	42680.6	40105.8	45859.1	53221.6	52346.2	60746.7	73416.5	71223.7	70977.1	117490	101108	116067	68986.5	98232.5
A0A1D6KR27	Prolyl carboxypeptidase like protein	56.1	0.000795405	1.0252	168077	158748	143514	149229	127166	131302	136060	144808	175795	191010	144588	156177	142606	163231	136092	95265.3	92454.8	93770.5	114706	96423.5	105760	95152.7	91094.2	97681	101227	102064	95650.6	88249.4	73451.6	94602.6
A0A1D6KR80	Copper transport protein family	12.5977	0.000859106	0.996981	82171.1	144472	116121	77517.2	125086	129909	123854	143957	107916	253517	218296	217877	212874	295767	226687	54283.3	77720.9	32953.8	28695.6	63740.8	9395.37	36441.1	18416.7			16331	7377.84		9514.84
A0A1D6KRE0	Membrane steroid-binding protein 1	44.0118	0.000800526	1.00751	297498	308923	325714	192308	386285	412854	351223	474532	371201	531646	452234	466864	424347	515346	510306	469254	424777	372706	309540	470580	268863	385032	310405	356684	374179	348309	325509	302256	423688	345723
A0A1D6KRT3	LanC-like protein 2	49.3609	0.00499693	0.892393	44992.8			47355.7			45558.4	31563.2			27613.4		36115.7									23231.6		32929.2
A0A1D6KRZ1	Endosomal targeting BRO1-like domain-containing protein	96.4143	0.00299296	0.938627	38297.4	51750.5	28129.7	44546.9	49791.2		30347.3	23409.7	13434.7		4409.8		51739.5	28041.9	48624.2			2002.3			25153.6	59716	2236.28			72055.5	9473.29	15674.1		58698.8
A0A1D6KS02	Nucleic acid binding protein	97.245	0.00189803	0.948862	19137.5	18892.2	11562.3	17908.5	4571.03	3030.97	26134.6	17285.4	14023.6	4585.12	19155.4	2935.25			14313.7	3983.1	1.75205e+06	4714.48	8567.59	4344.37	11855.7	5212.18	5237.86	7146.73	4429.37			4568.55	3494.58	5228.56
A0A1D6KS88	Alpha-galactosidase	38.6049	0.000795614	1.00947	191798	145312	129383	159615	115635	83024.2	129287	121924	124073	109634	81354.1	30814.4	74658	65601.2	32112	79377.7	74373.9	98858.6	82903.1	65126.5	67937.4	66100.9	40189.9	78922	38710.4	31137.2	21911.9	44245.4	34137.6	46642.2
A0A1D6KSB0	Protein TIC110 chloroplastic	111.121	0.000795405	1.01777	332447	302450	256349	414008	225514	210360	343443	243363	256871	122414	156235	106029	218376	134157	134823	189504	167503	171309	169426	99956.6	340133	143353	259584	205179	207878	260660	245913	329033	250174	245063
A0A1D6KT18	Transportin MOS14	108.154	0.000910224	0.991041	9008.83	6475.24	4669.76	11818.4	6773.5	6277.55	8348.86	7353.59	5061.99		6391.86		4949.62			2915.33					51591.7		6050.76	4690.88		1548.5		7691.7
A0A1D6KTF8	Serine/threonine protein phosphatase 2A regulatory subunit B''alpha	52.9465	0.0012398	0.971127	36110.6	31669.5	14847.7	45101.2	27084.1	27360	33471.1	31176.7	24854.3	76590.3	21759.4	22722.4	26102.9	28161.7	17424.1	439776	1.16e+06	339890	364356	386112	368166	339062	422376	532068	989484	493589	319548	285913	933773	326382
A0A1D6KTI4	Vacuolar protein sorting-associated protein 2 homolog 3	26.113	0.00150632	0.959175		54570.2	58803.5		52904.4	49992.9	31305.8	50054.5	51607.2	74143.6	78873.9	72876.2	51824.8	70717.9	75575.9	89443.7	70891.7													43293.1
A0A1D6KTT8	60S ribosomal protein L21-1	18.7638	0.000835211	1.00028	479746	661913	645272	543152	27194.8	661945	500227	425143	813978	790786	779521	552621	754062	764830	48296.3	46475.7	59549.6	94157.3	122861	322919	119703	106180	383052	341515	89225.6	128675	72638.4	388209	361207	107720
A0A1D6KTV0	Pre-mRNA-processing factor 19	55.3776	0.000884986	0.994374	55395.6	36123.1	41338.6	55565.4	36650.4	34255.3	69580.1	53186.2	34658.4	67312.6	72652.6	38992	37680.3	56317.4	52208.2	48343.6	50902.3	56193.9	55953.2		80600.8	56244.4	45048.7	52501.1	59364.7	64566.5	41994	42770.9	59822.9	62863.3
A0A1D6KTZ2	Chaperonin2	60.7359	0.000795405	1.01903	80270.8	62426.2	59422.2	77437	49972.6	105552	74647.6	68719.4	71102.5	63246.9	49642.1	45905.6	47057.3	66909.2	50067.2	87039.4			93261.7	11522.6	110194		91870.4	91362.9	82605.3	85724.5	56968.5	61758.6		89224.1
A0A1D6KU43	RNA-binding (RRM/RBD/RNP motifs) family protein	33.7368	0.00117463	0.974307	71834.8	75444.9	80946	67758.2	80030.5	59746.8	68269.6	89318.6	85174.6	91473	99828.1	96827.1	85435.8	102957	109181	70402.2	60926.5	66547.3	80482	78824.7	47065.3	89161.9	76551.2	62816.1	70240.4	63738.6	71509.7	64295.8	59237.9	66905
A0A1D6KUF0	Peroxidase	36.3952	0.00129376	0.96866	75466	40768.5	49545.8	36570.6			35670.8	69204.7	24201	52245.2						27569.8	31096.3	15590.1	16104.7	24044.9	4718.22	38502.7	17913.6	27183.7	19769.4	22013.5	26098.3	28603.3	24339.2	33409
A0A1D6KUI9	Cell division control protein 48 homolog D	89.9762	0.000795405	1.02707	401825	335921	246250	415967	227134	230157	432555	333241	307025	169325	198934	136749	235838	173031	138992	165515	181285	163484	187951	126182	281630	163059	229002	224047	211599	215363	294040	300187	258020	252418
A0A1D6KUK1	Glycosyltransferase	53.8775	0.00194759	0.948109	64853.4	50919.4	74026.5	54406.9	72119.5	55596.7	132101	56888.7	55789.9	61042.2	63872.4		89245.3	53683.6																52105.7
A0A1D6KUQ7	50S ribosomal protein L28	15.3801	0.000795405	1.02087	454151	486099	555204	414938	511396	517257	462986	435693	444770	574676	493332	478319	432791	539864	510559	623396	640201	560534	617898	589410	487670	548736	454422	516564	681759	490141	578662	418138	461140	444430
A0A1D6KUR3	Putative receptor-like protein kinase	41.4752	0.00513945	0.891762																						5469.15		119204		4663.46
A0A1D6KUT7	Cellulose synthase-like protein D3	88.7269	0.00680578	0.886297	7146534	8223806	8860082	170081	6.13209e+06	6.06679e+06	8158731	5790501	7323799	3.54792e+06	4790358	3.5778e+06	4489833	3.69339e+06	3.61536e+06	13401371	6822140	6.20751e+06	7.31265e+06	3.37373e+06	12184335	7.75726e+06	8886340	9277258	10231093	15120432	12492853	13622185	11575358	12515628
A0A1D6KUU8	Uncharacterized protein	69.3586	0.00447618	0.895412	93292.1	79414.4		85514.9	62718.3	69637.1		54377.2	74567.8	90877.9	95567.5		102943	121754
A0A1D6KV12	Chitinase 1	31.2779	0.000795405	1.01192	104645	168270	159095	123119	173270	185510	237480	97139.3	112155	290087	133398	281007	274247	312172	246044	110122	107944	165724	234303	206752	187725	336781	242885	263590	217881	363850	274908	161477	279518	311156
A0A1D6KV27	Acylamino-acid-releasing enzyme	84.9274	0.00106275	0.980207	43965.4	37431.9	28292.4	50414.2	21892.7	23444.2	40071.8	28664.9	26816	15932.2	19258.1	14752.4	36034.6	16983.1	15179.8	15371.4	11410.3	8386.9	23944.9	16975.9	37920.2	18041.6	45381.3	36317	25668.1	29233.6	35398.9	47307.9	28799.1	30445.4
A0A1D6KV95	Putative glutathione S-transferase BZ2	28.0612	0.000835807	1.00003		13605.8			10480.2	19105	27019	8627.83	15774.3	11267.8	12301.3	13099.5	78017.8	60523.1	83189.7													7806.2
A0A1D6KW12	Stress enhanced protein 1 chloroplastic	12.0202	0.00667449	0.886672									43250.5		19676.7			91311	75196.9										38838.6				173411
A0A1D6KW34	4-coumarate--CoA ligase-like 7	58.1964	0.00393531	0.922059			103299		29538.6	757303	985910	633550			44605.3	267660					5308.94	11439	110476		13621.7		56219.1	12874.2	20794	26641.5	486393	43333.4	13640.4	4823.87
A0A1D6KW67	Uncharacterized protein	14.7056	0.00403991	0.902473						9093.5							13987.7	13279.5	17259.1
A0A1D6KWE2	Inositol-1-monophosphatase	33.8109	0.000957827	0.987305	35077.7	35268	16367.8	35146.1	35996.3	34797.3	30150.1	37755.4	31781	88368.8	69453.5		30824.6	58237.9	42808.4	48355.9	2027.3	56145.6	53369.6	44357.9	12604	914.425	59520.2	52398.9	47098.6	42357.5	39096.8	52304.6	50264.9	56054.6
A0A1D6KWE6	Cytokinin riboside 5'-monophosphate phosphoribohydrolase	23.8742	0.00258033	0.941819	56425.8	52325.5	41243.2	59321.6	61832	58149.6	63582.3	8642.86	60419.1	5625.44	12081.4		110921	60748.8	7194.85		8552.36	7716.24					3750.09
A0A1D6KWI5	Chlorophyll a-b binding protein, chloroplastic	16.9094	0.000823847	1.00131	103953	139221	121075	127627	102060	121001	133388	112357	95839.3	102399	120069	136114	183407	229301	209534	147608	122092	138936	110426	134409	116453	70839	88811.5	107568	192088	211026	239199	164941	197139	247589
A0A1D6KWJ4	Heme-binding-like protein chloroplastic	34.318	0.00454855	0.894875		4895.29				5190.85		4065.95	5874.86			7016.44	4479.19	6788.33	15976					8032.24		10111.8
A0A1D6KWL1	Uncharacterized protein	13.4988	0.000795405	1.02249	150451	250150	303595	138114	179344	252751	177917	186361	212997	284868	321933	289650	249679	345730	366488	218462	180428	215889	186274	197697	188909	96630.9	96763.7	121931	352704	187920	263750	187464	356330	265497
A0A1D6KWM4	DUF21 domain-containing protein chloroplastic	73.3272	0.00414263	0.899349		13838.9		17894.2			11706.2					8484.13									23300.9							12933
A0A1D6KWP0	DEK domain-containing chromatin associated protein	49.6904	0.00122242	0.971918	26302.1	5053.29	9596.55	19895.3	67904.2	24471.1	54662	63666.1	48948.2	79517.1	83165.3	44991.5	85512.3	92850.6	86334.7									29929.1						34064.4
A0A1D6KWT7	Glycerophosphodiester phosphodiesterase	47.3411	0.000795405	1.01126	16279.8	33968.4	36129.2	27594.2	17326.9	25282.3	19940.4	26634	24476	30224	20573.3	49767.1	34336.7	51757.1	47451.6							7141.69	11912.2			17198			16207.7
A0A1D6KWW2	Subtilisin-like protease	77.7645	0.00168648	0.952985	30016.6	22213	25492	27229.6	12573.8	16794.5	9961.98		20073.4	13651.4	10712.9	7318.07	12142.6	16544.9	14319.9	52873.8	74188.7	72884.5	72053.7	47333.1	41574.2	27483.9	68179.1	33005.8	70226.9	29698.5	33513.3	17382.2	18172.4
A0A1D6KWY6	Chaperone protein dnaJ 3	43.1798	0.00314304	0.937439	69601.1	48779	82787.5	83263.7	63389.3		72166.5	84881.2	97757.7	101280	86874.9	75333	52733.1	48779.9	77056.1									28822.4	71322.4	92662.2	69773.8	60919.5		50064.4
A0A1D6KWZ8	GCK domain-containing protein	22.1318	0.00140696	0.963702		4737.5							5054.05	8232.27	9221	6165.22	4814.66	6537.89		10977.1	14394.2	8965.29	5954.49	6848.27	3716.34			5108.81
A0A1D6KX35	Ornithine aminotransferase	53.4586	0.00151553	0.958841	68786.9	78470.2	32907.8	46667.4	26433.7	34098.7	42574.2	42936.3	50852.4	31563.3	37816.1	35707.1	23493.6	41226.9	41084.1		27677.6	34835.8	23908.7	22770.3	37080.6	49442	54390.4	54055.8	32809.2	36332.2	28392	37069.8	44778.2	41649.4
A0A1D6KX97	Protein LSD1	19.8981	0.000795405	1.02187	82022.9	82398.2	60046.3	92624.5	75762	69611.6	92769.1	80109.9	88291	74973.9	83439	72774.3	90396.8	86090	89477.6	81242.5	79496.9	73847.1	81082	75560.9	85443.4	84509.4	77944	88778.6	75428.2	90164.3	92999.2	85976.6	73150.1	86402
A0A1D6KXG4	Prefoldin subunit 4	14.2959	0.00161026	0.955251	65593.5	5111.75		66702	45536.8	48381.4	38761.8	66460	23420.5	46809.1	59739.2	58365.3	36972.8	60420.7	47415.7	90017.8	52519.5	70024.8	75439.6	99855.9		58057.5	56774	75755.3	110557	77245.1	111967		108090	40864.7
A0A1D6KXI8	Calcineurin B-like3	25.8195	0.00398384	0.906846						37698.3		24609.8			36254.2	26286.2		27739.8	29720.1			50619.2	30062						45408.2				47524.2	34802.7
A0A1D6KXK5	Uncharacterized protein	10.3954	0.000795405	1.02553	110784	120700	127962	72678.9	85997.3	130880	99557.7	116106	120794	125538	149433	150789	162062	167352	206010	134169	130611	153837	106113	80786.1	148048	68014.2	67913.7	80577.8	149142	110797	130602	88935.9	157038	156771
A0A1D6KXM9	Protein pleiotropic regulatory locus 1	53.1104	0.00406403	0.901201	19075.8	9083.15		24450.7			23622.2		17816.7									11442.5					16060.9	16532.8			10960.1
A0A1D6KXQ6	Glycosyltransferase	45.6141	0.000819656	1.00228	77359.9	78295.4	69851.4	68403.7	63464.8	65416.5	72372.4	71264	59031.6	73188	54128.3	61811.3	75180.3	51188.8	298044	38764.5	388092	17631.4	31537.1	24643.2	36318.1	31790.6	34012.3	35777.3	25239.9	30187	31936.1	32368.2	25389.9	24002.3
A0A1D6KYA0	Transducin/WD40 repeat-like superfamily protein	179.359	0.00360623	0.932811	29317.3	21411.2	10559	38415.7	21911	20582.8	24775.4	6009.38	21614.4												12560.6					21237.2			13171.5
A0A1D6KYH2	Serine/threonine protein phosphatase 2A regulatory subunit	61.7549	0.00357828	0.933174			16544.5				16559.4									10949.6	10736.4	10539.8	9597.03	6962.88		10195.2	10234.9	8788.04	7720.18	7571.65	11083.7		7523.96
A0A1D6KYR8	Tetratricopeptide repeat (TPR)-like superfamily protein	92.347	0.00158975	0.955922	694586	755432	1.12496e+06	551440	1.14594e+06	1.26985e+06	374656	1.00465e+06	918285	1414481	1.48621e+06	1.50218e+06	966287	1.25889e+06	1.52115e+06	1.62698e+06	1.61768e+06	1.34991e+06	1237336	1.7741e+06	914945	1.10255e+06	806258	914177	1.17006e+06	934919	767876	592354	1.01566e+06	793461
A0A1D6KYW8	Deoxyuridine 5'-triphosphate nucleotidohydrolase	22.9344	0.00482112	0.893249			28928.8			42280.4				63877.4	46539.5		78961.6		74542.7			146218	54706.7	53472.5								72450.2	153933
A0A1D6KZ34	Protein P21	23.8025	0.000795405	1.02646	747920	549396	433786	825537	297096	395532	313748	997579	894525	1218294	1.16846e+06	1.54345e+06	1.28295e+06	2.16085e+06	1.21275e+06	115750	127560	74786.5	108544	457365	55363.2	263220	198103	136863	207205	291430	217487	471392	179619	344862
A0A1D6KZ38	Tubulin beta-3 chain	20.5989	0.00533836	0.890938	231201	167670				402179		363816	197715			324795	481141		183235				639972					512127	612727	698576	821250
A0A1D6KZG6	Magnesium transporter	55.5764	0.00387685	0.926289	28454.9	28268.5	34101.1	34880.6	23500.9	13772.4	37889.6	34157.3	30512.8	26524.3	29942.9	26871.7	23653.8	34334	35003.8	15186.6	21008.7	25853.6			17391.4	19380.2	29744	24832.7		21148.6		17276.2	22071.3	19032
A0A1D6KZH0	Protein NRT1/ PTR FAMILY 2.9	63.5889	0.0014654	0.960926	1510.91	1466.18	1135.77	15755.1	1633.8	1233.67	20431.9	1577.06	7715.35		789.366		1278.78		385.35				525.249
A0A1D6KZK6	Cox19-like CHCH family protein	9.15155	0.0010933	0.978423	3924	41804.7	3335.11		50453.6	58497.3	2891.49	67081.3	47496.7	91113.4	86718.1	90888.6	64649.1	66063.9	84665.7	47730.2	39487.4	3513.25		82359.7		1027.21			31517.5				32310.6	2494.19
A0A1D6KZM3	Uncharacterized protein	40.736	0.000795405	1.02334	86334.4	92828.4	60024.7	94700.5	93193.3	66713.5	99111	111078	72008.6	40475.3	55479.9	50035.7	81547.9	54441.7	57368.9	112640	93321	96963.6	88840.9	128404	93690.5	79345.2	86984.4	92447.9	86832.1	78248.8	90762.2	85453.3	114245	110961
A0A1D6L046	Tetratricopeptide repeat protein 38	56.5367	0.00153639	0.95804	774014	736711		745166	725583	649978	746374		742007	737710	713978	825702	721191	817864	819492	515367	611749	656904	750735		715036	405399	719129		894125	851280	1.06325e+06	764217	717972	644372
A0A1D6L077	Uncharacterized protein	20.8955	0.00121849	0.972196	51426.2	80860.1	90642.2	78694.8	67501.6	95179.4	89970.6	94851.5	92475.9	149193	120552	127514	131743	179731	111407	81344.1	64923	59091.2	60713.4	75470.2	56165.8	79741.8	51140.9	54108.6	86234.5	124912	98708.9	88137.5	131006	92074.9
A0A1D6L082	Leaf permease1	58.1076	0.0034212	0.934948	42744.2	22306.8		37810.7	23914.8	553809	36362.1	31149	14155.3				23990.7		675364	17038	11893.2		13687.5		27170.2	4766.22	33048.9	30308.6		32401.4	28331.5	46200.7	30932	32480.6
A0A1D6L096	Myelin-associated oligodendrocyte basic protein isoform 1	39.8886	0.000795405	1.01322	211995	206457	211256	197726	198090	217361	178149	172902	198071	236704	221723	245715	224757	230040	265494	241598	227168	254241	262744	255766	220018	256612	270515	264534	240337	298916	248878	244744	208159	220213
A0A1D6L0I4	Adenylosuccinate synthetase, chloroplastic	53.1708	0.000795405	1.03022	402728	357871	359973	388605	337398	323638	360815	366349	392927	387940	369264	346890	349843	316871	324187	377751	379258	357214	382910	318401	387459	404377	409434	411340	329665	311167	365107	419831	356315	380422
A0A1D6L113	Pinin/SDK/memA/ protein conserved region containing protein	46.8509	0.00258132	0.941807																69316.2	77605.3	73730.6	61170.4	68443.3	50953.1	60990.9	46215	52197.7	88025.9	64896.6	49710.2	59092.8	85578.2	69300.5
A0A1D6L129	Beta-glucosidase 44	48.9045	0.00286589	0.939603	604213	605153	549915	514483	506388	518668		485350	545805	657039	713672	607102	552697	644808	653178	475770	473217	451868	438271	463524	383475	414916	361590	417288	537696		422409	395404	554600	549405
A0A1D6L143	Beta-glucosidase	67.7506	0.00397792	0.909546				11086.3												48093.8	42459.8	46568.4	44648.3	25838.6	44984.3	29317.1	53429.5	20725.6	27118.7	35499.9	28313.1	47496.4	23824.6	28573.7
A0A1D6L1N7	DEAD-box ATP-dependent RNA helicase 21	66.1415	0.00088867	0.993787	1.52254e+06	1.44842e+06	2.62076e+06	1.39933e+06	6540.5	19335.6	1.3375e+06	2.37751e+06	19709.2	22263.2	3085751	2201686	6389.68	12904.5		5222128		5.09034e+06				6284.26	6443.3	3658114		4748.33				4699.1
A0A1D6L1Q2	Chemocyanin	13.7208	0.00443762	0.895721	5751.46	39294		20282.9	76629.4			41047.5	26160.4	65065.2	48478.3	23589.9	12231.2	16547.6										3827.97
A0A1D6L1R4	Putative serine/threonine protein kinase IREH1	137.345	0.00358295	0.933115	2715.95	3227.75	3282.51	2810.97	4063.54	3466.2	3939.09	4454.03	3135.36	6300.2	6449.83	7432.64		5321.13	4912.7	6631.61	5127.85	4900.21	3724.69	8959.5	3246.84	4977.73	4345.51	4022.42		3382.02	1627.7	1977.54		5325.38
A0A1D6L1V3	DNA-directed RNA polymerase subunit	13.0609	0.00344281	0.93471	3259.1	3287.47		2168.28			2601.16	3951.56	3672.71	4018.08	2807.52	2580.78	2548.7	2418.41	1852.58			2611.66	2520.6	3666.23	2997.45	2864.98	3916.77	3299.93		2254.28	2784.25	3959.75	3785.96	3432.29
A0A1D6L1W0	H15 domain-containing protein	22.3792	0.00881392	0.881156							11030.3	53845.6										60126	34826.4			28943.6						23261.5	33362.2	49701.1
A0A1D6L1Y9	Phosphoglucomutase (alpha-D-glucose-1,6-bisphosphate-dependent)	70.462	0.000795405	1.02818	155371	152079	132139	156097	125527	118484	141340	126820	130894	84980.7	143715	134881	127112	118358	84429	117559	131050	148040	160457	96477.7	164991	142349	185354	155272	113263	144267	123428	142359	108101	111924
A0A1D6L245	Formylglycinamide ribonucleotide amidotransferase	155.403	0.000929973	0.989568	21438.2	16838.1	10672.5	34211.4	11147.4	13643.5	23527.3	16331.4	11046.5	7802.3	8461.94	3785.37	11800.3	4278.98	6521.54			6015.28	7705.02		11533.9	8166.31	10224.9	12153.1	9035.73	10180.4	6452.04	13833.9	8229.66	13362.1
A0A1D6L2B0	Dihydroxyacetone kinase	56.5602	0.000800526	1.00764	36868.9	21095.5	23674.6	41642.2	21999.7	20201.5	29095.4	18021.7	27219.3	12873.2	28011.7	14437.2	24248.8	19422	21597	6543.85	8765.26	14590.6	20545.9		16889.3	18105.3	24342.9	19429	5272.45	15450.6	15828.8	22672.6	14438.7	20540.2
A0A1D6L2L2	ILITYHIA	220.102	0.000795405	1.01954	40705.2	11045.3	14500.1	30569.9	3825.02	10498.6	12271.4	11402.6	9412.31		3322.13		5775.28	4356.54	1052.33	10751.6	3252.98	1633.69	2219.29		11803.7	2481.16	12829.7	2813.72	2012.39	1718.21	4241.03	10841.1	18049.2	9401.8
A0A1D6L312	Peptidase, M50 family	64.3556	0.00187346	0.949271	40576.6	33315.8	29306.2	30738.1	41000.7	27509.4	27457.1	28829.6	39400.6	22057.4	28560.6	21769.4	19380.3	30774.6	9662.33	37520.6	35197.6	35453.3	41581.1		34185.7	31544.9	38710.8	32877.4	39728.4	30505.5	30404.3	27049		31106.9
A0A1D6L3U6	Aluminum induced protein with YGL and LRDR motifs	26.8994	0.000795405	1.01276	174267	147326	153388	139435	140656	149909	149816	162683	158969	184109	167834	168837	139732	158215	156405	191943	193169	202849	189434	181931	172606	191156	171763	165414	163107	143394	150915	180638	153723	172358
A0A1D6L498	Evolutionarily conserved C-terminal region 2	71.7611	0.00102759	0.982529	63494.4	76093.7	102382	7235.26	81539.7	28079.3	78169.6	105853	47087.7	130899	105948	93875.8	74865.3	114079	110522	154422	94195.1	19378.7	10321	241151		90605.5	21326.8	78843.3	117630	104465	79366.7	75334	116173	163846
A0A1D6L4E9	Exoglucanase1	71.1517	0.000795405	1.03179	397810	270384	241890	328524	224808	188222	291404	258823	277126	259775	219445	202718	192829	212736	164603	201229	215170	198727	215888	184821	251705	221781	236192	223804	216375	225727	212099	255761	184649	218281
A0A1D6L4F0	Exhydrolase II	73.5503	0.000795405	1.014	50240.6	28938.7	40730.4	35944.2	37608	37098.9	17726.1	20796.9	17409.4	28826.3	13190.2	13566.1	10564.2		10290.5	19352.3	27283.6	17106	17508.2	14260.8	12125.6	7538.83	10795.7		13264.1		6609.19			10327.3
A0A1D6L4J9	DCL protein	22.721	0.000835807	1.00021	20208.6	22365.7	20884	18351.1	19618.1	22511.1	22376.8	23921.3	21799.1	28092.8	19714.3	25815.6	31366.4	38387.1	42705.2	32423.4	26206.9	31474.8	22977.9	37548.3	20207	11499.5	8092.56	10455.6	22361.6	12573.6	17803.7	18565	19830	17027.5
A0A1D6L4K3	Inosine-5'-monophosphate dehydrogenase	52.5706	0.000795405	1.02083	104106	109018	66209.1	96352.6	129503	124510	166208	128722	226902	52336.9	109537	176011	227906	91265.2	48084.1			41554.7	43602.8		75211.6	70604.7	56754.8	72961.2			65428.8	98470.9
A0A1D6L4S2	Glutathione transporter1	82.2915	0.000795405	1.01653	74611	92254.4	98590.3	73359	69691.8	58873	75777	50685.1	61671.9	71829.8	130636	83237.3	82086	99694.3	73205.4	46174.9	21930.7	66120	53677.3	28719.5	84352.7	32116.9	63110.1	55206.4	35557.2		31472.2	63482.6	44796.1	64974.5
A0A1D6L4Z0	Cytochrome b5 isoform A	14.9959	0.00652388	0.8871		11575.2	17399			38605.7	34208.1	47699.7		23566.9	33488.5	10425.9	33460.6	41116.2	36992		44469	13079.8		33014.5		29897.3			46361.8	13284.9
A0A1D6L548	60S ribosomal protein L13a-1	27.1344	0.000795405	1.02457	681303	624079	608863	680039	584091	610732	609923	627116	638259	662892	608655	609873	590242	607974	588117	485111	493370	470384	471082	451611	509542	472498	487587	500496	403073	403708	474624	492558	438575	466822
A0A1D6L567	UDP-glycosyltransferase 83A1	33.3008	0.00113733	0.976119	26116.2	1593.85		2396.69	1443.98		26814.1	18127.7	1506.55		946.88		3685.39			3190.94		24097			32043.8	35419.5	37541.8	28642	3303.75	45241.3	45376.1	50069.9	37300.7	38842.8
A0A1D6L5P9	Peroxidase	27.395	0.00356888	0.933283		110763	29577.1	228096	31308.5	52073.9			40513.3	33474	23865.4	22414.8		26249.3		105935	10036	151985				166761			153021	156124
A0A1D6L618	CCG-binding protein 1	23.9311	0.00409629	0.900244			44334	7832.98							50964.6					82039.2	73319.8	5239.56							74693.4	84523.7	67013.1	15155.9
A0A1D6L635	Allene oxide synthesis3	57.2226	0.00122107	0.97202	14065.3	67794.2	15564.1	57182.2	51974.1	47477.4	62928.8	20986.1	63972	61927.4	37191.2	14212.6	85241	69787.4	52970.4	15425.4	55111.4	12102.4	12076.8	26460.2	46611.6	7345.4	7928.66	13696.6	14066.2	19892	11630.6	14084.7	13230.4	13141
A0A1D6L690	40S ribosomal protein S29	10.3944	0.000795405	1.01486	289581	209556	200243	209382	200868	214036	182478	222159	191266	234911	217200	189119	179814	212784	218155	199920	163915	244902	203223	168383	182035	164902	179342	180656	196392	184834	239328	198360	161998	174747
A0A1D6L6C1	Cytosolic purine 5-nucleotidase	64.4689	0.00746941	0.884487	12531.3			72708.1	29983.3		56171.5		34431.5										16155.6			74666.3	22778.3			53522.1		75222.1	36710.8
A0A1D6L6D5	Uncharacterized protein	24.4911	0.000795405	1.03112	267301	300629	313106	246249	256218	280430	246623	303536	270056	360074	394429	329548	312463	406273	428883	321323	283027	317646	269772	322334	236522	208694	213667	217431	288375	278988	262182	239211	305366	268309
A0A1D6L6F4	Glucose-6-phosphate isomerase	61.7818	0.000795405	1.01988	338801	281544	235076	403856	251044	234648	325722	239336	236209	155213	177882	150043	238361	158987	170990	165493	153510	179941	170182	121463	245051	203537	281944	255788	168345	190586	190674	253236	174554	200644
[truncated: 3,611 more rows]

## Sheet: peptide_group
Table S1-2 Information on peptides of maize infected with P. polysora quantified by Spectronaut
[truncated: 31,605 more rows]
