# Supplementary material for: A comprehensive dynamic immune acetylproteomics profiling induced by Puccinia polysora in maize
Source: BMC Plant Biol. 2022 Dec 24;22:610. doi: 10.1186/s12870-022-03964-4 (PMC9789614; doi:10.1186/s12870-022-03964-4)
Supplement: Supplementary file 2 — Additional file 2: Table S2–1. Information on acetylated peptides of maize infected by P. polysora infection identified by pFind. Table S2–2. Information on acetylated sites in maize infected by P. polysora identified by pFind and Walley. et.al. and Yan. et.al. Table S2–3. Information on acetylated proteins in maize infected by P. polysora identified by pFind and Walley. et.al. and Yan. et.al. [file 12870_2022_3964_MOESM2_ESM.xlsx]

## Sheet: Kac peptides 
Table S2-1 Information on acetylated peptides of maize infected by P. polysora infection identified by pFind
Protein_ID	Description	Identical_proteins	Sq	Mod_Sites	pep_start	Kac_site	Spectal_ID	Charge	Score	Spectra Mass	Q value	Theory Sq Mass	Delta Mass	Delta Mass (PPM)	Specific Flag	Label Flag	Target_Decoy	Protein AC
A0A060D777	GATA transcription factor 24 (Fragment)	A0A060D777;GRMZM2G058479_P01	SHHDGSKPYQPR	0,Acetyl[ProteinN-term];7,Acetyl[K];	2	8	CML496_24h_3.4098.4098.3.0.dta	3	0.0426	1492.69	0	1492.69	-0.00101	-0.68	S	1	TRUE	K7UY56/A0A1D6LNQ5/A0A1D6LNQ4/A0A060D777/A0A1D6LNQ3/A0A1D6GUW1/A0A1D6GUV7/A0A1D6GUW2/A0A1D6GUV9/A0A1D6GUV5/A0A3L6EIV1/A0A3L6EBZ7/GRMZM2G058479_P01/GRMZM2G080509_P01/GRMZM2G080509_P02/
A0A060D777	GATA transcription factor 24 (Fragment)	A0A060D777;GRMZM2G058479_P01	SHHDGSKPYQPR	0,Acetyl[ProteinN-term];7,Acetyl[K];	2	8	CML496_0h_1.4178.4178.3.0.dta	3	0.197	1492.69	0.00296	1492.69	-0.00076	-0.51	S	1	TRUE	K7UY56/A0A1D6LNQ5/A0A1D6LNQ4/A0A060D777/A0A1D6LNQ3/A0A1D6GUW1/A0A1D6GUV7/A0A1D6GUW2/A0A1D6GUV9/A0A1D6GUV5/A0A3L6EIV1/A0A3L6EBZ7/GRMZM2G058479_P01/GRMZM2G080509_P01/GRMZM2G080509_P02/
A0A060D777	GATA transcription factor 24 (Fragment)	A0A060D777;GRMZM2G058479_P01	SHHDGSKPYQPR	0,Acetyl[ProteinN-term];7,Acetyl[K];	2	8	CML496_72h_1.4025.4025.3.0.dta	3	0.207	1492.69	0.00412	1492.69	-0.00086	-0.57	S	1	TRUE	K7UY56/A0A1D6LNQ5/A0A1D6LNQ4/A0A060D777/A0A1D6LNQ3/A0A1D6GUW1/A0A1D6GUV7/A0A1D6GUW2/A0A1D6GUV9/A0A1D6GUV5/A0A3L6EIV1/A0A3L6EBZ7/GRMZM2G058479_P01/GRMZM2G080509_P01/GRMZM2G080509_P02/
A0A060D777	GATA transcription factor 24 (Fragment)	A0A060D777;GRMZM2G058479_P01	SHHDGSKPYQPR	0,Acetyl[ProteinN-term];7,Acetyl[K];	2	8	CML496_24h_2.3930.3930.3.0.dta	3	0.202	1492.69	0.00412	1492.69	-0.00018	-0.12	S	1	TRUE	K7UY56/A0A1D6LNQ5/A0A1D6LNQ4/A0A060D777/A0A1D6LNQ3/A0A1D6GUW1/A0A1D6GUV7/A0A1D6GUW2/A0A1D6GUV9/A0A1D6GUV5/A0A3L6EIV1/A0A3L6EBZ7/GRMZM2G058479_P01/GRMZM2G080509_P01/GRMZM2G080509_P02/
A0A060D777	GATA transcription factor 24 (Fragment)	A0A060D777;GRMZM2G058479_P01	SHHDGSKPYQPR	0,Acetyl[ProteinN-term];7,Acetyl[K];	2	8	CML496_48h_3.3976.3976.3.0.dta	3	0.248	1492.69	0.0058	1492.69	-0.0004	-0.27	S	1	TRUE	K7UY56/A0A1D6LNQ5/A0A1D6LNQ4/A0A060D777/A0A1D6LNQ3/A0A1D6GUW1/A0A1D6GUV7/A0A1D6GUW2/A0A1D6GUV9/A0A1D6GUV5/A0A3L6EIV1/A0A3L6EBZ7/GRMZM2G058479_P01/GRMZM2G080509_P01/GRMZM2G080509_P02/
A0A060D777	GATA transcription factor 24 (Fragment)	A0A060D777;GRMZM2G058479_P01	SHHDGSKPYQPR	0,Acetyl[ProteinN-term];7,Acetyl[K];	2	8	CML496_48h_1.4069.4069.3.0.dta	3	0.245	1492.69	0.00725	1492.69	-0.00166	-1.11	S	1	TRUE	K7UY56/A0A1D6LNQ5/A0A1D6LNQ4/A0A060D777/A0A1D6LNQ3/A0A1D6GUW1/A0A1D6GUV7/A0A1D6GUW2/A0A1D6GUV9/A0A1D6GUV5/A0A3L6EIV1/A0A3L6EBZ7/GRMZM2G058479_P01/GRMZM2G080509_P01/GRMZM2G080509_P02/
A0A060D777	GATA transcription factor 24 (Fragment)	A0A060D777;GRMZM2G058479_P01	TLCNACGLMWANKGLLR	3,Carbamidomethyl[C];6,Carbamidomethyl[C];12,Deamidated[N];13,Acetyl[K];	290	302	Lx9801_12h_3.21293.21293.3.0.dta	3	0.277	2020.99	0.00796	2020.98	0.01084	5.36	S	1	TRUE	K7UY56/A0A1D6LNQ5/A0A1D6LNQ4/A0A1D6LNQ6/A0A060D777/A0A1D6LNQ3/A0A1D6GUW1/A0A1D6GUV8/A0A1D6GUV7/A0A1D6GUW2/A0A1D6GUV9/A0A1D6GUV5/A0A3L6EIV1/GRMZM2G058479_P01/GRMZM2G058479_P02/GRMZM2G080509_P01/GRMZM2G080509_P02/
A0A096PY84	Octicosapeptide/Phox/Bem1p (PB1) domain-containing protein / tetratricopeptide repeat (TPR)-containing protein	A0A096PY84;GRMZM2G013176_P01;GRMZM2G013176_P02;A0A3L6FM16	LAELFIDKVGHEVVENGREDDNKLPVLR	8,Acetyl[K];16,Deamidated[N];	360	367	CML496_24h_3.20706.20706.5.3.dta	5	0.0212	3247.68	0	3247.7	-0.01461	-4.5	S	1	TRUE	A0A096PY84/A0A3L6FM16/GRMZM2G013176_P01/GRMZM2G013176_P02/
A0A096PY84	Octicosapeptide/Phox/Bem1p (PB1) domain-containing protein / tetratricopeptide repeat (TPR)-containing protein	A0A096PY84;GRMZM2G013176_P01;GRMZM2G013176_P02;A0A3L6FM16	LAELFIDKVGHEVVENGREDDNKLPVLR	8,Acetyl[K];16,Deamidated[N];	360	367	CML496_24h_3.21460.21460.4.0.dta	4	0.0235	3247.71	0	3247.7	0.01141	3.51	S	1	TRUE	A0A096PY84/A0A3L6FM16/GRMZM2G013176_P01/GRMZM2G013176_P02/
A0A096PY84	Octicosapeptide/Phox/Bem1p (PB1) domain-containing protein / tetratricopeptide repeat (TPR)-containing protein	A0A096PY84;GRMZM2G013176_P01;GRMZM2G013176_P02;A0A3L6FM16	LAELFIDKVGHEVVENGREDDNKLPVLR	8,Acetyl[K];	360	367	CML496_72h_2.21355.21355.4.3.dta	4	0.0241	3246.74	0	3246.71	0.02681	8.26	S	1	TRUE	A0A096PY84/A0A3L6FM16/GRMZM2G013176_P01/GRMZM2G013176_P02/
A0A096PY84	Octicosapeptide/Phox/Bem1p (PB1) domain-containing protein / tetratricopeptide repeat (TPR)-containing protein	A0A096PY84;GRMZM2G013176_P01;GRMZM2G013176_P02;A0A3L6FM16	LAELFIDKVGHEVVENGREDDNKLPVLR	8,Acetyl[K];16,Deamidated[N];	360	367	CML496_24h_3.21457.21457.5.0.dta	5	0.0645	3247.7	0	3247.7	0.00926	2.85	S	1	TRUE	A0A096PY84/A0A3L6FM16/GRMZM2G013176_P01/GRMZM2G013176_P02/
A0A096PY84	Octicosapeptide/Phox/Bem1p (PB1) domain-containing protein / tetratricopeptide repeat (TPR)-containing protein	A0A096PY84;GRMZM2G013176_P01;GRMZM2G013176_P02;A0A3L6FM16	LAELFIDKVGHEVVENGREDDNKLPVLR	8,Acetyl[K];16,Deamidated[N];	360	367	CML496_48h_3.21326.21326.5.0.dta	5	0.0787	3247.71	0	3247.7	0.01202	3.7	S	1	TRUE	A0A096PY84/A0A3L6FM16/GRMZM2G013176_P01/GRMZM2G013176_P02/
A0A096PY84	Octicosapeptide/Phox/Bem1p (PB1) domain-containing protein / tetratricopeptide repeat (TPR)-containing protein	A0A096PY84;GRMZM2G013176_P01;GRMZM2G013176_P02;A0A3L6FM16	LAELFIDKVGHEVVENGREDDNKLPVLR	8,Acetyl[K];16,Deamidated[N];	360	367	CML496_48h_1.21721.21721.5.0.dta	5	0.102	3247.71	0	3247.7	0.01088	3.35	S	1	TRUE	A0A096PY84/A0A3L6FM16/GRMZM2G013176_P01/GRMZM2G013176_P02/
A0A096PY84	Octicosapeptide/Phox/Bem1p (PB1) domain-containing protein / tetratricopeptide repeat (TPR)-containing protein	A0A096PY84;GRMZM2G013176_P01;GRMZM2G013176_P02;A0A3L6FM16	LAELFIDKVGHEVVENGR	8,Acetyl[K];16,Deamidated[N];	360	367	Lx9801_12h_3.20705.20705.3.0.dta	3	0.159	2068.08	0.00116	2068.07	0.01068	5.16	S	1	TRUE	A0A096PY84/A0A3L6FM16/GRMZM2G013176_P01/GRMZM2G013176_P02/
A0A096PY84	Octicosapeptide/Phox/Bem1p (PB1) domain-containing protein / tetratricopeptide repeat (TPR)-containing protein	A0A096PY84;GRMZM2G013176_P01;GRMZM2G013176_P02;A0A3L6FM16	LAELFIDKVGHEVVENGREDDNKLPVLR	8,Acetyl[K];16,Deamidated[N];	360	367	CML496_72h_1.21591.21591.5.0.dta	5	0.142	3247.71	0.0028	3247.7	0.01043	3.21	S	1	TRUE	A0A096PY84/A0A3L6FM16/GRMZM2G013176_P01/GRMZM2G013176_P02/
A0A096PY84	Octicosapeptide/Phox/Bem1p (PB1) domain-containing protein / tetratricopeptide repeat (TPR)-containing protein	A0A096PY84;GRMZM2G013176_P01;GRMZM2G013176_P02;A0A3L6FM16	LAELFIDKVGHEVVENGR	8,Acetyl[K];16,Deamidated[N];	360	367	Lx9801_0h_3.24499.24499.3.0.dta	3	0.136	2068.08	0.0028	2068.07	0.01292	6.25	S	1	TRUE	A0A096PY84/A0A3L6FM16/GRMZM2G013176_P01/GRMZM2G013176_P02/
A0A096PY84	Octicosapeptide/Phox/Bem1p (PB1) domain-containing protein / tetratricopeptide repeat (TPR)-containing protein	A0A096PY84;GRMZM2G013176_P01;GRMZM2G013176_P02;A0A3L6FM16	LAELFIDKVGHEVVENGREDDNKLPVLR	8,Acetyl[K];16,Deamidated[N];	360	367	CML496_72h_1.21580.21580.4.0.dta	4	0.205	3247.71	0.00412	3247.7	0.01089	3.35	S	1	TRUE	A0A096PY84/A0A3L6FM16/GRMZM2G013176_P01/GRMZM2G013176_P02/
A0A096PY84	Octicosapeptide/Phox/Bem1p (PB1) domain-containing protein / tetratricopeptide repeat (TPR)-containing protein	A0A096PY84;GRMZM2G013176_P01;GRMZM2G013176_P02;A0A3L6FM16	LAELFIDKVGHEVVENGREDDNKLPVLR	8,Acetyl[K];16,Deamidated[N];	360	367	CML496_24h_2.21627.21627.4.1.dta	4	0.166	3247.71	0.00412	3247.7	0.01	3.08	S	1	TRUE	A0A096PY84/A0A3L6FM16/GRMZM2G013176_P01/GRMZM2G013176_P02/
A0A096PY84	Octicosapeptide/Phox/Bem1p (PB1) domain-containing protein / tetratricopeptide repeat (TPR)-containing protein	A0A096PY84;GRMZM2G013176_P01;GRMZM2G013176_P02;A0A3L6FM16	LAELFIDKVGHEVVENGREDDNKLPVLR	8,Acetyl[K];	360	367	CML496_72h_3.21157.21157.4.3.dta	4	0.215	3246.77	0.00445	3246.71	0.05583	17.2	S	1	TRUE	A0A096PY84/A0A3L6FM16/GRMZM2G013176_P01/GRMZM2G013176_P02/
A0A096PY84	Octicosapeptide/Phox/Bem1p (PB1) domain-containing protein / tetratricopeptide repeat (TPR)-containing protein	A0A096PY84;GRMZM2G013176_P01;GRMZM2G013176_P02;A0A3L6FM16	LAELFIDKVGHEVVENGREDDNKLPVLR	8,Acetyl[K];16,Deamidated[N];	360	367	CML496_12h_3.20787.20787.4.3.dta	4	0.218	3247.68	0.00492	3247.7	-0.01514	-4.66	S	1	TRUE	A0A096PY84/A0A3L6FM16/GRMZM2G013176_P01/GRMZM2G013176_P02/
A0A096PY84	Octicosapeptide/Phox/Bem1p (PB1) domain-containing protein / tetratricopeptide repeat (TPR)-containing protein	A0A096PY84;GRMZM2G013176_P01;GRMZM2G013176_P02;A0A3L6FM16	LAELFIDKVGHEVVENGREDDNKLPVLR	8,Acetyl[K];	360	367	CML496_24h_1.21710.21710.4.4.dta	4	0.222	3246.75	0.0068	3246.71	0.03496	10.77	S	1	TRUE	A0A096PY84/A0A3L6FM16/GRMZM2G013176_P01/GRMZM2G013176_P02/
A0A096PY84	Octicosapeptide/Phox/Bem1p (PB1) domain-containing protein / tetratricopeptide repeat (TPR)-containing protein	A0A096PY84;GRMZM2G013176_P01;GRMZM2G013176_P02;A0A3L6FM16	LAELFIDKVGHEVVENGREDDNKLPVLR	8,Acetyl[K];16,Deamidated[N];	360	367	CML496_0h_1.21843.21843.4.0.dta	4	0.28	3247.71	0.0074	3247.7	0.01134	3.49	S	1	TRUE	A0A096PY84/A0A3L6FM16/GRMZM2G013176_P01/GRMZM2G013176_P02/
A0A096PY84	Octicosapeptide/Phox/Bem1p (PB1) domain-containing protein / tetratricopeptide repeat (TPR)-containing protein	A0A096PY84;GRMZM2G013176_P01;GRMZM2G013176_P02;A0A3L6FM16	LAELFIDKVGHEVVENGR	8,Acetyl[K];16,Deamidated[N];	360	367	Lx9801_48h_1.20694.20694.3.0.dta	3	0.291	2068.08	0.00935	2068.07	0.01066	5.16	S	1	TRUE	A0A096PY84/A0A3L6FM16/GRMZM2G013176_P01/GRMZM2G013176_P02/
A0A096PY84	Octicosapeptide/Phox/Bem1p (PB1) domain-containing protein / tetratricopeptide repeat (TPR)-containing protein	A0A096PY84;GRMZM2G013176_P01;GRMZM2G013176_P02;A0A3L6FM16	LAELFIDKVGHEVVENGREDDNKLPVLR	8,Acetyl[K];16,Deamidated[N];22,Deamidated[N];	360	367	CML496_48h_3.20627.20627.4.0.dta	4	0.272	3248.7	0.00949	3248.68	0.01606	4.94	S	1	TRUE	A0A096PY84/A0A3L6FM16/GRMZM2G013176_P01/GRMZM2G013176_P02/
A0A096PY84	Octicosapeptide/Phox/Bem1p (PB1) domain-containing protein / tetratricopeptide repeat (TPR)-containing protein	A0A096PY84;GRMZM2G013176_P01;GRMZM2G013176_P02;A0A3L6FM16	LAELFIDKVGHEVVENGREDDNKLPVLR	8,Acetyl[K];16,Deamidated[N];22,Deamidated[N];	360	367	CML496_48h_3.20592.20592.5.0.dta	5	0.282	3248.69	0.00949	3248.68	0.01299	4	S	1	TRUE	A0A096PY84/A0A3L6FM16/GRMZM2G013176_P01/GRMZM2G013176_P02/
A0A096Q2M8	RNA recognition water-stress protein1	A0A096Q2M8;GRMZM2G019919_P01;GRMZM2G019919_P02;GRMZM2G019919_P03	NKGFAFLR	1,Deamidated[N];2,Acetyl[K];	252	253	CML496_72h_3.14645.14645.2.0.dta	2	0.326	995.54	0.00987	995.53	0.00996	10	S	1	TRUE	A0A1X7YEN0/A0A096Q2M8/A0A1D6E493/A0A1D6E491/A0A1D6E492/A0A1D6E495/A0A1D6E496/A0A1D6JBG2/A0A1D6E494/A0A1D6JBG6/A0A1D6E480/A0A3L6G9Y4/A0A3L6FT44/A0A3L6FCD7/GRMZM2G019919_P01/GRMZM2G019919_P02/GRMZM2G019919_P03/
A0A096QI54	Ras-related protein RABG3f	A0A096QI54;GRMZM2G158887_P03;GRMZM2G044368_P03	NALKNEPEEELYVPDTVDVVGGNR	4,Acetyl[K];5,Deamidated[N];	83	86	CML496_12h_3.18748.18748.3.0.dta	3	0.165	2700.31	0.00173	2700.3	0.01133	4.2	S	1	TRUE	A0A1D6FTA6/B8A1G8/A0A1D6FTA4/B4FPM6/A0A1D6M9Y7/A0A1D6FTA3/C0PD71/A0A1D6M9Z1/A0A096QI54/A0A3L6EAF1/GRMZM2G158887_P01/GRMZM2G158887_P02/GRMZM2G158887_P03/GRMZM5G811797_P01/GRMZM5G811797_P02/GRMZM5G811797_P03/GRMZM5G811797_P04/GRMZM5G811797_P05/GRMZM2G044368_P01/GRMZM2G044368_P02/GRMZM2G044368_P03/
A0A096QP97	Proton pump-interactor 1	A0A096QP97;GRMZM2G053781_P01;GRMZM2G053781_P02	ISDGEVNLFQEKESK	10,Deamidated[Q];12,Acetyl[K];	17	28	Lx9801_12h_3.14665.14665.2.0.dta	2	0.0152	1765.86	0	1765.85	0.01028	5.82	S	1	TRUE	A0A096QP97/A0A1D6I2K6/A0A1D6I2K3/A0A1D6I2K4/A0A1D6I2K5/A0A3L6DXM0/GRMZM2G053781_P01/GRMZM2G053781_P02/
A0A096QP97	Proton pump-interactor 1	A0A096QP97;GRMZM2G053781_P01;GRMZM2G053781_P02	ISDGEVNLFQEKESK	10,Deamidated[Q];12,Acetyl[K];	17	28	CML496_72h_3.13946.13946.2.0.dta	2	0.0313	1765.86	0	1765.85	0.00892	5.05	S	1	TRUE	A0A096QP97/A0A1D6I2K6/A0A1D6I2K3/A0A1D6I2K4/A0A1D6I2K5/A0A3L6DXM0/GRMZM2G053781_P01/GRMZM2G053781_P02/
A0A096QP97	Proton pump-interactor 1	A0A096QP97;GRMZM2G053781_P01;GRMZM2G053781_P02	ISDGEVNLFQEKESK	10,Deamidated[Q];12,Acetyl[K];	17	28	CML496_24h_3.14307.14307.2.0.dta	2	0.0368	1765.86	0	1765.85	0.01121	6.35	S	1	TRUE	A0A096QP97/A0A1D6I2K6/A0A1D6I2K3/A0A1D6I2K4/A0A1D6I2K5/A0A3L6DXM0/GRMZM2G053781_P01/GRMZM2G053781_P02/
A0A096QP97	Proton pump-interactor 1	A0A096QP97;GRMZM2G053781_P01;GRMZM2G053781_P02	ISDGEVNLFQEKESK	10,Deamidated[Q];12,Acetyl[K];	17	28	CML496_24h_2.14215.14215.3.0.dta	3	0.0589	1765.86	0	1765.85	0.01086	6.15	S	1	TRUE	A0A096QP97/A0A1D6I2K6/A0A1D6I2K3/A0A1D6I2K4/A0A1D6I2K5/A0A3L6DXM0/GRMZM2G053781_P01/GRMZM2G053781_P02/
A0A096QP97	Proton pump-interactor 1	A0A096QP97;GRMZM2G053781_P01;GRMZM2G053781_P02	ISDGEVNLFQEKESK	10,Deamidated[Q];12,Acetyl[K];	17	28	Lx9801_72h_1.14685.14685.2.0.dta	2	0.0715	1765.86	0	1765.85	0.01038	5.88	S	1	TRUE	A0A096QP97/A0A1D6I2K6/A0A1D6I2K3/A0A1D6I2K4/A0A1D6I2K5/A0A3L6DXM0/GRMZM2G053781_P01/GRMZM2G053781_P02/
A0A096QP97	Proton pump-interactor 1	A0A096QP97;GRMZM2G053781_P01;GRMZM2G053781_P02	ISDGEVNLFQEK	10,Deamidated[Q];12,Acetyl[K];	17	28	CML496_72h_3.16793.16793.2.0.dta	2	0.08	1421.69	0	1421.68	0.00781	5.5	S	1	TRUE	A0A096QP97/A0A1D6I2K6/A0A1D6I2K3/A0A1D6I2K4/A0A1D6I2K5/A0A3L6DXM0/GRMZM2G053781_P01/GRMZM2G053781_P02/
A0A096QP97	Proton pump-interactor 1	A0A096QP97;GRMZM2G053781_P01;GRMZM2G053781_P02	ISDGEVNLFQEK	10,Deamidated[Q];12,Acetyl[K];	17	28	CML496_72h_2.16893.16893.2.0.dta	2	0.0822	1421.69	0	1421.68	0.01008	7.09	S	1	TRUE	A0A096QP97/A0A1D6I2K6/A0A1D6I2K3/A0A1D6I2K4/A0A1D6I2K5/A0A3L6DXM0/GRMZM2G053781_P01/GRMZM2G053781_P02/
A0A096QP97	Proton pump-interactor 1	A0A096QP97;GRMZM2G053781_P01;GRMZM2G053781_P02	ISDGEVNLFQEKESK	10,Deamidated[Q];12,Acetyl[K];	17	28	Lx9801_24h_1.14565.14565.3.0.dta	3	0.106	1765.86	0.00228	1765.85	0.01063	6.02	S	1	TRUE	A0A096QP97/A0A1D6I2K6/A0A1D6I2K3/A0A1D6I2K4/A0A1D6I2K5/A0A3L6DXM0/GRMZM2G053781_P01/GRMZM2G053781_P02/
A0A096QP97	Proton pump-interactor 1	A0A096QP97;GRMZM2G053781_P01;GRMZM2G053781_P02	ISDGEVNLFQEK	10,Deamidated[Q];12,Acetyl[K];	17	28	Lx9801_48h_1.17381.17381.2.0.dta	2	0.205	1421.69	0.0028	1421.68	0.01116	7.85	S	1	TRUE	A0A096QP97/A0A1D6I2K6/A0A1D6I2K3/A0A1D6I2K4/A0A1D6I2K5/A0A3L6DXM0/GRMZM2G053781_P01/GRMZM2G053781_P02/
A0A096QP97	Proton pump-interactor 1	A0A096QP97;GRMZM2G053781_P01;GRMZM2G053781_P02	ISDGEVNLFQEKESK	10,Deamidated[Q];12,Acetyl[K];	17	28	CML496_12h_3.14320.14320.3.0.dta	3	0.187	1765.86	0.00394	1765.85	0.01165	6.6	S	1	TRUE	A0A096QP97/A0A1D6I2K6/A0A1D6I2K3/A0A1D6I2K4/A0A1D6I2K5/A0A3L6DXM0/GRMZM2G053781_P01/GRMZM2G053781_P02/
A0A096QP97	Proton pump-interactor 1	A0A096QP97;GRMZM2G053781_P01;GRMZM2G053781_P02	ISDGEVNLFQEKESK	10,Deamidated[Q];12,Acetyl[K];	17	28	CML496_72h_1.14343.14343.3.0.dta	3	0.187	1765.86	0.00412	1765.85	0.01004	5.68	S	1	TRUE	A0A096QP97/A0A1D6I2K6/A0A1D6I2K3/A0A1D6I2K4/A0A1D6I2K5/A0A3L6DXM0/GRMZM2G053781_P01/GRMZM2G053781_P02/
A0A096QP97	Proton pump-interactor 1	A0A096QP97;GRMZM2G053781_P01;GRMZM2G053781_P02	ISDGEVNLFQEK	10,Deamidated[Q];12,Acetyl[K];	17	28	Lx9801_0h_3.20577.20577.2.0.dta	2	0.231	1421.69	0.00807	1421.68	0.01305	9.18	S	1	TRUE	A0A096QP97/A0A1D6I2K6/A0A1D6I2K3/A0A1D6I2K4/A0A1D6I2K5/A0A3L6DXM0/GRMZM2G053781_P01/GRMZM2G053781_P02/
A0A096R6Z8	Heat shock 70 kDa protein 6 chloroplastic	A0A096R6Z8;GRMZM2G079668_P01;GRMZM2G079668_P02	KQDITITGASTLPKDEVER	1,Acetyl[K];2,Deamidated[Q];	534	534	Lx9801_12h_3.12196.12196.3.0.dta	3	0.000469	2144.12	0	2144.11	0.01016	4.74	S	1	TRUE	A0A1D6MUF1/A0A1D6MUE9/A0A1D6L092/A0A1D6MUF2/A0A1D6IW15/A0A1D6MUF0/A0A096R6Z8/A0A1D6MUE8/A0A1D6GK64/K7UCZ5/A0A3L6EV10/A0A3L6G9D8/A0A3L6F9V5/A0A317Y7M0/GRMZM2G111475_P01/GRMZM2G111475_P02/GRMZM2G079668_P01/GRMZM2G079668_P02/GRMZM2G001500_P02/
A0A096R6Z8	Heat shock 70 kDa protein 6 chloroplastic	A0A096R6Z8;GRMZM2G079668_P01;GRMZM2G079668_P02	IVDWLAGNFKNDEGIDLLKDK	8,Deamidated[N];10,Acetyl[K];	274	283	CML496_24h_3.23386.23386.3.0.dta	3	0.000516	2446.26	0	2446.25	0.01209	4.94	S	1	TRUE	A0A1D6L092/A0A096R6Z8/A0A1D6GK64/A0A3L6EV10/A0A317Y7M0/GRMZM2G111475_P01/GRMZM2G079668_P01/GRMZM2G079668_P02/
A0A096R6Z8	Heat shock 70 kDa protein 6 chloroplastic	A0A096R6Z8;GRMZM2G079668_P01;GRMZM2G079668_P02	TTPSVVAYTKSGDR	10,Acetyl[K];	78	87	CML496_72h_3.10267.10267.2.0.dta	2	0.000849	1523.77	0	1523.77	-0.00211	-1.38	S	1	TRUE	A0A1D6L092/A0A1D6I2R4/A0A096R6Z8/A0A1D6GK64/A0A3L6FYH6/A0A317Y7M0/GRMZM2G111475_P01/GRMZM2G079668_P01/GRMZM2G079668_P02/GRMZM2G533860_P01/
A0A096R6Z8	Heat shock 70 kDa protein 6 chloroplastic	A0A096R6Z8;GRMZM2G079668_P01;GRMZM2G079668_P02	IVDWLAGNFKNDEGIDLLKDK	8,Deamidated[N];10,Acetyl[K];	274	283	CML496_24h_2.23276.23276.3.0.dta	3	0.00221	2446.26	0	2446.25	0.01265	5.17	S	1	TRUE	A0A1D6L092/A0A096R6Z8/A0A1D6GK64/A0A3L6EV10/A0A317Y7M0/GRMZM2G111475_P01/GRMZM2G079668_P01/GRMZM2G079668_P02/
A0A096R6Z8	Heat shock 70 kDa protein 6 chloroplastic	A0A096R6Z8;GRMZM2G079668_P01;GRMZM2G079668_P02	IVDWLAGNFKNDEGIDLLK	8,Deamidated[N];10,Acetyl[K];	274	283	CML496_24h_3.25941.25941.3.0.dta	3	0.00263	2203.14	0	2203.13	0.01216	5.52	S	1	TRUE	A0A1D6L092/A0A096R6Z8/A0A1D6GK64/A0A3L6EV10/A0A317Y7M0/GRMZM2G111475_P01/GRMZM2G079668_P01/GRMZM2G079668_P02/
A0A096R6Z8	Heat shock 70 kDa protein 6 chloroplastic	A0A096R6Z8;GRMZM2G079668_P01;GRMZM2G079668_P02	TTPSVVAYTKSGDR	10,Acetyl[K];	78	87	Lx9801_48h_3.10741.10741.2.0.dta	2	0.00305	1523.77	0	1523.77	-0.00043	-0.28	S	1	TRUE	A0A1D6L092/A0A1D6I2R4/A0A096R6Z8/A0A1D6GK64/A0A3L6FYH6/A0A317Y7M0/GRMZM2G111475_P01/GRMZM2G079668_P01/GRMZM2G079668_P02/GRMZM2G533860_P01/
A0A096R6Z8	Heat shock 70 kDa protein 6 chloroplastic	A0A096R6Z8;GRMZM2G079668_P01;GRMZM2G079668_P02	TTPSVVAYTKSGDR	10,Acetyl[K];	78	87	Lx9801_12h_3.10708.10708.2.0.dta	2	0.00331	1523.77	0	1523.77	-0.00013	-0.08	S	1	TRUE	A0A1D6L092/A0A1D6I2R4/A0A096R6Z8/A0A1D6GK64/A0A3L6FYH6/A0A317Y7M0/GRMZM2G111475_P01/GRMZM2G079668_P01/GRMZM2G079668_P02/GRMZM2G533860_P01/
A0A096R6Z8	Heat shock 70 kDa protein 6 chloroplastic	A0A096R6Z8;GRMZM2G079668_P01;GRMZM2G079668_P02	TTPSVVAYTKSGDR	10,Acetyl[K];	78	87	Lx9801_0h_2.11002.11002.2.0.dta	2	0.00416	1523.77	0	1523.77	0.00055	0.36	S	1	TRUE	A0A1D6L092/A0A1D6I2R4/A0A096R6Z8/A0A1D6GK64/A0A3L6FYH6/A0A317Y7M0/GRMZM2G111475_P01/GRMZM2G079668_P01/GRMZM2G079668_P02/GRMZM2G533860_P01/
A0A096R6Z8	Heat shock 70 kDa protein 6 chloroplastic	A0A096R6Z8;GRMZM2G079668_P01;GRMZM2G079668_P02	IVDWLAGNFKNDEGIDLLKDKQALQR	8,Deamidated[N];10,Acetyl[K];	274	283	CML496_24h_3.22876.22876.4.2.dta	4	0.00971	3042.6	0	3042.59	0.01132	3.72	S	1	TRUE	A0A1D6L092/A0A096R6Z8/A0A1D6GK64/A0A3L6EV10/A0A317Y7M0/GRMZM2G111475_P01/GRMZM2G079668_P01/GRMZM2G079668_P02/
A0A096R6Z8	Heat shock 70 kDa protein 6 chloroplastic	A0A096R6Z8;GRMZM2G079668_P01;GRMZM2G079668_P02	IVDWLAGNFKNDEGIDLLK	8,Deamidated[N];10,Acetyl[K];	274	283	CML496_48h_3.25707.25707.3.0.dta	3	0.0102	2203.14	0	2203.13	0.01109	5.03	S	1	TRUE	A0A1D6L092/A0A096R6Z8/A0A1D6GK64/A0A3L6EV10/A0A317Y7M0/GRMZM2G111475_P01/GRMZM2G079668_P01/GRMZM2G079668_P02/
A0A096R6Z8	Heat shock 70 kDa protein 6 chloroplastic	A0A096R6Z8;GRMZM2G079668_P01;GRMZM2G079668_P02	TTPSVVAYTKSGDR	10,Acetyl[K];	78	87	CML496_12h_3.10413.10413.2.0.dta	2	0.0129	1523.77	0	1523.77	-0.00047	-0.31	S	1	TRUE	A0A1D6L092/A0A1D6I2R4/A0A096R6Z8/A0A1D6GK64/A0A3L6FYH6/A0A317Y7M0/GRMZM2G111475_P01/GRMZM2G079668_P01/GRMZM2G079668_P02/GRMZM2G533860_P01/
A0A096R6Z8	Heat shock 70 kDa protein 6 chloroplastic	A0A096R6Z8;GRMZM2G079668_P01;GRMZM2G079668_P02	TTPSVVAYTKSGDRLVGQIAK	10,Acetyl[K];18,Deamidated[Q];	78	87	CML496_24h_3.16610.16610.3.0.dta	3	0.0172	2234.21	0	2234.2	0.01132	5.07	S	1	TRUE	A0A1D6L092/A0A1D6I2R4/A0A096R6Z8/A0A1D6GK64/A0A3L6FYH6/A0A317Y7M0/GRMZM2G111475_P01/GRMZM2G079668_P01/GRMZM2G079668_P02/GRMZM2G533860_P01/
A0A096R6Z8	Heat shock 70 kDa protein 6 chloroplastic	A0A096R6Z8;GRMZM2G079668_P01;GRMZM2G079668_P02	IVDWLAGNFKNDEGIDLLKDK	8,Deamidated[N];10,Acetyl[K];	274	283	Lx9801_12h_1.28368.28368.3.0.dta	3	0.0177	2446.25	0	2446.25	0.00147	0.6	S	1	TRUE	A0A1D6L092/A0A096R6Z8/A0A1D6GK64/A0A3L6EV10/A0A317Y7M0/GRMZM2G111475_P01/GRMZM2G079668_P01/GRMZM2G079668_P02/
A0A096R6Z8	Heat shock 70 kDa protein 6 chloroplastic	A0A096R6Z8;GRMZM2G079668_P01;GRMZM2G079668_P02	TTPSVVAYTKSGDR	10,Acetyl[K];	78	87	Lx9801_24h_3.11375.11375.2.0.dta	2	0.0197	1523.77	0	1523.77	0.00079	0.52	S	1	TRUE	A0A1D6L092/A0A1D6I2R4/A0A096R6Z8/A0A1D6GK64/A0A3L6FYH6/A0A317Y7M0/GRMZM2G111475_P01/GRMZM2G079668_P01/GRMZM2G079668_P02/GRMZM2G533860_P01/
A0A096R6Z8	Heat shock 70 kDa protein 6 chloroplastic	A0A096R6Z8;GRMZM2G079668_P01;GRMZM2G079668_P02	TTPSVVAYTKSGDRLVGQIAK	10,Acetyl[K];18,Deamidated[Q];	78	87	CML496_48h_3.16562.16562.3.0.dta	3	0.0267	2234.22	0	2234.2	0.0128	5.73	S	1	TRUE	A0A1D6L092/A0A1D6I2R4/A0A096R6Z8/A0A1D6GK64/A0A3L6FYH6/A0A317Y7M0/GRMZM2G111475_P01/GRMZM2G079668_P01/GRMZM2G079668_P02/GRMZM2G533860_P01/
A0A096R6Z8	Heat shock 70 kDa protein 6 chloroplastic	A0A096R6Z8;GRMZM2G079668_P01;GRMZM2G079668_P02	IVDWLAGNFKNDEGIDLLKDK	8,Deamidated[N];10,Acetyl[K];	274	283	CML496_0h_1.23573.23573.3.0.dta	3	0.0269	2446.26	0	2446.25	0.01221	4.99	S	1	TRUE	A0A1D6L092/A0A096R6Z8/A0A1D6GK64/A0A3L6EV10/A0A317Y7M0/GRMZM2G111475_P01/GRMZM2G079668_P01/GRMZM2G079668_P02/
A0A096R6Z8	Heat shock 70 kDa protein 6 chloroplastic	A0A096R6Z8;GRMZM2G079668_P01;GRMZM2G079668_P02	IVDWLAGNFKNDEGIDLLK	10,Acetyl[K];11,Deamidated[N];	274	283	Lx9801_0h_3.30756.30756.3.0.dta	3	0.0279	2203.14	0	2203.13	0.01482	6.73	S	1	TRUE	A0A1D6L092/A0A096R6Z8/A0A1D6GK64/A0A3L6EV10/A0A317Y7M0/GRMZM2G111475_P01/GRMZM2G079668_P01/GRMZM2G079668_P02/
A0A096R6Z8	Heat shock 70 kDa protein 6 chloroplastic	A0A096R6Z8;GRMZM2G079668_P01;GRMZM2G079668_P02	TTPSVVAYTKSGDR	10,Acetyl[K];	78	87	Lx9801_0h_1.10886.10886.3.0.dta	3	0.0318	1523.77	0	1523.77	3e-05	0.02	S	1	TRUE	A0A1D6L092/A0A1D6I2R4/A0A096R6Z8/A0A1D6GK64/A0A3L6FYH6/A0A317Y7M0/GRMZM2G111475_P01/GRMZM2G079668_P01/GRMZM2G079668_P02/GRMZM2G533860_P01/
A0A096R6Z8	Heat shock 70 kDa protein 6 chloroplastic	A0A096R6Z8;GRMZM2G079668_P01;GRMZM2G079668_P02	TTPSVVAYTKSGDR	10,Acetyl[K];	78	87	CML496_72h_1.10498.10498.2.0.dta	2	0.0323	1523.77	0	1523.77	-0.00054	-0.36	S	1	TRUE	A0A1D6L092/A0A1D6I2R4/A0A096R6Z8/A0A1D6GK64/A0A3L6FYH6/A0A317Y7M0/GRMZM2G111475_P01/GRMZM2G079668_P01/GRMZM2G079668_P02/GRMZM2G533860_P01/
A0A096R6Z8	Heat shock 70 kDa protein 6 chloroplastic	A0A096R6Z8;GRMZM2G079668_P01;GRMZM2G079668_P02	KQDITITGASTLPKDEVER	1,Acetyl[K];2,Deamidated[Q];	534	534	CML496_48h_1.11944.11944.3.0.dta	3	0.0329	2144.12	0	2144.11	0.01003	4.68	S	1	TRUE	A0A1D6MUF1/A0A1D6MUE9/A0A1D6L092/A0A1D6MUF2/A0A1D6IW15/A0A1D6MUF0/A0A096R6Z8/A0A1D6MUE8/A0A1D6GK64/K7UCZ5/A0A3L6EV10/A0A3L6G9D8/A0A3L6F9V5/A0A317Y7M0/GRMZM2G111475_P01/GRMZM2G111475_P02/GRMZM2G079668_P01/GRMZM2G079668_P02/GRMZM2G001500_P02/
A0A096R6Z8	Heat shock 70 kDa protein 6 chloroplastic	A0A096R6Z8;GRMZM2G079668_P01;GRMZM2G079668_P02	TTPSVVAYTKSGDRLVGQIAK	10,Acetyl[K];18,Deamidated[Q];	78	87	Lx9801_24h_1.17090.17090.3.0.dta	3	0.033	2234.21	0	2234.2	0.00873	3.91	S	1	TRUE	A0A1D6L092/A0A1D6I2R4/A0A096R6Z8/A0A1D6GK64/A0A3L6FYH6/A0A317Y7M0/GRMZM2G111475_P01/GRMZM2G079668_P01/GRMZM2G079668_P02/GRMZM2G533860_P01/
A0A096R6Z8	Heat shock 70 kDa protein 6 chloroplastic	A0A096R6Z8;GRMZM2G079668_P01;GRMZM2G079668_P02	TTPSVVAYTKSGDR	10,Acetyl[K];	78	87	Lx9801_24h_1.10708.10708.3.0.dta	3	0.0342	1523.77	0	1523.77	-0.00122	-0.8	S	1	TRUE	A0A1D6L092/A0A1D6I2R4/A0A096R6Z8/A0A1D6GK64/A0A3L6FYH6/A0A317Y7M0/GRMZM2G111475_P01/GRMZM2G079668_P01/GRMZM2G079668_P02/GRMZM2G533860_P01/
A0A096R6Z8	Heat shock 70 kDa protein 6 chloroplastic	A0A096R6Z8;GRMZM2G079668_P01;GRMZM2G079668_P02	KQDITITGASTLPKDEVER	1,Acetyl[K];2,Deamidated[Q];	534	534	CML496_0h_3.12156.12156.3.0.dta	3	0.0345	2144.12	0	2144.11	0.01055	4.92	S	1	TRUE	A0A1D6MUF1/A0A1D6MUE9/A0A1D6L092/A0A1D6MUF2/A0A1D6IW15/A0A1D6MUF0/A0A096R6Z8/A0A1D6MUE8/A0A1D6GK64/K7UCZ5/A0A3L6EV10/A0A3L6G9D8/A0A3L6F9V5/A0A317Y7M0/GRMZM2G111475_P01/GRMZM2G111475_P02/GRMZM2G079668_P01/GRMZM2G079668_P02/GRMZM2G001500_P02/
A0A096R6Z8	Heat shock 70 kDa protein 6 chloroplastic	A0A096R6Z8;GRMZM2G079668_P01;GRMZM2G079668_P02	TTPSVVAYTKSGDRLVGQIAK	10,Acetyl[K];18,Deamidated[Q];	78	87	CML496_48h_1.16741.16741.3.0.dta	3	0.0348	2234.21	0	2234.2	0.0106	4.74	S	1	TRUE	A0A1D6L092/A0A1D6I2R4/A0A096R6Z8/A0A1D6GK64/A0A3L6FYH6/A0A317Y7M0/GRMZM2G111475_P01/GRMZM2G079668_P01/GRMZM2G079668_P02/GRMZM2G533860_P01/
A0A096R6Z8	Heat shock 70 kDa protein 6 chloroplastic	A0A096R6Z8;GRMZM2G079668_P01;GRMZM2G079668_P02	IVDWLAGNFKNDEGIDLLKDK	8,Deamidated[N];10,Acetyl[K];	274	283	Lx9801_12h_1.28354.28354.3.0.dta	3	0.0365	2446.25	0	2446.25	0.00399	1.63	S	1	TRUE	A0A1D6L092/A0A096R6Z8/A0A1D6GK64/A0A3L6EV10/A0A317Y7M0/GRMZM2G111475_P01/GRMZM2G079668_P01/GRMZM2G079668_P02/
A0A096R6Z8	Heat shock 70 kDa protein 6 chloroplastic	A0A096R6Z8;GRMZM2G079668_P01;GRMZM2G079668_P02	NDEGIDLLKDKQALQR	11,Acetyl[K];12,Deamidated[Q];	284	294	CML496_24h_3.15779.15779.3.0.dta	3	0.0378	1898.99	0	1898.98	0.01062	5.59	S	1	TRUE	A0A1D6L092/A0A096R6Z8/A0A1D6GK64/A0A3L6EV10/A0A317Y7M0/GRMZM2G111475_P01/GRMZM2G079668_P01/GRMZM2G079668_P02/
A0A096R6Z8	Heat shock 70 kDa protein 6 chloroplastic	A0A096R6Z8;GRMZM2G079668_P01;GRMZM2G079668_P02	IVDWLAGNFKNDEGIDLLK	10,Acetyl[K];11,Deamidated[N];	274	283	CML496_24h_3.25969.25969.2.0.dta	2	0.0405	2203.14	0	2203.13	0.01478	6.71	S	1	TRUE	A0A1D6L092/A0A096R6Z8/A0A1D6GK64/A0A3L6EV10/A0A317Y7M0/GRMZM2G111475_P01/GRMZM2G079668_P01/GRMZM2G079668_P02/
A0A096R6Z8	Heat shock 70 kDa protein 6 chloroplastic	A0A096R6Z8;GRMZM2G079668_P01;GRMZM2G079668_P02	TTPSVVAYTKSGDR	10,Acetyl[K];	78	87	Lx9801_48h_1.10682.10682.2.0.dta	2	0.0428	1523.77	0	1523.77	0.00044	0.29	S	1	TRUE	A0A1D6L092/A0A1D6I2R4/A0A096R6Z8/A0A1D6GK64/A0A3L6FYH6/A0A317Y7M0/GRMZM2G111475_P01/GRMZM2G079668_P01/GRMZM2G079668_P02/GRMZM2G533860_P01/
A0A096R6Z8	Heat shock 70 kDa protein 6 chloroplastic	A0A096R6Z8;GRMZM2G079668_P01;GRMZM2G079668_P02	NDEGIDLLKDKQALQR	11,Acetyl[K];	284	294	CML496_12h_3.16454.16454.3.1.dta	3	0.0438	1898	0	1898	-0.0013	-0.68	S	1	TRUE	A0A1D6L092/A0A096R6Z8/A0A1D6GK64/A0A3L6EV10/A0A317Y7M0/GRMZM2G111475_P01/GRMZM2G079668_P01/GRMZM2G079668_P02/
A0A096R6Z8	Heat shock 70 kDa protein 6 chloroplastic	A0A096R6Z8;GRMZM2G079668_P01;GRMZM2G079668_P02	NDEGIDLLKDKQALQR	1,Deamidated[N];11,Acetyl[K];	284	294	CML496_72h_2.16295.16295.3.2.dta	3	0.0442	1899	0	1898.98	0.0164	8.64	S	1	TRUE	A0A1D6L092/A0A096R6Z8/A0A1D6GK64/A0A3L6EV10/A0A317Y7M0/GRMZM2G111475_P01/GRMZM2G079668_P01/GRMZM2G079668_P02/
A0A096R6Z8	Heat shock 70 kDa protein 6 chloroplastic	A0A096R6Z8;GRMZM2G079668_P01;GRMZM2G079668_P02	TTPSVVAYTKSGDR	10,Acetyl[K];	78	87	CML496_48h_2.10474.10474.2.0.dta	2	0.0449	1523.77	0	1523.77	0.00082	0.54	S	1	TRUE	A0A1D6L092/A0A1D6I2R4/A0A096R6Z8/A0A1D6GK64/A0A3L6FYH6/A0A317Y7M0/GRMZM2G111475_P01/GRMZM2G079668_P01/GRMZM2G079668_P02/GRMZM2G533860_P01/
A0A096R6Z8	Heat shock 70 kDa protein 6 chloroplastic	A0A096R6Z8;GRMZM2G079668_P01;GRMZM2G079668_P02	TTPSVVAYTKSGDR	10,Acetyl[K];	78	87	CML496_0h_3.10670.10670.2.0.dta	2	0.0462	1523.77	0	1523.77	-3e-05	-0.02	S	1	TRUE	A0A1D6L092/A0A1D6I2R4/A0A096R6Z8/A0A1D6GK64/A0A3L6FYH6/A0A317Y7M0/GRMZM2G111475_P01/GRMZM2G079668_P01/GRMZM2G079668_P02/GRMZM2G533860_P01/
A0A096R6Z8	Heat shock 70 kDa protein 6 chloroplastic	A0A096R6Z8;GRMZM2G079668_P01;GRMZM2G079668_P02	IVDWLAGNFKNDEGIDLLKDK	8,Deamidated[N];10,Acetyl[K];	274	283	CML496_12h_2.23331.23331.3.0.dta	3	0.0474	2446.26	0	2446.25	0.01118	4.57	S	1	TRUE	A0A1D6L092/A0A096R6Z8/A0A1D6GK64/A0A3L6EV10/A0A317Y7M0/GRMZM2G111475_P01/GRMZM2G079668_P01/GRMZM2G079668_P02/
A0A096R6Z8	Heat shock 70 kDa protein 6 chloroplastic	A0A096R6Z8;GRMZM2G079668_P01;GRMZM2G079668_P02	IVDWLAGNFKNDEGIDLLKDK	8,Deamidated[N];10,Acetyl[K];	274	283	Lx9801_72h_1.23790.23790.3.0.dta	3	0.0493	2446.26	0	2446.25	0.01015	4.15	S	1	TRUE	A0A1D6L092/A0A096R6Z8/A0A1D6GK64/A0A3L6EV10/A0A317Y7M0/GRMZM2G111475_P01/GRMZM2G079668_P01/GRMZM2G079668_P02/
A0A096R6Z8	Heat shock 70 kDa protein 6 chloroplastic	A0A096R6Z8;GRMZM2G079668_P01;GRMZM2G079668_P02	IVDWLAGNFKNDEGIDLLKDKQALQR	10,Acetyl[K];11,Deamidated[N];	274	283	CML496_48h_3.22718.22718.4.0.dta	4	0.0495	3042.6	0	3042.59	0.01487	4.89	S	1	TRUE	A0A1D6L092/A0A096R6Z8/A0A1D6GK64/A0A3L6EV10/A0A317Y7M0/GRMZM2G111475_P01/GRMZM2G079668_P01/GRMZM2G079668_P02/
A0A096R6Z8	Heat shock 70 kDa protein 6 chloroplastic	A0A096R6Z8;GRMZM2G079668_P01;GRMZM2G079668_P02	IVDWLAGNFKNDEGIDLLKDKQALQR	8,Deamidated[N];10,Acetyl[K];	274	283	Lx9801_12h_3.23192.23192.4.0.dta	4	0.0523	3042.6	0	3042.59	0.01215	3.99	S	1	TRUE	A0A1D6L092/A0A096R6Z8/A0A1D6GK64/A0A3L6EV10/A0A317Y7M0/GRMZM2G111475_P01/GRMZM2G079668_P01/GRMZM2G079668_P02/
A0A096R6Z8	Heat shock 70 kDa protein 6 chloroplastic	A0A096R6Z8;GRMZM2G079668_P01;GRMZM2G079668_P02	IVDWLAGNFKNDEGIDLLKDK	8,Deamidated[N];10,Acetyl[K];	274	283	CML496_0h_3.23575.23575.3.0.dta	3	0.0612	2446.26	0	2446.25	0.01275	5.21	S	1	TRUE	A0A1D6L092/A0A096R6Z8/A0A1D6GK64/A0A3L6EV10/A0A317Y7M0/GRMZM2G111475_P01/GRMZM2G079668_P01/GRMZM2G079668_P02/
A0A096R6Z8	Heat shock 70 kDa protein 6 chloroplastic	A0A096R6Z8;GRMZM2G079668_P01;GRMZM2G079668_P02	TTPSVVAYTKSGDRLVGQIAK	10,Acetyl[K];18,Deamidated[Q];	78	87	CML496_12h_3.16658.16658.3.0.dta	3	0.0639	2234.21	0	2234.2	0.0111	4.97	S	1	TRUE	A0A1D6L092/A0A1D6I2R4/A0A096R6Z8/A0A1D6GK64/A0A3L6FYH6/A0A317Y7M0/GRMZM2G111475_P01/GRMZM2G079668_P01/GRMZM2G079668_P02/GRMZM2G533860_P01/
A0A096R6Z8	Heat shock 70 kDa protein 6 chloroplastic	A0A096R6Z8;GRMZM2G079668_P01;GRMZM2G079668_P02	TTPSVVAYTKSGDR	10,Acetyl[K];	78	87	CML496_72h_2.10360.10360.3.2.dta	3	0.064	1523.77	0	1523.77	-0.00245	-1.61	S	1	TRUE	A0A1D6L092/A0A1D6I2R4/A0A096R6Z8/A0A1D6GK64/A0A3L6FYH6/A0A317Y7M0/GRMZM2G111475_P01/GRMZM2G079668_P01/GRMZM2G079668_P02/GRMZM2G533860_P01/
A0A096R6Z8	Heat shock 70 kDa protein 6 chloroplastic	A0A096R6Z8;GRMZM2G079668_P01;GRMZM2G079668_P02	TTPSVVAYTKSGDR	10,Acetyl[K];	78	87	Lx9801_12h_1.13413.13413.3.0.dta	3	0.0654	1523.77	0	1523.77	-0.0009	-0.59	S	1	TRUE	A0A1D6L092/A0A1D6I2R4/A0A096R6Z8/A0A1D6GK64/A0A3L6FYH6/A0A317Y7M0/GRMZM2G111475_P01/GRMZM2G079668_P01/GRMZM2G079668_P02/GRMZM2G533860_P01/
A0A096R6Z8	Heat shock 70 kDa protein 6 chloroplastic	A0A096R6Z8;GRMZM2G079668_P01;GRMZM2G079668_P02	TTPSVVAYTKSGDR	10,Acetyl[K];	78	87	CML496_12h_2.10391.10391.3.0.dta	3	0.0656	1523.77	0	1523.77	-0.00048	-0.32	S	1	TRUE	A0A1D6L092/A0A1D6I2R4/A0A096R6Z8/A0A1D6GK64/A0A3L6FYH6/A0A317Y7M0/GRMZM2G111475_P01/GRMZM2G079668_P01/GRMZM2G079668_P02/GRMZM2G533860_P01/
A0A096R6Z8	Heat shock 70 kDa protein 6 chloroplastic	A0A096R6Z8;GRMZM2G079668_P01;GRMZM2G079668_P02	NDEGIDLLKDKQALQR	11,Acetyl[K];12,Deamidated[Q];	284	294	CML496_0h_1.15938.15938.3.0.dta	3	0.066	1898.99	0	1898.98	0.01046	5.51	S	1	TRUE	A0A1D6L092/A0A096R6Z8/A0A1D6GK64/A0A3L6EV10/A0A317Y7M0/GRMZM2G111475_P01/GRMZM2G079668_P01/GRMZM2G079668_P02/
A0A096R6Z8	Heat shock 70 kDa protein 6 chloroplastic	A0A096R6Z8;GRMZM2G079668_P01;GRMZM2G079668_P02	NDEGIDLLKDKQALQR	11,Acetyl[K];	284	294	Lx9801_48h_1.16814.16814.3.0.dta	3	0.0661	1898	0	1898	-0.00056	-0.3	S	1	TRUE	A0A1D6L092/A0A096R6Z8/A0A1D6GK64/A0A3L6EV10/A0A317Y7M0/GRMZM2G111475_P01/GRMZM2G079668_P01/GRMZM2G079668_P02/
A0A096R6Z8	Heat shock 70 kDa protein 6 chloroplastic	A0A096R6Z8;GRMZM2G079668_P01;GRMZM2G079668_P02	TTPSVVAYTKSGDR	10,Acetyl[K];	78	87	Lx9801_72h_3.10532.10532.3.1.dta	3	0.0676	1523.77	0	1523.77	-0.00029	-0.19	S	1	TRUE	A0A1D6L092/A0A1D6I2R4/A0A096R6Z8/A0A1D6GK64/A0A3L6FYH6/A0A317Y7M0/GRMZM2G111475_P01/GRMZM2G079668_P01/GRMZM2G079668_P02/GRMZM2G533860_P01/
A0A096R6Z8	Heat shock 70 kDa protein 6 chloroplastic	A0A096R6Z8;GRMZM2G079668_P01;GRMZM2G079668_P02	IVDWLAGNFKNDEGIDLLKDK	8,Deamidated[N];10,Acetyl[K];	274	283	Lx9801_12h_3.23673.23673.3.0.dta	3	0.07	2446.26	0	2446.25	0.01396	5.71	S	1	TRUE	A0A1D6L092/A0A096R6Z8/A0A1D6GK64/A0A3L6EV10/A0A317Y7M0/GRMZM2G111475_P01/GRMZM2G079668_P01/GRMZM2G079668_P02/
A0A096R6Z8	Heat shock 70 kDa protein 6 chloroplastic	A0A096R6Z8;GRMZM2G079668_P01;GRMZM2G079668_P02	NDEGIDLLKDKQALQR	11,Acetyl[K];12,Deamidated[Q];	284	294	CML496_12h_3.15835.15835.3.0.dta	3	0.0708	1898.99	0	1898.98	0.01132	5.96	S	1	TRUE	A0A1D6L092/A0A096R6Z8/A0A1D6GK64/A0A3L6EV10/A0A317Y7M0/GRMZM2G111475_P01/GRMZM2G079668_P01/GRMZM2G079668_P02/
A0A096R6Z8	Heat shock 70 kDa protein 6 chloroplastic	A0A096R6Z8;GRMZM2G079668_P01;GRMZM2G079668_P02	TTPSVVAYTKSGDRLVGQIAK	10,Acetyl[K];18,Deamidated[Q];	78	87	Lx9801_24h_2.16995.16995.3.0.dta	3	0.071	2234.21	0	2234.2	0.01141	5.11	S	1	TRUE	A0A1D6L092/A0A1D6I2R4/A0A096R6Z8/A0A1D6GK64/A0A3L6FYH6/A0A317Y7M0/GRMZM2G111475_P01/GRMZM2G079668_P01/GRMZM2G079668_P02/GRMZM2G533860_P01/
A0A096R6Z8	Heat shock 70 kDa protein 6 chloroplastic	A0A096R6Z8;GRMZM2G079668_P01;GRMZM2G079668_P02	TTPSVVAYTKSGDR	10,Acetyl[K];	78	87	Lx9801_72h_2.10694.10694.2.0.dta	2	0.071	1523.77	0	1523.77	-0.00054	-0.35	S	1	TRUE	A0A1D6L092/A0A1D6I2R4/A0A096R6Z8/A0A1D6GK64/A0A3L6FYH6/A0A317Y7M0/GRMZM2G111475_P01/GRMZM2G079668_P01/GRMZM2G079668_P02/GRMZM2G533860_P01/
A0A096R6Z8	Heat shock 70 kDa protein 6 chloroplastic	A0A096R6Z8;GRMZM2G079668_P01;GRMZM2G079668_P02	IVDWLAGNFKNDEGIDLLK	10,Acetyl[K];11,Deamidated[N];	274	283	CML496_12h_3.25737.25737.3.0.dta	3	0.0725	2203.14	0	2203.13	0.01305	5.92	S	1	TRUE	A0A1D6L092/A0A096R6Z8/A0A1D6GK64/A0A3L6EV10/A0A317Y7M0/GRMZM2G111475_P01/GRMZM2G079668_P01/GRMZM2G079668_P02/
A0A096R6Z8	Heat shock 70 kDa protein 6 chloroplastic	A0A096R6Z8;GRMZM2G079668_P01;GRMZM2G079668_P02	TTPSVVAYTKSGDRLVGQIAK	10,Acetyl[K];18,Deamidated[Q];	78	87	CML496_72h_1.16629.16629.3.0.dta	3	0.0734	2234.21	0	2234.2	0.01039	4.65	S	1	TRUE	A0A1D6L092/A0A1D6I2R4/A0A096R6Z8/A0A1D6GK64/A0A3L6FYH6/A0A317Y7M0/GRMZM2G111475_P01/GRMZM2G079668_P01/GRMZM2G079668_P02/GRMZM2G533860_P01/
A0A096R6Z8	Heat shock 70 kDa protein 6 chloroplastic	A0A096R6Z8;GRMZM2G079668_P01;GRMZM2G079668_P02	TTPSVVAYTKSGDRLVGQIAK	10,Acetyl[K];18,Deamidated[Q];	78	87	Lx9801_12h_3.17055.17055.3.0.dta	3	0.0735	2234.21	0	2234.2	0.01118	5	S	1	TRUE	A0A1D6L092/A0A1D6I2R4/A0A096R6Z8/A0A1D6GK64/A0A3L6FYH6/A0A317Y7M0/GRMZM2G111475_P01/GRMZM2G079668_P01/GRMZM2G079668_P02/GRMZM2G533860_P01/
A0A096R6Z8	Heat shock 70 kDa protein 6 chloroplastic	A0A096R6Z8;GRMZM2G079668_P01;GRMZM2G079668_P02	TTPSVVAYTKSGDRLVGQIAK	10,Acetyl[K];18,Deamidated[Q];	78	87	Lx9801_72h_2.17023.17023.3.0.dta	3	0.0744	2234.21	0	2234.2	0.01171	5.24	S	1	TRUE	A0A1D6L092/A0A1D6I2R4/A0A096R6Z8/A0A1D6GK64/A0A3L6FYH6/A0A317Y7M0/GRMZM2G111475_P01/GRMZM2G079668_P01/GRMZM2G079668_P02/GRMZM2G533860_P01/
A0A096R6Z8	Heat shock 70 kDa protein 6 chloroplastic	A0A096R6Z8;GRMZM2G079668_P01;GRMZM2G079668_P02	TTPSVVAYTKSGDRLVGQIAK	10,Acetyl[K];18,Deamidated[Q];	78	87	Lx9801_72h_3.16878.16878.3.0.dta	3	0.0776	2234.21	0	2234.2	0.01128	5.05	S	1	TRUE	A0A1D6L092/A0A1D6I2R4/A0A096R6Z8/A0A1D6GK64/A0A3L6FYH6/A0A317Y7M0/GRMZM2G111475_P01/GRMZM2G079668_P01/GRMZM2G079668_P02/GRMZM2G533860_P01/
A0A096R6Z8	Heat shock 70 kDa protein 6 chloroplastic	A0A096R6Z8;GRMZM2G079668_P01;GRMZM2G079668_P02	NDEGIDLLKDKQALQR	9,Acetyl[K];12,Deamidated[Q];	284	292	CML496_48h_3.15697.15697.3.0.dta	3	0.0818	1898.99	0	1898.98	0.0113	5.95	S	1	TRUE	A0A1D6L092/A0A096R6Z8/A0A1D6GK64/A0A3L6EV10/A0A317Y7M0/GRMZM2G111475_P01/GRMZM2G079668_P01/GRMZM2G079668_P02/
A0A096R6Z8	Heat shock 70 kDa protein 6 chloroplastic	A0A096R6Z8;GRMZM2G079668_P01;GRMZM2G079668_P02	TTPSVVAYTKSGDR	10,Acetyl[K];	78	87	CML496_24h_3.10432.10432.2.0.dta	2	0.0823	1523.77	0	1523.77	-0.00058	-0.38	S	1	TRUE	A0A1D6L092/A0A1D6I2R4/A0A096R6Z8/A0A1D6GK64/A0A3L6FYH6/A0A317Y7M0/GRMZM2G111475_P01/GRMZM2G079668_P01/GRMZM2G079668_P02/GRMZM2G533860_P01/
A0A096R6Z8	Heat shock 70 kDa protein 6 chloroplastic	A0A096R6Z8;GRMZM2G079668_P01;GRMZM2G079668_P02	IVDWLAGNFKNDEGIDLLKDKQALQR	8,Deamidated[N];10,Acetyl[K];	274	283	CML496_12h_3.22930.22930.4.1.dta	4	0.083	3042.61	0	3042.59	0.02216	7.28	S	1	TRUE	A0A1D6L092/A0A096R6Z8/A0A1D6GK64/A0A3L6EV10/A0A317Y7M0/GRMZM2G111475_P01/GRMZM2G079668_P01/GRMZM2G079668_P02/
A0A096R6Z8	Heat shock 70 kDa protein 6 chloroplastic	A0A096R6Z8;GRMZM2G079668_P01;GRMZM2G079668_P02	TTPSVVAYTKSGDR	10,Acetyl[K];	78	87	CML496_0h_1.10606.10606.3.0.dta	3	0.0837	1523.77	0	1523.77	-0.00287	-1.88	S	1	TRUE	A0A1D6L092/A0A1D6I2R4/A0A096R6Z8/A0A1D6GK64/A0A3L6FYH6/A0A317Y7M0/GRMZM2G111475_P01/GRMZM2G079668_P01/GRMZM2G079668_P02/GRMZM2G533860_P01/
A0A096R6Z8	Heat shock 70 kDa protein 6 chloroplastic	A0A096R6Z8;GRMZM2G079668_P01;GRMZM2G079668_P02	IVDWLAGNFKNDEGIDLLKDK	8,Deamidated[N];10,Acetyl[K];	274	283	Lx9801_72h_3.23561.23561.3.0.dta	3	0.084	2446.26	0	2446.25	0.00982	4.01	S	1	TRUE	A0A1D6L092/A0A096R6Z8/A0A1D6GK64/A0A3L6EV10/A0A317Y7M0/GRMZM2G111475_P01/GRMZM2G079668_P01/GRMZM2G079668_P02/
A0A096R6Z8	Heat shock 70 kDa protein 6 chloroplastic	A0A096R6Z8;GRMZM2G079668_P01;GRMZM2G079668_P02	IVDWLAGNFKNDEGIDLLKDK	8,Deamidated[N];10,Acetyl[K];	274	283	CML496_12h_1.23614.23614.3.0.dta	3	0.0908	2446.26	0	2446.25	0.0128	5.23	S	1	TRUE	A0A1D6L092/A0A096R6Z8/A0A1D6GK64/A0A3L6EV10/A0A317Y7M0/GRMZM2G111475_P01/GRMZM2G079668_P01/GRMZM2G079668_P02/
A0A096R6Z8	Heat shock 70 kDa protein 6 chloroplastic	A0A096R6Z8;GRMZM2G079668_P01;GRMZM2G079668_P02	NDEGIDLLKDKQALQR	11,Acetyl[K];	284	294	CML496_72h_1.16469.16469.3.0.dta	3	0.0921	1898	0	1898	0.00275	1.45	S	1	TRUE	A0A1D6L092/A0A096R6Z8/A0A1D6GK64/A0A3L6EV10/A0A317Y7M0/GRMZM2G111475_P01/GRMZM2G079668_P01/GRMZM2G079668_P02/
A0A096R6Z8	Heat shock 70 kDa protein 6 chloroplastic	A0A096R6Z8;GRMZM2G079668_P01;GRMZM2G079668_P02	KQDITITGASTLPKDEVER	1,Acetyl[K];2,Deamidated[Q];	534	534	CML496_12h_1.12221.12221.3.0.dta	3	0.0928	2144.12	0	2144.11	0.01175	5.48	S	1	TRUE	A0A1D6MUF1/A0A1D6MUE9/A0A1D6L092/A0A1D6MUF2/A0A1D6IW15/A0A1D6MUF0/A0A096R6Z8/A0A1D6MUE8/A0A1D6GK64/K7UCZ5/A0A3L6EV10/A0A3L6G9D8/A0A3L6F9V5/A0A317Y7M0/GRMZM2G111475_P01/GRMZM2G111475_P02/GRMZM2G079668_P01/GRMZM2G079668_P02/GRMZM2G001500_P02/
A0A096R6Z8	Heat shock 70 kDa protein 6 chloroplastic	A0A096R6Z8;GRMZM2G079668_P01;GRMZM2G079668_P02	NDEGIDLLKDKQALQR	11,Acetyl[K];12,Deamidated[Q];	284	294	Lx9801_72h_2.16131.16131.3.0.dta	3	0.101	1898.99	0	1898.98	0.01142	6.01	S	1	TRUE	A0A1D6L092/A0A096R6Z8/A0A1D6GK64/A0A3L6EV10/A0A317Y7M0/GRMZM2G111475_P01/GRMZM2G079668_P01/GRMZM2G079668_P02/
A0A096R6Z8	Heat shock 70 kDa protein 6 chloroplastic	A0A096R6Z8;GRMZM2G079668_P01;GRMZM2G079668_P02	IVDWLAGNFKNDEGIDLLKDK	8,Deamidated[N];10,Acetyl[K];	274	283	Lx9801_24h_2.23610.23610.3.0.dta	3	0.101	2446.26	0	2446.25	0.0105	4.29	S	1	TRUE	A0A1D6L092/A0A096R6Z8/A0A1D6GK64/A0A3L6EV10/A0A317Y7M0/GRMZM2G111475_P01/GRMZM2G079668_P01/GRMZM2G079668_P02/
A0A096R6Z8	Heat shock 70 kDa protein 6 chloroplastic	A0A096R6Z8;GRMZM2G079668_P01;GRMZM2G079668_P02	TTPSVVAYTKSGDR	10,Acetyl[K];	78	87	CML496_48h_1.10406.10406.2.0.dta	2	0.102	1523.77	0	1523.77	-0.0007	-0.46	S	1	TRUE	A0A1D6L092/A0A1D6I2R4/A0A096R6Z8/A0A1D6GK64/A0A3L6FYH6/A0A317Y7M0/GRMZM2G111475_P01/GRMZM2G079668_P01/GRMZM2G079668_P02/GRMZM2G533860_P01/
A0A096R6Z8	Heat shock 70 kDa protein 6 chloroplastic	A0A096R6Z8;GRMZM2G079668_P01;GRMZM2G079668_P02	TTPSVVAYTKSGDR	10,Acetyl[K];	78	87	CML496_72h_1.10485.10485.3.1.dta	3	0.103	1523.77	0	1523.77	-0.00114	-0.75	S	1	TRUE	A0A1D6L092/A0A1D6I2R4/A0A096R6Z8/A0A1D6GK64/A0A3L6FYH6/A0A317Y7M0/GRMZM2G111475_P01/GRMZM2G079668_P01/GRMZM2G079668_P02/GRMZM2G533860_P01/
A0A096R6Z8	Heat shock 70 kDa protein 6 chloroplastic	A0A096R6Z8;GRMZM2G079668_P01;GRMZM2G079668_P02	IVDWLAGNFKNDEGIDLLKDKQALQR	8,Deamidated[N];10,Acetyl[K];	274	283	CML496_12h_3.22886.22886.4.0.dta	4	0.111	3042.61	0	3042.59	0.01611	5.3	S	1	TRUE	A0A1D6L092/A0A096R6Z8/A0A1D6GK64/A0A3L6EV10/A0A317Y7M0/GRMZM2G111475_P01/GRMZM2G079668_P01/GRMZM2G079668_P02/
A0A096R6Z8	Heat shock 70 kDa protein 6 chloroplastic	A0A096R6Z8;GRMZM2G079668_P01;GRMZM2G079668_P02	IVDWLAGNFKNDEGIDLLKDKQALQR	8,Deamidated[N];10,Acetyl[K];	274	283	CML496_72h_3.22743.22743.4.2.dta	4	0.112	3042.59	0	3042.59	-0.00399	-1.31	S	1	TRUE	A0A1D6L092/A0A096R6Z8/A0A1D6GK64/A0A3L6EV10/A0A317Y7M0/GRMZM2G111475_P01/GRMZM2G079668_P01/GRMZM2G079668_P02/
A0A096R6Z8	Heat shock 70 kDa protein 6 chloroplastic	A0A096R6Z8;GRMZM2G079668_P01;GRMZM2G079668_P02	TTPSVVAYTKSGDR	10,Acetyl[K];	78	87	CML496_48h_2.10549.10549.3.1.dta	3	0.13	1523.77	0	1523.77	4e-05	0.03	S	1	TRUE	A0A1D6L092/A0A1D6I2R4/A0A096R6Z8/A0A1D6GK64/A0A3L6FYH6/A0A317Y7M0/GRMZM2G111475_P01/GRMZM2G079668_P01/GRMZM2G079668_P02/GRMZM2G533860_P01/
A0A096R6Z8	Heat shock 70 kDa protein 6 chloroplastic	A0A096R6Z8;GRMZM2G079668_P01;GRMZM2G079668_P02	TTPSVVAYTKSGDR	10,Acetyl[K];	78	87	Lx9801_0h_2.11016.11016.3.0.dta	3	0.133	1523.77	0	1523.77	-0.00087	-0.57	S	1	TRUE	A0A1D6L092/A0A1D6I2R4/A0A096R6Z8/A0A1D6GK64/A0A3L6FYH6/A0A317Y7M0/GRMZM2G111475_P01/GRMZM2G079668_P01/GRMZM2G079668_P02/GRMZM2G533860_P01/
A0A096R6Z8	Heat shock 70 kDa protein 6 chloroplastic	A0A096R6Z8;GRMZM2G079668_P01;GRMZM2G079668_P02	IVDWLAGNFKNDEGIDLLKDK	8,Deamidated[N];10,Acetyl[K];	274	283	Lx9801_72h_2.23747.23747.3.0.dta	3	0.163	2446.26	0	2446.25	0.00954	3.9	S	1	TRUE	A0A1D6L092/A0A096R6Z8/A0A1D6GK64/A0A3L6EV10/A0A317Y7M0/GRMZM2G111475_P01/GRMZM2G079668_P01/GRMZM2G079668_P02/
A0A096R6Z8	Heat shock 70 kDa protein 6 chloroplastic	A0A096R6Z8;GRMZM2G079668_P01;GRMZM2G079668_P02	TTPSVVAYTKSGDR	10,Acetyl[K];	78	87	Lx9801_0h_3.13058.13058.2.0.dta	2	0.0644	1523.77	0.00079	1523.77	-0.00082	-0.54	S	1	TRUE	A0A1D6L092/A0A1D6I2R4/A0A096R6Z8/A0A1D6GK64/A0A3L6FYH6/A0A317Y7M0/GRMZM2G111475_P01/GRMZM2G079668_P01/GRMZM2G079668_P02/GRMZM2G533860_P01/
A0A096R6Z8	Heat shock 70 kDa protein 6 chloroplastic	A0A096R6Z8;GRMZM2G079668_P01;GRMZM2G079668_P02	TTPSVVAYTKSGDR	10,Acetyl[K];	78	87	Lx9801_0h_3.13191.13191.3.0.dta	3	0.0892	1523.77	0.00079	1523.77	0.00038	0.25	S	1	TRUE	A0A1D6L092/A0A1D6I2R4/A0A096R6Z8/A0A1D6GK64/A0A3L6FYH6/A0A317Y7M0/GRMZM2G111475_P01/GRMZM2G079668_P01/GRMZM2G079668_P02/GRMZM2G533860_P01/
A0A096R6Z8	Heat shock 70 kDa protein 6 chloroplastic	A0A096R6Z8;GRMZM2G079668_P01;GRMZM2G079668_P02	IVDWLAGNFKNDEGIDLLKDK	8,Deamidated[N];10,Acetyl[K];	274	283	Lx9801_0h_3.27923.27923.3.0.dta	3	0.0902	2446.22	0.00079	2446.25	-0.02653	-10.85	S	1	TRUE	A0A1D6L092/A0A096R6Z8/A0A1D6GK64/A0A3L6EV10/A0A317Y7M0/GRMZM2G111475_P01/GRMZM2G079668_P01/GRMZM2G079668_P02/
A0A096R6Z8	Heat shock 70 kDa protein 6 chloroplastic	A0A096R6Z8;GRMZM2G079668_P01;GRMZM2G079668_P02	IVDWLAGNFKNDEGIDLLKDK	8,Deamidated[N];10,Acetyl[K];	274	283	Lx9801_48h_1.23699.23699.3.0.dta	3	0.146	2446.26	0.00098	2446.25	0.01075	4.4	S	1	TRUE	A0A1D6L092/A0A096R6Z8/A0A1D6GK64/A0A3L6EV10/A0A317Y7M0/GRMZM2G111475_P01/GRMZM2G079668_P01/GRMZM2G079668_P02/
A0A096R6Z8	Heat shock 70 kDa protein 6 chloroplastic	A0A096R6Z8;GRMZM2G079668_P01;GRMZM2G079668_P02	TTPSVVAYTKSGDRLVGQIAK	10,Acetyl[K];18,Deamidated[Q];	78	87	Lx9801_48h_1.17083.17083.3.0.dta	3	0.164	2234.21	0.00098	2234.2	0.01041	4.66	S	1	TRUE	A0A1D6L092/A0A1D6I2R4/A0A096R6Z8/A0A1D6GK64/A0A3L6FYH6/A0A317Y7M0/GRMZM2G111475_P01/GRMZM2G079668_P01/GRMZM2G079668_P02/GRMZM2G533860_P01/
A0A096R6Z8	Heat shock 70 kDa protein 6 chloroplastic	A0A096R6Z8;GRMZM2G079668_P01;GRMZM2G079668_P02	TTPSVVAYTKSGDR	10,Acetyl[K];	78	87	CML496_72h_2.10246.10246.2.0.dta	2	0.149	1523.77	0.00135	1523.77	-0.00204	-1.34	S	1	TRUE	A0A1D6L092/A0A1D6I2R4/A0A096R6Z8/A0A1D6GK64/A0A3L6FYH6/A0A317Y7M0/GRMZM2G111475_P01/GRMZM2G079668_P01/GRMZM2G079668_P02/GRMZM2G533860_P01/
A0A096R6Z8	Heat shock 70 kDa protein 6 chloroplastic	A0A096R6Z8;GRMZM2G079668_P01;GRMZM2G079668_P02	TTPSVVAYTKSGDRLVGQIAK	10,Acetyl[K];18,Deamidated[Q];	78	87	CML496_72h_2.16597.16597.3.0.dta	3	0.152	2234.21	0.00135	2234.2	0.00885	3.96	S	1	TRUE	A0A1D6L092/A0A1D6I2R4/A0A096R6Z8/A0A1D6GK64/A0A3L6FYH6/A0A317Y7M0/GRMZM2G111475_P01/GRMZM2G079668_P01/GRMZM2G079668_P02/GRMZM2G533860_P01/
A0A096R6Z8	Heat shock 70 kDa protein 6 chloroplastic	A0A096R6Z8;GRMZM2G079668_P01;GRMZM2G079668_P02	TTPSVVAYTKSGDRLVGQIAK	10,Acetyl[K];18,Deamidated[Q];	78	87	CML496_24h_1.16664.16664.3.0.dta	3	0.0972	2234.21	0.00192	2234.2	0.01057	4.73	S	1	TRUE	A0A1D6L092/A0A1D6I2R4/A0A096R6Z8/A0A1D6GK64/A0A3L6FYH6/A0A317Y7M0/GRMZM2G111475_P01/GRMZM2G079668_P01/GRMZM2G079668_P02/GRMZM2G533860_P01/
A0A096R6Z8	Heat shock 70 kDa protein 6 chloroplastic	A0A096R6Z8;GRMZM2G079668_P01;GRMZM2G079668_P02	DEGIDLLKDKQALQR	10,Acetyl[K];11,Deamidated[Q];	285	294	CML496_0h_1.16524.16524.3.1.dta	3	0.178	1784.95	0.00296	1784.94	0.01102	6.17	S	1	TRUE	A0A1D6MUF1/A0A1D6MUE9/A0A1D6L092/A0A1D6MUF2/A0A1D6MUF0/A0A096R6Z8/A0A1D6MUE8/A0A1D6GK64/A0A3L6EV10/A0A3L6F9V5/A0A317Y7M0/GRMZM2G111475_P01/GRMZM2G079668_P01/GRMZM2G079668_P02/
A0A096R6Z8	Heat shock 70 kDa protein 6 chloroplastic	A0A096R6Z8;GRMZM2G079668_P01;GRMZM2G079668_P02	DEGIDLLKDKQALQR	10,Acetyl[K];11,Deamidated[Q];	285	294	CML496_24h_2.16328.16328.3.0.dta	3	0.116	1784.95	0.00313	1784.94	0.01056	5.92	S	1	TRUE	A0A1D6MUF1/A0A1D6MUE9/A0A1D6L092/A0A1D6MUF2/A0A1D6MUF0/A0A096R6Z8/A0A1D6MUE8/A0A1D6GK64/A0A3L6EV10/A0A3L6F9V5/A0A317Y7M0/GRMZM2G111475_P01/GRMZM2G079668_P01/GRMZM2G079668_P02/
A0A096R6Z8	Heat shock 70 kDa protein 6 chloroplastic	A0A096R6Z8;GRMZM2G079668_P01;GRMZM2G079668_P02	IVDWLAGNFKNDEGIDLLKDK	8,Deamidated[N];10,Acetyl[K];	274	283	Lx9801_0h_1.23978.23978.3.0.dta	3	0.106	2446.26	0.00377	2446.25	0.01062	4.34	S	1	TRUE	A0A1D6L092/A0A096R6Z8/A0A1D6GK64/A0A3L6EV10/A0A317Y7M0/GRMZM2G111475_P01/GRMZM2G079668_P01/GRMZM2G079668_P02/
A0A096R6Z8	Heat shock 70 kDa protein 6 chloroplastic	A0A096R6Z8;GRMZM2G079668_P01;GRMZM2G079668_P02	TTPSVVAYTKSGDR	10,Acetyl[K];	78	87	Lx9801_72h_3.10475.10475.2.0.dta	2	0.119	1523.77	0.00394	1523.77	-0.00026	-0.17	S	1	TRUE	A0A1D6L092/A0A1D6I2R4/A0A096R6Z8/A0A1D6GK64/A0A3L6FYH6/A0A317Y7M0/GRMZM2G111475_P01/GRMZM2G079668_P01/GRMZM2G079668_P02/GRMZM2G533860_P01/
A0A096R6Z8	Heat shock 70 kDa protein 6 chloroplastic	A0A096R6Z8;GRMZM2G079668_P01;GRMZM2G079668_P02	TTPSVVAYTKSGDRLVGQIAK	10,Acetyl[K];18,Deamidated[Q];	78	87	CML496_12h_2.16604.16604.3.0.dta	3	0.103	2234.21	0.00394	2234.2	0.01112	4.98	S	1	TRUE	A0A1D6L092/A0A1D6I2R4/A0A096R6Z8/A0A1D6GK64/A0A3L6FYH6/A0A317Y7M0/GRMZM2G111475_P01/GRMZM2G079668_P01/GRMZM2G079668_P02/GRMZM2G533860_P01/
A0A096R6Z8	Heat shock 70 kDa protein 6 chloroplastic	A0A096R6Z8;GRMZM2G079668_P01;GRMZM2G079668_P02	TTPSVVAYTKSGDR	10,Acetyl[K];	78	87	CML496_24h_1.10458.10458.2.0.dta	2	0.166	1523.77	0.00394	1523.77	-0.00086	-0.57	S	1	TRUE	A0A1D6L092/A0A1D6I2R4/A0A096R6Z8/A0A1D6GK64/A0A3L6FYH6/A0A317Y7M0/GRMZM2G111475_P01/GRMZM2G079668_P01/GRMZM2G079668_P02/GRMZM2G533860_P01/
A0A096R6Z8	Heat shock 70 kDa protein 6 chloroplastic	A0A096R6Z8;GRMZM2G079668_P01;GRMZM2G079668_P02	TTPSVVAYTKSGDR	10,Acetyl[K];	78	87	Lx9801_24h_1.10602.10602.2.0.dta	2	0.17	1523.77	0.00412	1523.77	-0.00137	-0.9	S	1	TRUE	A0A1D6L092/A0A1D6I2R4/A0A096R6Z8/A0A1D6GK64/A0A3L6FYH6/A0A317Y7M0/GRMZM2G111475_P01/GRMZM2G079668_P01/GRMZM2G079668_P02/GRMZM2G533860_P01/
A0A096R6Z8	Heat shock 70 kDa protein 6 chloroplastic	A0A096R6Z8;GRMZM2G079668_P01;GRMZM2G079668_P02	NDEGIDLLKDKQALQR	9,Acetyl[K];	284	292	CML496_72h_1.15797.15797.3.1.dta	3	0.202	1897.98	0.00412	1898	-0.01757	-9.26	S	1	TRUE	A0A1D6L092/A0A096R6Z8/A0A1D6GK64/A0A3L6EV10/A0A317Y7M0/GRMZM2G111475_P01/GRMZM2G079668_P01/GRMZM2G079668_P02/
A0A096R6Z8	Heat shock 70 kDa protein 6 chloroplastic	A0A096R6Z8;GRMZM2G079668_P01;GRMZM2G079668_P02	TTPSVVAYTKSGDR	10,Acetyl[K];	78	87	CML496_72h_1.10409.10409.2.0.dta	2	0.228	1523.77	0.00412	1523.77	-0.00042	-0.28	S	1	TRUE	A0A1D6L092/A0A1D6I2R4/A0A096R6Z8/A0A1D6GK64/A0A3L6FYH6/A0A317Y7M0/GRMZM2G111475_P01/GRMZM2G079668_P01/GRMZM2G079668_P02/GRMZM2G533860_P01/
A0A096R6Z8	Heat shock 70 kDa protein 6 chloroplastic	A0A096R6Z8;GRMZM2G079668_P01;GRMZM2G079668_P02	TTPSVVAYTKSGDRLVGQIAK	10,Acetyl[K];18,Deamidated[Q];	78	87	CML496_0h_2.16946.16946.3.0.dta	3	0.163	2234.21	0.00412	2234.2	0.01142	5.11	S	1	TRUE	A0A1D6L092/A0A1D6I2R4/A0A096R6Z8/A0A1D6GK64/A0A3L6FYH6/A0A317Y7M0/GRMZM2G111475_P01/GRMZM2G079668_P01/GRMZM2G079668_P02/GRMZM2G533860_P01/
A0A096R6Z8	Heat shock 70 kDa protein 6 chloroplastic	A0A096R6Z8;GRMZM2G079668_P01;GRMZM2G079668_P02	TTPSVVAYTKSGDR	10,Acetyl[K];	78	87	CML496_24h_2.10372.10372.2.0.dta	2	0.173	1523.77	0.00412	1523.77	-0.00012	-0.08	S	1	TRUE	A0A1D6L092/A0A1D6I2R4/A0A096R6Z8/A0A1D6GK64/A0A3L6FYH6/A0A317Y7M0/GRMZM2G111475_P01/GRMZM2G079668_P01/GRMZM2G079668_P02/GRMZM2G533860_P01/
A0A096R6Z8	Heat shock 70 kDa protein 6 chloroplastic	A0A096R6Z8;GRMZM2G079668_P01;GRMZM2G079668_P02	TTPSVVAYTKSGDR	10,Acetyl[K];	78	87	Lx9801_48h_1.10764.10764.3.0.dta	3	0.244	1523.77	0.00412	1523.77	-0.00085	-0.56	S	1	TRUE	A0A1D6L092/A0A1D6I2R4/A0A096R6Z8/A0A1D6GK64/A0A3L6FYH6/A0A317Y7M0/GRMZM2G111475_P01/GRMZM2G079668_P01/GRMZM2G079668_P02/GRMZM2G533860_P01/
A0A096R6Z8	Heat shock 70 kDa protein 6 chloroplastic	A0A096R6Z8;GRMZM2G079668_P01;GRMZM2G079668_P02	IVDWLAGNFKNDEGIDLLK	10,Acetyl[K];11,Deamidated[N];	274	283	CML496_48h_3.25672.25672.2.0.dta	2	0.18	2203.14	0.00428	2203.13	0.01038	4.71	S	1	TRUE	A0A1D6L092/A0A096R6Z8/A0A1D6GK64/A0A3L6EV10/A0A317Y7M0/GRMZM2G111475_P01/GRMZM2G079668_P01/GRMZM2G079668_P02/
A0A096R6Z8	Heat shock 70 kDa protein 6 chloroplastic	A0A096R6Z8;GRMZM2G079668_P01;GRMZM2G079668_P02	TTPSVVAYTKSGDR	10,Acetyl[K];	78	87	CML496_48h_3.10391.10391.3.0.dta	3	0.193	1523.77	0.00428	1523.77	-0.00065	-0.42	S	1	TRUE	A0A1D6L092/A0A1D6I2R4/A0A096R6Z8/A0A1D6GK64/A0A3L6FYH6/A0A317Y7M0/GRMZM2G111475_P01/GRMZM2G079668_P01/GRMZM2G079668_P02/GRMZM2G533860_P01/
A0A096R6Z8	Heat shock 70 kDa protein 6 chloroplastic	A0A096R6Z8;GRMZM2G079668_P01;GRMZM2G079668_P02	IVDWLAGNFKNDEGIDLLKDK	8,Deamidated[N];10,Acetyl[K];	274	283	CML496_48h_3.23265.23265.3.1.dta	3	0.206	2446.27	0.00428	2446.25	0.01701	6.95	S	1	TRUE	A0A1D6L092/A0A096R6Z8/A0A1D6GK64/A0A3L6EV10/A0A317Y7M0/GRMZM2G111475_P01/GRMZM2G079668_P01/GRMZM2G079668_P02/
A0A096R6Z8	Heat shock 70 kDa protein 6 chloroplastic	A0A096R6Z8;GRMZM2G079668_P01;GRMZM2G079668_P02	NDEGIDLLKDKQALQR	11,Acetyl[K];12,Deamidated[Q];	284	294	Lx9801_24h_1.16048.16048.3.0.dta	3	0.205	1898.99	0.00492	1898.98	0.01104	5.81	S	1	TRUE	A0A1D6L092/A0A096R6Z8/A0A1D6GK64/A0A3L6EV10/A0A317Y7M0/GRMZM2G111475_P01/GRMZM2G079668_P01/GRMZM2G079668_P02/
A0A096R6Z8	Heat shock 70 kDa protein 6 chloroplastic	A0A096R6Z8;GRMZM2G079668_P01;GRMZM2G079668_P02	IVDWLAGNFKNDEGIDLLKDK	8,Deamidated[N];10,Acetyl[K];	274	283	Lx9801_24h_1.23540.23540.3.0.dta	3	0.207	2446.26	0.00492	2446.25	0.01258	5.14	S	1	TRUE	A0A1D6L092/A0A096R6Z8/A0A1D6GK64/A0A3L6EV10/A0A317Y7M0/GRMZM2G111475_P01/GRMZM2G079668_P01/GRMZM2G079668_P02/
A0A096R6Z8	Heat shock 70 kDa protein 6 chloroplastic	A0A096R6Z8;GRMZM2G079668_P01;GRMZM2G079668_P02	KQDITITGASTLPKDEVER	1,Acetyl[K];2,Deamidated[Q];	534	534	CML496_48h_3.11935.11935.3.0.dta	3	0.249	2144.12	0.0058	2144.11	0.01063	4.96	S	1	TRUE	A0A1D6MUF1/A0A1D6MUE9/A0A1D6L092/A0A1D6MUF2/A0A1D6IW15/A0A1D6MUF0/A0A096R6Z8/A0A1D6MUE8/A0A1D6GK64/K7UCZ5/A0A3L6EV10/A0A3L6G9D8/A0A3L6F9V5/A0A317Y7M0/GRMZM2G111475_P01/GRMZM2G111475_P02/GRMZM2G079668_P01/GRMZM2G079668_P02/GRMZM2G001500_P02/
A0A096R6Z8	Heat shock 70 kDa protein 6 chloroplastic	A0A096R6Z8;GRMZM2G079668_P01;GRMZM2G079668_P02	TTPSVVAYTKSGDRLVGQIAK	10,Acetyl[K];18,Deamidated[Q];	78	87	Lx9801_48h_2.16883.16883.3.0.dta	3	0.249	2234.21	0.00653	2234.2	0.01066	4.77	S	1	TRUE	A0A1D6L092/A0A1D6I2R4/A0A096R6Z8/A0A1D6GK64/A0A3L6FYH6/A0A317Y7M0/GRMZM2G111475_P01/GRMZM2G079668_P01/GRMZM2G079668_P02/GRMZM2G533860_P01/
A0A096R6Z8	Heat shock 70 kDa protein 6 chloroplastic	A0A096R6Z8;GRMZM2G079668_P01;GRMZM2G079668_P02	IVDWLAGNFKNDEGIDLLKDK	8,Deamidated[N];10,Acetyl[K];	274	283	Lx9801_48h_2.23665.23665.3.0.dta	3	0.253	2446.26	0.00653	2446.25	0.01068	4.37	S	1	TRUE	A0A1D6L092/A0A096R6Z8/A0A1D6GK64/A0A3L6EV10/A0A317Y7M0/GRMZM2G111475_P01/GRMZM2G079668_P01/GRMZM2G079668_P02/
A0A096R6Z8	Heat shock 70 kDa protein 6 chloroplastic	A0A096R6Z8;GRMZM2G079668_P01;GRMZM2G079668_P02	KQDITITGASTLPKDEVER	1,Acetyl[K];2,Deamidated[Q];	534	534	CML496_24h_1.11998.11998.3.0.dta	3	0.192	2144.12	0.0068	2144.11	0.00975	4.55	S	1	TRUE	A0A1D6MUF1/A0A1D6MUE9/A0A1D6L092/A0A1D6MUF2/A0A1D6IW15/A0A1D6MUF0/A0A096R6Z8/A0A1D6MUE8/A0A1D6GK64/K7UCZ5/A0A3L6EV10/A0A3L6G9D8/A0A3L6F9V5/A0A317Y7M0/GRMZM2G111475_P01/GRMZM2G111475_P02/GRMZM2G079668_P01/GRMZM2G079668_P02/GRMZM2G001500_P02/
A0A096R6Z8	Heat shock 70 kDa protein 6 chloroplastic	A0A096R6Z8;GRMZM2G079668_P01;GRMZM2G079668_P02	DEGIDLLKDKQALQR	10,Acetyl[K];11,Deamidated[Q];	285	294	CML496_24h_1.16452.16452.3.0.dta	3	0.208	1784.95	0.0068	1784.94	0.01082	6.06	S	1	TRUE	A0A1D6MUF1/A0A1D6MUE9/A0A1D6L092/A0A1D6MUF2/A0A1D6MUF0/A0A096R6Z8/A0A1D6MUE8/A0A1D6GK64/A0A3L6EV10/A0A3L6F9V5/A0A317Y7M0/GRMZM2G111475_P01/GRMZM2G079668_P01/GRMZM2G079668_P02/
A0A096R6Z8	Heat shock 70 kDa protein 6 chloroplastic	A0A096R6Z8;GRMZM2G079668_P01;GRMZM2G079668_P02	NDEGIDLLKDKQALQR	11,Acetyl[K];12,Deamidated[Q];	284	294	CML496_24h_1.15921.15921.3.0.dta	3	0.229	1898.99	0.0068	1898.98	0.01099	5.79	S	1	TRUE	A0A1D6L092/A0A096R6Z8/A0A1D6GK64/A0A3L6EV10/A0A317Y7M0/GRMZM2G111475_P01/GRMZM2G079668_P01/GRMZM2G079668_P02/
A0A096R6Z8	Heat shock 70 kDa protein 6 chloroplastic	A0A096R6Z8;GRMZM2G079668_P01;GRMZM2G079668_P02	TTPSVVAYTKSGDRLVGQIAK	10,Acetyl[K];18,Deamidated[Q];	78	87	CML496_72h_3.16488.16488.3.0.dta	3	0.287	2234.21	0.0068	2234.2	0.00396	1.77	S	1	TRUE	A0A1D6L092/A0A1D6I2R4/A0A096R6Z8/A0A1D6GK64/A0A3L6FYH6/A0A317Y7M0/GRMZM2G111475_P01/GRMZM2G079668_P01/GRMZM2G079668_P02/GRMZM2G533860_P01/
A0A096R6Z8	Heat shock 70 kDa protein 6 chloroplastic	A0A096R6Z8;GRMZM2G079668_P01;GRMZM2G079668_P02	NDEGIDLLKDKQALQR	11,Acetyl[K];12,Deamidated[Q];	284	294	CML496_72h_2.15589.15589.3.0.dta	3	0.253	1898.99	0.00725	1898.98	0.01043	5.49	S	1	TRUE	A0A1D6L092/A0A096R6Z8/A0A1D6GK64/A0A3L6EV10/A0A317Y7M0/GRMZM2G111475_P01/GRMZM2G079668_P01/GRMZM2G079668_P02/
A0A096R6Z8	Heat shock 70 kDa protein 6 chloroplastic	A0A096R6Z8;GRMZM2G079668_P01;GRMZM2G079668_P02	TTPSVVAYTKSGDR	10,Acetyl[K];	78	87	CML496_0h_1.10526.10526.2.0.dta	2	0.256	1523.77	0.0074	1523.77	0.00047	0.31	S	1	TRUE	A0A1D6L092/A0A1D6I2R4/A0A096R6Z8/A0A1D6GK64/A0A3L6FYH6/A0A317Y7M0/GRMZM2G111475_P01/GRMZM2G079668_P01/GRMZM2G079668_P02/GRMZM2G533860_P01/
A0A096R6Z8	Heat shock 70 kDa protein 6 chloroplastic	A0A096R6Z8;GRMZM2G079668_P01;GRMZM2G079668_P02	KLVDDASK	1,Acetyl[K];	165	165	CML496_24h_2.3872.3872.2.5.dta	2	0.293	917.48	0.00768	917.49	-0.01053	-11.47	S	1	TRUE	A0A1D6MUF1/A0A1D6L092/A0A1D6MUF2/A0A1D6MUF0/A0A096R6Z8/A0A1D6MUE8/A0A1D6GK64/K7UCZ5/A0A3L6EV10/A0A3L6G9D8/A0A317Y7M0/GRMZM2G111475_P01/GRMZM2G079668_P01/GRMZM2G079668_P02/GRMZM2G001500_P01/GRMZM2G001500_P02/
A0A096R6Z8	Heat shock 70 kDa protein 6 chloroplastic	A0A096R6Z8;GRMZM2G079668_P01;GRMZM2G079668_P02	TTPSVVAYTKSGDR	10,Acetyl[K];	78	87	Lx9801_72h_1.10746.10746.2.0.dta	2	0.265	1523.77	0.00781	1523.77	-0.00073	-0.48	S	1	TRUE	A0A1D6L092/A0A1D6I2R4/A0A096R6Z8/A0A1D6GK64/A0A3L6FYH6/A0A317Y7M0/GRMZM2G111475_P01/GRMZM2G079668_P01/GRMZM2G079668_P02/GRMZM2G533860_P01/
A0A096R6Z8	Heat shock 70 kDa protein 6 chloroplastic	A0A096R6Z8;GRMZM2G079668_P01;GRMZM2G079668_P02	NDEGIDLLKDKQALQR	11,Acetyl[K];12,Deamidated[Q];	284	294	Lx9801_0h_3.19277.19277.3.0.dta	3	0.242	1898.99	0.00807	1898.98	0.01042	5.49	S	1	TRUE	A0A1D6L092/A0A096R6Z8/A0A1D6GK64/A0A3L6EV10/A0A317Y7M0/GRMZM2G111475_P01/GRMZM2G079668_P01/GRMZM2G079668_P02/
A0A096R6Z8	Heat shock 70 kDa protein 6 chloroplastic	A0A096R6Z8;GRMZM2G079668_P01;GRMZM2G079668_P02	NDEGIDLLKDKQALQR	11,Acetyl[K];12,Deamidated[Q];	284	294	CML496_48h_1.15771.15771.3.0.dta	3	0.285	1898.99	0.00836	1898.98	0.01145	6.03	S	1	TRUE	A0A1D6L092/A0A096R6Z8/A0A1D6GK64/A0A3L6EV10/A0A317Y7M0/GRMZM2G111475_P01/GRMZM2G079668_P01/GRMZM2G079668_P02/
A0A096R6Z8	Heat shock 70 kDa protein 6 chloroplastic	A0A096R6Z8;GRMZM2G079668_P01;GRMZM2G079668_P02	TTPSVVAYTKSGDRLVGQIAK	10,Acetyl[K];18,Deamidated[Q];	78	87	Lx9801_12h_2.21001.21001.3.0.dta	3	0.169	2234.21	0.00894	2234.2	0.01165	5.21	S	1	TRUE	A0A1D6L092/A0A1D6I2R4/A0A096R6Z8/A0A1D6GK64/A0A3L6FYH6/A0A317Y7M0/GRMZM2G111475_P01/GRMZM2G079668_P01/GRMZM2G079668_P02/GRMZM2G533860_P01/
A0A096R6Z8	Heat shock 70 kDa protein 6 chloroplastic	A0A096R6Z8;GRMZM2G079668_P01;GRMZM2G079668_P02	TTPSVVAYTKSGDR	10,Acetyl[K];	78	87	CML496_12h_2.10319.10319.2.0.dta	2	0.19	1523.77	0.00935	1523.77	0	0	S	1	TRUE	A0A1D6L092/A0A1D6I2R4/A0A096R6Z8/A0A1D6GK64/A0A3L6FYH6/A0A317Y7M0/GRMZM2G111475_P01/GRMZM2G079668_P01/GRMZM2G079668_P02/GRMZM2G533860_P01/
A0A096R6Z8	Heat shock 70 kDa protein 6 chloroplastic	A0A096R6Z8;GRMZM2G079668_P01;GRMZM2G079668_P02	NDEGIDLLKDKQALQR	9,Acetyl[K];	284	292	CML496_12h_2.15729.15729.3.1.dta	3	0.236	1898.01	0.00935	1898	0.01503	7.92	S	1	TRUE	A0A1D6L092/A0A096R6Z8/A0A1D6GK64/A0A3L6EV10/A0A317Y7M0/GRMZM2G111475_P01/GRMZM2G079668_P01/GRMZM2G079668_P02/
A0A096R6Z8	Heat shock 70 kDa protein 6 chloroplastic	A0A096R6Z8;GRMZM2G079668_P01;GRMZM2G079668_P02	TTPSVVAYTKSGDRLVGQIAK	10,Acetyl[K];18,Deamidated[Q];	78	87	Lx9801_0h_2.17423.17423.3.0.dta	3	0.202	2234.21	0.00962	2234.2	0.01179	5.27	S	1	TRUE	A0A1D6L092/A0A1D6I2R4/A0A096R6Z8/A0A1D6GK64/A0A3L6FYH6/A0A317Y7M0/GRMZM2G111475_P01/GRMZM2G079668_P01/GRMZM2G079668_P02/GRMZM2G533860_P01/
A0A096R6Z8	Heat shock 70 kDa protein 6 chloroplastic	A0A096R6Z8;GRMZM2G079668_P01;GRMZM2G079668_P02	TTPSVVAYTKSGDR	10,Acetyl[K];	78	87	Lx9801_0h_2.10950.10950.2.0.dta	2	0.23	1523.77	0.00962	1523.77	1e-05	0.01	S	1	TRUE	A0A1D6L092/A0A1D6I2R4/A0A096R6Z8/A0A1D6GK64/A0A3L6FYH6/A0A317Y7M0/GRMZM2G111475_P01/GRMZM2G079668_P01/GRMZM2G079668_P02/GRMZM2G533860_P01/
A0A096R6Z8	Heat shock 70 kDa protein 6 chloroplastic	A0A096R6Z8;GRMZM2G079668_P01;GRMZM2G079668_P02	IVDWLAGNFKNDEGIDLLKDK	8,Deamidated[N];10,Acetyl[K];	274	283	CML496_24h_3.23473.23473.4.1.dta	4	0.267	2446.26	0.00962	2446.25	0.00743	3.04	S	1	TRUE	A0A1D6L092/A0A096R6Z8/A0A1D6GK64/A0A3L6EV10/A0A317Y7M0/GRMZM2G111475_P01/GRMZM2G079668_P01/GRMZM2G079668_P02/
A0A096R6Z8	Heat shock 70 kDa protein 6 chloroplastic	A0A096R6Z8;GRMZM2G079668_P01;GRMZM2G079668_P02	TTPSVVAYTKSGDRLVGQIAK	10,Acetyl[K];18,Deamidated[Q];	78	87	CML496_72h_3.16416.16416.3.0.dta	3	0.337	2234.21	0.00987	2234.2	0.0082	3.67	S	1	TRUE	A0A1D6L092/A0A1D6I2R4/A0A096R6Z8/A0A1D6GK64/A0A3L6FYH6/A0A317Y7M0/GRMZM2G111475_P01/GRMZM2G079668_P01/GRMZM2G079668_P02/GRMZM2G533860_P01/
A0A096RIV3	Proton pump-interactor 1	A0A096RIV3;GRMZM2G098076_P01;GRMZM2G098076_P02;A0A3L6FZB8	VSDDVNLFQEKESK	9,Deamidated[Q];11,Acetyl[K];	17	27	CML496_72h_3.13115.13115.2.0.dta	2	0.0132	1680.81	0	1680.8	0.00996	5.93	S	1	TRUE	A0A1D6EP70/A0A096RIV3/A0A1D6EP68/A0A1D6EP72/A0A1D6EP71/A0A3L6FZB8/A0A3L6FY47/GRMZM2G098076_P01/GRMZM2G098076_P02/
A0A096RIV3	Proton pump-interactor 1	A0A096RIV3;GRMZM2G098076_P01;GRMZM2G098076_P02;A0A3L6FZB8	VSDDVNLFQEKESK	9,Deamidated[Q];11,Acetyl[K];	17	27	CML496_24h_3.13329.13329.2.0.dta	2	0.0215	1680.81	0	1680.8	0.01054	6.27	S	1	TRUE	A0A1D6EP70/A0A096RIV3/A0A1D6EP68/A0A1D6EP72/A0A1D6EP71/A0A3L6FZB8/A0A3L6FY47/GRMZM2G098076_P01/GRMZM2G098076_P02/
A0A096RIV3	Proton pump-interactor 1	A0A096RIV3;GRMZM2G098076_P01;GRMZM2G098076_P02;A0A3L6FZB8	VSDDVNLFQEKESK	9,Deamidated[Q];11,Acetyl[K];	17	27	CML496_24h_3.13358.13358.3.0.dta	3	0.0421	1680.81	0	1680.8	0.01093	6.5	S	1	TRUE	A0A1D6EP70/A0A096RIV3/A0A1D6EP68/A0A1D6EP72/A0A1D6EP71/A0A3L6FZB8/A0A3L6FY47/GRMZM2G098076_P01/GRMZM2G098076_P02/
A0A096RIV3	Proton pump-interactor 1	A0A096RIV3;GRMZM2G098076_P01;GRMZM2G098076_P02;A0A3L6FZB8	VSDDVNLFQEKESK	9,Deamidated[Q];11,Acetyl[K];	17	27	Lx9801_0h_3.16537.16537.2.0.dta	2	0.0503	1680.81	0	1680.8	0.01019	6.06	S	1	TRUE	A0A1D6EP70/A0A096RIV3/A0A1D6EP68/A0A1D6EP72/A0A1D6EP71/A0A3L6FZB8/A0A3L6FY47/GRMZM2G098076_P01/GRMZM2G098076_P02/
A0A096RIV3	Proton pump-interactor 1	A0A096RIV3;GRMZM2G098076_P01;GRMZM2G098076_P02;A0A3L6FZB8	VSDDVNLFQEKESK	9,Deamidated[Q];11,Acetyl[K];	17	27	CML496_0h_1.13535.13535.2.0.dta	2	0.053	1680.81	0	1680.8	0.01009	6	S	1	TRUE	A0A1D6EP70/A0A096RIV3/A0A1D6EP68/A0A1D6EP72/A0A1D6EP71/A0A3L6FZB8/A0A3L6FY47/GRMZM2G098076_P01/GRMZM2G098076_P02/
A0A096RIV3	Proton pump-interactor 1	A0A096RIV3;GRMZM2G098076_P01;GRMZM2G098076_P02;A0A3L6FZB8	VSDDVNLFQEKESK	9,Deamidated[Q];11,Acetyl[K];	17	27	CML496_12h_3.13397.13397.2.0.dta	2	0.0589	1680.81	0	1680.8	0.01055	6.27	S	1	TRUE	A0A1D6EP70/A0A096RIV3/A0A1D6EP68/A0A1D6EP72/A0A1D6EP71/A0A3L6FZB8/A0A3L6FY47/GRMZM2G098076_P01/GRMZM2G098076_P02/
A0A096RIV3	Proton pump-interactor 1	A0A096RIV3;GRMZM2G098076_P01;GRMZM2G098076_P02;A0A3L6FZB8	VSDDVNLFQEKESK	9,Deamidated[Q];11,Acetyl[K];	17	27	Lx9801_12h_1.16877.16877.2.0.dta	2	0.0688	1680.81	0	1680.8	0.00951	5.66	S	1	TRUE	A0A1D6EP70/A0A096RIV3/A0A1D6EP68/A0A1D6EP72/A0A1D6EP71/A0A3L6FZB8/A0A3L6FY47/GRMZM2G098076_P01/GRMZM2G098076_P02/
A0A096RIV3	Proton pump-interactor 1	A0A096RIV3;GRMZM2G098076_P01;GRMZM2G098076_P02;A0A3L6FZB8	VSDDVNLFQEKESK	9,Deamidated[Q];11,Acetyl[K];	17	27	CML496_48h_1.13469.13469.3.0.dta	3	0.143	1680.81	0	1680.8	0.01037	6.17	S	1	TRUE	A0A1D6EP70/A0A096RIV3/A0A1D6EP68/A0A1D6EP72/A0A1D6EP71/A0A3L6FZB8/A0A3L6FY47/GRMZM2G098076_P01/GRMZM2G098076_P02/
A0A096RIV3	Proton pump-interactor 1	A0A096RIV3;GRMZM2G098076_P01;GRMZM2G098076_P02;A0A3L6FZB8	VSDDVNLFQEKESK	9,Deamidated[Q];11,Acetyl[K];	17	27	Lx9801_48h_1.13704.13704.2.0.dta	2	0.145	1680.81	0.00098	1680.8	0.01072	6.38	S	1	TRUE	A0A1D6EP70/A0A096RIV3/A0A1D6EP68/A0A1D6EP72/A0A1D6EP71/A0A3L6FZB8/A0A3L6FY47/GRMZM2G098076_P01/GRMZM2G098076_P02/
A0A096RIV3	Proton pump-interactor 1	A0A096RIV3;GRMZM2G098076_P01;GRMZM2G098076_P02;A0A3L6FZB8	VSDDVNLFQEKESK	9,Deamidated[Q];11,Acetyl[K];	17	27	CML496_72h_2.13301.13301.3.0.dta	3	0.143	1680.8	0.00135	1680.8	0.0085	5.05	S	1	TRUE	A0A1D6EP70/A0A096RIV3/A0A1D6EP68/A0A1D6EP72/A0A1D6EP71/A0A3L6FZB8/A0A3L6FY47/GRMZM2G098076_P01/GRMZM2G098076_P02/
A0A096RIV3	Proton pump-interactor 1	A0A096RIV3;GRMZM2G098076_P01;GRMZM2G098076_P02;A0A3L6FZB8	VSDDVNLFQEKESK	9,Deamidated[Q];11,Acetyl[K];	17	27	Lx9801_12h_2.17034.17034.2.0.dta	2	0.121	1680.81	0.00342	1680.8	0.00987	5.87	S	1	TRUE	A0A1D6EP70/A0A096RIV3/A0A1D6EP68/A0A1D6EP72/A0A1D6EP71/A0A3L6FZB8/A0A3L6FY47/GRMZM2G098076_P01/GRMZM2G098076_P02/
A0A096RIV3	Proton pump-interactor 1	A0A096RIV3;GRMZM2G098076_P01;GRMZM2G098076_P02;A0A3L6FZB8	VSDDVNLFQEKESK	9,Deamidated[Q];11,Acetyl[K];	17	27	CML496_48h_3.13253.13253.2.0.dta	2	0.196	1680.81	0.00428	1680.8	0.01031	6.13	S	1	TRUE	A0A1D6EP70/A0A096RIV3/A0A1D6EP68/A0A1D6EP72/A0A1D6EP71/A0A3L6FZB8/A0A3L6FY47/GRMZM2G098076_P01/GRMZM2G098076_P02/
A0A096RIV3	Proton pump-interactor 1	A0A096RIV3;GRMZM2G098076_P01;GRMZM2G098076_P02;A0A3L6FZB8	VSDDVNLFQEK	9,Deamidated[Q];11,Acetyl[K];	17	27	CML496_72h_2.15903.15903.2.0.dta	2	0.219	1336.64	0.00548	1336.63	0.00974	7.29	S	1	TRUE	A0A1D6EP70/A0A096RIV3/A0A1D6EP68/A0A1D6EP72/A0A1D6EP71/A0A3L6FZB8/A0A3L6FY47/GRMZM2G098076_P01/GRMZM2G098076_P02/
A0A096RIV3	Proton pump-interactor 1	A0A096RIV3;GRMZM2G098076_P01;GRMZM2G098076_P02;A0A3L6FZB8	VSDDVNLFQEKESK	9,Deamidated[Q];11,Acetyl[K];	17	27	Lx9801_12h_1.16904.16904.3.0.dta	3	0.168	1680.81	0.0068	1680.8	0.01054	6.27	S	1	TRUE	A0A1D6EP70/A0A096RIV3/A0A1D6EP68/A0A1D6EP72/A0A1D6EP71/A0A3L6FZB8/A0A3L6FY47/GRMZM2G098076_P01/GRMZM2G098076_P02/
A0A096RIV3	Proton pump-interactor 1	A0A096RIV3;GRMZM2G098076_P01;GRMZM2G098076_P02;A0A3L6FZB8	VSDDVNLFQEKESK	9,Deamidated[Q];11,Acetyl[K];	17	27	Lx9801_24h_3.14340.14340.2.0.dta	2	0.227	1680.81	0.00696	1680.8	0.00995	5.92	S	1	TRUE	A0A1D6EP70/A0A096RIV3/A0A1D6EP68/A0A1D6EP72/A0A1D6EP71/A0A3L6FZB8/A0A3L6FY47/GRMZM2G098076_P01/GRMZM2G098076_P02/
A0A096RRR4	60S ribosomal protein L3-1	A0A096RRR4;GRMZM2G109677_P04;GRMZM5G801409_P02	FYKNWCK	3,Acetyl[K];6,Carbamidomethyl[C];	81	83	CML496_24h_3.11099.11099.2.0.dta	2	0.0615	1087.5	0	1087.5	-4e-05	-0.04	S	1	TRUE	A0A1D6EAY0/B4FBM9/B4FFZ6/A0A096RRR4/A0A3L6G041/A0A317Y711/GRMZM2G361049_P01/GRMZM2G109677_P01/GRMZM2G109677_P02/GRMZM2G109677_P03/GRMZM2G109677_P04/GRMZM2G109677_P06/GRMZM2G135727_P01/GRMZM2G135727_P02/GRMZM2G135727_P03/GRMZM2G135727_P04/GRMZM2G324314_P01/GRMZM2G324314_P02/GRMZM2G324314_P03/GRMZM2G324314_P04/GRMZM2G324314_P05/GRMZM2G132968_P01/GRMZM2G132968_P02/GRMZM5G801409_P01/GRMZM5G801409_P02…
A0A096RRR4	60S ribosomal protein L3-1	A0A096RRR4;GRMZM2G109677_P04;GRMZM5G801409_P02	FYKNWCK	3,Acetyl[K];6,Carbamidomethyl[C];	81	83	CML496_72h_2.10897.10897.2.0.dta	2	0.0773	1087.5	0	1087.5	-0.00142	-1.31	S	1	TRUE	A0A1D6EAY0/B4FBM9/B4FFZ6/A0A096RRR4/A0A3L6G041/A0A317Y711/GRMZM2G361049_P01/GRMZM2G109677_P01/GRMZM2G109677_P02/GRMZM2G109677_P03/GRMZM2G109677_P04/GRMZM2G109677_P06/GRMZM2G135727_P01/GRMZM2G135727_P02/GRMZM2G135727_P03/GRMZM2G135727_P04/GRMZM2G324314_P01/GRMZM2G324314_P02/GRMZM2G324314_P03/GRMZM2G324314_P04/GRMZM2G324314_P05/GRMZM2G132968_P01/GRMZM2G132968_P02/GRMZM5G801409_P01/GRMZM5G801409_P02…
A0A096RRR4	60S ribosomal protein L3-1	A0A096RRR4;GRMZM2G109677_P04;GRMZM5G801409_P02	FYKNWCK	3,Acetyl[K];6,Carbamidomethyl[C];	81	83	CML496_72h_1.11104.11104.2.0.dta	2	0.098	1087.5	0	1087.5	-0.00042	-0.38	S	1	TRUE	A0A1D6EAY0/B4FBM9/B4FFZ6/A0A096RRR4/A0A3L6G041/A0A317Y711/GRMZM2G361049_P01/GRMZM2G109677_P01/GRMZM2G109677_P02/GRMZM2G109677_P03/GRMZM2G109677_P04/GRMZM2G109677_P06/GRMZM2G135727_P01/GRMZM2G135727_P02/GRMZM2G135727_P03/GRMZM2G135727_P04/GRMZM2G324314_P01/GRMZM2G324314_P02/GRMZM2G324314_P03/GRMZM2G324314_P04/GRMZM2G324314_P05/GRMZM2G132968_P01/GRMZM2G132968_P02/GRMZM5G801409_P01/GRMZM5G801409_P02…
A0A096RRR4	60S ribosomal protein L3-1	A0A096RRR4;GRMZM2G109677_P04;GRMZM5G801409_P02	FYKNWCK	3,Acetyl[K];6,Carbamidomethyl[C];	81	83	CML496_72h_3.10868.10868.2.0.dta	2	0.131	1087.5	0	1087.5	0.00049	0.45	S	1	TRUE	A0A1D6EAY0/B4FBM9/B4FFZ6/A0A096RRR4/A0A3L6G041/A0A317Y711/GRMZM2G361049_P01/GRMZM2G109677_P01/GRMZM2G109677_P02/GRMZM2G109677_P03/GRMZM2G109677_P04/GRMZM2G109677_P06/GRMZM2G135727_P01/GRMZM2G135727_P02/GRMZM2G135727_P03/GRMZM2G135727_P04/GRMZM2G324314_P01/GRMZM2G324314_P02/GRMZM2G324314_P03/GRMZM2G324314_P04/GRMZM2G324314_P05/GRMZM2G132968_P01/GRMZM2G132968_P02/GRMZM5G801409_P01/GRMZM5G801409_P02…
A0A096RRR4	60S ribosomal protein L3-1	A0A096RRR4;GRMZM2G109677_P04;GRMZM5G801409_P02	FYKNWCK	3,Acetyl[K];6,Carbamidomethyl[C];	81	83	Lx9801_72h_2.11396.11396.2.0.dta	2	0.177	1087.5	0	1087.5	-0.00083	-0.76	S	1	TRUE	A0A1D6EAY0/B4FBM9/B4FFZ6/A0A096RRR4/A0A3L6G041/A0A317Y711/GRMZM2G361049_P01/GRMZM2G109677_P01/GRMZM2G109677_P02/GRMZM2G109677_P03/GRMZM2G109677_P04/GRMZM2G109677_P06/GRMZM2G135727_P01/GRMZM2G135727_P02/GRMZM2G135727_P03/GRMZM2G135727_P04/GRMZM2G324314_P01/GRMZM2G324314_P02/GRMZM2G324314_P03/GRMZM2G324314_P04/GRMZM2G324314_P05/GRMZM2G132968_P01/GRMZM2G132968_P02/GRMZM5G801409_P01/GRMZM5G801409_P02…
A0A096RRR4	60S ribosomal protein L3-1	A0A096RRR4;GRMZM2G109677_P04;GRMZM5G801409_P02	FYKNWCK	3,Acetyl[K];6,Carbamidomethyl[C];	81	83	CML496_0h_1.11203.11203.2.0.dta	2	0.226	1087.5	0.00296	1087.5	0.00019	0.17	S	1	TRUE	A0A1D6EAY0/B4FBM9/B4FFZ6/A0A096RRR4/A0A3L6G041/A0A317Y711/GRMZM2G361049_P01/GRMZM2G109677_P01/GRMZM2G109677_P02/GRMZM2G109677_P03/GRMZM2G109677_P04/GRMZM2G109677_P06/GRMZM2G135727_P01/GRMZM2G135727_P02/GRMZM2G135727_P03/GRMZM2G135727_P04/GRMZM2G324314_P01/GRMZM2G324314_P02/GRMZM2G324314_P03/GRMZM2G324314_P04/GRMZM2G324314_P05/GRMZM2G132968_P01/GRMZM2G132968_P02/GRMZM5G801409_P01/GRMZM5G801409_P02…
A0A096RRR4	60S ribosomal protein L3-1	A0A096RRR4;GRMZM2G109677_P04;GRMZM5G801409_P02	FYKNWCK	3,Acetyl[K];6,Carbamidomethyl[C];	81	83	CML496_24h_2.11067.11067.2.0.dta	2	0.114	1087.5	0.00313	1087.5	-0.00033	-0.31	S	1	TRUE	A0A1D6EAY0/B4FBM9/B4FFZ6/A0A096RRR4/A0A3L6G041/A0A317Y711/GRMZM2G361049_P01/GRMZM2G109677_P01/GRMZM2G109677_P02/GRMZM2G109677_P03/GRMZM2G109677_P04/GRMZM2G109677_P06/GRMZM2G135727_P01/GRMZM2G135727_P02/GRMZM2G135727_P03/GRMZM2G135727_P04/GRMZM2G324314_P01/GRMZM2G324314_P02/GRMZM2G324314_P03/GRMZM2G324314_P04/GRMZM2G324314_P05/GRMZM2G132968_P01/GRMZM2G132968_P02/GRMZM5G801409_P01/GRMZM5G801409_P02…
A0A096RRR4	60S ribosomal protein L3-1	A0A096RRR4;GRMZM2G109677_P04;GRMZM5G801409_P02	FYKNWCK	3,Acetyl[K];6,Carbamidomethyl[C];	81	83	CML496_48h_2.11118.11118.2.0.dta	2	0.222	1087.5	0.00394	1087.5	-0.00027	-0.25	S	1	TRUE	A0A1D6EAY0/B4FBM9/B4FFZ6/A0A096RRR4/A0A3L6G041/A0A317Y711/GRMZM2G361049_P01/GRMZM2G109677_P01/GRMZM2G109677_P02/GRMZM2G109677_P03/GRMZM2G109677_P04/GRMZM2G109677_P06/GRMZM2G135727_P01/GRMZM2G135727_P02/GRMZM2G135727_P03/GRMZM2G135727_P04/GRMZM2G324314_P01/GRMZM2G324314_P02/GRMZM2G324314_P03/GRMZM2G324314_P04/GRMZM2G324314_P05/GRMZM2G132968_P01/GRMZM2G132968_P02/GRMZM5G801409_P01/GRMZM5G801409_P02…
A0A096RRR4	60S ribosomal protein L3-1	A0A096RRR4;GRMZM2G109677_P04;GRMZM5G801409_P02	FYKNWCK	3,Acetyl[K];6,Carbamidomethyl[C];	81	83	Lx9801_12h_3.11417.11417.2.0.dta	2	0.208	1087.5	0.00412	1087.5	-0.00094	-0.87	S	1	TRUE	A0A1D6EAY0/B4FBM9/B4FFZ6/A0A096RRR4/A0A3L6G041/A0A317Y711/GRMZM2G361049_P01/GRMZM2G109677_P01/GRMZM2G109677_P02/GRMZM2G109677_P03/GRMZM2G109677_P04/GRMZM2G109677_P06/GRMZM2G135727_P01/GRMZM2G135727_P02/GRMZM2G135727_P03/GRMZM2G135727_P04/GRMZM2G324314_P01/GRMZM2G324314_P02/GRMZM2G324314_P03/GRMZM2G324314_P04/GRMZM2G324314_P05/GRMZM2G132968_P01/GRMZM2G132968_P02/GRMZM5G801409_P01/GRMZM5G801409_P02…
A0A096RRR4	60S ribosomal protein L3-1	A0A096RRR4;GRMZM2G109677_P04;GRMZM5G801409_P02	FYKNWCK	3,Acetyl[K];6,Carbamidomethyl[C];	81	83	CML496_48h_3.10929.10929.2.0.dta	2	0.193	1087.5	0.00428	1087.5	0.00018	0.17	S	1	TRUE	A0A1D6EAY0/B4FBM9/B4FFZ6/A0A096RRR4/A0A3L6G041/A0A317Y711/GRMZM2G361049_P01/GRMZM2G109677_P01/GRMZM2G109677_P02/GRMZM2G109677_P03/GRMZM2G109677_P04/GRMZM2G109677_P06/GRMZM2G135727_P01/GRMZM2G135727_P02/GRMZM2G135727_P03/GRMZM2G135727_P04/GRMZM2G324314_P01/GRMZM2G324314_P02/GRMZM2G324314_P03/GRMZM2G324314_P04/GRMZM2G324314_P05/GRMZM2G132968_P01/GRMZM2G132968_P02/GRMZM5G801409_P01/GRMZM5G801409_P02…
A0A096RRR4	60S ribosomal protein L3-1	A0A096RRR4;GRMZM2G109677_P04;GRMZM5G801409_P02	FYKNWCK	3,Acetyl[K];6,Carbamidomethyl[C];	81	83	CML496_12h_1.11358.11358.2.0.dta	2	0.217	1087.5	0.00518	1087.5	0.00028	0.25	S	1	TRUE	A0A1D6EAY0/B4FBM9/B4FFZ6/A0A096RRR4/A0A3L6G041/A0A317Y711/GRMZM2G361049_P01/GRMZM2G109677_P01/GRMZM2G109677_P02/GRMZM2G109677_P03/GRMZM2G109677_P04/GRMZM2G109677_P06/GRMZM2G135727_P01/GRMZM2G135727_P02/GRMZM2G135727_P03/GRMZM2G135727_P04/GRMZM2G324314_P01/GRMZM2G324314_P02/GRMZM2G324314_P03/GRMZM2G324314_P04/GRMZM2G324314_P05/GRMZM2G132968_P01/GRMZM2G132968_P02/GRMZM5G801409_P01/GRMZM5G801409_P02…
A0A096RRR4	60S ribosomal protein L3-1	A0A096RRR4;GRMZM2G109677_P04;GRMZM5G801409_P02	RFYKNWCK	4,Acetyl[K];7,Carbamidomethyl[C];	80	83	CML496_48h_3.9193.9193.2.0.dta	2	0.232	1243.6	0.0058	1243.6	0.00083	0.67	S	1	TRUE	A0A1D6EAY0/B4FBM9/B4FFZ6/A0A096RRR4/A0A3L6G041/A0A317Y711/GRMZM2G361049_P01/GRMZM2G109677_P01/GRMZM2G109677_P02/GRMZM2G109677_P03/GRMZM2G109677_P04/GRMZM2G109677_P06/GRMZM2G135727_P01/GRMZM2G135727_P02/GRMZM2G135727_P03/GRMZM2G135727_P04/GRMZM2G324314_P01/GRMZM2G324314_P02/GRMZM2G324314_P03/GRMZM2G324314_P04/GRMZM2G324314_P05/GRMZM2G132968_P01/GRMZM2G132968_P02/GRMZM5G801409_P01/GRMZM5G801409_P02…
A0A096RRR4	60S ribosomal protein L3-1	A0A096RRR4;GRMZM2G109677_P04;GRMZM5G801409_P02	FYKNWCK	3,Acetyl[K];6,Carbamidomethyl[C];	81	83	CML496_0h_2.11356.11356.2.0.dta	2	0.187	1087.5	0.00611	1087.5	-0.00068	-0.63	S	1	TRUE	A0A1D6EAY0/B4FBM9/B4FFZ6/A0A096RRR4/A0A3L6G041/A0A317Y711/GRMZM2G361049_P01/GRMZM2G109677_P01/GRMZM2G109677_P02/GRMZM2G109677_P03/GRMZM2G109677_P04/GRMZM2G109677_P06/GRMZM2G135727_P01/GRMZM2G135727_P02/GRMZM2G135727_P03/GRMZM2G135727_P04/GRMZM2G324314_P01/GRMZM2G324314_P02/GRMZM2G324314_P03/GRMZM2G324314_P04/GRMZM2G324314_P05/GRMZM2G132968_P01/GRMZM2G132968_P02/GRMZM5G801409_P01/GRMZM5G801409_P02…
A0A096RRR4	60S ribosomal protein L3-1	A0A096RRR4;GRMZM2G109677_P04;GRMZM5G801409_P02	FYKNWCK	3,Acetyl[K];6,Carbamidomethyl[C];	81	83	Lx9801_48h_1.11376.11376.2.0.dta	2	0.28	1087.5	0.00669	1087.5	-0.00058	-0.53	S	1	TRUE	A0A1D6EAY0/B4FBM9/B4FFZ6/A0A096RRR4/A0A3L6G041/A0A317Y711/GRMZM2G361049_P01/GRMZM2G109677_P01/GRMZM2G109677_P02/GRMZM2G109677_P03/GRMZM2G109677_P04/GRMZM2G109677_P06/GRMZM2G135727_P01/GRMZM2G135727_P02/GRMZM2G135727_P03/GRMZM2G135727_P04/GRMZM2G324314_P01/GRMZM2G324314_P02/GRMZM2G324314_P03/GRMZM2G324314_P04/GRMZM2G324314_P05/GRMZM2G132968_P01/GRMZM2G132968_P02/GRMZM5G801409_P01/GRMZM5G801409_P02…
A0A096RRR4	60S ribosomal protein L3-1	A0A096RRR4;GRMZM2G109677_P04;GRMZM5G801409_P02	FYKNWCK	3,Acetyl[K];6,Carbamidomethyl[C];	81	83	Lx9801_72h_3.11103.11103.2.0.dta	2	0.218	1087.5	0.0068	1087.5	-0.00076	-0.7	S	1	TRUE	A0A1D6EAY0/B4FBM9/B4FFZ6/A0A096RRR4/A0A3L6G041/A0A317Y711/GRMZM2G361049_P01/GRMZM2G109677_P01/GRMZM2G109677_P02/GRMZM2G109677_P03/GRMZM2G109677_P04/GRMZM2G109677_P06/GRMZM2G135727_P01/GRMZM2G135727_P02/GRMZM2G135727_P03/GRMZM2G135727_P04/GRMZM2G324314_P01/GRMZM2G324314_P02/GRMZM2G324314_P03/GRMZM2G324314_P04/GRMZM2G324314_P05/GRMZM2G132968_P01/GRMZM2G132968_P02/GRMZM5G801409_P01/GRMZM5G801409_P02…
A0A096RRR4	60S ribosomal protein L3-1	A0A096RRR4;GRMZM2G109677_P04;GRMZM5G801409_P02	FYKNWCK	3,Acetyl[K];6,Carbamidomethyl[C];	81	83	CML496_24h_1.11168.11168.2.0.dta	2	0.219	1087.5	0.0068	1087.5	-0.00057	-0.52	S	1	TRUE	A0A1D6EAY0/B4FBM9/B4FFZ6/A0A096RRR4/A0A3L6G041/A0A317Y711/GRMZM2G361049_P01/GRMZM2G109677_P01/GRMZM2G109677_P02/GRMZM2G109677_P03/GRMZM2G109677_P04/GRMZM2G109677_P06/GRMZM2G135727_P01/GRMZM2G135727_P02/GRMZM2G135727_P03/GRMZM2G135727_P04/GRMZM2G324314_P01/GRMZM2G324314_P02/GRMZM2G324314_P03/GRMZM2G324314_P04/GRMZM2G324314_P05/GRMZM2G132968_P01/GRMZM2G132968_P02/GRMZM5G801409_P01/GRMZM5G801409_P02…
A0A096RRR4	60S ribosomal protein L3-1	A0A096RRR4;GRMZM2G109677_P04;GRMZM5G801409_P02	FYKNWCK	3,Acetyl[K];6,Carbamidomethyl[C];	81	83	CML496_48h_1.11109.11109.2.0.dta	2	0.232	1087.5	0.00725	1087.5	-0.0008	-0.73	S	1	TRUE	A0A1D6EAY0/B4FBM9/B4FFZ6/A0A096RRR4/A0A3L6G041/A0A317Y711/GRMZM2G361049_P01/GRMZM2G109677_P01/GRMZM2G109677_P02/GRMZM2G109677_P03/GRMZM2G109677_P04/GRMZM2G109677_P06/GRMZM2G135727_P01/GRMZM2G135727_P02/GRMZM2G135727_P03/GRMZM2G135727_P04/GRMZM2G324314_P01/GRMZM2G324314_P02/GRMZM2G324314_P03/GRMZM2G324314_P04/GRMZM2G324314_P05/GRMZM2G132968_P01/GRMZM2G132968_P02/GRMZM5G801409_P01/GRMZM5G801409_P02…
A0A096RRR4	60S ribosomal protein L3-1	A0A096RRR4;GRMZM2G109677_P04;GRMZM5G801409_P02	FYKNWCK	3,Acetyl[K];6,Carbamidomethyl[C];	81	83	CML496_0h_3.11307.11307.2.0.dta	2	0.193	1087.5	0.00725	1087.5	-0.00057	-0.53	S	1	TRUE	A0A1D6EAY0/B4FBM9/B4FFZ6/A0A096RRR4/A0A3L6G041/A0A317Y711/GRMZM2G361049_P01/GRMZM2G109677_P01/GRMZM2G109677_P02/GRMZM2G109677_P03/GRMZM2G109677_P04/GRMZM2G109677_P06/GRMZM2G135727_P01/GRMZM2G135727_P02/GRMZM2G135727_P03/GRMZM2G135727_P04/GRMZM2G324314_P01/GRMZM2G324314_P02/GRMZM2G324314_P03/GRMZM2G324314_P04/GRMZM2G324314_P05/GRMZM2G132968_P01/GRMZM2G132968_P02/GRMZM5G801409_P01/GRMZM5G801409_P02…
A0A096RRR4	60S ribosomal protein L3-1	A0A096RRR4;GRMZM2G109677_P04;GRMZM5G801409_P02	FYKNWCK	3,Acetyl[K];6,Carbamidomethyl[C];	81	83	CML496_12h_2.11027.11027.2.0.dta	2	0.176	1087.5	0.00768	1087.5	-0.00078	-0.72	S	1	TRUE	A0A1D6EAY0/B4FBM9/B4FFZ6/A0A096RRR4/A0A3L6G041/A0A317Y711/GRMZM2G361049_P01/GRMZM2G109677_P01/GRMZM2G109677_P02/GRMZM2G109677_P03/GRMZM2G109677_P04/GRMZM2G109677_P06/GRMZM2G135727_P01/GRMZM2G135727_P02/GRMZM2G135727_P03/GRMZM2G135727_P04/GRMZM2G324314_P01/GRMZM2G324314_P02/GRMZM2G324314_P03/GRMZM2G324314_P04/GRMZM2G324314_P05/GRMZM2G132968_P01/GRMZM2G132968_P02/GRMZM5G801409_P01/GRMZM5G801409_P02…
A0A096RRR4	60S ribosomal protein L3-1	A0A096RRR4;GRMZM2G109677_P04;GRMZM5G801409_P02	AFTKYALK	4,Acetyl[K];	92	95	CML496_48h_1.11430.11430.2.1.dta	2	0.289	983.56	0.00836	983.56	-0.00059	-0.6	S	1	TRUE	A0A1D6EAY0/B4FBM9/B4FFZ6/A0A096RRR4/A0A3L6G041/A0A317Y711/GRMZM2G109677_P01/GRMZM2G109677_P02/GRMZM2G109677_P03/GRMZM2G109677_P04/GRMZM2G109677_P06/GRMZM2G135727_P01/GRMZM2G135727_P02/GRMZM2G135727_P03/GRMZM2G135727_P04/GRMZM2G324314_P01/GRMZM2G324314_P02/GRMZM2G324314_P03/GRMZM2G324314_P04/GRMZM2G324314_P05/GRMZM2G132968_P01/GRMZM2G132968_P02/GRMZM5G801409_P01/GRMZM5G801409_P02/GRMZM5G801409_P03…
A0A096RRR4	60S ribosomal protein L3-1	A0A096RRR4;GRMZM2G109677_P04;GRMZM5G801409_P02	FYKNWCK	3,Acetyl[K];6,Carbamidomethyl[C];	81	83	Lx9801_24h_1.11363.11363.2.0.dta	2	0.25	1087.5	0.00907	1087.5	-0.00097	-0.89	S	1	TRUE	A0A1D6EAY0/B4FBM9/B4FFZ6/A0A096RRR4/A0A3L6G041/A0A317Y711/GRMZM2G361049_P01/GRMZM2G109677_P01/GRMZM2G109677_P02/GRMZM2G109677_P03/GRMZM2G109677_P04/GRMZM2G109677_P06/GRMZM2G135727_P01/GRMZM2G135727_P02/GRMZM2G135727_P03/GRMZM2G135727_P04/GRMZM2G324314_P01/GRMZM2G324314_P02/GRMZM2G324314_P03/GRMZM2G324314_P04/GRMZM2G324314_P05/GRMZM2G132968_P01/GRMZM2G132968_P02/GRMZM5G801409_P01/GRMZM5G801409_P02…
A0A096RRR4	60S ribosomal protein L3-1	A0A096RRR4;GRMZM2G109677_P04;GRMZM5G801409_P02	FYKNWCK	3,Acetyl[K];6,Carbamidomethyl[C];	81	83	CML496_12h_3.11090.11090.2.0.dta	2	0.237	1087.5	0.00935	1087.5	-0.00013	-0.12	S	1	TRUE	A0A1D6EAY0/B4FBM9/B4FFZ6/A0A096RRR4/A0A3L6G041/A0A317Y711/GRMZM2G361049_P01/GRMZM2G109677_P01/GRMZM2G109677_P02/GRMZM2G109677_P03/GRMZM2G109677_P04/GRMZM2G109677_P06/GRMZM2G135727_P01/GRMZM2G135727_P02/GRMZM2G135727_P03/GRMZM2G135727_P04/GRMZM2G324314_P01/GRMZM2G324314_P02/GRMZM2G324314_P03/GRMZM2G324314_P04/GRMZM2G324314_P05/GRMZM2G132968_P01/GRMZM2G132968_P02/GRMZM5G801409_P01/GRMZM5G801409_P02…
A0A096RZN2	Carbonic anhydrase	A0A096RZN2;GRMZM2G121878_P01;GRMZM2G121878_P02;A0A3L6FSN5	TEVYDKKPELFEPLK	6,Acetyl[K];	65	70	CML496_72h_2.15532.15532.3.0.dta	3	6.91e-05	1877.99	0	1877.99	-0.00146	-0.78	S	1	TRUE	C0P441/A0A1D6NHQ1/A0A1D6NHQ6/A0A1D6NHQ7/C0HIK4/A0A096RZN2/A0A3L6FSN5/A0A3L6DP32/A0A3L6FN25/A0A3L6DN59/GRMZM2G348512_P03/GRMZM2G348512_P04/GRMZM2G348512_P05/GRMZM2G348512_P06/GRMZM2G121878_P01/GRMZM2G121878_P02/GRMZM2G121878_P03/GRMZM2G121878_P05/GRMZM2G121878_P06/GRMZM2G094165_P01/GRMZM2G094165_P02/GRMZM2G094165_P03/GRMZM2G094165_P04/GRMZM2G094165_P05/GRMZM2G094165_P06/GRMZM2G094165_P07/
A0A096RZN2	Carbonic anhydrase	A0A096RZN2;GRMZM2G121878_P01;GRMZM2G121878_P02;A0A3L6FSN5	TEVYDKKPELFEPLK	6,Acetyl[K];	65	70	CML496_24h_3.15749.15749.3.2.dta	3	9.03e-05	1877.99	0	1877.99	0	0	S	1	TRUE	C0P441/A0A1D6NHQ1/A0A1D6NHQ6/A0A1D6NHQ7/C0HIK4/A0A096RZN2/A0A3L6FSN5/A0A3L6DP32/A0A3L6FN25/A0A3L6DN59/GRMZM2G348512_P03/GRMZM2G348512_P04/GRMZM2G348512_P05/GRMZM2G348512_P06/GRMZM2G121878_P01/GRMZM2G121878_P02/GRMZM2G121878_P03/GRMZM2G121878_P05/GRMZM2G121878_P06/GRMZM2G094165_P01/GRMZM2G094165_P02/GRMZM2G094165_P03/GRMZM2G094165_P04/GRMZM2G094165_P05/GRMZM2G094165_P06/GRMZM2G094165_P07/
A0A096RZN2	Carbonic anhydrase	A0A096RZN2;GRMZM2G121878_P01;GRMZM2G121878_P02;A0A3L6FSN5	FKTEVYDKKPELFEPLK	0,Acetyl[ProteinN-term];2,Acetyl[K];	63	64	CML496_24h_3.19663.19663.3.5.dta	3	0.000218	2195.13	0	2195.16	-0.03668	-16.71	S	1	TRUE	C0P441/A0A1D6NHQ1/A0A1D6NHQ6/A0A1D6NHQ7/C0HIK4/A0A096RZN2/A0A3L6FSN5/A0A3L6DP32/A0A3L6FN25/A0A3L6DN59/GRMZM2G348512_P03/GRMZM2G348512_P04/GRMZM2G348512_P05/GRMZM2G348512_P06/GRMZM2G121878_P01/GRMZM2G121878_P02/GRMZM2G121878_P03/GRMZM2G121878_P05/GRMZM2G121878_P06/GRMZM2G094165_P01/GRMZM2G094165_P02/GRMZM2G094165_P03/GRMZM2G094165_P04/GRMZM2G094165_P05/GRMZM2G094165_P06/GRMZM2G094165_P07/
A0A096RZN2	Carbonic anhydrase	A0A096RZN2;GRMZM2G121878_P01;GRMZM2G121878_P02;A0A3L6FSN5	TEVYDKKPELFEPLK	6,Acetyl[K];	65	70	Lx9801_0h_3.19227.19227.3.0.dta	3	0.000244	1877.99	0	1877.99	-0.00034	-0.18	S	1	TRUE	C0P441/A0A1D6NHQ1/A0A1D6NHQ6/A0A1D6NHQ7/C0HIK4/A0A096RZN2/A0A3L6FSN5/A0A3L6DP32/A0A3L6FN25/A0A3L6DN59/GRMZM2G348512_P03/GRMZM2G348512_P04/GRMZM2G348512_P05/GRMZM2G348512_P06/GRMZM2G121878_P01/GRMZM2G121878_P02/GRMZM2G121878_P03/GRMZM2G121878_P05/GRMZM2G121878_P06/GRMZM2G094165_P01/GRMZM2G094165_P02/GRMZM2G094165_P03/GRMZM2G094165_P04/GRMZM2G094165_P05/GRMZM2G094165_P06/GRMZM2G094165_P07/
A0A096RZN2	Carbonic anhydrase	A0A096RZN2;GRMZM2G121878_P01;GRMZM2G121878_P02;A0A3L6FSN5	TEVYDKKPELFEPLK	6,Acetyl[K];	65	70	Lx9801_24h_1.15994.15994.3.0.dta	3	0.000275	1877.99	0	1877.99	0.00128	0.68	S	1	TRUE	C0P441/A0A1D6NHQ1/A0A1D6NHQ6/A0A1D6NHQ7/C0HIK4/A0A096RZN2/A0A3L6FSN5/A0A3L6DP32/A0A3L6FN25/A0A3L6DN59/GRMZM2G348512_P03/GRMZM2G348512_P04/GRMZM2G348512_P05/GRMZM2G348512_P06/GRMZM2G121878_P01/GRMZM2G121878_P02/GRMZM2G121878_P03/GRMZM2G121878_P05/GRMZM2G121878_P06/GRMZM2G094165_P01/GRMZM2G094165_P02/GRMZM2G094165_P03/GRMZM2G094165_P04/GRMZM2G094165_P05/GRMZM2G094165_P06/GRMZM2G094165_P07/
A0A096RZN2	Carbonic anhydrase	A0A096RZN2;GRMZM2G121878_P01;GRMZM2G121878_P02;A0A3L6FSN5	TEVYDKKPELFEPLK	6,Acetyl[K];	65	70	Lx9801_12h_1.19553.19553.3.0.dta	3	0.000313	1877.99	0	1877.99	-0.00157	-0.83	S	1	TRUE	C0P441/A0A1D6NHQ1/A0A1D6NHQ6/A0A1D6NHQ7/C0HIK4/A0A096RZN2/A0A3L6FSN5/A0A3L6DP32/A0A3L6FN25/A0A3L6DN59/GRMZM2G348512_P03/GRMZM2G348512_P04/GRMZM2G348512_P05/GRMZM2G348512_P06/GRMZM2G121878_P01/GRMZM2G121878_P02/GRMZM2G121878_P03/GRMZM2G121878_P05/GRMZM2G121878_P06/GRMZM2G094165_P01/GRMZM2G094165_P02/GRMZM2G094165_P03/GRMZM2G094165_P04/GRMZM2G094165_P05/GRMZM2G094165_P06/GRMZM2G094165_P07/
A0A096RZN2	Carbonic anhydrase	A0A096RZN2;GRMZM2G121878_P01;GRMZM2G121878_P02;A0A3L6FSN5	TEVYDKKPELFEPLK	6,Acetyl[K];	65	70	CML496_48h_3.15678.15678.3.1.dta	3	0.000411	1877.99	0	1877.99	1e-05	0	S	1	TRUE	C0P441/A0A1D6NHQ1/A0A1D6NHQ6/A0A1D6NHQ7/C0HIK4/A0A096RZN2/A0A3L6FSN5/A0A3L6DP32/A0A3L6FN25/A0A3L6DN59/GRMZM2G348512_P03/GRMZM2G348512_P04/GRMZM2G348512_P05/GRMZM2G348512_P06/GRMZM2G121878_P01/GRMZM2G121878_P02/GRMZM2G121878_P03/GRMZM2G121878_P05/GRMZM2G121878_P06/GRMZM2G094165_P01/GRMZM2G094165_P02/GRMZM2G094165_P03/GRMZM2G094165_P04/GRMZM2G094165_P05/GRMZM2G094165_P06/GRMZM2G094165_P07/
A0A096RZN2	Carbonic anhydrase	A0A096RZN2;GRMZM2G121878_P01;GRMZM2G121878_P02;A0A3L6FSN5	TEVYDKKPELFEPLK	6,Acetyl[K];	65	70	Lx9801_12h_3.16098.16098.3.1.dta	3	0.00063	1877.99	0	1877.99	0.00111	0.59	S	1	TRUE	C0P441/A0A1D6NHQ1/A0A1D6NHQ6/A0A1D6NHQ7/C0HIK4/A0A096RZN2/A0A3L6FSN5/A0A3L6DP32/A0A3L6FN25/A0A3L6DN59/GRMZM2G348512_P03/GRMZM2G348512_P04/GRMZM2G348512_P05/GRMZM2G348512_P06/GRMZM2G121878_P01/GRMZM2G121878_P02/GRMZM2G121878_P03/GRMZM2G121878_P05/GRMZM2G121878_P06/GRMZM2G094165_P01/GRMZM2G094165_P02/GRMZM2G094165_P03/GRMZM2G094165_P04/GRMZM2G094165_P05/GRMZM2G094165_P06/GRMZM2G094165_P07/
A0A096RZN2	Carbonic anhydrase	A0A096RZN2;GRMZM2G121878_P01;GRMZM2G121878_P02;A0A3L6FSN5	EAVNVSLENLKTYPFVK	11,Acetyl[K];	409	419	CML496_24h_3.22355.22355.3.0.dta	3	0.000634	1993.06	0	1993.06	0.00065	0.33	S	1	TRUE	A0A1D6NHQ7/A0A1D6NHQ9/A0A096RZN2/A0A3L6FSN5/GRMZM2G121878_P01/GRMZM2G121878_P02/GRMZM2G121878_P03/GRMZM2G121878_P04/
A0A096RZN2	Carbonic anhydrase	A0A096RZN2;GRMZM2G121878_P01;GRMZM2G121878_P02;A0A3L6FSN5	TEVYDKKPELFEPLK	6,Acetyl[K];	65	70	CML496_72h_1.15744.15744.3.0.dta	3	0.000911	1877.99	0	1877.99	-0.00083	-0.44	S	1	TRUE	C0P441/A0A1D6NHQ1/A0A1D6NHQ6/A0A1D6NHQ7/C0HIK4/A0A096RZN2/A0A3L6FSN5/A0A3L6DP32/A0A3L6FN25/A0A3L6DN59/GRMZM2G348512_P03/GRMZM2G348512_P04/GRMZM2G348512_P05/GRMZM2G348512_P06/GRMZM2G121878_P01/GRMZM2G121878_P02/GRMZM2G121878_P03/GRMZM2G121878_P05/GRMZM2G121878_P06/GRMZM2G094165_P01/GRMZM2G094165_P02/GRMZM2G094165_P03/GRMZM2G094165_P04/GRMZM2G094165_P05/GRMZM2G094165_P06/GRMZM2G094165_P07/
A0A096RZN2	Carbonic anhydrase	A0A096RZN2;GRMZM2G121878_P01;GRMZM2G121878_P02;A0A3L6FSN5	NIAAMVPGYDKTK	11,Acetyl[K];	316	326	CML496_24h_3.13955.13955.2.0.dta	2	0.00114	1449.74	0	1449.74	-0.00085	-0.59	S	1	TRUE	A0A096RZN2/A0A3L6FSN5/GRMZM2G121878_P01/GRMZM2G121878_P02/GRMZM2G121878_P03/GRMZM2G121878_P04/
A0A096RZN2	Carbonic anhydrase	A0A096RZN2;GRMZM2G121878_P01;GRMZM2G121878_P02;A0A3L6FSN5	FKTEVYDKKPELFEPLK	0,Acetyl[ProteinN-term];2,Acetyl[K];	63	64	Lx9801_12h_3.20100.20100.3.1.dta	3	0.00118	2195.13	0	2195.16	-0.02949	-13.43	S	1	TRUE	C0P441/A0A1D6NHQ1/A0A1D6NHQ6/A0A1D6NHQ7/C0HIK4/A0A096RZN2/A0A3L6FSN5/A0A3L6DP32/A0A3L6FN25/A0A3L6DN59/GRMZM2G348512_P03/GRMZM2G348512_P04/GRMZM2G348512_P05/GRMZM2G348512_P06/GRMZM2G121878_P01/GRMZM2G121878_P02/GRMZM2G121878_P03/GRMZM2G121878_P05/GRMZM2G121878_P06/GRMZM2G094165_P01/GRMZM2G094165_P02/GRMZM2G094165_P03/GRMZM2G094165_P04/GRMZM2G094165_P05/GRMZM2G094165_P06/GRMZM2G094165_P07/
A0A096RZN2	Carbonic anhydrase	A0A096RZN2;GRMZM2G121878_P01;GRMZM2G121878_P02;A0A3L6FSN5	TEVYDKKPELFEPLK	6,Acetyl[K];	65	70	Lx9801_48h_1.16114.16114.3.0.dta	3	0.00163	1877.99	0	1877.99	0.00198	1.05	S	1	TRUE	C0P441/A0A1D6NHQ1/A0A1D6NHQ6/A0A1D6NHQ7/C0HIK4/A0A096RZN2/A0A3L6FSN5/A0A3L6DP32/A0A3L6FN25/A0A3L6DN59/GRMZM2G348512_P03/GRMZM2G348512_P04/GRMZM2G348512_P05/GRMZM2G348512_P06/GRMZM2G121878_P01/GRMZM2G121878_P02/GRMZM2G121878_P03/GRMZM2G121878_P05/GRMZM2G121878_P06/GRMZM2G094165_P01/GRMZM2G094165_P02/GRMZM2G094165_P03/GRMZM2G094165_P04/GRMZM2G094165_P05/GRMZM2G094165_P06/GRMZM2G094165_P07/
A0A096RZN2	Carbonic anhydrase	A0A096RZN2;GRMZM2G121878_P01;GRMZM2G121878_P02;A0A3L6FSN5	FKTEVYDKKPELFEPLK	0,Acetyl[ProteinN-term];2,Acetyl[K];	63	64	Lx9801_0h_1.20316.20316.3.1.dta	3	0.00165	2195.13	0	2195.16	-0.03561	-16.22	S	1	TRUE	C0P441/A0A1D6NHQ1/A0A1D6NHQ6/A0A1D6NHQ7/C0HIK4/A0A096RZN2/A0A3L6FSN5/A0A3L6DP32/A0A3L6FN25/A0A3L6DN59/GRMZM2G348512_P03/GRMZM2G348512_P04/GRMZM2G348512_P05/GRMZM2G348512_P06/GRMZM2G121878_P01/GRMZM2G121878_P02/GRMZM2G121878_P03/GRMZM2G121878_P05/GRMZM2G121878_P06/GRMZM2G094165_P01/GRMZM2G094165_P02/GRMZM2G094165_P03/GRMZM2G094165_P04/GRMZM2G094165_P05/GRMZM2G094165_P06/GRMZM2G094165_P07/
A0A096RZN2	Carbonic anhydrase	A0A096RZN2;GRMZM2G121878_P01;GRMZM2G121878_P02;A0A3L6FSN5	NIAAMVPGYDKTK	11,Acetyl[K];	316	326	Lx9801_72h_3.14083.14083.2.0.dta	2	0.0017	1449.74	0	1449.74	-0.00071	-0.49	S	1	TRUE	A0A096RZN2/A0A3L6FSN5/GRMZM2G121878_P01/GRMZM2G121878_P02/GRMZM2G121878_P03/GRMZM2G121878_P04/
A0A096RZN2	Carbonic anhydrase	A0A096RZN2;GRMZM2G121878_P01;GRMZM2G121878_P02;A0A3L6FSN5	VNVYDKKPELFGPLK	6,Acetyl[K];	267	272	Lx9801_48h_3.16691.16691.3.0.dta	3	0.00187	1788.99	0	1788.99	-0.00077	-0.43	S	1	TRUE	A0A096RZN2/A0A3L6FSN5/GRMZM2G121878_P01/GRMZM2G121878_P02/GRMZM2G121878_P03/
A0A096RZN2	Carbonic anhydrase	A0A096RZN2;GRMZM2G121878_P01;GRMZM2G121878_P02;A0A3L6FSN5	EAVNVSLENLKTYPFVK	11,Acetyl[K];	409	419	CML496_24h_3.22364.22364.2.0.dta	2	0.00187	1993.06	0	1993.06	2e-05	0.01	S	1	TRUE	A0A1D6NHQ7/A0A1D6NHQ9/A0A096RZN2/A0A3L6FSN5/GRMZM2G121878_P01/GRMZM2G121878_P02/GRMZM2G121878_P03/GRMZM2G121878_P04/
A0A096RZN2	Carbonic anhydrase	A0A096RZN2;GRMZM2G121878_P01;GRMZM2G121878_P02;A0A3L6FSN5	TEVYDKKPELFEPLK	6,Acetyl[K];	65	70	CML496_24h_1.15819.15819.3.0.dta	3	0.00207	1877.99	0	1877.99	0.00088	0.47	S	1	TRUE	C0P441/A0A1D6NHQ1/A0A1D6NHQ6/A0A1D6NHQ7/C0HIK4/A0A096RZN2/A0A3L6FSN5/A0A3L6DP32/A0A3L6FN25/A0A3L6DN59/GRMZM2G348512_P03/GRMZM2G348512_P04/GRMZM2G348512_P05/GRMZM2G348512_P06/GRMZM2G121878_P01/GRMZM2G121878_P02/GRMZM2G121878_P03/GRMZM2G121878_P05/GRMZM2G121878_P06/GRMZM2G094165_P01/GRMZM2G094165_P02/GRMZM2G094165_P03/GRMZM2G094165_P04/GRMZM2G094165_P05/GRMZM2G094165_P06/GRMZM2G094165_P07/
A0A096RZN2	Carbonic anhydrase	A0A096RZN2;GRMZM2G121878_P01;GRMZM2G121878_P02;A0A3L6FSN5	NIAAMVPGYDKTK	11,Acetyl[K];	316	326	Lx9801_0h_1.14404.14404.2.0.dta	2	0.00267	1449.74	0	1449.74	0.0003	0.21	S	1	TRUE	A0A096RZN2/A0A3L6FSN5/GRMZM2G121878_P01/GRMZM2G121878_P02/GRMZM2G121878_P03/GRMZM2G121878_P04/
A0A096RZN2	Carbonic anhydrase	A0A096RZN2;GRMZM2G121878_P01;GRMZM2G121878_P02;A0A3L6FSN5	VNVYDKKPELFGPLK	7,Acetyl[K];	267	273	Lx9801_12h_3.17028.17028.3.1.dta	3	0.00321	1788.99	0	1788.99	-0.00142	-0.79	S	1	TRUE	A0A096RZN2/A0A3L6FSN5/GRMZM2G121878_P01/GRMZM2G121878_P02/GRMZM2G121878_P03/
A0A096RZN2	Carbonic anhydrase	A0A096RZN2;GRMZM2G121878_P01;GRMZM2G121878_P02;A0A3L6FSN5	VNVYDKKPELFGPLK	7,Acetyl[K];	267	273	CML496_48h_3.16548.16548.3.0.dta	3	0.00325	1788.99	0	1788.99	0.00049	0.27	S	1	TRUE	A0A096RZN2/A0A3L6FSN5/GRMZM2G121878_P01/GRMZM2G121878_P02/GRMZM2G121878_P03/
A0A096RZN2	Carbonic anhydrase	A0A096RZN2;GRMZM2G121878_P01;GRMZM2G121878_P02;A0A3L6FSN5	FKTEVYDKKPELFEPLK	0,Acetyl[ProteinN-term];2,Acetyl[K];	63	64	Lx9801_48h_3.20166.20166.3.1.dta	3	0.00343	2195.13	0	2195.16	-0.03756	-17.11	S	1	TRUE	C0P441/A0A1D6NHQ1/A0A1D6NHQ6/A0A1D6NHQ7/C0HIK4/A0A096RZN2/A0A3L6FSN5/A0A3L6DP32/A0A3L6FN25/A0A3L6DN59/GRMZM2G348512_P03/GRMZM2G348512_P04/GRMZM2G348512_P05/GRMZM2G348512_P06/GRMZM2G121878_P01/GRMZM2G121878_P02/GRMZM2G121878_P03/GRMZM2G121878_P05/GRMZM2G121878_P06/GRMZM2G094165_P01/GRMZM2G094165_P02/GRMZM2G094165_P03/GRMZM2G094165_P04/GRMZM2G094165_P05/GRMZM2G094165_P06/GRMZM2G094165_P07/
A0A096RZN2	Carbonic anhydrase	A0A096RZN2;GRMZM2G121878_P01;GRMZM2G121878_P02;A0A3L6FSN5	TEVYDKKPELFEPLK	6,Acetyl[K];	65	70	Lx9801_48h_3.16034.16034.3.0.dta	3	0.00393	1877.99	0	1877.99	-0.00028	-0.15	S	1	TRUE	C0P441/A0A1D6NHQ1/A0A1D6NHQ6/A0A1D6NHQ7/C0HIK4/A0A096RZN2/A0A3L6FSN5/A0A3L6DP32/A0A3L6FN25/A0A3L6DN59/GRMZM2G348512_P03/GRMZM2G348512_P04/GRMZM2G348512_P05/GRMZM2G348512_P06/GRMZM2G121878_P01/GRMZM2G121878_P02/GRMZM2G121878_P03/GRMZM2G121878_P05/GRMZM2G121878_P06/GRMZM2G094165_P01/GRMZM2G094165_P02/GRMZM2G094165_P03/GRMZM2G094165_P04/GRMZM2G094165_P05/GRMZM2G094165_P06/GRMZM2G094165_P07/
A0A096RZN2	Carbonic anhydrase	A0A096RZN2;GRMZM2G121878_P01;GRMZM2G121878_P02;A0A3L6FSN5	VNVYDKKPELFGPLK	7,Acetyl[K];	267	273	CML496_48h_1.16658.16658.3.0.dta	3	0.00405	1788.99	0	1788.99	-0.00054	-0.3	S	1	TRUE	A0A096RZN2/A0A3L6FSN5/GRMZM2G121878_P01/GRMZM2G121878_P02/GRMZM2G121878_P03/
A0A096RZN2	Carbonic anhydrase	A0A096RZN2;GRMZM2G121878_P01;GRMZM2G121878_P02;A0A3L6FSN5	EAVNVSLENLKTYPFVK	11,Acetyl[K];	409	419	CML496_72h_2.22081.22081.3.0.dta	3	0.00417	1993.06	0	1993.06	-0.00205	-1.03	S	1	TRUE	A0A1D6NHQ7/A0A1D6NHQ9/A0A096RZN2/A0A3L6FSN5/GRMZM2G121878_P01/GRMZM2G121878_P02/GRMZM2G121878_P03/GRMZM2G121878_P04/
A0A096RZN2	Carbonic anhydrase	A0A096RZN2;GRMZM2G121878_P01;GRMZM2G121878_P02;A0A3L6FSN5	ALLSLKDGAPDNFHFVEDWVR	6,Acetyl[K];12,Deamidated[N];	159	164	CML496_24h_3.26002.26002.3.0.dta	3	0.00477	2472.23	0	2472.22	0.01255	5.07	S	1	TRUE	A0A096RZN2/A0A3L6FSN5/GRMZM2G121878_P01/GRMZM2G121878_P02/GRMZM2G121878_P03/GRMZM2G121878_P05/GRMZM2G121878_P06/
A0A096RZN2	Carbonic anhydrase	A0A096RZN2;GRMZM2G121878_P01;GRMZM2G121878_P02;A0A3L6FSN5	NIAAMVPGYDKTK	11,Acetyl[K];	316	326	CML496_48h_3.13832.13832.2.0.dta	2	0.00491	1449.74	0	1449.74	0.00025	0.17	S	1	TRUE	A0A096RZN2/A0A3L6FSN5/GRMZM2G121878_P01/GRMZM2G121878_P02/GRMZM2G121878_P03/GRMZM2G121878_P04/
A0A096RZN2	Carbonic anhydrase	A0A096RZN2;GRMZM2G121878_P01;GRMZM2G121878_P02;A0A3L6FSN5	TEVYDKKPELFEPLK	6,Acetyl[K];	65	70	CML496_12h_1.16047.16047.3.1.dta	3	0.00502	1877.99	0	1877.99	0.00264	1.41	S	1	TRUE	C0P441/A0A1D6NHQ1/A0A1D6NHQ6/A0A1D6NHQ7/C0HIK4/A0A096RZN2/A0A3L6FSN5/A0A3L6DP32/A0A3L6FN25/A0A3L6DN59/GRMZM2G348512_P03/GRMZM2G348512_P04/GRMZM2G348512_P05/GRMZM2G348512_P06/GRMZM2G121878_P01/GRMZM2G121878_P02/GRMZM2G121878_P03/GRMZM2G121878_P05/GRMZM2G121878_P06/GRMZM2G094165_P01/GRMZM2G094165_P02/GRMZM2G094165_P03/GRMZM2G094165_P04/GRMZM2G094165_P05/GRMZM2G094165_P06/GRMZM2G094165_P07/
A0A096RZN2	Carbonic anhydrase	A0A096RZN2;GRMZM2G121878_P01;GRMZM2G121878_P02;A0A3L6FSN5	EAVNVSLENLKTYPFVK	11,Acetyl[K];	409	419	CML496_48h_3.22174.22174.2.0.dta	2	0.00549	1993.06	0	1993.06	-0.00099	-0.5	S	1	TRUE	A0A1D6NHQ7/A0A1D6NHQ9/A0A096RZN2/A0A3L6FSN5/GRMZM2G121878_P01/GRMZM2G121878_P02/GRMZM2G121878_P03/GRMZM2G121878_P04/
A0A096RZN2	Carbonic anhydrase	A0A096RZN2;GRMZM2G121878_P01;GRMZM2G121878_P02;A0A3L6FSN5	TEVYDKKPELFEPLK	6,Acetyl[K];	65	70	Lx9801_72h_2.16048.16048.3.0.dta	3	0.00564	1877.99	0	1877.99	0.00111	0.59	S	1	TRUE	C0P441/A0A1D6NHQ1/A0A1D6NHQ6/A0A1D6NHQ7/C0HIK4/A0A096RZN2/A0A3L6FSN5/A0A3L6DP32/A0A3L6FN25/A0A3L6DN59/GRMZM2G348512_P03/GRMZM2G348512_P04/GRMZM2G348512_P05/GRMZM2G348512_P06/GRMZM2G121878_P01/GRMZM2G121878_P02/GRMZM2G121878_P03/GRMZM2G121878_P05/GRMZM2G121878_P06/GRMZM2G094165_P01/GRMZM2G094165_P02/GRMZM2G094165_P03/GRMZM2G094165_P04/GRMZM2G094165_P05/GRMZM2G094165_P06/GRMZM2G094165_P07/
A0A096RZN2	Carbonic anhydrase	A0A096RZN2;GRMZM2G121878_P01;GRMZM2G121878_P02;A0A3L6FSN5	EAVNVSLENLKTYPFVK	11,Acetyl[K];	409	419	Lx9801_48h_1.22693.22693.3.0.dta	3	0.00567	1993.06	0	1993.06	-3e-05	-0.02	S	1	TRUE	A0A1D6NHQ7/A0A1D6NHQ9/A0A096RZN2/A0A3L6FSN5/GRMZM2G121878_P01/GRMZM2G121878_P02/GRMZM2G121878_P03/GRMZM2G121878_P04/
A0A096RZN2	Carbonic anhydrase	A0A096RZN2;GRMZM2G121878_P01;GRMZM2G121878_P02;A0A3L6FSN5	TEVYDKKPELFEPLK	6,Acetyl[K];	65	70	CML496_12h_3.15767.15767.3.0.dta	3	0.00653	1877.99	0	1877.99	0.00188	1	S	1	TRUE	C0P441/A0A1D6NHQ1/A0A1D6NHQ6/A0A1D6NHQ7/C0HIK4/A0A096RZN2/A0A3L6FSN5/A0A3L6DP32/A0A3L6FN25/A0A3L6DN59/GRMZM2G348512_P03/GRMZM2G348512_P04/GRMZM2G348512_P05/GRMZM2G348512_P06/GRMZM2G121878_P01/GRMZM2G121878_P02/GRMZM2G121878_P03/GRMZM2G121878_P05/GRMZM2G121878_P06/GRMZM2G094165_P01/GRMZM2G094165_P02/GRMZM2G094165_P03/GRMZM2G094165_P04/GRMZM2G094165_P05/GRMZM2G094165_P06/GRMZM2G094165_P07/
A0A096RZN2	Carbonic anhydrase	A0A096RZN2;GRMZM2G121878_P01;GRMZM2G121878_P02;A0A3L6FSN5	EAVNVSLQNLKSYPFVK	11,Acetyl[K];	207	217	CML496_24h_3.21570.21570.2.0.dta	2	0.00659	1978.06	0	1978.06	0.00043	0.22	S	1	TRUE	A0A096RZN2/A0A3L6FSN5/GRMZM2G121878_P01/GRMZM2G121878_P02/GRMZM2G121878_P03/GRMZM2G121878_P05/GRMZM2G121878_P06/
A0A096RZN2	Carbonic anhydrase	A0A096RZN2;GRMZM2G121878_P01;GRMZM2G121878_P02;A0A3L6FSN5	EAVNVSLQNLKSYPFVK	11,Acetyl[K];	207	217	Lx9801_24h_1.21859.21859.2.0.dta	2	0.00769	1978.06	0	1978.06	-0.00085	-0.43	S	1	TRUE	A0A096RZN2/A0A3L6FSN5/GRMZM2G121878_P01/GRMZM2G121878_P02/GRMZM2G121878_P03/GRMZM2G121878_P05/GRMZM2G121878_P06/
A0A096RZN2	Carbonic anhydrase	A0A096RZN2;GRMZM2G121878_P01;GRMZM2G121878_P02;A0A3L6FSN5	TEVYDKKPELFEPLK	7,Acetyl[K];	65	71	Lx9801_48h_3.16606.16606.3.0.dta	3	0.0088	1877.99	0	1877.99	-0.00082	-0.44	S	1	TRUE	C0P441/A0A1D6NHQ1/A0A1D6NHQ6/A0A1D6NHQ7/C0HIK4/A0A096RZN2/A0A3L6FSN5/A0A3L6DP32/A0A3L6FN25/A0A3L6DN59/GRMZM2G348512_P03/GRMZM2G348512_P04/GRMZM2G348512_P05/GRMZM2G348512_P06/GRMZM2G121878_P01/GRMZM2G121878_P02/GRMZM2G121878_P03/GRMZM2G121878_P05/GRMZM2G121878_P06/GRMZM2G094165_P01/GRMZM2G094165_P02/GRMZM2G094165_P03/GRMZM2G094165_P04/GRMZM2G094165_P05/GRMZM2G094165_P06/GRMZM2G094165_P07/
A0A096RZN2	Carbonic anhydrase	A0A096RZN2;GRMZM2G121878_P01;GRMZM2G121878_P02;A0A3L6FSN5	EAVNVSLQNLKSYPFVK	11,Acetyl[K];	207	217	Lx9801_48h_1.21999.21999.3.0.dta	3	0.00885	1978.06	0	1978.06	0.00026	0.13	S	1	TRUE	A0A096RZN2/A0A3L6FSN5/GRMZM2G121878_P01/GRMZM2G121878_P02/GRMZM2G121878_P03/GRMZM2G121878_P05/GRMZM2G121878_P06/
A0A096RZN2	Carbonic anhydrase	A0A096RZN2;GRMZM2G121878_P01;GRMZM2G121878_P02;A0A3L6FSN5	VNVYDKKPELFGPLK	6,Acetyl[K];	267	272	CML496_24h_3.16316.16316.3.0.dta	3	0.00992	1788.99	0	1788.99	-0.00011	-0.06	S	1	TRUE	A0A096RZN2/A0A3L6FSN5/GRMZM2G121878_P01/GRMZM2G121878_P02/GRMZM2G121878_P03/
A0A096RZN2	Carbonic anhydrase	A0A096RZN2;GRMZM2G121878_P01;GRMZM2G121878_P02;A0A3L6FSN5	NIAAMVPGYDKTK	11,Acetyl[K];	316	326	CML496_24h_2.13891.13891.2.0.dta	2	0.01	1449.74	0	1449.74	-0.00045	-0.31	S	1	TRUE	A0A096RZN2/A0A3L6FSN5/GRMZM2G121878_P01/GRMZM2G121878_P02/GRMZM2G121878_P03/GRMZM2G121878_P04/
A0A096RZN2	Carbonic anhydrase	A0A096RZN2;GRMZM2G121878_P01;GRMZM2G121878_P02;A0A3L6FSN5	VNVYDKKPELFGPLK	6,Acetyl[K];	267	272	CML496_72h_1.16354.16354.3.0.dta	3	0.01	1788.99	0	1788.99	-0.00056	-0.31	S	1	TRUE	A0A096RZN2/A0A3L6FSN5/GRMZM2G121878_P01/GRMZM2G121878_P02/GRMZM2G121878_P03/
A0A096RZN2	Carbonic anhydrase	A0A096RZN2;GRMZM2G121878_P01;GRMZM2G121878_P02;A0A3L6FSN5	EAVNVSLQNLKSYPFVK	11,Acetyl[K];	207	217	Lx9801_12h_3.21937.21937.2.0.dta	2	0.0102	1978.06	0	1978.06	-0.00077	-0.39	S	1	TRUE	A0A096RZN2/A0A3L6FSN5/GRMZM2G121878_P01/GRMZM2G121878_P02/GRMZM2G121878_P03/GRMZM2G121878_P05/GRMZM2G121878_P06/
A0A096RZN2	Carbonic anhydrase	A0A096RZN2;GRMZM2G121878_P01;GRMZM2G121878_P02;A0A3L6FSN5	TEVYDKKPELFEPLK	7,Acetyl[K];	65	71	Lx9801_0h_2.16985.16985.3.0.dta	3	0.0111	1877.99	0	1877.99	0.00154	0.82	S	1	TRUE	C0P441/A0A1D6NHQ1/A0A1D6NHQ6/A0A1D6NHQ7/C0HIK4/A0A096RZN2/A0A3L6FSN5/A0A3L6DP32/A0A3L6FN25/A0A3L6DN59/GRMZM2G348512_P03/GRMZM2G348512_P04/GRMZM2G348512_P05/GRMZM2G348512_P06/GRMZM2G121878_P01/GRMZM2G121878_P02/GRMZM2G121878_P03/GRMZM2G121878_P05/GRMZM2G121878_P06/GRMZM2G094165_P01/GRMZM2G094165_P02/GRMZM2G094165_P03/GRMZM2G094165_P04/GRMZM2G094165_P05/GRMZM2G094165_P06/GRMZM2G094165_P07/
A0A096RZN2	Carbonic anhydrase	A0A096RZN2;GRMZM2G121878_P01;GRMZM2G121878_P02;A0A3L6FSN5	VNVYDKKPELFGPLK	7,Acetyl[K];	267	273	Lx9801_72h_2.17032.17032.3.0.dta	3	0.0127	1788.99	0	1788.99	-0.00026	-0.14	S	1	TRUE	A0A096RZN2/A0A3L6FSN5/GRMZM2G121878_P01/GRMZM2G121878_P02/GRMZM2G121878_P03/
A0A096RZN2	Carbonic anhydrase	A0A096RZN2;GRMZM2G121878_P01;GRMZM2G121878_P02;A0A3L6FSN5	VNVYDKKPELFGPLK	6,Acetyl[K];	267	272	CML496_24h_1.16417.16417.3.0.dta	3	0.0134	1788.99	0	1788.99	0.00042	0.23	S	1	TRUE	A0A096RZN2/A0A3L6FSN5/GRMZM2G121878_P01/GRMZM2G121878_P02/GRMZM2G121878_P03/
A0A096RZN2	Carbonic anhydrase	A0A096RZN2;GRMZM2G121878_P01;GRMZM2G121878_P02;A0A3L6FSN5	NIAAMVPGYDKTK	11,Acetyl[K];	316	326	Lx9801_48h_1.14230.14230.2.0.dta	2	0.0134	1449.74	0	1449.74	-2e-05	-0.02	S	1	TRUE	A0A096RZN2/A0A3L6FSN5/GRMZM2G121878_P01/GRMZM2G121878_P02/GRMZM2G121878_P03/GRMZM2G121878_P04/
A0A096RZN2	Carbonic anhydrase	A0A096RZN2;GRMZM2G121878_P01;GRMZM2G121878_P02;A0A3L6FSN5	VNVYDKKPELFGPLK	6,Acetyl[K];	267	272	Lx9801_0h_2.17049.17049.3.0.dta	3	0.014	1788.99	0	1788.99	0.00104	0.58	S	1	TRUE	A0A096RZN2/A0A3L6FSN5/GRMZM2G121878_P01/GRMZM2G121878_P02/GRMZM2G121878_P03/
A0A096RZN2	Carbonic anhydrase	A0A096RZN2;GRMZM2G121878_P01;GRMZM2G121878_P02;A0A3L6FSN5	EAVNVSLQNLKSYPFVK	11,Acetyl[K];	207	217	Lx9801_0h_3.25908.25908.2.0.dta	2	0.0146	1978.06	0	1978.06	0.00021	0.11	S	1	TRUE	A0A096RZN2/A0A3L6FSN5/GRMZM2G121878_P01/GRMZM2G121878_P02/GRMZM2G121878_P03/GRMZM2G121878_P05/GRMZM2G121878_P06/
A0A096RZN2	Carbonic anhydrase	A0A096RZN2;GRMZM2G121878_P01;GRMZM2G121878_P02;A0A3L6FSN5	TEVYDKKPELFEPLK	6,Acetyl[K];	65	70	CML496_12h_2.15652.15652.3.0.dta	3	0.0154	1877.99	0	1877.99	0.00125	0.66	S	1	TRUE	C0P441/A0A1D6NHQ1/A0A1D6NHQ6/A0A1D6NHQ7/C0HIK4/A0A096RZN2/A0A3L6FSN5/A0A3L6DP32/A0A3L6FN25/A0A3L6DN59/GRMZM2G348512_P03/GRMZM2G348512_P04/GRMZM2G348512_P05/GRMZM2G348512_P06/GRMZM2G121878_P01/GRMZM2G121878_P02/GRMZM2G121878_P03/GRMZM2G121878_P05/GRMZM2G121878_P06/GRMZM2G094165_P01/GRMZM2G094165_P02/GRMZM2G094165_P03/GRMZM2G094165_P04/GRMZM2G094165_P05/GRMZM2G094165_P06/GRMZM2G094165_P07/
A0A096RZN2	Carbonic anhydrase	A0A096RZN2;GRMZM2G121878_P01;GRMZM2G121878_P02;A0A3L6FSN5	VNVYDKKPELFGPLK	7,Acetyl[K];	267	273	Lx9801_24h_2.16935.16935.3.0.dta	3	0.0155	1788.99	0	1788.99	0.00175	0.98	S	1	TRUE	A0A096RZN2/A0A3L6FSN5/GRMZM2G121878_P01/GRMZM2G121878_P02/GRMZM2G121878_P03/
A0A096RZN2	Carbonic anhydrase	A0A096RZN2;GRMZM2G121878_P01;GRMZM2G121878_P02;A0A3L6FSN5	VNVYDKKPELFGPLK	6,Acetyl[K];	267	272	Lx9801_12h_1.20324.20324.3.0.dta	3	0.0157	1788.99	0	1788.99	-0.00096	-0.53	S	1	TRUE	A0A096RZN2/A0A3L6FSN5/GRMZM2G121878_P01/GRMZM2G121878_P02/GRMZM2G121878_P03/
A0A096RZN2	Carbonic anhydrase	A0A096RZN2;GRMZM2G121878_P01;GRMZM2G121878_P02;A0A3L6FSN5	VNVYDKKPELFGPLK	6,Acetyl[K];	267	272	Lx9801_0h_1.16912.16912.3.0.dta	3	0.0158	1788.99	0	1788.99	0.00086	0.48	S	1	TRUE	A0A096RZN2/A0A3L6FSN5/GRMZM2G121878_P01/GRMZM2G121878_P02/GRMZM2G121878_P03/
A0A096RZN2	Carbonic anhydrase	A0A096RZN2;GRMZM2G121878_P01;GRMZM2G121878_P02;A0A3L6FSN5	VNVYDKKPELFGPLK	6,Acetyl[K];	267	272	Lx9801_12h_2.20621.20621.3.0.dta	3	0.0159	1788.99	0	1788.99	0.00027	0.15	S	1	TRUE	A0A096RZN2/A0A3L6FSN5/GRMZM2G121878_P01/GRMZM2G121878_P02/GRMZM2G121878_P03/
A0A096RZN2	Carbonic anhydrase	A0A096RZN2;GRMZM2G121878_P01;GRMZM2G121878_P02;A0A3L6FSN5	NIAAMVPGYDKTK	11,Acetyl[K];	316	326	CML496_48h_1.13947.13947.2.0.dta	2	0.0162	1449.74	0	1449.74	-2e-05	-0.01	S	1	TRUE	A0A096RZN2/A0A3L6FSN5/GRMZM2G121878_P01/GRMZM2G121878_P02/GRMZM2G121878_P03/GRMZM2G121878_P04/
A0A096RZN2	Carbonic anhydrase	A0A096RZN2;GRMZM2G121878_P01;GRMZM2G121878_P02;A0A3L6FSN5	VNVYDKKPELFGPLK	6,Acetyl[K];	267	272	Lx9801_72h_2.16656.16656.3.0.dta	3	0.0168	1788.99	0	1788.99	-0.0006	-0.33	S	1	TRUE	A0A096RZN2/A0A3L6FSN5/GRMZM2G121878_P01/GRMZM2G121878_P02/GRMZM2G121878_P03/
A0A096RZN2	Carbonic anhydrase	A0A096RZN2;GRMZM2G121878_P01;GRMZM2G121878_P02;A0A3L6FSN5	NIAAMVPGYDKTK	11,Acetyl[K];	316	326	CML496_72h_1.13977.13977.2.0.dta	2	0.0186	1449.74	0	1449.74	-0.00091	-0.63	S	1	TRUE	A0A096RZN2/A0A3L6FSN5/GRMZM2G121878_P01/GRMZM2G121878_P02/GRMZM2G121878_P03/GRMZM2G121878_P04/
A0A096RZN2	Carbonic anhydrase	A0A096RZN2;GRMZM2G121878_P01;GRMZM2G121878_P02;A0A3L6FSN5	NIAAMVPGYDKTK	11,Acetyl[K];	316	326	Lx9801_12h_1.17360.17360.2.0.dta	2	0.0189	1449.74	0	1449.74	-0.00017	-0.12	S	1	TRUE	A0A096RZN2/A0A3L6FSN5/GRMZM2G121878_P01/GRMZM2G121878_P02/GRMZM2G121878_P03/GRMZM2G121878_P04/
A0A096RZN2	Carbonic anhydrase	A0A096RZN2;GRMZM2G121878_P01;GRMZM2G121878_P02;A0A3L6FSN5	NIAAMVPGYDKTK	11,Acetyl[K];	316	326	Lx9801_48h_3.14120.14120.2.0.dta	2	0.02	1449.74	0	1449.74	-0.00064	-0.44	S	1	TRUE	A0A096RZN2/A0A3L6FSN5/GRMZM2G121878_P01/GRMZM2G121878_P02/GRMZM2G121878_P03/GRMZM2G121878_P04/
A0A096RZN2	Carbonic anhydrase	A0A096RZN2;GRMZM2G121878_P01;GRMZM2G121878_P02;A0A3L6FSN5	NIAAMVPGYDKTK	11,Acetyl[K];	316	326	CML496_72h_2.13774.13774.2.0.dta	2	0.0202	1449.74	0	1449.74	-0.0024	-1.65	S	1	TRUE	A0A096RZN2/A0A3L6FSN5/GRMZM2G121878_P01/GRMZM2G121878_P02/GRMZM2G121878_P03/GRMZM2G121878_P04/
A0A096RZN2	Carbonic anhydrase	A0A096RZN2;GRMZM2G121878_P01;GRMZM2G121878_P02;A0A3L6FSN5	TEVYDKKPELFEPLK	6,Acetyl[K];	65	70	Lx9801_12h_2.19819.19819.3.0.dta	3	0.0205	1877.99	0	1877.99	-0.00035	-0.19	S	1	TRUE	C0P441/A0A1D6NHQ1/A0A1D6NHQ6/A0A1D6NHQ7/C0HIK4/A0A096RZN2/A0A3L6FSN5/A0A3L6DP32/A0A3L6FN25/A0A3L6DN59/GRMZM2G348512_P03/GRMZM2G348512_P04/GRMZM2G348512_P05/GRMZM2G348512_P06/GRMZM2G121878_P01/GRMZM2G121878_P02/GRMZM2G121878_P03/GRMZM2G121878_P05/GRMZM2G121878_P06/GRMZM2G094165_P01/GRMZM2G094165_P02/GRMZM2G094165_P03/GRMZM2G094165_P04/GRMZM2G094165_P05/GRMZM2G094165_P06/GRMZM2G094165_P07/
A0A096RZN2	Carbonic anhydrase	A0A096RZN2;GRMZM2G121878_P01;GRMZM2G121878_P02;A0A3L6FSN5	TEVYDKKPELFEPLK	6,Acetyl[K];	65	70	CML496_0h_2.16040.16040.3.0.dta	3	0.0218	1877.99	0	1877.99	0.00229	1.22	S	1	TRUE	C0P441/A0A1D6NHQ1/A0A1D6NHQ6/A0A1D6NHQ7/C0HIK4/A0A096RZN2/A0A3L6FSN5/A0A3L6DP32/A0A3L6FN25/A0A3L6DN59/GRMZM2G348512_P03/GRMZM2G348512_P04/GRMZM2G348512_P05/GRMZM2G348512_P06/GRMZM2G121878_P01/GRMZM2G121878_P02/GRMZM2G121878_P03/GRMZM2G121878_P05/GRMZM2G121878_P06/GRMZM2G094165_P01/GRMZM2G094165_P02/GRMZM2G094165_P03/GRMZM2G094165_P04/GRMZM2G094165_P05/GRMZM2G094165_P06/GRMZM2G094165_P07/
A0A096RZN2	Carbonic anhydrase	A0A096RZN2;GRMZM2G121878_P01;GRMZM2G121878_P02;A0A3L6FSN5	TEVYDKKPELFEPLK	7,Acetyl[K];	65	71	Lx9801_0h_3.19877.19877.3.1.dta	3	0.0224	1877.99	0	1877.99	0.00072	0.38	S	1	TRUE	C0P441/A0A1D6NHQ1/A0A1D6NHQ6/A0A1D6NHQ7/C0HIK4/A0A096RZN2/A0A3L6FSN5/A0A3L6DP32/A0A3L6FN25/A0A3L6DN59/GRMZM2G348512_P03/GRMZM2G348512_P04/GRMZM2G348512_P05/GRMZM2G348512_P06/GRMZM2G121878_P01/GRMZM2G121878_P02/GRMZM2G121878_P03/GRMZM2G121878_P05/GRMZM2G121878_P06/GRMZM2G094165_P01/GRMZM2G094165_P02/GRMZM2G094165_P03/GRMZM2G094165_P04/GRMZM2G094165_P05/GRMZM2G094165_P06/GRMZM2G094165_P07/
A0A096RZN2	Carbonic anhydrase	A0A096RZN2;GRMZM2G121878_P01;GRMZM2G121878_P02;A0A3L6FSN5	TEVYDKKPELFEPLK	7,Acetyl[K];	65	71	Lx9801_0h_3.19848.19848.3.2.dta	3	0.0225	1877.99	0	1877.99	-0.00025	-0.13	S	1	TRUE	C0P441/A0A1D6NHQ1/A0A1D6NHQ6/A0A1D6NHQ7/C0HIK4/A0A096RZN2/A0A3L6FSN5/A0A3L6DP32/A0A3L6FN25/A0A3L6DN59/GRMZM2G348512_P03/GRMZM2G348512_P04/GRMZM2G348512_P05/GRMZM2G348512_P06/GRMZM2G121878_P01/GRMZM2G121878_P02/GRMZM2G121878_P03/GRMZM2G121878_P05/GRMZM2G121878_P06/GRMZM2G094165_P01/GRMZM2G094165_P02/GRMZM2G094165_P03/GRMZM2G094165_P04/GRMZM2G094165_P05/GRMZM2G094165_P06/GRMZM2G094165_P07/
A0A096RZN2	Carbonic anhydrase	A0A096RZN2;GRMZM2G121878_P01;GRMZM2G121878_P02;A0A3L6FSN5	TEVYDKKPELFEPLK	6,Acetyl[K];	65	70	CML496_24h_2.15649.15649.3.1.dta	3	0.0226	1877.99	0	1877.99	0.00236	1.26	S	1	TRUE	C0P441/A0A1D6NHQ1/A0A1D6NHQ6/A0A1D6NHQ7/C0HIK4/A0A096RZN2/A0A3L6FSN5/A0A3L6DP32/A0A3L6FN25/A0A3L6DN59/GRMZM2G348512_P03/GRMZM2G348512_P04/GRMZM2G348512_P05/GRMZM2G348512_P06/GRMZM2G121878_P01/GRMZM2G121878_P02/GRMZM2G121878_P03/GRMZM2G121878_P05/GRMZM2G121878_P06/GRMZM2G094165_P01/GRMZM2G094165_P02/GRMZM2G094165_P03/GRMZM2G094165_P04/GRMZM2G094165_P05/GRMZM2G094165_P06/GRMZM2G094165_P07/
A0A096RZN2	Carbonic anhydrase	A0A096RZN2;GRMZM2G121878_P01;GRMZM2G121878_P02;A0A3L6FSN5	EAVNVSLENLKTYPFVK	11,Acetyl[K];	409	419	Lx9801_0h_3.26718.26718.3.0.dta	3	0.0237	1993.06	0	1993.06	-0.00097	-0.49	S	1	TRUE	A0A1D6NHQ7/A0A1D6NHQ9/A0A096RZN2/A0A3L6FSN5/GRMZM2G121878_P01/GRMZM2G121878_P02/GRMZM2G121878_P03/GRMZM2G121878_P04/
A0A096RZN2	Carbonic anhydrase	A0A096RZN2;GRMZM2G121878_P01;GRMZM2G121878_P02;A0A3L6FSN5	VNVYDKKPELFGPLK	6,Acetyl[K];	267	272	Lx9801_72h_1.16771.16771.3.0.dta	3	0.0237	1788.99	0	1788.99	-0.00099	-0.55	S	1	TRUE	A0A096RZN2/A0A3L6FSN5/GRMZM2G121878_P01/GRMZM2G121878_P02/GRMZM2G121878_P03/
A0A096RZN2	Carbonic anhydrase	A0A096RZN2;GRMZM2G121878_P01;GRMZM2G121878_P02;A0A3L6FSN5	EAVNVSLENLKTYPFVK	11,Acetyl[K];	409	419	Lx9801_48h_1.22659.22659.2.0.dta	2	0.0241	1993.06	0	1993.06	-0.00025	-0.13	S	1	TRUE	A0A1D6NHQ7/A0A1D6NHQ9/A0A096RZN2/A0A3L6FSN5/GRMZM2G121878_P01/GRMZM2G121878_P02/GRMZM2G121878_P03/GRMZM2G121878_P04/
A0A096RZN2	Carbonic anhydrase	A0A096RZN2;GRMZM2G121878_P01;GRMZM2G121878_P02;A0A3L6FSN5	VNVYDKKPELFGPLK	6,Acetyl[K];	267	272	Lx9801_0h_3.19990.19990.3.0.dta	3	0.0246	1788.99	0	1788.99	0.00069	0.39	S	1	TRUE	A0A096RZN2/A0A3L6FSN5/GRMZM2G121878_P01/GRMZM2G121878_P02/GRMZM2G121878_P03/
A0A096RZN2	Carbonic anhydrase	A0A096RZN2;GRMZM2G121878_P01;GRMZM2G121878_P02;A0A3L6FSN5	TEVYDKKPELFEPLK	7,Acetyl[K];	65	71	Lx9801_48h_1.16704.16704.3.0.dta	3	0.0252	1877.99	0	1877.99	-0.00061	-0.32	S	1	TRUE	C0P441/A0A1D6NHQ1/A0A1D6NHQ6/A0A1D6NHQ7/C0HIK4/A0A096RZN2/A0A3L6FSN5/A0A3L6DP32/A0A3L6FN25/A0A3L6DN59/GRMZM2G348512_P03/GRMZM2G348512_P04/GRMZM2G348512_P05/GRMZM2G348512_P06/GRMZM2G121878_P01/GRMZM2G121878_P02/GRMZM2G121878_P03/GRMZM2G121878_P05/GRMZM2G121878_P06/GRMZM2G094165_P01/GRMZM2G094165_P02/GRMZM2G094165_P03/GRMZM2G094165_P04/GRMZM2G094165_P05/GRMZM2G094165_P06/GRMZM2G094165_P07/
A0A096RZN2	Carbonic anhydrase	A0A096RZN2;GRMZM2G121878_P01;GRMZM2G121878_P02;A0A3L6FSN5	VNVYDKKPELFGPLK	6,Acetyl[K];	267	272	CML496_0h_3.16585.16585.3.0.dta	3	0.0254	1788.99	0	1788.99	0.00107	0.6	S	1	TRUE	A0A096RZN2/A0A3L6FSN5/GRMZM2G121878_P01/GRMZM2G121878_P02/GRMZM2G121878_P03/
A0A096RZN2	Carbonic anhydrase	A0A096RZN2;GRMZM2G121878_P01;GRMZM2G121878_P02;A0A3L6FSN5	NIAAMVPGYDKTK	11,Acetyl[K];	316	326	Lx9801_12h_3.14254.14254.2.0.dta	2	0.0258	1449.74	0	1449.74	-0.0008	-0.55	S	1	TRUE	A0A096RZN2/A0A3L6FSN5/GRMZM2G121878_P01/GRMZM2G121878_P02/GRMZM2G121878_P03/GRMZM2G121878_P04/
A0A096RZN2	Carbonic anhydrase	A0A096RZN2;GRMZM2G121878_P01;GRMZM2G121878_P02;A0A3L6FSN5	EAVNVSLQNLKSYPFVK	11,Acetyl[K];	207	217	Lx9801_0h_3.25916.25916.3.0.dta	3	0.0263	1978.06	0	1978.06	-0.00013	-0.07	S	1	TRUE	A0A096RZN2/A0A3L6FSN5/GRMZM2G121878_P01/GRMZM2G121878_P02/GRMZM2G121878_P03/GRMZM2G121878_P05/GRMZM2G121878_P06/
A0A096RZN2	Carbonic anhydrase	A0A096RZN2;GRMZM2G121878_P01;GRMZM2G121878_P02;A0A3L6FSN5	VNVYDKKPELFGPLK	7,Acetyl[K];	267	273	Lx9801_48h_2.16843.16843.3.0.dta	3	0.0263	1788.99	0	1788.99	-0.00012	-0.07	S	1	TRUE	A0A096RZN2/A0A3L6FSN5/GRMZM2G121878_P01/GRMZM2G121878_P02/GRMZM2G121878_P03/
A0A096RZN2	Carbonic anhydrase	A0A096RZN2;GRMZM2G121878_P01;GRMZM2G121878_P02;A0A3L6FSN5	NIAAMVPGYDKTK	5,Oxidation[M];11,Acetyl[K];	316	326	CML496_24h_3.11307.11307.2.0.dta	2	0.0299	1465.74	0	1465.74	0.00178	1.21	S	1	TRUE	A0A096RZN2/A0A3L6FSN5/GRMZM2G121878_P01/GRMZM2G121878_P02/GRMZM2G121878_P03/GRMZM2G121878_P04/
A0A096RZN2	Carbonic anhydrase	A0A096RZN2;GRMZM2G121878_P01;GRMZM2G121878_P02;A0A3L6FSN5	VNVYDKKPELFGPLK	6,Acetyl[K];	267	272	CML496_0h_2.16576.16576.3.1.dta	3	0.0307	1788.99	0	1788.99	-0.0003	-0.17	S	1	TRUE	A0A096RZN2/A0A3L6FSN5/GRMZM2G121878_P01/GRMZM2G121878_P02/GRMZM2G121878_P03/
A0A096RZN2	Carbonic anhydrase	A0A096RZN2;GRMZM2G121878_P01;GRMZM2G121878_P02;A0A3L6FSN5	VNVYDKKPELFGPLK	6,Acetyl[K];	267	272	CML496_72h_2.16136.16136.3.0.dta	3	0.0307	1788.99	0	1788.99	-0.00179	-1	S	1	TRUE	A0A096RZN2/A0A3L6FSN5/GRMZM2G121878_P01/GRMZM2G121878_P02/GRMZM2G121878_P03/
A0A096RZN2	Carbonic anhydrase	A0A096RZN2;GRMZM2G121878_P01;GRMZM2G121878_P02;A0A3L6FSN5	NIAAMVPGYDKTK	11,Acetyl[K];	316	326	CML496_72h_3.13617.13617.2.0.dta	2	0.0309	1449.74	0	1449.74	-0.001	-0.69	S	1	TRUE	A0A096RZN2/A0A3L6FSN5/GRMZM2G121878_P01/GRMZM2G121878_P02/GRMZM2G121878_P03/GRMZM2G121878_P04/
A0A096RZN2	Carbonic anhydrase	A0A096RZN2;GRMZM2G121878_P01;GRMZM2G121878_P02;A0A3L6FSN5	EAVNVSLENLKTYPFVK	11,Acetyl[K];	409	419	Lx9801_12h_1.27077.27077.3.0.dta	3	0.0362	1993.06	0	1993.06	-0.00073	-0.36	S	1	TRUE	A0A1D6NHQ7/A0A1D6NHQ9/A0A096RZN2/A0A3L6FSN5/GRMZM2G121878_P01/GRMZM2G121878_P02/GRMZM2G121878_P03/GRMZM2G121878_P04/
A0A096RZN2	Carbonic anhydrase	A0A096RZN2;GRMZM2G121878_P01;GRMZM2G121878_P02;A0A3L6FSN5	FKTEVYDKKPELFEPLK	0,Acetyl[ProteinN-term];2,Acetyl[K];	63	64	Lx9801_48h_2.19975.19975.3.1.dta	3	0.0364	2195.13	0	2195.16	-0.0382	-17.4	S	1	TRUE	C0P441/A0A1D6NHQ1/A0A1D6NHQ6/A0A1D6NHQ7/C0HIK4/A0A096RZN2/A0A3L6FSN5/A0A3L6DP32/A0A3L6FN25/A0A3L6DN59/GRMZM2G348512_P03/GRMZM2G348512_P04/GRMZM2G348512_P05/GRMZM2G348512_P06/GRMZM2G121878_P01/GRMZM2G121878_P02/GRMZM2G121878_P03/GRMZM2G121878_P05/GRMZM2G121878_P06/GRMZM2G094165_P01/GRMZM2G094165_P02/GRMZM2G094165_P03/GRMZM2G094165_P04/GRMZM2G094165_P05/GRMZM2G094165_P06/GRMZM2G094165_P07/
A0A096RZN2	Carbonic anhydrase	A0A096RZN2;GRMZM2G121878_P01;GRMZM2G121878_P02;A0A3L6FSN5	VNVYDKKPELFGPLK	6,Acetyl[K];	267	272	Lx9801_24h_2.16663.16663.3.0.dta	3	0.0369	1788.99	0	1788.99	0.00028	0.16	S	1	TRUE	A0A096RZN2/A0A3L6FSN5/GRMZM2G121878_P01/GRMZM2G121878_P02/GRMZM2G121878_P03/
A0A096RZN2	Carbonic anhydrase	A0A096RZN2;GRMZM2G121878_P01;GRMZM2G121878_P02;A0A3L6FSN5	EAVNVSLQNLKSYPFVK	11,Acetyl[K];	207	217	Lx9801_48h_1.21965.21965.2.0.dta	2	0.0373	1978.06	0	1978.06	0.00014	0.07	S	1	TRUE	A0A096RZN2/A0A3L6FSN5/GRMZM2G121878_P01/GRMZM2G121878_P02/GRMZM2G121878_P03/GRMZM2G121878_P05/GRMZM2G121878_P06/
A0A096RZN2	Carbonic anhydrase	A0A096RZN2;GRMZM2G121878_P01;GRMZM2G121878_P02;A0A3L6FSN5	ALLSLKDGAPDNFHFVEDWVR	6,Acetyl[K];	159	164	CML496_48h_3.25729.25729.3.2.dta	3	0.038	2471.22	0	2471.24	-0.01542	-6.24	S	1	TRUE	A0A096RZN2/A0A3L6FSN5/GRMZM2G121878_P01/GRMZM2G121878_P02/GRMZM2G121878_P03/GRMZM2G121878_P05/GRMZM2G121878_P06/
A0A096RZN2	Carbonic anhydrase	A0A096RZN2;GRMZM2G121878_P01;GRMZM2G121878_P02;A0A3L6FSN5	TEVYDKKPELFEPLK	6,Acetyl[K];	65	70	Lx9801_0h_2.16408.16408.3.0.dta	3	0.0398	1877.99	0	1877.99	0.00185	0.98	S	1	TRUE	C0P441/A0A1D6NHQ1/A0A1D6NHQ6/A0A1D6NHQ7/C0HIK4/A0A096RZN2/A0A3L6FSN5/A0A3L6DP32/A0A3L6FN25/A0A3L6DN59/GRMZM2G348512_P03/GRMZM2G348512_P04/GRMZM2G348512_P05/GRMZM2G348512_P06/GRMZM2G121878_P01/GRMZM2G121878_P02/GRMZM2G121878_P03/GRMZM2G121878_P05/GRMZM2G121878_P06/GRMZM2G094165_P01/GRMZM2G094165_P02/GRMZM2G094165_P03/GRMZM2G094165_P04/GRMZM2G094165_P05/GRMZM2G094165_P06/GRMZM2G094165_P07/
A0A096RZN2	Carbonic anhydrase	A0A096RZN2;GRMZM2G121878_P01;GRMZM2G121878_P02;A0A3L6FSN5	VNVYDKKPELFGPLK	6,Acetyl[K];	267	272	CML496_72h_2.16049.16049.3.3.dta	3	0.0402	1788.99	0	1788.99	-0.0016	-0.89	S	1	TRUE	A0A096RZN2/A0A3L6FSN5/GRMZM2G121878_P01/GRMZM2G121878_P02/GRMZM2G121878_P03/
A0A096RZN2	Carbonic anhydrase	A0A096RZN2;GRMZM2G121878_P01;GRMZM2G121878_P02;A0A3L6FSN5	TEVYDKKPELFEPLK	6,Acetyl[K];	65	70	Lx9801_0h_2.16399.16399.3.0.dta	3	0.0418	1877.99	0	1877.99	0.00195	1.04	S	1	TRUE	C0P441/A0A1D6NHQ1/A0A1D6NHQ6/A0A1D6NHQ7/C0HIK4/A0A096RZN2/A0A3L6FSN5/A0A3L6DP32/A0A3L6FN25/A0A3L6DN59/GRMZM2G348512_P03/GRMZM2G348512_P04/GRMZM2G348512_P05/GRMZM2G348512_P06/GRMZM2G121878_P01/GRMZM2G121878_P02/GRMZM2G121878_P03/GRMZM2G121878_P05/GRMZM2G121878_P06/GRMZM2G094165_P01/GRMZM2G094165_P02/GRMZM2G094165_P03/GRMZM2G094165_P04/GRMZM2G094165_P05/GRMZM2G094165_P06/GRMZM2G094165_P07/
A0A096RZN2	Carbonic anhydrase	A0A096RZN2;GRMZM2G121878_P01;GRMZM2G121878_P02;A0A3L6FSN5	NIAAMVPGYDKTK	5,Oxidation[M];11,Acetyl[K];	316	326	Lx9801_0h_2.11815.11815.2.0.dta	2	0.0434	1465.74	0	1465.74	0.00051	0.35	S	1	TRUE	A0A096RZN2/A0A3L6FSN5/GRMZM2G121878_P01/GRMZM2G121878_P02/GRMZM2G121878_P03/GRMZM2G121878_P04/
A0A096RZN2	Carbonic anhydrase	A0A096RZN2;GRMZM2G121878_P01;GRMZM2G121878_P02;A0A3L6FSN5	VNVYDKKPELFGPLK	6,Acetyl[K];	267	272	Lx9801_48h_1.16737.16737.3.0.dta	3	0.0447	1788.99	0	1788.99	-0.00031	-0.18	S	1	TRUE	A0A096RZN2/A0A3L6FSN5/GRMZM2G121878_P01/GRMZM2G121878_P02/GRMZM2G121878_P03/
A0A096RZN2	Carbonic anhydrase	A0A096RZN2;GRMZM2G121878_P01;GRMZM2G121878_P02;A0A3L6FSN5	VNVYDKKPELFGPLK	7,Acetyl[K];	267	273	CML496_12h_3.16631.16631.3.0.dta	3	0.047	1788.99	0	1788.99	-0.0008	-0.45	S	1	TRUE	A0A096RZN2/A0A3L6FSN5/GRMZM2G121878_P01/GRMZM2G121878_P02/GRMZM2G121878_P03/
A0A096RZN2	Carbonic anhydrase	A0A096RZN2;GRMZM2G121878_P01;GRMZM2G121878_P02;A0A3L6FSN5	NIAAMVPGYDKTK	11,Acetyl[K];	316	326	CML496_12h_3.13930.13930.2.0.dta	2	0.0471	1449.74	0	1449.74	0.00029	0.2	S	1	TRUE	A0A096RZN2/A0A3L6FSN5/GRMZM2G121878_P01/GRMZM2G121878_P02/GRMZM2G121878_P03/GRMZM2G121878_P04/
A0A096RZN2	Carbonic anhydrase	A0A096RZN2;GRMZM2G121878_P01;GRMZM2G121878_P02;A0A3L6FSN5	NIAAMVPGYDKTK	11,Acetyl[K];	316	326	Lx9801_0h_3.17075.17075.2.0.dta	2	0.048	1449.74	0	1449.74	-0.00119	-0.82	S	1	TRUE	A0A096RZN2/A0A3L6FSN5/GRMZM2G121878_P01/GRMZM2G121878_P02/GRMZM2G121878_P03/GRMZM2G121878_P04/
A0A096RZN2	Carbonic anhydrase	A0A096RZN2;GRMZM2G121878_P01;GRMZM2G121878_P02;A0A3L6FSN5	ALLSLKDGAPDNFHFVEDWVR	6,Acetyl[K];12,Deamidated[N];	159	164	Lx9801_12h_3.26130.26130.3.0.dta	3	0.0509	2472.23	0	2472.22	0.01111	4.5	S	1	TRUE	A0A096RZN2/A0A3L6FSN5/GRMZM2G121878_P01/GRMZM2G121878_P02/GRMZM2G121878_P03/GRMZM2G121878_P05/GRMZM2G121878_P06/
A0A096RZN2	Carbonic anhydrase	A0A096RZN2;GRMZM2G121878_P01;GRMZM2G121878_P02;A0A3L6FSN5	EAVNVSLENLKTYPFVK	11,Acetyl[K];	409	419	Lx9801_72h_1.22650.22650.2.0.dta	2	0.0509	1993.06	0	1993.06	-0.00146	-0.73	S	1	TRUE	A0A1D6NHQ7/A0A1D6NHQ9/A0A096RZN2/A0A3L6FSN5/GRMZM2G121878_P01/GRMZM2G121878_P02/GRMZM2G121878_P03/GRMZM2G121878_P04/
A0A096RZN2	Carbonic anhydrase	A0A096RZN2;GRMZM2G121878_P01;GRMZM2G121878_P02;A0A3L6FSN5	EAVNVSLENLKTYPFVK	11,Acetyl[K];	409	419	CML496_12h_3.22265.22265.3.0.dta	3	0.0527	1993.06	0	1993.06	-0.00028	-0.14	S	1	TRUE	A0A1D6NHQ7/A0A1D6NHQ9/A0A096RZN2/A0A3L6FSN5/GRMZM2G121878_P01/GRMZM2G121878_P02/GRMZM2G121878_P03/GRMZM2G121878_P04/
A0A096RZN2	Carbonic anhydrase	A0A096RZN2;GRMZM2G121878_P01;GRMZM2G121878_P02;A0A3L6FSN5	TEVYDKKPELFEPLK	6,Acetyl[K];	65	70	Lx9801_24h_2.15968.15968.3.0.dta	3	0.0568	1877.99	0	1877.99	0.00172	0.92	S	1	TRUE	C0P441/A0A1D6NHQ1/A0A1D6NHQ6/A0A1D6NHQ7/C0HIK4/A0A096RZN2/A0A3L6FSN5/A0A3L6DP32/A0A3L6FN25/A0A3L6DN59/GRMZM2G348512_P03/GRMZM2G348512_P04/GRMZM2G348512_P05/GRMZM2G348512_P06/GRMZM2G121878_P01/GRMZM2G121878_P02/GRMZM2G121878_P03/GRMZM2G121878_P05/GRMZM2G121878_P06/GRMZM2G094165_P01/GRMZM2G094165_P02/GRMZM2G094165_P03/GRMZM2G094165_P04/GRMZM2G094165_P05/GRMZM2G094165_P06/GRMZM2G094165_P07/
A0A096RZN2	Carbonic anhydrase	A0A096RZN2;GRMZM2G121878_P01;GRMZM2G121878_P02;A0A3L6FSN5	EAVNVSLQNLKSYPFVK	11,Acetyl[K];	207	217	Lx9801_12h_1.26270.26270.2.0.dta	2	0.0605	1978.06	0	1978.06	0.0001	0.05	S	1	TRUE	A0A096RZN2/A0A3L6FSN5/GRMZM2G121878_P01/GRMZM2G121878_P02/GRMZM2G121878_P03/GRMZM2G121878_P05/GRMZM2G121878_P06/
A0A096RZN2	Carbonic anhydrase	A0A096RZN2;GRMZM2G121878_P01;GRMZM2G121878_P02;A0A3L6FSN5	TEVYDKKPELFEPLK	7,Acetyl[K];	65	71	Lx9801_12h_2.20542.20542.3.0.dta	3	0.0645	1877.99	0	1877.99	0.00254	1.35	S	1	TRUE	C0P441/A0A1D6NHQ1/A0A1D6NHQ6/A0A1D6NHQ7/C0HIK4/A0A096RZN2/A0A3L6FSN5/A0A3L6DP32/A0A3L6FN25/A0A3L6DN59/GRMZM2G348512_P03/GRMZM2G348512_P04/GRMZM2G348512_P05/GRMZM2G348512_P06/GRMZM2G121878_P01/GRMZM2G121878_P02/GRMZM2G121878_P03/GRMZM2G121878_P05/GRMZM2G121878_P06/GRMZM2G094165_P01/GRMZM2G094165_P02/GRMZM2G094165_P03/GRMZM2G094165_P04/GRMZM2G094165_P05/GRMZM2G094165_P06/GRMZM2G094165_P07/
A0A096RZN2	Carbonic anhydrase	A0A096RZN2;GRMZM2G121878_P01;GRMZM2G121878_P02;A0A3L6FSN5	NIAAMVPGYDKTK	11,Acetyl[K];	316	326	Lx9801_24h_3.14903.14903.2.0.dta	2	0.0682	1449.74	0	1449.74	-0.00014	-0.09	S	1	TRUE	A0A096RZN2/A0A3L6FSN5/GRMZM2G121878_P01/GRMZM2G121878_P02/GRMZM2G121878_P03/GRMZM2G121878_P04/
A0A096RZN2	Carbonic anhydrase	A0A096RZN2;GRMZM2G121878_P01;GRMZM2G121878_P02;A0A3L6FSN5	TEVYDKKPELFEPLK	6,Acetyl[K];	65	70	CML496_0h_3.15978.15978.3.1.dta	3	0.0696	1877.99	0	1877.99	0.00277	1.48	S	1	TRUE	C0P441/A0A1D6NHQ1/A0A1D6NHQ6/A0A1D6NHQ7/C0HIK4/A0A096RZN2/A0A3L6FSN5/A0A3L6DP32/A0A3L6FN25/A0A3L6DN59/GRMZM2G348512_P03/GRMZM2G348512_P04/GRMZM2G348512_P05/GRMZM2G348512_P06/GRMZM2G121878_P01/GRMZM2G121878_P02/GRMZM2G121878_P03/GRMZM2G121878_P05/GRMZM2G121878_P06/GRMZM2G094165_P01/GRMZM2G094165_P02/GRMZM2G094165_P03/GRMZM2G094165_P04/GRMZM2G094165_P05/GRMZM2G094165_P06/GRMZM2G094165_P07/
A0A096RZN2	Carbonic anhydrase	A0A096RZN2;GRMZM2G121878_P01;GRMZM2G121878_P02;A0A3L6FSN5	NIAAMVPGYDKTK	5,Oxidation[M];11,Acetyl[K];	316	326	Lx9801_12h_1.14298.14298.2.0.dta	2	0.073	1465.73	0	1465.74	-0.00113	-0.77	S	1	TRUE	A0A096RZN2/A0A3L6FSN5/GRMZM2G121878_P01/GRMZM2G121878_P02/GRMZM2G121878_P03/GRMZM2G121878_P04/
A0A096RZN2	Carbonic anhydrase	A0A096RZN2;GRMZM2G121878_P01;GRMZM2G121878_P02;A0A3L6FSN5	VNVYDKKPELFGPLK	6,Acetyl[K];	267	272	Lx9801_72h_3.16572.16572.3.1.dta	3	0.0731	1788.99	0	1788.99	-0.00034	-0.19	S	1	TRUE	A0A096RZN2/A0A3L6FSN5/GRMZM2G121878_P01/GRMZM2G121878_P02/GRMZM2G121878_P03/
A0A096RZN2	Carbonic anhydrase	A0A096RZN2;GRMZM2G121878_P01;GRMZM2G121878_P02;A0A3L6FSN5	ALLSLKDGAPDNFHFVEDWVR	6,Acetyl[K];	159	164	CML496_12h_3.25826.25826.3.0.dta	3	0.0739	2471.25	0	2471.24	0.01086	4.39	S	1	TRUE	A0A096RZN2/A0A3L6FSN5/GRMZM2G121878_P01/GRMZM2G121878_P02/GRMZM2G121878_P03/GRMZM2G121878_P05/GRMZM2G121878_P06/
A0A096RZN2	Carbonic anhydrase	A0A096RZN2;GRMZM2G121878_P01;GRMZM2G121878_P02;A0A3L6FSN5	VNVYDKKPELFGPLK	6,Acetyl[K];	267	272	CML496_24h_2.16252.16252.3.0.dta	3	0.0746	1788.99	0	1788.99	-0.00042	-0.23	S	1	TRUE	A0A096RZN2/A0A3L6FSN5/GRMZM2G121878_P01/GRMZM2G121878_P02/GRMZM2G121878_P03/
A0A096RZN2	Carbonic anhydrase	A0A096RZN2;GRMZM2G121878_P01;GRMZM2G121878_P02;A0A3L6FSN5	EAVNVSLQNLKSYPFVK	11,Acetyl[K];	207	217	Lx9801_0h_1.22174.22174.2.0.dta	2	0.0748	1978.07	0	1978.06	0.00075	0.38	S	1	TRUE	A0A096RZN2/A0A3L6FSN5/GRMZM2G121878_P01/GRMZM2G121878_P02/GRMZM2G121878_P03/GRMZM2G121878_P05/GRMZM2G121878_P06/
A0A096RZN2	Carbonic anhydrase	A0A096RZN2;GRMZM2G121878_P01;GRMZM2G121878_P02;A0A3L6FSN5	VNVYDKKPELFGPLK	7,Acetyl[K];	267	273	Lx9801_48h_3.17073.17073.3.0.dta	3	0.0759	1788.99	0	1788.99	-0.00094	-0.52	S	1	TRUE	A0A096RZN2/A0A3L6FSN5/GRMZM2G121878_P01/GRMZM2G121878_P02/GRMZM2G121878_P03/
A0A096RZN2	Carbonic anhydrase	A0A096RZN2;GRMZM2G121878_P01;GRMZM2G121878_P02;A0A3L6FSN5	TEVYDKKPELFEPLK	6,Acetyl[K];	65	70	CML496_0h_3.15945.15945.3.0.dta	3	0.0767	1877.99	0	1877.99	0.00219	1.17	S	1	TRUE	C0P441/A0A1D6NHQ1/A0A1D6NHQ6/A0A1D6NHQ7/C0HIK4/A0A096RZN2/A0A3L6FSN5/A0A3L6DP32/A0A3L6FN25/A0A3L6DN59/GRMZM2G348512_P03/GRMZM2G348512_P04/GRMZM2G348512_P05/GRMZM2G348512_P06/GRMZM2G121878_P01/GRMZM2G121878_P02/GRMZM2G121878_P03/GRMZM2G121878_P05/GRMZM2G121878_P06/GRMZM2G094165_P01/GRMZM2G094165_P02/GRMZM2G094165_P03/GRMZM2G094165_P04/GRMZM2G094165_P05/GRMZM2G094165_P06/GRMZM2G094165_P07/
A0A096RZN2	Carbonic anhydrase	A0A096RZN2;GRMZM2G121878_P01;GRMZM2G121878_P02;A0A3L6FSN5	FKTEVYDKKPELFEPLK	0,Acetyl[ProteinN-term];2,Acetyl[K];	63	64	CML496_12h_3.19669.19669.3.1.dta	3	0.0772	2195.13	0	2195.16	-0.03643	-16.6	S	1	TRUE	C0P441/A0A1D6NHQ1/A0A1D6NHQ6/A0A1D6NHQ7/C0HIK4/A0A096RZN2/A0A3L6FSN5/A0A3L6DP32/A0A3L6FN25/A0A3L6DN59/GRMZM2G348512_P03/GRMZM2G348512_P04/GRMZM2G348512_P05/GRMZM2G348512_P06/GRMZM2G121878_P01/GRMZM2G121878_P02/GRMZM2G121878_P03/GRMZM2G121878_P05/GRMZM2G121878_P06/GRMZM2G094165_P01/GRMZM2G094165_P02/GRMZM2G094165_P03/GRMZM2G094165_P04/GRMZM2G094165_P05/GRMZM2G094165_P06/GRMZM2G094165_P07/
A0A096RZN2	Carbonic anhydrase	A0A096RZN2;GRMZM2G121878_P01;GRMZM2G121878_P02;A0A3L6FSN5	EAVNVSLQNLKSYPFVK	11,Acetyl[K];	207	217	Lx9801_12h_3.21939.21939.3.0.dta	3	0.0775	1978.06	0	1978.06	-0.0011	-0.55	S	1	TRUE	A0A096RZN2/A0A3L6FSN5/GRMZM2G121878_P01/GRMZM2G121878_P02/GRMZM2G121878_P03/GRMZM2G121878_P05/GRMZM2G121878_P06/
A0A096RZN2	Carbonic anhydrase	A0A096RZN2;GRMZM2G121878_P01;GRMZM2G121878_P02;A0A3L6FSN5	TEVYDKKPELFEPLK	6,Acetyl[K];	65	70	Lx9801_24h_3.16947.16947.3.2.dta	3	0.084	1877.99	0	1877.99	0.00027	0.14	S	1	TRUE	C0P441/A0A1D6NHQ1/A0A1D6NHQ6/A0A1D6NHQ7/C0HIK4/A0A096RZN2/A0A3L6FSN5/A0A3L6DP32/A0A3L6FN25/A0A3L6DN59/GRMZM2G348512_P03/GRMZM2G348512_P04/GRMZM2G348512_P05/GRMZM2G348512_P06/GRMZM2G121878_P01/GRMZM2G121878_P02/GRMZM2G121878_P03/GRMZM2G121878_P05/GRMZM2G121878_P06/GRMZM2G094165_P01/GRMZM2G094165_P02/GRMZM2G094165_P03/GRMZM2G094165_P04/GRMZM2G094165_P05/GRMZM2G094165_P06/GRMZM2G094165_P07/
A0A096RZN2	Carbonic anhydrase	A0A096RZN2;GRMZM2G121878_P01;GRMZM2G121878_P02;A0A3L6FSN5	NIAAMVPGYDKTK	5,Oxidation[M];13,Acetyl[K];	316	328	Lx9801_12h_2.14489.14489.2.0.dta	2	0.0858	1465.74	0	1465.74	0.00015	0.1	S	1	TRUE	A0A096RZN2/A0A3L6FSN5/GRMZM2G121878_P01/GRMZM2G121878_P02/GRMZM2G121878_P03/GRMZM2G121878_P04/
A0A096RZN2	Carbonic anhydrase	A0A096RZN2;GRMZM2G121878_P01;GRMZM2G121878_P02;A0A3L6FSN5	EAVNVSLQNLKSYPFVK	11,Acetyl[K];	207	217	CML496_12h_3.21598.21598.2.0.dta	2	0.0883	1978.06	0	1978.06	0.00046	0.23	S	1	TRUE	A0A096RZN2/A0A3L6FSN5/GRMZM2G121878_P01/GRMZM2G121878_P02/GRMZM2G121878_P03/GRMZM2G121878_P05/GRMZM2G121878_P06/
A0A096RZN2	Carbonic anhydrase	A0A096RZN2;GRMZM2G121878_P01;GRMZM2G121878_P02;A0A3L6FSN5	VNVYDKKPELFGPLK	6,Acetyl[K];	267	272	Lx9801_48h_2.16461.16461.3.0.dta	3	0.093	1788.99	0	1788.99	-0.00085	-0.47	S	1	TRUE	A0A096RZN2/A0A3L6FSN5/GRMZM2G121878_P01/GRMZM2G121878_P02/GRMZM2G121878_P03/
A0A096RZN2	Carbonic anhydrase	A0A096RZN2;GRMZM2G121878_P01;GRMZM2G121878_P02;A0A3L6FSN5	NIAAMVPGYDKTK	11,Acetyl[K];	316	326	Lx9801_12h_2.17618.17618.2.0.dta	2	0.0937	1449.74	0	1449.74	-0.00055	-0.38	S	1	TRUE	A0A096RZN2/A0A3L6FSN5/GRMZM2G121878_P01/GRMZM2G121878_P02/GRMZM2G121878_P03/GRMZM2G121878_P04/
A0A096RZN2	Carbonic anhydrase	A0A096RZN2;GRMZM2G121878_P01;GRMZM2G121878_P02;A0A3L6FSN5	EAVNVSLENLKTYPFVK	11,Acetyl[K];	409	419	CML496_72h_3.22104.22104.2.0.dta	2	0.103	1993.06	0	1993.06	-0.00254	-1.27	S	1	TRUE	A0A1D6NHQ7/A0A1D6NHQ9/A0A096RZN2/A0A3L6FSN5/GRMZM2G121878_P01/GRMZM2G121878_P02/GRMZM2G121878_P03/GRMZM2G121878_P04/
A0A096RZN2	Carbonic anhydrase	A0A096RZN2;GRMZM2G121878_P01;GRMZM2G121878_P02;A0A3L6FSN5	EAVNVSLENLKTYPFVK	11,Acetyl[K];	409	419	Lx9801_72h_2.22615.22615.2.0.dta	2	0.109	1993.06	0	1993.06	-0.00184	-0.92	S	1	TRUE	A0A1D6NHQ7/A0A1D6NHQ9/A0A096RZN2/A0A3L6FSN5/GRMZM2G121878_P01/GRMZM2G121878_P02/GRMZM2G121878_P03/GRMZM2G121878_P04/
A0A096RZN2	Carbonic anhydrase	A0A096RZN2;GRMZM2G121878_P01;GRMZM2G121878_P02;A0A3L6FSN5	NIAAMVPGYDKTK	11,Acetyl[K];	316	326	CML496_0h_2.14146.14146.2.0.dta	2	0.119	1449.74	0	1449.74	-1e-05	-0.01	S	1	TRUE	A0A096RZN2/A0A3L6FSN5/GRMZM2G121878_P01/GRMZM2G121878_P02/GRMZM2G121878_P03/GRMZM2G121878_P04/
A0A096RZN2	Carbonic anhydrase	A0A096RZN2;GRMZM2G121878_P01;GRMZM2G121878_P02;A0A3L6FSN5	EAVNVSLENLKTYPFVK	11,Acetyl[K];	409	419	Lx9801_12h_3.22621.22621.2.0.dta	2	0.127	1993.06	0	1993.06	-0.00178	-0.89	S	1	TRUE	A0A1D6NHQ7/A0A1D6NHQ9/A0A096RZN2/A0A3L6FSN5/GRMZM2G121878_P01/GRMZM2G121878_P02/GRMZM2G121878_P03/GRMZM2G121878_P04/
A0A096RZN2	Carbonic anhydrase	A0A096RZN2;GRMZM2G121878_P01;GRMZM2G121878_P02;A0A3L6FSN5	ALLSLKDGAPDNFHFVEDWVR	6,Acetyl[K];	159	164	CML496_48h_3.24979.24979.3.2.dta	3	0.131	2471.24	0	2471.24	0.00216	0.87	S	1	TRUE	A0A096RZN2/A0A3L6FSN5/GRMZM2G121878_P01/GRMZM2G121878_P02/GRMZM2G121878_P03/GRMZM2G121878_P05/GRMZM2G121878_P06/
A0A096RZN2	Carbonic anhydrase	A0A096RZN2;GRMZM2G121878_P01;GRMZM2G121878_P02;A0A3L6FSN5	EAVNVSLENLKTYPFVK	11,Acetyl[K];	409	419	CML496_48h_1.22270.22270.3.0.dta	3	0.132	1993.06	0	1993.06	-0.00144	-0.72	S	1	TRUE	A0A1D6NHQ7/A0A1D6NHQ9/A0A096RZN2/A0A3L6FSN5/GRMZM2G121878_P01/GRMZM2G121878_P02/GRMZM2G121878_P03/GRMZM2G121878_P04/
A0A096RZN2	Carbonic anhydrase	A0A096RZN2;GRMZM2G121878_P01;GRMZM2G121878_P02;A0A3L6FSN5	EAVNVSLENLKTYPFVK	11,Acetyl[K];	409	419	CML496_72h_2.22056.22056.2.0.dta	2	0.132	1993.06	0	1993.06	-0.0029	-1.45	S	1	TRUE	A0A1D6NHQ7/A0A1D6NHQ9/A0A096RZN2/A0A3L6FSN5/GRMZM2G121878_P01/GRMZM2G121878_P02/GRMZM2G121878_P03/GRMZM2G121878_P04/
A0A096RZN2	Carbonic anhydrase	A0A096RZN2;GRMZM2G121878_P01;GRMZM2G121878_P02;A0A3L6FSN5	EAVNVSLENLKTYPFVK	11,Acetyl[K];	409	419	CML496_48h_3.22175.22175.3.0.dta	3	0.153	1993.06	0	1993.06	-0.00076	-0.38	S	1	TRUE	A0A1D6NHQ7/A0A1D6NHQ9/A0A096RZN2/A0A3L6FSN5/GRMZM2G121878_P01/GRMZM2G121878_P02/GRMZM2G121878_P03/GRMZM2G121878_P04/
A0A096RZN2	Carbonic anhydrase	A0A096RZN2;GRMZM2G121878_P01;GRMZM2G121878_P02;A0A3L6FSN5	NIAAMVPGYDKTK	5,Oxidation[M];11,Acetyl[K];	316	326	CML496_48h_3.11151.11151.2.0.dta	2	0.159	1465.74	0	1465.74	0.0004	0.27	S	1	TRUE	A0A096RZN2/A0A3L6FSN5/GRMZM2G121878_P01/GRMZM2G121878_P02/GRMZM2G121878_P03/GRMZM2G121878_P04/
A0A096RZN2	Carbonic anhydrase	A0A096RZN2;GRMZM2G121878_P01;GRMZM2G121878_P02;A0A3L6FSN5	NIAAMVPGYDKTK	11,Acetyl[K];	316	326	Lx9801_0h_2.14476.14476.2.0.dta	2	0.164	1449.74	0	1449.74	-0.00018	-0.12	S	1	TRUE	A0A096RZN2/A0A3L6FSN5/GRMZM2G121878_P01/GRMZM2G121878_P02/GRMZM2G121878_P03/GRMZM2G121878_P04/
A0A096RZN2	Carbonic anhydrase	A0A096RZN2;GRMZM2G121878_P01;GRMZM2G121878_P02;A0A3L6FSN5	TEVYDKKPELFEPLK	7,Acetyl[K];	65	71	Lx9801_24h_2.16573.16573.3.0.dta	3	0.167	1877.99	0	1877.99	-0.00053	-0.28	S	1	TRUE	C0P441/A0A1D6NHQ1/A0A1D6NHQ6/A0A1D6NHQ7/C0HIK4/A0A096RZN2/A0A3L6FSN5/A0A3L6DP32/A0A3L6FN25/A0A3L6DN59/GRMZM2G348512_P03/GRMZM2G348512_P04/GRMZM2G348512_P05/GRMZM2G348512_P06/GRMZM2G121878_P01/GRMZM2G121878_P02/GRMZM2G121878_P03/GRMZM2G121878_P05/GRMZM2G121878_P06/GRMZM2G094165_P01/GRMZM2G094165_P02/GRMZM2G094165_P03/GRMZM2G094165_P04/GRMZM2G094165_P05/GRMZM2G094165_P06/GRMZM2G094165_P07/
A0A096RZN2	Carbonic anhydrase	A0A096RZN2;GRMZM2G121878_P01;GRMZM2G121878_P02;A0A3L6FSN5	VNVYDKKPELFGPLK	2,Deamidated[N];6,Acetyl[K];	267	272	Lx9801_72h_2.16565.16565.3.0.dta	3	0.17	1789.98	0	1789.97	0.01149	6.42	S	1	TRUE	A0A096RZN2/A0A3L6FSN5/GRMZM2G121878_P01/GRMZM2G121878_P02/GRMZM2G121878_P03/
A0A096RZN2	Carbonic anhydrase	A0A096RZN2;GRMZM2G121878_P01;GRMZM2G121878_P02;A0A3L6FSN5	FKTEVYDKKPELFEPLK	8,Acetyl[K];	63	70	Lx9801_72h_2.15765.15765.4.0.dta	4	0.18	2153.15	0	2153.15	-0.00103	-0.48	S	1	TRUE	C0P441/A0A1D6NHQ1/A0A1D6NHQ6/A0A1D6NHQ7/C0HIK4/A0A096RZN2/A0A3L6FSN5/A0A3L6DP32/A0A3L6FN25/A0A3L6DN59/GRMZM2G348512_P03/GRMZM2G348512_P04/GRMZM2G348512_P05/GRMZM2G348512_P06/GRMZM2G121878_P01/GRMZM2G121878_P02/GRMZM2G121878_P03/GRMZM2G121878_P05/GRMZM2G121878_P06/GRMZM2G094165_P01/GRMZM2G094165_P02/GRMZM2G094165_P03/GRMZM2G094165_P04/GRMZM2G094165_P05/GRMZM2G094165_P06/GRMZM2G094165_P07/
A0A096RZN2	Carbonic anhydrase	A0A096RZN2;GRMZM2G121878_P01;GRMZM2G121878_P02;A0A3L6FSN5	TEVYDKKPELFEPLK	7,Acetyl[K];	65	71	Lx9801_72h_2.16609.16609.3.1.dta	3	0.188	1877.99	0	1877.99	-0.00103	-0.55	S	1	TRUE	C0P441/A0A1D6NHQ1/A0A1D6NHQ6/A0A1D6NHQ7/C0HIK4/A0A096RZN2/A0A3L6FSN5/A0A3L6DP32/A0A3L6FN25/A0A3L6DN59/GRMZM2G348512_P03/GRMZM2G348512_P04/GRMZM2G348512_P05/GRMZM2G348512_P06/GRMZM2G121878_P01/GRMZM2G121878_P02/GRMZM2G121878_P03/GRMZM2G121878_P05/GRMZM2G121878_P06/GRMZM2G094165_P01/GRMZM2G094165_P02/GRMZM2G094165_P03/GRMZM2G094165_P04/GRMZM2G094165_P05/GRMZM2G094165_P06/GRMZM2G094165_P07/
A0A096RZN2	Carbonic anhydrase	A0A096RZN2;GRMZM2G121878_P01;GRMZM2G121878_P02;A0A3L6FSN5	VNVYDKKPELFGPLK	6,Acetyl[K];	267	272	Lx9801_12h_3.16751.16751.3.3.dta	3	0.144	1788.99	0.00021	1788.99	-0.00065	-0.36	S	1	TRUE	A0A096RZN2/A0A3L6FSN5/GRMZM2G121878_P01/GRMZM2G121878_P02/GRMZM2G121878_P03/
A0A096RZN2	Carbonic anhydrase	A0A096RZN2;GRMZM2G121878_P01;GRMZM2G121878_P02;A0A3L6FSN5	VNVYDKKPELFGPLK	6,Acetyl[K];	267	272	CML496_12h_1.16653.16653.3.1.dta	3	0.123	1788.99	0.0004	1788.99	0.00047	0.26	S	1	TRUE	A0A096RZN2/A0A3L6FSN5/GRMZM2G121878_P01/GRMZM2G121878_P02/GRMZM2G121878_P03/
A0A096RZN2	Carbonic anhydrase	A0A096RZN2;GRMZM2G121878_P01;GRMZM2G121878_P02;A0A3L6FSN5	TEVYDKKPELFEPLK	6,Acetyl[K];7,Acetyl[K];	65	70	CML496_12h_1.19232.19232.3.1.dta	3	0.143	1919.99	0.0004	1920	-0.01474	-7.68	S	1	TRUE	C0P441/A0A1D6NHQ1/A0A1D6NHQ6/A0A1D6NHQ7/C0HIK4/A0A096RZN2/A0A3L6FSN5/A0A3L6DP32/A0A3L6FN25/A0A3L6DN59/GRMZM2G348512_P03/GRMZM2G348512_P04/GRMZM2G348512_P05/GRMZM2G348512_P06/GRMZM2G121878_P01/GRMZM2G121878_P02/GRMZM2G121878_P03/GRMZM2G121878_P05/GRMZM2G121878_P06/GRMZM2G094165_P01/GRMZM2G094165_P02/GRMZM2G094165_P03/GRMZM2G094165_P04/GRMZM2G094165_P05/GRMZM2G094165_P06/GRMZM2G094165_P07/
A0A096RZN2	Carbonic anhydrase	A0A096RZN2;GRMZM2G121878_P01;GRMZM2G121878_P02;A0A3L6FSN5	TEVYDKKPELFEPLK	6,Acetyl[K];7,Acetyl[K];	65	71	CML496_12h_1.19232.19232.3.1.dta	3	0.143	1919.99	0.0004	1920	-0.01474	-7.68	S	1	TRUE	C0P441/A0A1D6NHQ1/A0A1D6NHQ6/A0A1D6NHQ7/C0HIK4/A0A096RZN2/A0A3L6FSN5/A0A3L6DP32/A0A3L6FN25/A0A3L6DN59/GRMZM2G348512_P03/GRMZM2G348512_P04/GRMZM2G348512_P05/GRMZM2G348512_P06/GRMZM2G121878_P01/GRMZM2G121878_P02/GRMZM2G121878_P03/GRMZM2G121878_P05/GRMZM2G121878_P06/GRMZM2G094165_P01/GRMZM2G094165_P02/GRMZM2G094165_P03/GRMZM2G094165_P04/GRMZM2G094165_P05/GRMZM2G094165_P06/GRMZM2G094165_P07/
A0A096RZN2	Carbonic anhydrase	A0A096RZN2;GRMZM2G121878_P01;GRMZM2G121878_P02;A0A3L6FSN5	NIAAMVPGYDKTK	11,Acetyl[K];	316	326	CML496_12h_1.14284.14284.2.0.dta	2	0.172	1449.74	0.0004	1449.74	-0.0001	-0.07	S	1	TRUE	A0A096RZN2/A0A3L6FSN5/GRMZM2G121878_P01/GRMZM2G121878_P02/GRMZM2G121878_P03/GRMZM2G121878_P04/
A0A096RZN2	Carbonic anhydrase	A0A096RZN2;GRMZM2G121878_P01;GRMZM2G121878_P02;A0A3L6FSN5	EAVNVSLENLKTYPFVK	9,Deamidated[N];11,Acetyl[K];	409	419	Lx9801_0h_3.26011.26011.3.0.dta	3	0.0919	1994.06	0.00079	1994.05	0.00996	4.99	S	1	TRUE	A0A1D6NHQ7/A0A1D6NHQ9/A0A096RZN2/A0A3L6FSN5/GRMZM2G121878_P01/GRMZM2G121878_P02/GRMZM2G121878_P03/GRMZM2G121878_P04/
A0A096RZN2	Carbonic anhydrase	A0A096RZN2;GRMZM2G121878_P01;GRMZM2G121878_P02;A0A3L6FSN5	EAVNVSLENLKTYPFVK	9,Deamidated[N];11,Acetyl[K];	409	419	Lx9801_48h_1.22028.22028.3.0.dta	3	0.172	1994.06	0.00098	1994.05	0.01157	5.8	S	1	TRUE	A0A1D6NHQ7/A0A1D6NHQ9/A0A096RZN2/A0A3L6FSN5/GRMZM2G121878_P01/GRMZM2G121878_P02/GRMZM2G121878_P03/GRMZM2G121878_P04/
A0A096RZN2	Carbonic anhydrase	A0A096RZN2;GRMZM2G121878_P01;GRMZM2G121878_P02;A0A3L6FSN5	NIAAMVPGYDKTK	11,Acetyl[K];	316	326	CML496_24h_1.13942.13942.2.0.dta	2	0.129	1449.74	0.00192	1449.74	-0.00034	-0.23	S	1	TRUE	A0A096RZN2/A0A3L6FSN5/GRMZM2G121878_P01/GRMZM2G121878_P02/GRMZM2G121878_P03/GRMZM2G121878_P04/
A0A096RZN2	Carbonic anhydrase	A0A096RZN2;GRMZM2G121878_P01;GRMZM2G121878_P02;A0A3L6FSN5	NIAAMVPGYDKTK	11,Acetyl[K];	316	326	Lx9801_24h_1.14131.14131.2.0.dta	2	0.115	1449.74	0.00228	1449.74	-0.00085	-0.59	S	1	TRUE	A0A096RZN2/A0A3L6FSN5/GRMZM2G121878_P01/GRMZM2G121878_P02/GRMZM2G121878_P03/GRMZM2G121878_P04/
A0A096RZN2	Carbonic anhydrase	A0A096RZN2;GRMZM2G121878_P01;GRMZM2G121878_P02;A0A3L6FSN5	VNVYDKKPELFGPLK	6,Acetyl[K];	267	272	Lx9801_24h_1.16706.16706.3.1.dta	3	0.123	1788.99	0.00228	1788.99	0.00242	1.35	S	1	TRUE	A0A096RZN2/A0A3L6FSN5/GRMZM2G121878_P01/GRMZM2G121878_P02/GRMZM2G121878_P03/
A0A096RZN2	Carbonic anhydrase	A0A096RZN2;GRMZM2G121878_P01;GRMZM2G121878_P02;A0A3L6FSN5	FKTEVYDKKPELFEPLK	8,Acetyl[K];	63	70	Lx9801_48h_1.15853.15853.4.0.dta	4	0.185	2153.15	0.0028	2153.15	-0.00074	-0.35	S	1	TRUE	C0P441/A0A1D6NHQ1/A0A1D6NHQ6/A0A1D6NHQ7/C0HIK4/A0A096RZN2/A0A3L6FSN5/A0A3L6DP32/A0A3L6FN25/A0A3L6DN59/GRMZM2G348512_P03/GRMZM2G348512_P04/GRMZM2G348512_P05/GRMZM2G348512_P06/GRMZM2G121878_P01/GRMZM2G121878_P02/GRMZM2G121878_P03/GRMZM2G121878_P05/GRMZM2G121878_P06/GRMZM2G094165_P01/GRMZM2G094165_P02/GRMZM2G094165_P03/GRMZM2G094165_P04/GRMZM2G094165_P05/GRMZM2G094165_P06/GRMZM2G094165_P07/
A0A096RZN2	Carbonic anhydrase	A0A096RZN2;GRMZM2G121878_P01;GRMZM2G121878_P02;A0A3L6FSN5	LVGAHYDFVKGQFVTWEPPQDAIER	10,Acetyl[K];12,Deamidated[Q];	233	242	Lx9801_48h_1.21494.21494.3.0.dta	3	0.211	2945.46	0.0028	2945.45	0.01051	3.57	S	1	TRUE	A0A096RZN2/A0A3L6FSN5/GRMZM2G121878_P01/GRMZM2G121878_P02/GRMZM2G121878_P03/
A0A096RZN2	Carbonic anhydrase	A0A096RZN2;GRMZM2G121878_P01;GRMZM2G121878_P02;A0A3L6FSN5	TEVYDKKPELFEPLK	6,Acetyl[K];	65	70	CML496_0h_1.15882.15882.3.0.dta	3	0.224	1877.99	0.00296	1877.99	0.00176	0.94	S	1	TRUE	C0P441/A0A1D6NHQ1/A0A1D6NHQ6/A0A1D6NHQ7/C0HIK4/A0A096RZN2/A0A3L6FSN5/A0A3L6DP32/A0A3L6FN25/A0A3L6DN59/GRMZM2G348512_P03/GRMZM2G348512_P04/GRMZM2G348512_P05/GRMZM2G348512_P06/GRMZM2G121878_P01/GRMZM2G121878_P02/GRMZM2G121878_P03/GRMZM2G121878_P05/GRMZM2G121878_P06/GRMZM2G094165_P01/GRMZM2G094165_P02/GRMZM2G094165_P03/GRMZM2G094165_P04/GRMZM2G094165_P05/GRMZM2G094165_P06/GRMZM2G094165_P07/
A0A096RZN2	Carbonic anhydrase	A0A096RZN2;GRMZM2G121878_P01;GRMZM2G121878_P02;A0A3L6FSN5	SGFQKFK	5,Acetyl[K];	58	62	CML496_24h_3.8898.8898.2.1.dta	2	0.109	883.47	0.00325	883.47	-0.00092	-1.04	S	1	TRUE	C0P441/A0A1D6NHQ7/A0A096RZN2/A0A3L6FSN5/A0A3L6DP32/A0A3L6DN59/GRMZM2G121878_P01/GRMZM2G121878_P02/GRMZM2G121878_P03/GRMZM2G121878_P05/GRMZM2G121878_P06/GRMZM2G094165_P01/GRMZM2G094165_P02/GRMZM2G094165_P03/GRMZM2G094165_P04/GRMZM2G094165_P05/GRMZM2G094165_P06/GRMZM2G094165_P07/
A0A096RZN2	Carbonic anhydrase	A0A096RZN2;GRMZM2G121878_P01;GRMZM2G121878_P02;A0A3L6FSN5	VNVYDKKPELFGPLK	2,Deamidated[N];6,Acetyl[K];	267	272	Lx9801_72h_1.16614.16614.3.0.dta	3	0.15	1789.99	0.00342	1789.97	0.01177	6.57	S	1	TRUE	A0A096RZN2/A0A3L6FSN5/GRMZM2G121878_P01/GRMZM2G121878_P02/GRMZM2G121878_P03/
A0A096RZN2	Carbonic anhydrase	A0A096RZN2;GRMZM2G121878_P01;GRMZM2G121878_P02;A0A3L6FSN5	TEVYDKKPELFEPLK	6,Acetyl[K];	65	70	Lx9801_72h_1.16124.16124.3.0.dta	3	0.152	1877.99	0.00342	1877.99	0.00059	0.32	S	1	TRUE	C0P441/A0A1D6NHQ1/A0A1D6NHQ6/A0A1D6NHQ7/C0HIK4/A0A096RZN2/A0A3L6FSN5/A0A3L6DP32/A0A3L6FN25/A0A3L6DN59/GRMZM2G348512_P03/GRMZM2G348512_P04/GRMZM2G348512_P05/GRMZM2G348512_P06/GRMZM2G121878_P01/GRMZM2G121878_P02/GRMZM2G121878_P03/GRMZM2G121878_P05/GRMZM2G121878_P06/GRMZM2G094165_P01/GRMZM2G094165_P02/GRMZM2G094165_P03/GRMZM2G094165_P04/GRMZM2G094165_P05/GRMZM2G094165_P06/GRMZM2G094165_P07/
A0A096RZN2	Carbonic anhydrase	A0A096RZN2;GRMZM2G121878_P01;GRMZM2G121878_P02;A0A3L6FSN5	NIAAMVPGYDKTK	11,Acetyl[K];	316	326	CML496_12h_2.13833.13833.2.0.dta	2	0.162	1449.74	0.00394	1449.74	-0.00071	-0.49	S	1	TRUE	A0A096RZN2/A0A3L6FSN5/GRMZM2G121878_P01/GRMZM2G121878_P02/GRMZM2G121878_P03/GRMZM2G121878_P04/
A0A096RZN2	Carbonic anhydrase	A0A096RZN2;GRMZM2G121878_P01;GRMZM2G121878_P02;A0A3L6FSN5	VNVYDKKPELFGPLK	7,Acetyl[K];	267	273	CML496_0h_2.16930.16930.3.0.dta	3	0.172	1788.99	0.00412	1788.99	-0.00023	-0.13	S	1	TRUE	A0A096RZN2/A0A3L6FSN5/GRMZM2G121878_P01/GRMZM2G121878_P02/GRMZM2G121878_P03/
A0A096RZN2	Carbonic anhydrase	A0A096RZN2;GRMZM2G121878_P01;GRMZM2G121878_P02;A0A3L6FSN5	EAVNVSLENLKTYPFVK	9,Deamidated[N];11,Acetyl[K];	409	419	CML496_24h_2.21637.21637.3.0.dta	3	0.198	1994.06	0.00412	1994.05	0.01041	5.22	S	1	TRUE	A0A1D6NHQ7/A0A1D6NHQ9/A0A096RZN2/A0A3L6FSN5/GRMZM2G121878_P01/GRMZM2G121878_P02/GRMZM2G121878_P03/GRMZM2G121878_P04/
A0A096RZN2	Carbonic anhydrase	A0A096RZN2;GRMZM2G121878_P01;GRMZM2G121878_P02;A0A3L6FSN5	SGFQKFK	5,Acetyl[K];	58	62	Lx9801_0h_3.11633.11633.2.0.dta	2	0.168	883.47	0.00412	883.47	-0.00025	-0.29	S	1	TRUE	C0P441/A0A1D6NHQ7/A0A096RZN2/A0A3L6FSN5/A0A3L6DP32/A0A3L6DN59/GRMZM2G121878_P01/GRMZM2G121878_P02/GRMZM2G121878_P03/GRMZM2G121878_P05/GRMZM2G121878_P06/GRMZM2G094165_P01/GRMZM2G094165_P02/GRMZM2G094165_P03/GRMZM2G094165_P04/GRMZM2G094165_P05/GRMZM2G094165_P06/GRMZM2G094165_P07/
A0A096RZN2	Carbonic anhydrase	A0A096RZN2;GRMZM2G121878_P01;GRMZM2G121878_P02;A0A3L6FSN5	EAVNVSLENLKTYPFVK	11,Acetyl[K];	409	419	Lx9801_12h_3.22601.22601.2.0.dta	2	0.23	1993.06	0.00412	1993.06	0.00101	0.51	S	1	TRUE	A0A1D6NHQ7/A0A1D6NHQ9/A0A096RZN2/A0A3L6FSN5/GRMZM2G121878_P01/GRMZM2G121878_P02/GRMZM2G121878_P03/GRMZM2G121878_P04/
A0A096RZN2	Carbonic anhydrase	A0A096RZN2;GRMZM2G121878_P01;GRMZM2G121878_P02;A0A3L6FSN5	EAVNVSLENLKTYPFVK	11,Acetyl[K];	409	419	Lx9801_12h_3.22611.22611.3.0.dta	3	0.251	1993.06	0.00412	1993.06	0.0003	0.15	S	1	TRUE	A0A1D6NHQ7/A0A1D6NHQ9/A0A096RZN2/A0A3L6FSN5/GRMZM2G121878_P01/GRMZM2G121878_P02/GRMZM2G121878_P03/GRMZM2G121878_P04/
A0A096RZN2	Carbonic anhydrase	A0A096RZN2;GRMZM2G121878_P01;GRMZM2G121878_P02;A0A3L6FSN5	ALLSLKDGAPDNFHFVEDWVR	6,Acetyl[K];12,Deamidated[N];	159	164	Lx9801_48h_1.26128.26128.3.0.dta	3	0.236	2472.23	0.00412	2472.22	0.01103	4.46	S	1	TRUE	A0A096RZN2/A0A3L6FSN5/GRMZM2G121878_P01/GRMZM2G121878_P02/GRMZM2G121878_P03/GRMZM2G121878_P05/GRMZM2G121878_P06/
A0A096RZN2	Carbonic anhydrase	A0A096RZN2;GRMZM2G121878_P01;GRMZM2G121878_P02;A0A3L6FSN5	VNVYDKKPELFGPLK	6,Acetyl[K];	267	272	CML496_72h_3.15980.15980.3.1.dta	3	0.236	1788.99	0.00445	1788.99	-0.00206	-1.15	S	1	TRUE	A0A096RZN2/A0A3L6FSN5/GRMZM2G121878_P01/GRMZM2G121878_P02/GRMZM2G121878_P03/
A0A096RZN2	Carbonic anhydrase	A0A096RZN2;GRMZM2G121878_P01;GRMZM2G121878_P02;A0A3L6FSN5	EAVNVSLENLKTYPFVK	11,Acetyl[K];	409	419	CML496_12h_1.22550.22550.2.1.dta	2	0.201	1993.06	0.00461	1993.06	-0.00077	-0.39	S	1	TRUE	A0A1D6NHQ7/A0A1D6NHQ9/A0A096RZN2/A0A3L6FSN5/GRMZM2G121878_P01/GRMZM2G121878_P02/GRMZM2G121878_P03/GRMZM2G121878_P04/
A0A096RZN2	Carbonic anhydrase	A0A096RZN2;GRMZM2G121878_P01;GRMZM2G121878_P02;A0A3L6FSN5	EAVNVSLENLKTYPFVK	11,Acetyl[K];	409	419	Lx9801_24h_1.22475.22475.2.0.dta	2	0.186	1993.06	0.00492	1993.06	-0.00084	-0.42	S	1	TRUE	A0A1D6NHQ7/A0A1D6NHQ9/A0A096RZN2/A0A3L6FSN5/GRMZM2G121878_P01/GRMZM2G121878_P02/GRMZM2G121878_P03/GRMZM2G121878_P04/
A0A096RZN2	Carbonic anhydrase	A0A096RZN2;GRMZM2G121878_P01;GRMZM2G121878_P02;A0A3L6FSN5	EAVNVSLENLKTYPFVK	9,Deamidated[N];11,Acetyl[K];	409	419	Lx9801_48h_1.22021.22021.2.0.dta	2	0.27	1994.06	0.00507	1994.05	0.0135	6.77	S	1	TRUE	A0A1D6NHQ7/A0A1D6NHQ9/A0A096RZN2/A0A3L6FSN5/GRMZM2G121878_P01/GRMZM2G121878_P02/GRMZM2G121878_P03/GRMZM2G121878_P04/
A0A096RZN2	Carbonic anhydrase	A0A096RZN2;GRMZM2G121878_P01;GRMZM2G121878_P02;A0A3L6FSN5	SGFQKFK	5,Acetyl[K];	58	62	CML496_0h_3.9287.9287.2.2.dta	2	0.165	883.47	0.00518	883.47	-0.00054	-0.61	S	1	TRUE	C0P441/A0A1D6NHQ7/A0A096RZN2/A0A3L6FSN5/A0A3L6DP32/A0A3L6DN59/GRMZM2G121878_P01/GRMZM2G121878_P02/GRMZM2G121878_P03/GRMZM2G121878_P05/GRMZM2G121878_P06/GRMZM2G094165_P01/GRMZM2G094165_P02/GRMZM2G094165_P03/GRMZM2G094165_P04/GRMZM2G094165_P05/GRMZM2G094165_P06/GRMZM2G094165_P07/
A0A096RZN2	Carbonic anhydrase	A0A096RZN2;GRMZM2G121878_P01;GRMZM2G121878_P02;A0A3L6FSN5	EAVNVSLQNLKSYPFVK	11,Acetyl[K];	207	217	Lx9801_0h_1.22178.22178.3.0.dta	3	0.211	1978.06	0.00624	1978.06	0.0006	0.3	S	1	TRUE	A0A096RZN2/A0A3L6FSN5/GRMZM2G121878_P01/GRMZM2G121878_P02/GRMZM2G121878_P03/GRMZM2G121878_P05/GRMZM2G121878_P06/
A0A096RZN2	Carbonic anhydrase	A0A096RZN2;GRMZM2G121878_P01;GRMZM2G121878_P02;A0A3L6FSN5	EAVNVSLENLKTYPFVK	11,Acetyl[K];	409	419	Lx9801_0h_3.26664.26664.2.0.dta	2	0.189	1993.08	0.00624	1993.06	0.01167	5.86	S	1	TRUE	A0A1D6NHQ7/A0A1D6NHQ9/A0A096RZN2/A0A3L6FSN5/GRMZM2G121878_P01/GRMZM2G121878_P02/GRMZM2G121878_P03/GRMZM2G121878_P04/
A0A096RZN2	Carbonic anhydrase	A0A096RZN2;GRMZM2G121878_P01;GRMZM2G121878_P02;A0A3L6FSN5	FKTEVYDKKPELFEPLK	8,Acetyl[K];	63	70	Lx9801_0h_3.18910.18910.4.0.dta	4	0.201	2153.15	0.00624	2153.15	-0.00115	-0.53	S	1	TRUE	C0P441/A0A1D6NHQ1/A0A1D6NHQ6/A0A1D6NHQ7/C0HIK4/A0A096RZN2/A0A3L6FSN5/A0A3L6DP32/A0A3L6FN25/A0A3L6DN59/GRMZM2G348512_P03/GRMZM2G348512_P04/GRMZM2G348512_P05/GRMZM2G348512_P06/GRMZM2G121878_P01/GRMZM2G121878_P02/GRMZM2G121878_P03/GRMZM2G121878_P05/GRMZM2G121878_P06/GRMZM2G094165_P01/GRMZM2G094165_P02/GRMZM2G094165_P03/GRMZM2G094165_P04/GRMZM2G094165_P05/GRMZM2G094165_P06/GRMZM2G094165_P07/
A0A096RZN2	Carbonic anhydrase	A0A096RZN2;GRMZM2G121878_P01;GRMZM2G121878_P02;A0A3L6FSN5	SGFQKFK	5,Acetyl[K];	58	62	Lx9801_12h_1.11932.11932.2.0.dta	2	0.162	883.47	0.0068	883.47	-9e-05	-0.1	S	1	TRUE	C0P441/A0A1D6NHQ7/A0A096RZN2/A0A3L6FSN5/A0A3L6DP32/A0A3L6DN59/GRMZM2G121878_P01/GRMZM2G121878_P02/GRMZM2G121878_P03/GRMZM2G121878_P05/GRMZM2G121878_P06/GRMZM2G094165_P01/GRMZM2G094165_P02/GRMZM2G094165_P03/GRMZM2G094165_P04/GRMZM2G094165_P05/GRMZM2G094165_P06/GRMZM2G094165_P07/
A0A096RZN2	Carbonic anhydrase	A0A096RZN2;GRMZM2G121878_P01;GRMZM2G121878_P02;A0A3L6FSN5	EAVNVSLENLKTYPFVK	11,Acetyl[K];	409	419	Lx9801_12h_1.27047.27047.2.0.dta	2	0.231	1993.06	0.0068	1993.06	-0.00311	-1.56	S	1	TRUE	A0A1D6NHQ7/A0A1D6NHQ9/A0A096RZN2/A0A3L6FSN5/GRMZM2G121878_P01/GRMZM2G121878_P02/GRMZM2G121878_P03/GRMZM2G121878_P04/
A0A096RZN2	Carbonic anhydrase	A0A096RZN2;GRMZM2G121878_P01;GRMZM2G121878_P02;A0A3L6FSN5	NIAAMVPGYDKTK	11,Acetyl[K];	316	326	CML496_0h_3.14105.14105.2.0.dta	2	0.217	1449.74	0.00725	1449.74	-0.00016	-0.11	S	1	TRUE	A0A096RZN2/A0A3L6FSN5/GRMZM2G121878_P01/GRMZM2G121878_P02/GRMZM2G121878_P03/GRMZM2G121878_P04/
A0A096RZN2	Carbonic anhydrase	A0A096RZN2;GRMZM2G121878_P01;GRMZM2G121878_P02;A0A3L6FSN5	VNVYDKKPELFGPLK	6,Acetyl[K];	267	272	CML496_0h_1.16475.16475.3.0.dta	3	0.238	1788.99	0.0074	1788.99	-0.00017	-0.09	S	1	TRUE	A0A096RZN2/A0A3L6FSN5/GRMZM2G121878_P01/GRMZM2G121878_P02/GRMZM2G121878_P03/
A0A096RZN2	Carbonic anhydrase	A0A096RZN2;GRMZM2G121878_P01;GRMZM2G121878_P02;A0A3L6FSN5	VNVYDKKPELFGPLK	7,Acetyl[K];	267	273	CML496_0h_1.16869.16869.3.0.dta	3	0.3	1788.99	0.0074	1788.99	-0.00041	-0.23	S	1	TRUE	A0A096RZN2/A0A3L6FSN5/GRMZM2G121878_P01/GRMZM2G121878_P02/GRMZM2G121878_P03/
A0A096RZN2	Carbonic anhydrase	A0A096RZN2;GRMZM2G121878_P01;GRMZM2G121878_P02;A0A3L6FSN5	EAVNVSLENLKTYPFVK	11,Acetyl[K];	409	419	Lx9801_72h_3.22452.22452.3.0.dta	3	0.248	1993.06	0.00867	1993.06	-0.00145	-0.73	S	1	TRUE	A0A1D6NHQ7/A0A1D6NHQ9/A0A096RZN2/A0A3L6FSN5/GRMZM2G121878_P01/GRMZM2G121878_P02/GRMZM2G121878_P03/GRMZM2G121878_P04/
A0A096RZN2	Carbonic anhydrase	A0A096RZN2;GRMZM2G121878_P01;GRMZM2G121878_P02;A0A3L6FSN5	SGFQKFK	5,Acetyl[K];	58	62	Lx9801_12h_1.11912.11912.2.0.dta	2	0.254	883.47	0.00922	883.47	0.00057	0.65	S	1	TRUE	C0P441/A0A1D6NHQ7/A0A096RZN2/A0A3L6FSN5/A0A3L6DP32/A0A3L6DN59/GRMZM2G121878_P01/GRMZM2G121878_P02/GRMZM2G121878_P03/GRMZM2G121878_P05/GRMZM2G121878_P06/GRMZM2G094165_P01/GRMZM2G094165_P02/GRMZM2G094165_P03/GRMZM2G094165_P04/GRMZM2G094165_P05/GRMZM2G094165_P06/GRMZM2G094165_P07/
A0A096RZN2	Carbonic anhydrase	A0A096RZN2;GRMZM2G121878_P01;GRMZM2G121878_P02;A0A3L6FSN5	SGFQKFK	5,Acetyl[K];	58	62	CML496_12h_2.9014.9014.2.4.dta	2	0.213	883.47	0.00935	883.47	-0.00012	-0.14	S	1	TRUE	C0P441/A0A1D6NHQ7/A0A096RZN2/A0A3L6FSN5/A0A3L6DP32/A0A3L6DN59/GRMZM2G121878_P01/GRMZM2G121878_P02/GRMZM2G121878_P03/GRMZM2G121878_P05/GRMZM2G121878_P06/GRMZM2G094165_P01/GRMZM2G094165_P02/GRMZM2G094165_P03/GRMZM2G094165_P04/GRMZM2G094165_P05/GRMZM2G094165_P06/GRMZM2G094165_P07/
A0A096RZN2	Carbonic anhydrase	A0A096RZN2;GRMZM2G121878_P01;GRMZM2G121878_P02;A0A3L6FSN5	EAVNVSLENLKTYPFVK	11,Acetyl[K];	409	419	Lx9801_0h_2.22925.22925.2.0.dta	2	0.201	1993.06	0.00962	1993.06	0.00087	0.44	S	1	TRUE	A0A1D6NHQ7/A0A1D6NHQ9/A0A096RZN2/A0A3L6FSN5/GRMZM2G121878_P01/GRMZM2G121878_P02/GRMZM2G121878_P03/GRMZM2G121878_P04/
A0A096RZN2	Carbonic anhydrase	A0A096RZN2;GRMZM2G121878_P01;GRMZM2G121878_P02;A0A3L6FSN5	FKTEVYDKKPELFEPLK	2,Acetyl[K];	63	64	Lx9801_0h_2.15609.15609.4.1.dta	4	0.235	2153.15	0.00962	2153.15	0.00068	0.32	S	1	TRUE	C0P441/A0A1D6NHQ1/A0A1D6NHQ6/A0A1D6NHQ7/C0HIK4/A0A096RZN2/A0A3L6FSN5/A0A3L6DP32/A0A3L6FN25/A0A3L6DN59/GRMZM2G348512_P03/GRMZM2G348512_P04/GRMZM2G348512_P05/GRMZM2G348512_P06/GRMZM2G121878_P01/GRMZM2G121878_P02/GRMZM2G121878_P03/GRMZM2G121878_P05/GRMZM2G121878_P06/GRMZM2G094165_P01/GRMZM2G094165_P02/GRMZM2G094165_P03/GRMZM2G094165_P04/GRMZM2G094165_P05/GRMZM2G094165_P06/GRMZM2G094165_P07/
A0A096S2Q4	ATP-dependent zinc metalloprotease FTSH 5 chloroplastic	A0A096S2Q4;GRMZM2G126361_P01;GRMZM2G126361_P02;A0A3L6EDB5	DVDFDKIAR	6,Acetyl[K];	425	430	Lx9801_72h_3.13484.13484.2.1.dta	2	0.0408	1120.56	0	1120.56	9e-05	0.08	S	1	TRUE	A0A096S2Q4/A0A3L6EDB5/GRMZM2G126361_P01/GRMZM2G126361_P02/
A0A096S2Q4	ATP-dependent zinc metalloprotease FTSH 5 chloroplastic	A0A096S2Q4;GRMZM2G126361_P01;GRMZM2G126361_P02;A0A3L6EDB5	DVDFDKIAR	6,Acetyl[K];	425	430	Lx9801_12h_2.17013.17013.2.1.dta	2	0.0479	1120.56	0	1120.56	2e-05	0.02	S	1	TRUE	A0A096S2Q4/A0A3L6EDB5/GRMZM2G126361_P01/GRMZM2G126361_P02/
A0A096S2Q4	ATP-dependent zinc metalloprotease FTSH 5 chloroplastic	A0A096S2Q4;GRMZM2G126361_P01;GRMZM2G126361_P02;A0A3L6EDB5	ELVEKAYSR	5,Acetyl[K];	636	640	CML496_72h_3.8816.8816.2.0.dta	2	0.0523	1136.59	0	1136.59	-0.00123	-1.08	S	1	TRUE	A0A096S2Q4/A0A3L6EDB5/GRMZM2G126361_P01/GRMZM2G126361_P02/
A0A096S2Q4	ATP-dependent zinc metalloprotease FTSH 5 chloroplastic	A0A096S2Q4;GRMZM2G126361_P01;GRMZM2G126361_P02;A0A3L6EDB5	VKILEVHSRGKALAKDVDFDK	11,Acetyl[K];	410	420	Lx9801_24h_3.17062.17062.4.1.dta	4	0.0594	2410.34	0	2410.35	-0.00814	-3.38	S	1	TRUE	A0A096S2Q4/A0A3L6EDB5/GRMZM2G126361_P01/GRMZM2G126361_P02/
A0A096S2Q4	ATP-dependent zinc metalloprotease FTSH 5 chloroplastic	A0A096S2Q4;GRMZM2G126361_P01;GRMZM2G126361_P02;A0A3L6EDB5	DVDFDKIAR	6,Acetyl[K];	425	430	Lx9801_0h_2.13973.13973.2.1.dta	2	0.0754	1120.56	0	1120.56	0.00032	0.28	S	1	TRUE	A0A096S2Q4/A0A3L6EDB5/GRMZM2G126361_P01/GRMZM2G126361_P02/
A0A096S2Q4	ATP-dependent zinc metalloprotease FTSH 5 chloroplastic	A0A096S2Q4;GRMZM2G126361_P01;GRMZM2G126361_P02;A0A3L6EDB5	DVDFDKIAR	6,Acetyl[K];	425	430	Lx9801_0h_3.16492.16492.2.1.dta	2	0.0999	1120.56	0.00079	1120.56	-0.00079	-0.7	S	1	TRUE	A0A096S2Q4/A0A3L6EDB5/GRMZM2G126361_P01/GRMZM2G126361_P02/
A0A096S2Q4	ATP-dependent zinc metalloprotease FTSH 5 chloroplastic	A0A096S2Q4;GRMZM2G126361_P01;GRMZM2G126361_P02;A0A3L6EDB5	ELVEKAYSR	5,Acetyl[K];	636	640	CML496_72h_3.8836.8836.2.0.dta	2	0.217	1136.59	0.00445	1136.59	-0.00143	-1.25	S	1	TRUE	A0A096S2Q4/A0A3L6EDB5/GRMZM2G126361_P01/GRMZM2G126361_P02/
A0A096S2Q4	ATP-dependent zinc metalloprotease FTSH 5 chloroplastic	A0A096S2Q4;GRMZM2G126361_P01;GRMZM2G126361_P02;A0A3L6EDB5	DVDFDKIAR	6,Acetyl[K];	425	430	Lx9801_72h_2.13702.13702.2.2.dta	2	0.246	1120.56	0.00565	1120.56	3e-05	0.03	S	1	TRUE	A0A096S2Q4/A0A3L6EDB5/GRMZM2G126361_P01/GRMZM2G126361_P02/
A0A096S3H7	60S ribosomal protein L17-2	A0A096S3H7;GRMZM2G127521_P01;GRMZM2G127521_P02	FILDLLKNAESNAEVK	7,Acetyl[K];8,Deamidated[N];	91	97	CML496_24h_3.24008.24008.2.0.dta	2	0.00516	1846.99	0	1846.98	0.01225	6.63	S	1	TRUE	B4FHE4/A0A1D6L240/A0A096S3H7/B6T595/A0A1D6M052/B6T8W9/A0A1D6FNJ4/B6SJV1/A0A3L6DUJ3/A0A3L6E5E6/A0A3L6ECV1/GRMZM2G127521_P01/GRMZM2G127521_P02/GRMZM2G119169_P01/GRMZM2G119169_P02/GRMZM2G119169_P04/GRMZM2G126594_P01/GRMZM2G126594_P02/
A0A096S3H7	60S ribosomal protein L17-2	A0A096S3H7;GRMZM2G127521_P01;GRMZM2G127521_P02	FILDLLKNAESNAEVK	7,Acetyl[K];8,Deamidated[N];	91	97	Lx9801_48h_1.24311.24311.2.0.dta	2	0.0296	1846.99	0	1846.98	0.01214	6.57	S	1	TRUE	B4FHE4/A0A1D6L240/A0A096S3H7/B6T595/A0A1D6M052/B6T8W9/A0A1D6FNJ4/B6SJV1/A0A3L6DUJ3/A0A3L6E5E6/A0A3L6ECV1/GRMZM2G127521_P01/GRMZM2G127521_P02/GRMZM2G119169_P01/GRMZM2G119169_P02/GRMZM2G119169_P04/GRMZM2G126594_P01/GRMZM2G126594_P02/
A0A096S3H7	60S ribosomal protein L17-2	A0A096S3H7;GRMZM2G127521_P01;GRMZM2G127521_P02	FILDLLKNAESNAEVK	7,Acetyl[K];8,Deamidated[N];	91	97	CML496_24h_3.24034.24034.3.0.dta	3	0.0422	1846.99	0	1846.98	0.01092	5.91	S	1	TRUE	B4FHE4/A0A1D6L240/A0A096S3H7/B6T595/A0A1D6M052/B6T8W9/A0A1D6FNJ4/B6SJV1/A0A3L6DUJ3/A0A3L6E5E6/A0A3L6ECV1/GRMZM2G127521_P01/GRMZM2G127521_P02/GRMZM2G119169_P01/GRMZM2G119169_P02/GRMZM2G119169_P04/GRMZM2G126594_P01/GRMZM2G126594_P02/
A0A096S3H7	60S ribosomal protein L17-2	A0A096S3H7;GRMZM2G127521_P01;GRMZM2G127521_P02	FILDLLKNAESNAEVK	7,Acetyl[K];8,Deamidated[N];	91	97	CML496_48h_3.23821.23821.3.0.dta	3	0.15	1846.99	0	1846.98	0.01142	6.18	S	1	TRUE	B4FHE4/A0A1D6L240/A0A096S3H7/B6T595/A0A1D6M052/B6T8W9/A0A1D6FNJ4/B6SJV1/A0A3L6DUJ3/A0A3L6E5E6/A0A3L6ECV1/GRMZM2G127521_P01/GRMZM2G127521_P02/GRMZM2G119169_P01/GRMZM2G119169_P02/GRMZM2G119169_P04/GRMZM2G126594_P01/GRMZM2G126594_P02/
A0A096S3H7	60S ribosomal protein L17-2	A0A096S3H7;GRMZM2G127521_P01;GRMZM2G127521_P02	FILDLLKNAESNAEVK	7,Acetyl[K];8,Deamidated[N];	91	97	Lx9801_48h_1.24292.24292.2.0.dta	2	0.171	1846.99	0.00098	1846.98	0.01189	6.44	S	1	TRUE	B4FHE4/A0A1D6L240/A0A096S3H7/B6T595/A0A1D6M052/B6T8W9/A0A1D6FNJ4/B6SJV1/A0A3L6DUJ3/A0A3L6E5E6/A0A3L6ECV1/GRMZM2G127521_P01/GRMZM2G127521_P02/GRMZM2G119169_P01/GRMZM2G119169_P02/GRMZM2G119169_P04/GRMZM2G126594_P01/GRMZM2G126594_P02/
A0A096S3H7	60S ribosomal protein L17-2	A0A096S3H7;GRMZM2G127521_P01;GRMZM2G127521_P02	FILDLLKNAESNAEVK	7,Acetyl[K];8,Deamidated[N];	91	97	CML496_72h_2.23728.23728.3.0.dta	3	0.166	1846.99	0.00135	1846.98	0.00871	4.72	S	1	TRUE	B4FHE4/A0A1D6L240/A0A096S3H7/B6T595/A0A1D6M052/B6T8W9/A0A1D6FNJ4/B6SJV1/A0A3L6DUJ3/A0A3L6E5E6/A0A3L6ECV1/GRMZM2G127521_P01/GRMZM2G127521_P02/GRMZM2G119169_P01/GRMZM2G119169_P02/GRMZM2G119169_P04/GRMZM2G126594_P01/GRMZM2G126594_P02/
A0A096S3H7	60S ribosomal protein L17-2	A0A096S3H7;GRMZM2G127521_P01;GRMZM2G127521_P02	FILDLLKNAESNAEVK	7,Acetyl[K];8,Deamidated[N];	91	97	CML496_48h_3.23806.23806.2.0.dta	2	0.248	1846.99	0.0058	1846.98	0.01184	6.41	S	1	TRUE	B4FHE4/A0A1D6L240/A0A096S3H7/B6T595/A0A1D6M052/B6T8W9/A0A1D6FNJ4/B6SJV1/A0A3L6DUJ3/A0A3L6E5E6/A0A3L6ECV1/GRMZM2G127521_P01/GRMZM2G127521_P02/GRMZM2G119169_P01/GRMZM2G119169_P02/GRMZM2G119169_P04/GRMZM2G126594_P01/GRMZM2G126594_P02/
A0A096S3H7	60S ribosomal protein L17-2	A0A096S3H7;GRMZM2G127521_P01;GRMZM2G127521_P02	FILDLLKNAESNAEVK	7,Acetyl[K];8,Deamidated[N];	91	97	Lx9801_0h_3.28530.28530.2.0.dta	2	0.222	1846.99	0.00807	1846.98	0.0069	3.74	S	1	TRUE	B4FHE4/A0A1D6L240/A0A096S3H7/B6T595/A0A1D6M052/B6T8W9/A0A1D6FNJ4/B6SJV1/A0A3L6DUJ3/A0A3L6E5E6/A0A3L6ECV1/GRMZM2G127521_P01/GRMZM2G127521_P02/GRMZM2G119169_P01/GRMZM2G119169_P02/GRMZM2G119169_P04/GRMZM2G126594_P01/GRMZM2G126594_P02/
A0A096SFU6	Lysine--tRNA ligase	A0A096SFU6;GRMZM2G146589_P01;GRMZM2G146589_P02;GRMZM2G146589_P03	FELFVNKHEVCNAYTELNDPVVQR	6,Deamidated[N];7,Acetyl[K];11,Carbamidomethyl[C];	514	520	Lx9801_12h_3.21706.21706.3.0.dta	3	0.00267	2964.43	0	2964.42	0.01062	3.58	S	1	TRUE	A0A1D6GM17/A0A1D6GM16/A0A1D6KWC7/A0A1D6KWD0/A0A1D6GM15/A0A1D6KWC8/A0A096SFU6/A0A1D6GM18/A0A3L6EMS5/A0A317YJ00/GRMZM2G386714_P01/GRMZM2G146589_P01/GRMZM2G146589_P02/GRMZM2G146589_P03/GRMZM2G146589_P04/
A0A096SFU6	Lysine--tRNA ligase	A0A096SFU6;GRMZM2G146589_P01;GRMZM2G146589_P02;GRMZM2G146589_P03	FELFVNKHEVCNAYTELNDPVVQR	6,Deamidated[N];7,Acetyl[K];11,Carbamidomethyl[C];	514	520	CML496_24h_3.21296.21296.3.0.dta	3	0.00271	2964.43	0	2964.42	0.01065	3.59	S	1	TRUE	A0A1D6GM17/A0A1D6GM16/A0A1D6KWC7/A0A1D6KWD0/A0A1D6GM15/A0A1D6KWC8/A0A096SFU6/A0A1D6GM18/A0A3L6EMS5/A0A317YJ00/GRMZM2G386714_P01/GRMZM2G146589_P01/GRMZM2G146589_P02/GRMZM2G146589_P03/GRMZM2G146589_P04/
A0A096SFU6	Lysine--tRNA ligase	A0A096SFU6;GRMZM2G146589_P01;GRMZM2G146589_P02;GRMZM2G146589_P03	FELFVNKHEVCNAYTELNDPVVQR	6,Deamidated[N];7,Acetyl[K];11,Carbamidomethyl[C];	514	520	CML496_12h_3.21385.21385.3.0.dta	3	0.0103	2964.43	0	2964.42	0.01088	3.67	S	1	TRUE	A0A1D6GM17/A0A1D6GM16/A0A1D6KWC7/A0A1D6KWD0/A0A1D6GM15/A0A1D6KWC8/A0A096SFU6/A0A1D6GM18/A0A3L6EMS5/A0A317YJ00/GRMZM2G386714_P01/GRMZM2G146589_P01/GRMZM2G146589_P02/GRMZM2G146589_P03/GRMZM2G146589_P04/
A0A096SFU6	Lysine--tRNA ligase	A0A096SFU6;GRMZM2G146589_P01;GRMZM2G146589_P02;GRMZM2G146589_P03	FELFVNKHEVCNAYTELNDPVVQR	6,Deamidated[N];7,Acetyl[K];11,Carbamidomethyl[C];	514	520	Lx9801_24h_1.21664.21664.3.0.dta	3	0.0127	2964.43	0	2964.42	0.00983	3.32	S	1	TRUE	A0A1D6GM17/A0A1D6GM16/A0A1D6KWC7/A0A1D6KWD0/A0A1D6GM15/A0A1D6KWC8/A0A096SFU6/A0A1D6GM18/A0A3L6EMS5/A0A317YJ00/GRMZM2G386714_P01/GRMZM2G146589_P01/GRMZM2G146589_P02/GRMZM2G146589_P03/GRMZM2G146589_P04/
A0A096SFU6	Lysine--tRNA ligase	A0A096SFU6;GRMZM2G146589_P01;GRMZM2G146589_P02;GRMZM2G146589_P03	FELFVNKHEVCNAYTELNDPVVQR	6,Deamidated[N];7,Acetyl[K];11,Carbamidomethyl[C];	514	520	CML496_72h_3.21052.21052.3.0.dta	3	0.0164	2964.43	0	2964.42	0.00835	2.82	S	1	TRUE	A0A1D6GM17/A0A1D6GM16/A0A1D6KWC7/A0A1D6KWD0/A0A1D6GM15/A0A1D6KWC8/A0A096SFU6/A0A1D6GM18/A0A3L6EMS5/A0A317YJ00/GRMZM2G386714_P01/GRMZM2G146589_P01/GRMZM2G146589_P02/GRMZM2G146589_P03/GRMZM2G146589_P04/
A0A096SFU6	Lysine--tRNA ligase	A0A096SFU6;GRMZM2G146589_P01;GRMZM2G146589_P02;GRMZM2G146589_P03	FELFVNKHEVCNAYTELNDPVVQR	6,Deamidated[N];7,Acetyl[K];11,Carbamidomethyl[C];	514	520	Lx9801_48h_1.21739.21739.3.0.dta	3	0.0185	2964.43	0	2964.42	0.01021	3.44	S	1	TRUE	A0A1D6GM17/A0A1D6GM16/A0A1D6KWC7/A0A1D6KWD0/A0A1D6GM15/A0A1D6KWC8/A0A096SFU6/A0A1D6GM18/A0A3L6EMS5/A0A317YJ00/GRMZM2G386714_P01/GRMZM2G146589_P01/GRMZM2G146589_P02/GRMZM2G146589_P03/GRMZM2G146589_P04/
A0A096SFU6	Lysine--tRNA ligase	A0A096SFU6;GRMZM2G146589_P01;GRMZM2G146589_P02;GRMZM2G146589_P03	FELFVNKHEVCNAYTELNDPVVQR	6,Deamidated[N];7,Acetyl[K];11,Carbamidomethyl[C];	514	520	CML496_72h_1.21372.21372.3.0.dta	3	0.0256	2964.43	0	2964.42	0.01049	3.54	S	1	TRUE	A0A1D6GM17/A0A1D6GM16/A0A1D6KWC7/A0A1D6KWD0/A0A1D6GM15/A0A1D6KWC8/A0A096SFU6/A0A1D6GM18/A0A3L6EMS5/A0A317YJ00/GRMZM2G386714_P01/GRMZM2G146589_P01/GRMZM2G146589_P02/GRMZM2G146589_P03/GRMZM2G146589_P04/
A0A096SFU6	Lysine--tRNA ligase	A0A096SFU6;GRMZM2G146589_P01;GRMZM2G146589_P02;GRMZM2G146589_P03	FELFVNKHEVCNAYTELNDPVVQR	6,Deamidated[N];7,Acetyl[K];11,Carbamidomethyl[C];	514	520	Lx9801_0h_3.25643.25643.3.0.dta	3	0.0299	2964.43	0	2964.42	0.00698	2.36	S	1	TRUE	A0A1D6GM17/A0A1D6GM16/A0A1D6KWC7/A0A1D6KWD0/A0A1D6GM15/A0A1D6KWC8/A0A096SFU6/A0A1D6GM18/A0A3L6EMS5/A0A317YJ00/GRMZM2G386714_P01/GRMZM2G146589_P01/GRMZM2G146589_P02/GRMZM2G146589_P03/GRMZM2G146589_P04/
A0A096SFU6	Lysine--tRNA ligase	A0A096SFU6;GRMZM2G146589_P01;GRMZM2G146589_P02;GRMZM2G146589_P03	FELFVNKHEVCNAYTELNDPVVQR	6,Deamidated[N];7,Acetyl[K];11,Carbamidomethyl[C];	514	520	CML496_48h_3.21116.21116.3.0.dta	3	0.0438	2964.43	0	2964.42	0.01403	4.73	S	1	TRUE	A0A1D6GM17/A0A1D6GM16/A0A1D6KWC7/A0A1D6KWD0/A0A1D6GM15/A0A1D6KWC8/A0A096SFU6/A0A1D6GM18/A0A3L6EMS5/A0A317YJ00/GRMZM2G386714_P01/GRMZM2G146589_P01/GRMZM2G146589_P02/GRMZM2G146589_P03/GRMZM2G146589_P04/
A0A096SFU6	Lysine--tRNA ligase	A0A096SFU6;GRMZM2G146589_P01;GRMZM2G146589_P02;GRMZM2G146589_P03	FELFVNKHEVCNAYTELNDPVVQR	6,Deamidated[N];7,Acetyl[K];11,Carbamidomethyl[C];	514	520	CML496_12h_1.21709.21709.3.0.dta	3	0.0484	2964.43	0	2964.42	0.01077	3.63	S	1	TRUE	A0A1D6GM17/A0A1D6GM16/A0A1D6KWC7/A0A1D6KWD0/A0A1D6GM15/A0A1D6KWC8/A0A096SFU6/A0A1D6GM18/A0A3L6EMS5/A0A317YJ00/GRMZM2G386714_P01/GRMZM2G146589_P01/GRMZM2G146589_P02/GRMZM2G146589_P03/GRMZM2G146589_P04/
A0A096SFU6	Lysine--tRNA ligase	A0A096SFU6;GRMZM2G146589_P01;GRMZM2G146589_P02;GRMZM2G146589_P03	FELFVNKHEVCNAYTELNDPVVQR	6,Deamidated[N];7,Acetyl[K];11,Carbamidomethyl[C];	514	520	Lx9801_72h_2.21733.21733.3.0.dta	3	0.065	2964.43	0	2964.42	0.00864	2.91	S	1	TRUE	A0A1D6GM17/A0A1D6GM16/A0A1D6KWC7/A0A1D6KWD0/A0A1D6GM15/A0A1D6KWC8/A0A096SFU6/A0A1D6GM18/A0A3L6EMS5/A0A317YJ00/GRMZM2G386714_P01/GRMZM2G146589_P01/GRMZM2G146589_P02/GRMZM2G146589_P03/GRMZM2G146589_P04/
A0A096SFU6	Lysine--tRNA ligase	A0A096SFU6;GRMZM2G146589_P01;GRMZM2G146589_P02;GRMZM2G146589_P03	FELFVNKHEVCNAYTELNDPVVQR	6,Deamidated[N];7,Acetyl[K];11,Carbamidomethyl[C];	514	520	CML496_48h_1.21327.21327.3.0.dta	3	0.0924	2964.43	0	2964.42	0.01087	3.67	S	1	TRUE	A0A1D6GM17/A0A1D6GM16/A0A1D6KWC7/A0A1D6KWD0/A0A1D6GM15/A0A1D6KWC8/A0A096SFU6/A0A1D6GM18/A0A3L6EMS5/A0A317YJ00/GRMZM2G386714_P01/GRMZM2G146589_P01/GRMZM2G146589_P02/GRMZM2G146589_P03/GRMZM2G146589_P04/
A0A096SFU6	Lysine--tRNA ligase	A0A096SFU6;GRMZM2G146589_P01;GRMZM2G146589_P02;GRMZM2G146589_P03	FELFVNKHEVCNAYTELNDPVVQR	6,Deamidated[N];7,Acetyl[K];11,Carbamidomethyl[C];	514	520	CML496_24h_2.21368.21368.3.0.dta	3	0.166	2964.43	0.00412	2964.42	0.01068	3.6	S	1	TRUE	A0A1D6GM17/A0A1D6GM16/A0A1D6KWC7/A0A1D6KWD0/A0A1D6GM15/A0A1D6KWC8/A0A096SFU6/A0A1D6GM18/A0A3L6EMS5/A0A317YJ00/GRMZM2G386714_P01/GRMZM2G146589_P01/GRMZM2G146589_P02/GRMZM2G146589_P03/GRMZM2G146589_P04/
A0A096SFU6	Lysine--tRNA ligase	A0A096SFU6;GRMZM2G146589_P01;GRMZM2G146589_P02;GRMZM2G146589_P03	FELFVNKHEVCNAYTELNDPVVQR	6,Deamidated[N];7,Acetyl[K];11,Carbamidomethyl[C];	514	520	Lx9801_48h_2.21622.21622.3.0.dta	3	0.182	2964.43	0.00412	2964.42	0.00993	3.35	S	1	TRUE	A0A1D6GM17/A0A1D6GM16/A0A1D6KWC7/A0A1D6KWD0/A0A1D6GM15/A0A1D6KWC8/A0A096SFU6/A0A1D6GM18/A0A3L6EMS5/A0A317YJ00/GRMZM2G386714_P01/GRMZM2G146589_P01/GRMZM2G146589_P02/GRMZM2G146589_P03/GRMZM2G146589_P04/
A0A096SFU6	Lysine--tRNA ligase	A0A096SFU6;GRMZM2G146589_P01;GRMZM2G146589_P02;GRMZM2G146589_P03	FELFVNKHEVCNAYTELNDPVVQR	7,Acetyl[K];11,Carbamidomethyl[C];12,Deamidated[N];	514	520	Lx9801_72h_2.21702.21702.3.0.dta	3	0.244	2964.43	0.00565	2964.42	0.00697	2.35	S	1	TRUE	A0A1D6GM17/A0A1D6GM16/A0A1D6KWC7/A0A1D6KWD0/A0A1D6GM15/A0A1D6KWC8/A0A096SFU6/A0A1D6GM18/A0A3L6EMS5/A0A317YJ00/GRMZM2G386714_P01/GRMZM2G146589_P01/GRMZM2G146589_P02/GRMZM2G146589_P03/GRMZM2G146589_P04/
A0A096SFU6	Lysine--tRNA ligase	A0A096SFU6;GRMZM2G146589_P01;GRMZM2G146589_P02;GRMZM2G146589_P03	FELFVNKHEVCNAYTELNDPVVQR	7,Acetyl[K];11,Carbamidomethyl[C];12,Deamidated[N];	514	520	Lx9801_72h_1.21798.21798.3.0.dta	3	0.204	2964.43	0.0068	2964.42	0.00854	2.88	S	1	TRUE	A0A1D6GM17/A0A1D6GM16/A0A1D6KWC7/A0A1D6KWD0/A0A1D6GM15/A0A1D6KWC8/A0A096SFU6/A0A1D6GM18/A0A3L6EMS5/A0A317YJ00/GRMZM2G386714_P01/GRMZM2G146589_P01/GRMZM2G146589_P02/GRMZM2G146589_P03/GRMZM2G146589_P04/
A0A096SFU6	Lysine--tRNA ligase	A0A096SFU6;GRMZM2G146589_P01;GRMZM2G146589_P02;GRMZM2G146589_P03	FELFVNKHEVCNAYTELNDPVVQR	6,Deamidated[N];7,Acetyl[K];11,Carbamidomethyl[C];	514	520	Lx9801_12h_1.26058.26058.3.0.dta	3	0.236	2964.43	0.0068	2964.42	0.0126	4.25	S	1	TRUE	A0A1D6GM17/A0A1D6GM16/A0A1D6KWC7/A0A1D6KWD0/A0A1D6GM15/A0A1D6KWC8/A0A096SFU6/A0A1D6GM18/A0A3L6EMS5/A0A317YJ00/GRMZM2G386714_P01/GRMZM2G146589_P01/GRMZM2G146589_P02/GRMZM2G146589_P03/GRMZM2G146589_P04/
A0A096SFU6	Lysine--tRNA ligase	A0A096SFU6;GRMZM2G146589_P01;GRMZM2G146589_P02;GRMZM2G146589_P03	FELFVNKHEVCNAYTELNDPVVQR	6,Deamidated[N];7,Acetyl[K];11,Carbamidomethyl[C];	514	520	CML496_0h_1.21531.21531.3.0.dta	3	0.283	2964.43	0.0074	2964.42	0.01198	4.04	S	1	TRUE	A0A1D6GM17/A0A1D6GM16/A0A1D6KWC7/A0A1D6KWD0/A0A1D6GM15/A0A1D6KWC8/A0A096SFU6/A0A1D6GM18/A0A3L6EMS5/A0A317YJ00/GRMZM2G386714_P01/GRMZM2G146589_P01/GRMZM2G146589_P02/GRMZM2G146589_P03/GRMZM2G146589_P04/
A0A096TJA0	Peptidase M1 family protein	A0A096TJA0;GRMZM2G389233_P01;GRMZM2G389233_P02;GRMZM2G389233_P04;GRMZM2G389233_P06	EEEFMFKNIPERPVPSLLR	7,Acetyl[K];8,Deamidated[N];	140	146	CML496_24h_3.21013.21013.3.0.dta	3	0.0743	2374.22	0	2374.21	0.01145	4.82	S	1	TRUE	A0A1D6KM21/A0A096TJA0/A0A1D6KM07/A0A1D6KM22/A0A317Y1R6/GRMZM2G389233_P01/GRMZM2G389233_P02/GRMZM2G389233_P03/GRMZM2G389233_P04/GRMZM2G389233_P05/GRMZM2G389233_P06/
A0A096TJA0	Peptidase M1 family protein	A0A096TJA0;GRMZM2G389233_P01;GRMZM2G389233_P02;GRMZM2G389233_P04;GRMZM2G389233_P06	EEEFMFKNIPERPVPSLLR	7,Acetyl[K];8,Deamidated[N];	140	146	CML496_72h_3.20753.20753.3.0.dta	3	0.155	2374.22	0.00296	2374.21	0.00643	2.71	S	1	TRUE	A0A1D6KM21/A0A096TJA0/A0A1D6KM07/A0A1D6KM22/A0A317Y1R6/GRMZM2G389233_P01/GRMZM2G389233_P02/GRMZM2G389233_P03/GRMZM2G389233_P04/GRMZM2G389233_P05/GRMZM2G389233_P06/
A0A096TJA0	Peptidase M1 family protein	A0A096TJA0;GRMZM2G389233_P01;GRMZM2G389233_P02;GRMZM2G389233_P04;GRMZM2G389233_P06	MYKTMFGASGFR	3,Acetyl[K];	1	3	CML496_48h_3.16803.16803.2.1.dta	2	0.284	1437.67	0.00949	1437.67	-4e-05	-0.02	S	1	TRUE	A0A1D6KM09/A0A1D6KM21/A0A096TJA0/A0A1D6KM07/A0A1D6KM22/A0A317Y1R6/GRMZM2G389233_P01/GRMZM2G389233_P02/GRMZM2G389233_P03/GRMZM2G389233_P04/GRMZM2G389233_P05/GRMZM2G389233_P06/
A0A096TQ95	CDPK-related kinase 1	A0A096TQ95;GRMZM2G422576_P01;GRMZM2G422576_P03	DLKPENFLFSSKDENSPLK	3,Acetyl[K];6,Deamidated[N];	267	269	Lx9801_12h_3.19695.19695.3.0.dta	3	0.051	2251.12	0	2251.11	0.01209	5.37	S	1	TRUE	A0A1D6IKZ1/A0A1D6F2C4/A0A096TQ95/A0A1D6F2C3/A0A1D6IKZ5/A0A1D6IKZ8/C0PF19/A0A1D6IKZ2/A0A1D6IKZ3/A0A1D6F2C0/A0A1D6IKZ6/A0A1D6IKY7/A0A3L6FSL9/GRMZM2G422576_P01/GRMZM2G422576_P02/GRMZM2G422576_P03/GRMZM2G015703_P01/
A0A096TUU6	Ribulose bisphosphate carboxylase large chain	A0A096TUU6;GRMZM2G385635_P01;GRMZM2G448344_P01;GRMZM2G360821_P01;GRMZM5G815453_P01	IPPAYSKTFQGPPHGIQVER	7,Acetyl[K];	147	153	CML496_72h_2.13788.13788.3.0.dta	3	1.26e-07	2264.18	0	2264.18	-0.00294	-1.3	S	1	TRUE	A0A096TUU6/A0A1D6EVW0/P00874/A0A3L6D6B8/A0A3L6D5L5/A0A3L6D5S1/GRMZM2G385635_P01/GRMZM2G448344_P01/GRMZM2G083364_P01/GRMZM2G450762_P01/GRMZM2G360821_P01/GRMZM5G815453_P01/
A0A096TUU6	Ribulose bisphosphate carboxylase large chain	A0A096TUU6;GRMZM2G385635_P01;GRMZM2G448344_P01;GRMZM2G360821_P01;GRMZM5G815453_P01	IPPAYSKTFQGPPHGIQVER	7,Acetyl[K];	147	153	CML496_72h_3.13578.13578.3.0.dta	3	4.95e-07	2264.18	0	2264.18	-0.00085	-0.37	S	1	TRUE	A0A096TUU6/A0A1D6EVW0/P00874/A0A3L6D6B8/A0A3L6D5L5/A0A3L6D5S1/GRMZM2G385635_P01/GRMZM2G448344_P01/GRMZM2G083364_P01/GRMZM2G450762_P01/GRMZM2G360821_P01/GRMZM5G815453_P01/
A0A096TUU6	Ribulose bisphosphate carboxylase large chain	A0A096TUU6;GRMZM2G385635_P01;GRMZM2G448344_P01;GRMZM2G360821_P01;GRMZM5G815453_P01	IPPAYSKTFQGPPHGIQVER	7,Acetyl[K];	147	153	CML496_24h_3.13916.13916.3.0.dta	3	7.75e-07	2264.18	0	2264.18	0.00081	0.36	S	1	TRUE	A0A096TUU6/A0A1D6EVW0/P00874/A0A3L6D6B8/A0A3L6D5L5/A0A3L6D5S1/GRMZM2G385635_P01/GRMZM2G448344_P01/GRMZM2G083364_P01/GRMZM2G450762_P01/GRMZM2G360821_P01/GRMZM5G815453_P01/
A0A096TUU6	Ribulose bisphosphate carboxylase large chain	A0A096TUU6;GRMZM2G385635_P01;GRMZM2G448344_P01;GRMZM2G360821_P01;GRMZM5G815453_P01	IPPAYSKTFQGPPHGIQVER	7,Acetyl[K];	147	153	Lx9801_24h_1.14514.14514.3.0.dta	3	4.29e-06	2264.18	0	2264.18	0.00048	0.21	S	1	TRUE	A0A096TUU6/A0A1D6EVW0/P00874/A0A3L6D6B8/A0A3L6D5L5/A0A3L6D5S1/GRMZM2G385635_P01/GRMZM2G448344_P01/GRMZM2G083364_P01/GRMZM2G450762_P01/GRMZM2G360821_P01/GRMZM5G815453_P01/
A0A096TUU6	Ribulose bisphosphate carboxylase large chain	A0A096TUU6;GRMZM2G385635_P01;GRMZM2G448344_P01;GRMZM2G360821_P01;GRMZM5G815453_P01	IPPAYSKTFQGPPHGIQVER	7,Acetyl[K];	147	153	CML496_72h_1.13961.13961.3.0.dta	3	5.28e-06	2264.18	0	2264.18	-0.00027	-0.12	S	1	TRUE	A0A096TUU6/A0A1D6EVW0/P00874/A0A3L6D6B8/A0A3L6D5L5/A0A3L6D5S1/GRMZM2G385635_P01/GRMZM2G448344_P01/GRMZM2G083364_P01/GRMZM2G450762_P01/GRMZM2G360821_P01/GRMZM5G815453_P01/
A0A096TUU6	Ribulose bisphosphate carboxylase large chain	A0A096TUU6;GRMZM2G385635_P01;GRMZM2G448344_P01;GRMZM2G360821_P01;GRMZM5G815453_P01	IPPAYSKTFQGPPHGIQVER	7,Acetyl[K];	147	153	CML496_0h_2.14140.14140.3.0.dta	3	6.81e-06	2264.18	0	2264.18	-6e-05	-0.03	S	1	TRUE	A0A096TUU6/A0A1D6EVW0/P00874/A0A3L6D6B8/A0A3L6D5L5/A0A3L6D5S1/GRMZM2G385635_P01/GRMZM2G448344_P01/GRMZM2G083364_P01/GRMZM2G450762_P01/GRMZM2G360821_P01/GRMZM5G815453_P01/
A0A096TUU6	Ribulose bisphosphate carboxylase large chain	A0A096TUU6;GRMZM2G385635_P01;GRMZM2G448344_P01;GRMZM2G360821_P01;GRMZM5G815453_P01	IPPAYSKTFQGPPHGIQVER	7,Acetyl[K];	147	153	Lx9801_0h_3.17451.17451.3.0.dta	3	7.76e-06	2264.18	0	2264.18	0.00075	0.33	S	1	TRUE	A0A096TUU6/A0A1D6EVW0/P00874/A0A3L6D6B8/A0A3L6D5L5/A0A3L6D5S1/GRMZM2G385635_P01/GRMZM2G448344_P01/GRMZM2G083364_P01/GRMZM2G450762_P01/GRMZM2G360821_P01/GRMZM5G815453_P01/
A0A096TUU6	Ribulose bisphosphate carboxylase large chain	A0A096TUU6;GRMZM2G385635_P01;GRMZM2G448344_P01;GRMZM2G360821_P01;GRMZM5G815453_P01	IPPAYSKTFQGPPHGIQVER	7,Acetyl[K];	147	153	Lx9801_12h_3.14572.14572.3.0.dta	3	8.62e-06	2264.18	0	2264.18	0.00055	0.24	S	1	TRUE	A0A096TUU6/A0A1D6EVW0/P00874/A0A3L6D6B8/A0A3L6D5L5/A0A3L6D5S1/GRMZM2G385635_P01/GRMZM2G448344_P01/GRMZM2G083364_P01/GRMZM2G450762_P01/GRMZM2G360821_P01/GRMZM5G815453_P01/
A0A096TUU6	Ribulose bisphosphate carboxylase large chain	A0A096TUU6;GRMZM2G385635_P01;GRMZM2G448344_P01;GRMZM2G360821_P01;GRMZM5G815453_P01	IPPAYSKTFQGPPHGIQVER	7,Acetyl[K];	147	153	Lx9801_72h_2.14533.14533.3.0.dta	3	8.66e-06	2264.18	0	2264.18	0.00125	0.55	S	1	TRUE	A0A096TUU6/A0A1D6EVW0/P00874/A0A3L6D6B8/A0A3L6D5L5/A0A3L6D5S1/GRMZM2G385635_P01/GRMZM2G448344_P01/GRMZM2G083364_P01/GRMZM2G450762_P01/GRMZM2G360821_P01/GRMZM5G815453_P01/
A0A096TUU6	Ribulose bisphosphate carboxylase large chain	A0A096TUU6;GRMZM2G385635_P01;GRMZM2G448344_P01;GRMZM2G360821_P01;GRMZM5G815453_P01	IPPAYSKTFQGPPHGIQVER	7,Acetyl[K];	147	153	Lx9801_0h_1.14709.14709.3.0.dta	3	1.05e-05	2264.18	0	2264.18	0.00214	0.95	S	1	TRUE	A0A096TUU6/A0A1D6EVW0/P00874/A0A3L6D6B8/A0A3L6D5L5/A0A3L6D5S1/GRMZM2G385635_P01/GRMZM2G448344_P01/GRMZM2G083364_P01/GRMZM2G450762_P01/GRMZM2G360821_P01/GRMZM5G815453_P01/
A0A096TUU6	Ribulose bisphosphate carboxylase large chain	A0A096TUU6;GRMZM2G385635_P01;GRMZM2G448344_P01;GRMZM2G360821_P01;GRMZM5G815453_P01	IPPAYSKTFQGPPHGIQVER	7,Acetyl[K];	147	153	Lx9801_0h_2.14856.14856.3.0.dta	3	1.18e-05	2264.18	0	2264.18	0.002	0.88	S	1	TRUE	A0A096TUU6/A0A1D6EVW0/P00874/A0A3L6D6B8/A0A3L6D5L5/A0A3L6D5S1/GRMZM2G385635_P01/GRMZM2G448344_P01/GRMZM2G083364_P01/GRMZM2G450762_P01/GRMZM2G360821_P01/GRMZM5G815453_P01/
A0A096TUU6	Ribulose bisphosphate carboxylase large chain	A0A096TUU6;GRMZM2G385635_P01;GRMZM2G448344_P01;GRMZM2G360821_P01;GRMZM5G815453_P01	IPPAYSKTFQGPPHGIQVER	7,Acetyl[K];	147	153	CML496_24h_3.14294.14294.3.0.dta	3	1.83e-05	2264.18	0	2264.18	0.00161	0.71	S	1	TRUE	A0A096TUU6/A0A1D6EVW0/P00874/A0A3L6D6B8/A0A3L6D5L5/A0A3L6D5S1/GRMZM2G385635_P01/GRMZM2G448344_P01/GRMZM2G083364_P01/GRMZM2G450762_P01/GRMZM2G360821_P01/GRMZM5G815453_P01/
A0A096TUU6	Ribulose bisphosphate carboxylase large chain	A0A096TUU6;GRMZM2G385635_P01;GRMZM2G448344_P01;GRMZM2G360821_P01;GRMZM5G815453_P01	LTYYTPEYETKDTDILAAFR	11,Acetyl[K];	29	39	CML496_48h_3.24584.24584.3.0.dta	3	3.44e-05	2452.19	0	2452.19	0.00101	0.41	S	1	TRUE	A0A096TUU6/A0A1D6EVW0/A0A1D6EVW3/P00874/A0A3L6D6B8/A0A3L6D5L5/A0A3L6D5S1/GRMZM2G385635_P01/GRMZM2G448344_P01/GRMZM2G360821_P01/GRMZM5G815453_P01/
A0A096TUU6	Ribulose bisphosphate carboxylase large chain	A0A096TUU6;GRMZM2G385635_P01;GRMZM2G448344_P01;GRMZM2G360821_P01;GRMZM5G815453_P01	GHYLNATAGTCEEMIKR	11,Carbamidomethyl[C];16,Acetyl[K];	244	259	Lx9801_72h_2.11466.11466.3.0.dta	3	3.73e-05	1992.93	0	1992.93	-0.00077	-0.39	S	1	TRUE	A0A096TUU6/P00874/A0A3L6D6B8/A0A3L6D5L5/A0A3L6D5S1/GRMZM2G385635_P01/GRMZM2G308907_P01/GRMZM2G448344_P01/GRMZM2G360821_P01/GRMZM5G815453_P01/
A0A096TUU6	Ribulose bisphosphate carboxylase large chain	A0A096TUU6;GRMZM2G385635_P01;GRMZM2G448344_P01;GRMZM2G360821_P01;GRMZM5G815453_P01	LTYYTPEYETKDTDILAAFR	11,Acetyl[K];	29	39	CML496_72h_3.24836.24836.3.0.dta	3	3.89e-05	2452.19	0	2452.19	-0.00235	-0.96	S	1	TRUE	A0A096TUU6/A0A1D6EVW0/A0A1D6EVW3/P00874/A0A3L6D6B8/A0A3L6D5L5/A0A3L6D5S1/GRMZM2G385635_P01/GRMZM2G448344_P01/GRMZM2G360821_P01/GRMZM5G815453_P01/
A0A096TUU6	Ribulose bisphosphate carboxylase large chain	A0A096TUU6;GRMZM2G385635_P01;GRMZM2G448344_P01;GRMZM2G360821_P01;GRMZM5G815453_P01	IPPAYSKTFQGPPHGIQVER	7,Acetyl[K];	147	153	CML496_12h_3.13995.13995.3.0.dta	3	4.59e-05	2264.18	0	2264.18	0.00032	0.14	S	1	TRUE	A0A096TUU6/A0A1D6EVW0/P00874/A0A3L6D6B8/A0A3L6D5L5/A0A3L6D5S1/GRMZM2G385635_P01/GRMZM2G448344_P01/GRMZM2G083364_P01/GRMZM2G450762_P01/GRMZM2G360821_P01/GRMZM5G815453_P01/
A0A096TUU6	Ribulose bisphosphate carboxylase large chain	A0A096TUU6;GRMZM2G385635_P01;GRMZM2G448344_P01;GRMZM2G360821_P01;GRMZM5G815453_P01	LTYYTPEYETKDTDILAAFR	11,Acetyl[K];	29	39	Lx9801_0h_3.29476.29476.3.0.dta	3	5.83e-05	2452.19	0	2452.19	-0.00059	-0.24	S	1	TRUE	A0A096TUU6/A0A1D6EVW0/A0A1D6EVW3/P00874/A0A3L6D6B8/A0A3L6D5L5/A0A3L6D5S1/GRMZM2G385635_P01/GRMZM2G448344_P01/GRMZM2G360821_P01/GRMZM5G815453_P01/
A0A096TUU6	Ribulose bisphosphate carboxylase large chain	A0A096TUU6;GRMZM2G385635_P01;GRMZM2G448344_P01;GRMZM2G360821_P01;GRMZM5G815453_P01	GHYLNATAGTCEEMIKR	11,Carbamidomethyl[C];16,Acetyl[K];	244	259	CML496_72h_1.11293.11293.3.0.dta	3	5.87e-05	1992.93	0	1992.93	-0.00095	-0.48	S	1	TRUE	A0A096TUU6/P00874/A0A3L6D6B8/A0A3L6D5L5/A0A3L6D5S1/GRMZM2G385635_P01/GRMZM2G308907_P01/GRMZM2G448344_P01/GRMZM2G360821_P01/GRMZM5G815453_P01/
A0A096TUU6	Ribulose bisphosphate carboxylase large chain	A0A096TUU6;GRMZM2G385635_P01;GRMZM2G448344_P01;GRMZM2G360821_P01;GRMZM5G815453_P01	IPPAYSKTFQGPPHGIQVER	7,Acetyl[K];	147	153	Lx9801_48h_1.14246.14246.3.0.dta	3	6.08e-05	2264.18	0	2264.18	0.00022	0.1	S	1	TRUE	A0A096TUU6/A0A1D6EVW0/P00874/A0A3L6D6B8/A0A3L6D5L5/A0A3L6D5S1/GRMZM2G385635_P01/GRMZM2G448344_P01/GRMZM2G083364_P01/GRMZM2G450762_P01/GRMZM2G360821_P01/GRMZM5G815453_P01/
A0A096TUU6	Ribulose bisphosphate carboxylase large chain	A0A096TUU6;GRMZM2G385635_P01;GRMZM2G448344_P01;GRMZM2G360821_P01;GRMZM5G815453_P01	IPPAYSKTFQGPPHGIQVER	7,Acetyl[K];	147	153	Lx9801_12h_1.17736.17736.3.0.dta	3	6.75e-05	2264.18	0	2264.18	0.0013	0.58	S	1	TRUE	A0A096TUU6/A0A1D6EVW0/P00874/A0A3L6D6B8/A0A3L6D5L5/A0A3L6D5S1/GRMZM2G385635_P01/GRMZM2G448344_P01/GRMZM2G083364_P01/GRMZM2G450762_P01/GRMZM2G360821_P01/GRMZM5G815453_P01/
A0A096TUU6	Ribulose bisphosphate carboxylase large chain	A0A096TUU6;GRMZM2G385635_P01;GRMZM2G448344_P01;GRMZM2G360821_P01;GRMZM5G815453_P01	IPPAYSKTFQGPPHGIQVER	7,Acetyl[K];	147	153	Lx9801_48h_1.14618.14618.3.0.dta	3	7.2e-05	2264.18	0	2264.18	0.0009	0.4	S	1	TRUE	A0A096TUU6/A0A1D6EVW0/P00874/A0A3L6D6B8/A0A3L6D5L5/A0A3L6D5S1/GRMZM2G385635_P01/GRMZM2G448344_P01/GRMZM2G083364_P01/GRMZM2G450762_P01/GRMZM2G360821_P01/GRMZM5G815453_P01/
A0A096TUU6	Ribulose bisphosphate carboxylase large chain	A0A096TUU6;GRMZM2G385635_P01;GRMZM2G448344_P01;GRMZM2G360821_P01;GRMZM5G815453_P01	IPPAYSKTFQGPPHGIQVER	7,Acetyl[K];	147	153	Lx9801_72h_2.14164.14164.3.0.dta	3	7.31e-05	2264.18	0	2264.18	-0.0004	-0.18	S	1	TRUE	A0A096TUU6/A0A1D6EVW0/P00874/A0A3L6D6B8/A0A3L6D5L5/A0A3L6D5S1/GRMZM2G385635_P01/GRMZM2G448344_P01/GRMZM2G083364_P01/GRMZM2G450762_P01/GRMZM2G360821_P01/GRMZM5G815453_P01/
A0A096TUU6	Ribulose bisphosphate carboxylase large chain	A0A096TUU6;GRMZM2G385635_P01;GRMZM2G448344_P01;GRMZM2G360821_P01;GRMZM5G815453_P01	IPPAYSKTFQGPPHGIQVER	7,Acetyl[K];	147	153	CML496_72h_1.14013.14013.4.0.dta	4	8.71e-05	2264.18	0	2264.18	5e-05	0.02	S	1	TRUE	A0A096TUU6/A0A1D6EVW0/P00874/A0A3L6D6B8/A0A3L6D5L5/A0A3L6D5S1/GRMZM2G385635_P01/GRMZM2G448344_P01/GRMZM2G083364_P01/GRMZM2G450762_P01/GRMZM2G360821_P01/GRMZM5G815453_P01/
A0A096TUU6	Ribulose bisphosphate carboxylase large chain	A0A096TUU6;GRMZM2G385635_P01;GRMZM2G448344_P01;GRMZM2G360821_P01;GRMZM5G815453_P01	GHYLNATAGTCEEMIKR	11,Carbamidomethyl[C];16,Acetyl[K];	244	259	CML496_24h_3.11269.11269.3.0.dta	3	0.000101	1992.93	0	1992.93	0.00031	0.15	S	1	TRUE	A0A096TUU6/P00874/A0A3L6D6B8/A0A3L6D5L5/A0A3L6D5S1/GRMZM2G385635_P01/GRMZM2G308907_P01/GRMZM2G448344_P01/GRMZM2G360821_P01/GRMZM5G815453_P01/
A0A096TUU6	Ribulose bisphosphate carboxylase large chain	A0A096TUU6;GRMZM2G385635_P01;GRMZM2G448344_P01;GRMZM2G360821_P01;GRMZM5G815453_P01	IPPAYSKTFQGPPHGIQVER	7,Acetyl[K];	147	153	Lx9801_24h_1.14272.14272.4.0.dta	4	0.000112	2264.18	0	2264.18	-0.00052	-0.23	S	1	TRUE	A0A096TUU6/A0A1D6EVW0/P00874/A0A3L6D6B8/A0A3L6D5L5/A0A3L6D5S1/GRMZM2G385635_P01/GRMZM2G448344_P01/GRMZM2G083364_P01/GRMZM2G450762_P01/GRMZM2G360821_P01/GRMZM5G815453_P01/
A0A096TUU6	Ribulose bisphosphate carboxylase large chain	A0A096TUU6;GRMZM2G385635_P01;GRMZM2G448344_P01;GRMZM2G360821_P01;GRMZM5G815453_P01	GHYLNATAGTCEEMIKR	11,Carbamidomethyl[C];14,Oxidation[M];16,Acetyl[K];	244	259	CML496_48h_3.9356.9356.3.0.dta	3	0.00015	2008.92	0	2008.92	0.00022	0.11	S	1	TRUE	A0A096TUU6/P00874/A0A3L6D6B8/A0A3L6D5L5/A0A3L6D5S1/GRMZM2G385635_P01/GRMZM2G308907_P01/GRMZM2G448344_P01/GRMZM2G360821_P01/GRMZM5G815453_P01/
A0A096TUU6	Ribulose bisphosphate carboxylase large chain	A0A096TUU6;GRMZM2G385635_P01;GRMZM2G448344_P01;GRMZM2G360821_P01;GRMZM5G815453_P01	IPPAYSKTFQGPPHGIQVER	7,Acetyl[K];	147	153	Lx9801_48h_3.14137.14137.3.0.dta	3	0.000158	2264.18	0	2264.18	-0.00069	-0.3	S	1	TRUE	A0A096TUU6/A0A1D6EVW0/P00874/A0A3L6D6B8/A0A3L6D5L5/A0A3L6D5S1/GRMZM2G385635_P01/GRMZM2G448344_P01/GRMZM2G083364_P01/GRMZM2G450762_P01/GRMZM2G360821_P01/GRMZM5G815453_P01/
A0A096TUU6	Ribulose bisphosphate carboxylase large chain	A0A096TUU6;GRMZM2G385635_P01;GRMZM2G448344_P01;GRMZM2G360821_P01;GRMZM5G815453_P01	GHYLNATAGTCEEMIKR	11,Carbamidomethyl[C];14,Oxidation[M];16,Acetyl[K];	244	259	Lx9801_0h_2.10016.10016.3.0.dta	3	0.00017	2008.92	0	2008.92	0.00056	0.28	S	1	TRUE	A0A096TUU6/P00874/A0A3L6D6B8/A0A3L6D5L5/A0A3L6D5S1/GRMZM2G385635_P01/GRMZM2G308907_P01/GRMZM2G448344_P01/GRMZM2G360821_P01/GRMZM5G815453_P01/
A0A096TUU6	Ribulose bisphosphate carboxylase large chain	A0A096TUU6;GRMZM2G385635_P01;GRMZM2G448344_P01;GRMZM2G360821_P01;GRMZM5G815453_P01	GHYLNATAGTCEEMIKR	11,Carbamidomethyl[C];16,Acetyl[K];	244	259	Lx9801_0h_1.11612.11612.3.0.dta	3	0.000184	1992.93	0	1992.93	0.00041	0.2	S	1	TRUE	A0A096TUU6/P00874/A0A3L6D6B8/A0A3L6D5L5/A0A3L6D5S1/GRMZM2G385635_P01/GRMZM2G308907_P01/GRMZM2G448344_P01/GRMZM2G360821_P01/GRMZM5G815453_P01/
A0A096TUU6	Ribulose bisphosphate carboxylase large chain	A0A096TUU6;GRMZM2G385635_P01;GRMZM2G448344_P01;GRMZM2G360821_P01;GRMZM5G815453_P01	GHYLNATAGTCEEMIKR	11,Carbamidomethyl[C];16,Acetyl[K];	244	259	Lx9801_12h_3.11489.11489.3.0.dta	3	0.000187	1992.93	0	1992.93	-0.00048	-0.24	S	1	TRUE	A0A096TUU6/P00874/A0A3L6D6B8/A0A3L6D5L5/A0A3L6D5S1/GRMZM2G385635_P01/GRMZM2G308907_P01/GRMZM2G448344_P01/GRMZM2G360821_P01/GRMZM5G815453_P01/
A0A096TUU6	Ribulose bisphosphate carboxylase large chain	A0A096TUU6;GRMZM2G385635_P01;GRMZM2G448344_P01;GRMZM2G360821_P01;GRMZM5G815453_P01	IPPAYSKTFQGPPHGIQVER	7,Acetyl[K];	147	153	CML496_24h_1.13934.13934.3.0.dta	3	0.000191	2264.18	0	2264.18	0.00027	0.12	S	1	TRUE	A0A096TUU6/A0A1D6EVW0/P00874/A0A3L6D6B8/A0A3L6D5L5/A0A3L6D5S1/GRMZM2G385635_P01/GRMZM2G448344_P01/GRMZM2G083364_P01/GRMZM2G450762_P01/GRMZM2G360821_P01/GRMZM5G815453_P01/
A0A096TUU6	Ribulose bisphosphate carboxylase large chain	A0A096TUU6;GRMZM2G385635_P01;GRMZM2G448344_P01;GRMZM2G360821_P01;GRMZM5G815453_P01	LEDLRIPPAYSKTFQGPPHGIQVER	12,Acetyl[K];	142	153	Lx9801_0h_3.20822.20822.4.0.dta	4	0.000203	2890.52	0	2890.52	0.00167	0.58	S	1	TRUE	A0A096TUU6/A0A1D6EVW0/P00874/A0A3L6D6B8/A0A3L6D5L5/A0A3L6D5S1/GRMZM2G385635_P01/GRMZM2G448344_P01/GRMZM2G083364_P01/GRMZM2G450762_P01/GRMZM2G360821_P01/GRMZM5G815453_P01/
A0A096TUU6	Ribulose bisphosphate carboxylase large chain	A0A096TUU6;GRMZM2G385635_P01;GRMZM2G448344_P01;GRMZM2G360821_P01;GRMZM5G815453_P01	IPPAYSKTFQGPPHGIQVER	7,Acetyl[K];	147	153	Lx9801_12h_1.17308.17308.3.0.dta	3	0.000217	2264.18	0	2264.18	-0.00039	-0.17	S	1	TRUE	A0A096TUU6/A0A1D6EVW0/P00874/A0A3L6D6B8/A0A3L6D5L5/A0A3L6D5S1/GRMZM2G385635_P01/GRMZM2G448344_P01/GRMZM2G083364_P01/GRMZM2G450762_P01/GRMZM2G360821_P01/GRMZM5G815453_P01/
A0A096TUU6	Ribulose bisphosphate carboxylase large chain	A0A096TUU6;GRMZM2G385635_P01;GRMZM2G448344_P01;GRMZM2G360821_P01;GRMZM5G815453_P01	GHYLNATAGTCEEMIKR	11,Carbamidomethyl[C];16,Acetyl[K];	244	259	Lx9801_0h_2.11799.11799.3.0.dta	3	0.000218	1992.93	0	1992.93	0.00043	0.22	S	1	TRUE	A0A096TUU6/P00874/A0A3L6D6B8/A0A3L6D5L5/A0A3L6D5S1/GRMZM2G385635_P01/GRMZM2G308907_P01/GRMZM2G448344_P01/GRMZM2G360821_P01/GRMZM5G815453_P01/
A0A096TUU6	Ribulose bisphosphate carboxylase large chain	A0A096TUU6;GRMZM2G385635_P01;GRMZM2G448344_P01;GRMZM2G360821_P01;GRMZM5G815453_P01	GGLDFTKDDENVNSQPFMR	7,Acetyl[K];18,Oxidation[M];	202	208	CML496_24h_3.15753.15753.3.0.dta	3	0.000228	2227.99	0	2227.99	-0.00175	-0.79	S	1	TRUE	A0A096TUU6/P00874/A0A3L6D6B8/A0A3L6D5L5/A0A3L6D5S1/GRMZM2G385635_P01/GRMZM2G448344_P01/GRMZM2G360821_P01/GRMZM5G815453_P01/
A0A096TUU6	Ribulose bisphosphate carboxylase large chain	A0A096TUU6;GRMZM2G385635_P01;GRMZM2G448344_P01;GRMZM2G360821_P01;GRMZM5G815453_P01	GHYLNATAGTCEEMIKR	11,Carbamidomethyl[C];14,Oxidation[M];16,Acetyl[K];	244	259	CML496_72h_1.9504.9504.3.0.dta	3	0.000258	2008.92	0	2008.92	-0.0009	-0.45	S	1	TRUE	A0A096TUU6/P00874/A0A3L6D6B8/A0A3L6D5L5/A0A3L6D5S1/GRMZM2G385635_P01/GRMZM2G308907_P01/GRMZM2G448344_P01/GRMZM2G360821_P01/GRMZM5G815453_P01/
A0A096TUU6	Ribulose bisphosphate carboxylase large chain	A0A096TUU6;GRMZM2G385635_P01;GRMZM2G448344_P01;GRMZM2G360821_P01;GRMZM5G815453_P01	GHYLNATAGTCEEMIKR	11,Carbamidomethyl[C];14,Oxidation[M];16,Acetyl[K];	244	259	Lx9801_0h_3.11980.11980.3.0.dta	3	0.000279	2008.92	0	2008.92	0.0002	0.1	S	1	TRUE	A0A096TUU6/P00874/A0A3L6D6B8/A0A3L6D5L5/A0A3L6D5S1/GRMZM2G385635_P01/GRMZM2G308907_P01/GRMZM2G448344_P01/GRMZM2G360821_P01/GRMZM5G815453_P01/
A0A096TUU6	Ribulose bisphosphate carboxylase large chain	A0A096TUU6;GRMZM2G385635_P01;GRMZM2G448344_P01;GRMZM2G360821_P01;GRMZM5G815453_P01	IPPAYSKTFQGPPHGIQVER	7,Acetyl[K];	147	153	Lx9801_0h_3.17172.17172.4.0.dta	4	0.000299	2264.19	0	2264.18	0.00318	1.41	S	1	TRUE	A0A096TUU6/A0A1D6EVW0/P00874/A0A3L6D6B8/A0A3L6D5L5/A0A3L6D5S1/GRMZM2G385635_P01/GRMZM2G448344_P01/GRMZM2G083364_P01/GRMZM2G450762_P01/GRMZM2G360821_P01/GRMZM5G815453_P01/
A0A096TUU6	Ribulose bisphosphate carboxylase large chain	A0A096TUU6;GRMZM2G385635_P01;GRMZM2G448344_P01;GRMZM2G360821_P01;GRMZM5G815453_P01	GHYLNATAGTCEEMIKR	11,Carbamidomethyl[C];16,Acetyl[K];	244	259	Lx9801_24h_1.11396.11396.3.0.dta	3	0.000305	1992.93	0	1992.93	-0.00072	-0.36	S	1	TRUE	A0A096TUU6/P00874/A0A3L6D6B8/A0A3L6D5L5/A0A3L6D5S1/GRMZM2G385635_P01/GRMZM2G308907_P01/GRMZM2G448344_P01/GRMZM2G360821_P01/GRMZM5G815453_P01/
A0A096TUU6	Ribulose bisphosphate carboxylase large chain	A0A096TUU6;GRMZM2G385635_P01;GRMZM2G448344_P01;GRMZM2G360821_P01;GRMZM5G815453_P01	GHYLNATAGTCEEMIKR	11,Carbamidomethyl[C];14,Oxidation[M];16,Acetyl[K];	244	259	Lx9801_12h_2.12376.12376.3.0.dta	3	0.000309	2008.92	0	2008.92	-0.00158	-0.78	S	1	TRUE	A0A096TUU6/P00874/A0A3L6D6B8/A0A3L6D5L5/A0A3L6D5S1/GRMZM2G385635_P01/GRMZM2G308907_P01/GRMZM2G448344_P01/GRMZM2G360821_P01/GRMZM5G815453_P01/
A0A096TUU6	Ribulose bisphosphate carboxylase large chain	A0A096TUU6;GRMZM2G385635_P01;GRMZM2G448344_P01;GRMZM2G360821_P01;GRMZM5G815453_P01	MSGGDHIHSGTVVGKLEGEREITLGFVDLLRDDFIEKDR	15,Acetyl[K];	327	341	CML496_24h_3.27790.27790.6.4.dta	6	0.000321	4383.24	0	4383.2	0.03956	9.03	S	1	TRUE	A0A096TUU6/A0A1D6EVW3/P00874/A0A3L6D6B8/A0A3L6D5L5/A0A3L6D5S1/GRMZM2G385635_P01/GRMZM2G308907_P01/GRMZM2G448344_P01/GRMZM2G360821_P01/GRMZM5G815453_P01/
A0A096TUU6	Ribulose bisphosphate carboxylase large chain	A0A096TUU6;GRMZM2G385635_P01;GRMZM2G448344_P01;GRMZM2G360821_P01;GRMZM5G815453_P01	GHYLNATAGTCEEMIKR	11,Carbamidomethyl[C];16,Acetyl[K];	244	259	CML496_0h_2.11454.11454.3.0.dta	3	0.000349	1992.93	0	1992.93	-0.00028	-0.14	S	1	TRUE	A0A096TUU6/P00874/A0A3L6D6B8/A0A3L6D5L5/A0A3L6D5S1/GRMZM2G385635_P01/GRMZM2G308907_P01/GRMZM2G448344_P01/GRMZM2G360821_P01/GRMZM5G815453_P01/
A0A096TUU6	Ribulose bisphosphate carboxylase large chain	A0A096TUU6;GRMZM2G385635_P01;GRMZM2G448344_P01;GRMZM2G360821_P01;GRMZM5G815453_P01	GHYLNATAGTCEEMIKR	11,Carbamidomethyl[C];16,Acetyl[K];	244	259	CML496_48h_3.11146.11146.3.0.dta	3	0.000358	1992.93	0	1992.93	-0.00032	-0.16	S	1	TRUE	A0A096TUU6/P00874/A0A3L6D6B8/A0A3L6D5L5/A0A3L6D5S1/GRMZM2G385635_P01/GRMZM2G308907_P01/GRMZM2G448344_P01/GRMZM2G360821_P01/GRMZM5G815453_P01/
A0A096TUU6	Ribulose bisphosphate carboxylase large chain	A0A096TUU6;GRMZM2G385635_P01;GRMZM2G448344_P01;GRMZM2G360821_P01;GRMZM5G815453_P01	LEDLRIPPAYSKTFQGPPHGIQVER	12,Acetyl[K];	142	153	Lx9801_48h_1.17634.17634.4.0.dta	4	0.00036	2890.52	0	2890.52	-4e-05	-0.01	S	1	TRUE	A0A096TUU6/A0A1D6EVW0/P00874/A0A3L6D6B8/A0A3L6D5L5/A0A3L6D5S1/GRMZM2G385635_P01/GRMZM2G448344_P01/GRMZM2G083364_P01/GRMZM2G450762_P01/GRMZM2G360821_P01/GRMZM5G815453_P01/
A0A096TUU6	Ribulose bisphosphate carboxylase large chain	A0A096TUU6;GRMZM2G385635_P01;GRMZM2G448344_P01;GRMZM2G360821_P01;GRMZM5G815453_P01	GHYLNATAGTCEEMIKR	11,Carbamidomethyl[C];16,Acetyl[K];	244	259	CML496_72h_2.11091.11091.3.0.dta	3	0.000385	1992.92	0	1992.93	-0.00299	-1.5	S	1	TRUE	A0A096TUU6/P00874/A0A3L6D6B8/A0A3L6D5L5/A0A3L6D5S1/GRMZM2G385635_P01/GRMZM2G308907_P01/GRMZM2G448344_P01/GRMZM2G360821_P01/GRMZM5G815453_P01/
A0A096TUU6	Ribulose bisphosphate carboxylase large chain	A0A096TUU6;GRMZM2G385635_P01;GRMZM2G448344_P01;GRMZM2G360821_P01;GRMZM5G815453_P01	GHYLNATAGTCEEMIKR	11,Carbamidomethyl[C];14,Oxidation[M];16,Acetyl[K];	244	259	Lx9801_24h_1.9622.9622.3.0.dta	3	0.000386	2008.92	0	2008.92	-0.00089	-0.44	S	1	TRUE	A0A096TUU6/P00874/A0A3L6D6B8/A0A3L6D5L5/A0A3L6D5S1/GRMZM2G385635_P01/GRMZM2G308907_P01/GRMZM2G448344_P01/GRMZM2G360821_P01/GRMZM5G815453_P01/
A0A096TUU6	Ribulose bisphosphate carboxylase large chain	A0A096TUU6;GRMZM2G385635_P01;GRMZM2G448344_P01;GRMZM2G360821_P01;GRMZM5G815453_P01	GHYLNATAGTCEEMIKR	11,Carbamidomethyl[C];14,Oxidation[M];16,Acetyl[K];	244	259	Lx9801_72h_2.9772.9772.3.0.dta	3	0.000408	2008.92	0	2008.92	-0.0006	-0.3	S	1	TRUE	A0A096TUU6/P00874/A0A3L6D6B8/A0A3L6D5L5/A0A3L6D5S1/GRMZM2G385635_P01/GRMZM2G308907_P01/GRMZM2G448344_P01/GRMZM2G360821_P01/GRMZM5G815453_P01/
A0A096TUU6	Ribulose bisphosphate carboxylase large chain	A0A096TUU6;GRMZM2G385635_P01;GRMZM2G448344_P01;GRMZM2G360821_P01;GRMZM5G815453_P01	LTYYTPEYETKDTDILAAFR	11,Acetyl[K];	29	39	Lx9801_12h_3.25020.25020.3.0.dta	3	0.000419	2452.19	0	2452.19	-0.0004	-0.16	S	1	TRUE	A0A096TUU6/A0A1D6EVW0/A0A1D6EVW3/P00874/A0A3L6D6B8/A0A3L6D5L5/A0A3L6D5S1/GRMZM2G385635_P01/GRMZM2G448344_P01/GRMZM2G360821_P01/GRMZM5G815453_P01/
A0A096TUU6	Ribulose bisphosphate carboxylase large chain	A0A096TUU6;GRMZM2G385635_P01;GRMZM2G448344_P01;GRMZM2G360821_P01;GRMZM5G815453_P01	IPPAYSKTFQGPPHGIQVER	7,Acetyl[K];	147	153	Lx9801_12h_1.17423.17423.4.0.dta	4	0.000422	2264.18	0	2264.18	0.00198	0.87	S	1	TRUE	A0A096TUU6/A0A1D6EVW0/P00874/A0A3L6D6B8/A0A3L6D5L5/A0A3L6D5S1/GRMZM2G385635_P01/GRMZM2G448344_P01/GRMZM2G083364_P01/GRMZM2G450762_P01/GRMZM2G360821_P01/GRMZM5G815453_P01/
A0A096TUU6	Ribulose bisphosphate carboxylase large chain	A0A096TUU6;GRMZM2G385635_P01;GRMZM2G448344_P01;GRMZM2G360821_P01;GRMZM5G815453_P01	IPPAYSKTFQGPPHGIQVER	7,Acetyl[K];	147	153	Lx9801_0h_2.14573.14573.4.0.dta	4	0.000436	2264.18	0	2264.18	0.00042	0.18	S	1	TRUE	A0A096TUU6/A0A1D6EVW0/P00874/A0A3L6D6B8/A0A3L6D5L5/A0A3L6D5S1/GRMZM2G385635_P01/GRMZM2G448344_P01/GRMZM2G083364_P01/GRMZM2G450762_P01/GRMZM2G360821_P01/GRMZM5G815453_P01/
A0A096TUU6	Ribulose bisphosphate carboxylase large chain	A0A096TUU6;GRMZM2G385635_P01;GRMZM2G448344_P01;GRMZM2G360821_P01;GRMZM5G815453_P01	GHYLNATAGTCEEMIKR	11,Carbamidomethyl[C];14,Oxidation[M];16,Acetyl[K];	244	259	Lx9801_12h_1.12255.12255.3.0.dta	3	0.000444	2008.92	0	2008.92	-0.00102	-0.51	S	1	TRUE	A0A096TUU6/P00874/A0A3L6D6B8/A0A3L6D5L5/A0A3L6D5S1/GRMZM2G385635_P01/GRMZM2G308907_P01/GRMZM2G448344_P01/GRMZM2G360821_P01/GRMZM5G815453_P01/
A0A096TUU6	Ribulose bisphosphate carboxylase large chain	A0A096TUU6;GRMZM2G385635_P01;GRMZM2G448344_P01;GRMZM2G360821_P01;GRMZM5G815453_P01	GHYLNATAGTCEEMIKR	11,Carbamidomethyl[C];16,Acetyl[K];	244	259	CML496_12h_2.11161.11161.3.0.dta	3	0.000474	1992.93	0	1992.93	0.00014	0.07	S	1	TRUE	A0A096TUU6/P00874/A0A3L6D6B8/A0A3L6D5L5/A0A3L6D5S1/GRMZM2G385635_P01/GRMZM2G308907_P01/GRMZM2G448344_P01/GRMZM2G360821_P01/GRMZM5G815453_P01/
A0A096TUU6	Ribulose bisphosphate carboxylase large chain	A0A096TUU6;GRMZM2G385635_P01;GRMZM2G448344_P01;GRMZM2G360821_P01;GRMZM5G815453_P01	GHYLNATAGTCEEMIKR	11,Carbamidomethyl[C];16,Acetyl[K];	244	259	Lx9801_12h_2.14501.14501.3.0.dta	3	0.000501	1992.93	0	1992.93	0.00055	0.28	S	1	TRUE	A0A096TUU6/P00874/A0A3L6D6B8/A0A3L6D5L5/A0A3L6D5S1/GRMZM2G385635_P01/GRMZM2G308907_P01/GRMZM2G448344_P01/GRMZM2G360821_P01/GRMZM5G815453_P01/
A0A096TUU6	Ribulose bisphosphate carboxylase large chain	A0A096TUU6;GRMZM2G385635_P01;GRMZM2G448344_P01;GRMZM2G360821_P01;GRMZM5G815453_P01	GHYLNATAGTCEEMIKR	11,Carbamidomethyl[C];16,Acetyl[K];	244	259	CML496_72h_2.11098.11098.3.0.dta	3	0.000581	1992.92	0	1992.93	-0.00308	-1.54	S	1	TRUE	A0A096TUU6/P00874/A0A3L6D6B8/A0A3L6D5L5/A0A3L6D5S1/GRMZM2G385635_P01/GRMZM2G308907_P01/GRMZM2G448344_P01/GRMZM2G360821_P01/GRMZM5G815453_P01/
A0A096TUU6	Ribulose bisphosphate carboxylase large chain	A0A096TUU6;GRMZM2G385635_P01;GRMZM2G448344_P01;GRMZM2G360821_P01;GRMZM5G815453_P01	GGLDFTKDDENVNSQPFMR	7,Acetyl[K];18,Oxidation[M];	202	208	Lx9801_12h_1.19465.19465.3.0.dta	3	0.000751	2227.99	0	2227.99	-0.00264	-1.18	S	1	TRUE	A0A096TUU6/P00874/A0A3L6D6B8/A0A3L6D5L5/A0A3L6D5S1/GRMZM2G385635_P01/GRMZM2G448344_P01/GRMZM2G360821_P01/GRMZM5G815453_P01/
A0A096TUU6	Ribulose bisphosphate carboxylase large chain	A0A096TUU6;GRMZM2G385635_P01;GRMZM2G448344_P01;GRMZM2G360821_P01;GRMZM5G815453_P01	PQTETKASVGFK	0,Acetyl[ProteinN-term];6,Acetyl[K];	10	15	Lx9801_24h_1.13051.13051.2.0.dta	2	0.000828	1376.71	0	1376.71	-2e-05	-0.01	C	1	TRUE	A0A096TUU6/A0A1D6EVW0/A0A1D6Q759/A0A1D6EVW3/P00874/A0A3L6D6B8/A0A3L6D5R3/A0A3L6D5L5/A0A3L6D5S1/GRMZM2G057171_P01/GRMZM2G385635_P01/GRMZM2G448344_P01/GRMZM2G450762_P01/GRMZM2G360821_P01/GRMZM5G815453_P01/
A0A096TUU6	Ribulose bisphosphate carboxylase large chain	A0A096TUU6;GRMZM2G385635_P01;GRMZM2G448344_P01;GRMZM2G360821_P01;GRMZM5G815453_P01	GHYLNATAGTCEEMIKR	11,Carbamidomethyl[C];16,Acetyl[K];	244	259	Lx9801_0h_3.13973.13973.3.0.dta	3	0.00084	1992.93	0	1992.93	-0.00151	-0.76	S	1	TRUE	A0A096TUU6/P00874/A0A3L6D6B8/A0A3L6D5L5/A0A3L6D5S1/GRMZM2G385635_P01/GRMZM2G308907_P01/GRMZM2G448344_P01/GRMZM2G360821_P01/GRMZM5G815453_P01/
A0A096TUU6	Ribulose bisphosphate carboxylase large chain	A0A096TUU6;GRMZM2G385635_P01;GRMZM2G448344_P01;GRMZM2G360821_P01;GRMZM5G815453_P01	GHYLNATAGTCEEMIKR	11,Carbamidomethyl[C];14,Oxidation[M];16,Acetyl[K];	244	259	CML496_48h_2.9515.9515.3.0.dta	3	0.000846	2008.92	0	2008.92	0.00155	0.77	S	1	TRUE	A0A096TUU6/P00874/A0A3L6D6B8/A0A3L6D5L5/A0A3L6D5S1/GRMZM2G385635_P01/GRMZM2G308907_P01/GRMZM2G448344_P01/GRMZM2G360821_P01/GRMZM5G815453_P01/
A0A096TUU6	Ribulose bisphosphate carboxylase large chain	A0A096TUU6;GRMZM2G385635_P01;GRMZM2G448344_P01;GRMZM2G360821_P01;GRMZM5G815453_P01	LTYYTPEYETKDTDILAAFR	11,Acetyl[K];	29	39	Lx9801_48h_1.24941.24941.3.0.dta	3	0.000916	2452.19	0	2452.19	-7e-05	-0.03	S	1	TRUE	A0A096TUU6/A0A1D6EVW0/A0A1D6EVW3/P00874/A0A3L6D6B8/A0A3L6D5L5/A0A3L6D5S1/GRMZM2G385635_P01/GRMZM2G448344_P01/GRMZM2G360821_P01/GRMZM5G815453_P01/
A0A096TUU6	Ribulose bisphosphate carboxylase large chain	A0A096TUU6;GRMZM2G385635_P01;GRMZM2G448344_P01;GRMZM2G360821_P01;GRMZM5G815453_P01	IPPAYSKTFQGPPHGIQVER	7,Acetyl[K];	147	153	Lx9801_72h_1.14234.14234.3.0.dta	3	0.000939	2264.18	0	2264.18	-0.00136	-0.6	S	1	TRUE	A0A096TUU6/A0A1D6EVW0/P00874/A0A3L6D6B8/A0A3L6D5L5/A0A3L6D5S1/GRMZM2G385635_P01/GRMZM2G448344_P01/GRMZM2G083364_P01/GRMZM2G450762_P01/GRMZM2G360821_P01/GRMZM5G815453_P01/
A0A096TUU6	Ribulose bisphosphate carboxylase large chain	A0A096TUU6;GRMZM2G385635_P01;GRMZM2G448344_P01;GRMZM2G360821_P01;GRMZM5G815453_P01	IPPAYSKTFQGPPHGIQVER	7,Acetyl[K];	147	153	Lx9801_24h_2.14437.14437.3.0.dta	3	0.000942	2264.18	0	2264.18	0.00055	0.24	S	1	TRUE	A0A096TUU6/A0A1D6EVW0/P00874/A0A3L6D6B8/A0A3L6D5L5/A0A3L6D5S1/GRMZM2G385635_P01/GRMZM2G448344_P01/GRMZM2G083364_P01/GRMZM2G450762_P01/GRMZM2G360821_P01/GRMZM5G815453_P01/
A0A096TUU6	Ribulose bisphosphate carboxylase large chain	A0A096TUU6;GRMZM2G385635_P01;GRMZM2G448344_P01;GRMZM2G360821_P01;GRMZM5G815453_P01	GHYLNATAGTCEEMIKR	11,Carbamidomethyl[C];16,Acetyl[K];	244	259	Lx9801_12h_1.14273.14273.3.0.dta	3	0.00096	1992.93	0	1992.93	-0.00148	-0.74	S	1	TRUE	A0A096TUU6/P00874/A0A3L6D6B8/A0A3L6D5L5/A0A3L6D5S1/GRMZM2G385635_P01/GRMZM2G308907_P01/GRMZM2G448344_P01/GRMZM2G360821_P01/GRMZM5G815453_P01/
A0A096TUU6	Ribulose bisphosphate carboxylase large chain	A0A096TUU6;GRMZM2G385635_P01;GRMZM2G448344_P01;GRMZM2G360821_P01;GRMZM5G815453_P01	GGLDFTKDDENVNSQPFMR	7,Acetyl[K];	202	208	CML496_24h_3.17878.17878.2.0.dta	2	0.000961	2212	0	2212	-0.00048	-0.22	S	1	TRUE	A0A096TUU6/P00874/A0A3L6D6B8/A0A3L6D5L5/A0A3L6D5S1/GRMZM2G385635_P01/GRMZM2G448344_P01/GRMZM2G360821_P01/GRMZM5G815453_P01/
A0A096TUU6	Ribulose bisphosphate carboxylase large chain	A0A096TUU6;GRMZM2G385635_P01;GRMZM2G448344_P01;GRMZM2G360821_P01;GRMZM5G815453_P01	IPPAYSKTFQGPPHGIQVER	7,Acetyl[K];	147	153	Lx9801_24h_1.14140.14140.3.0.dta	3	0.000962	2264.18	0	2264.18	-0.00048	-0.21	S	1	TRUE	A0A096TUU6/A0A1D6EVW0/P00874/A0A3L6D6B8/A0A3L6D5L5/A0A3L6D5S1/GRMZM2G385635_P01/GRMZM2G448344_P01/GRMZM2G083364_P01/GRMZM2G450762_P01/GRMZM2G360821_P01/GRMZM5G815453_P01/
A0A096TUU6	Ribulose bisphosphate carboxylase large chain	A0A096TUU6;GRMZM2G385635_P01;GRMZM2G448344_P01;GRMZM2G360821_P01;GRMZM5G815453_P01	GHYLNATAGTCEEMIKR	11,Carbamidomethyl[C];16,Acetyl[K];	244	259	CML496_0h_3.11418.11418.3.0.dta	3	0.000966	1992.93	0	1992.93	-0.00094	-0.47	S	1	TRUE	A0A096TUU6/P00874/A0A3L6D6B8/A0A3L6D5L5/A0A3L6D5S1/GRMZM2G385635_P01/GRMZM2G308907_P01/GRMZM2G448344_P01/GRMZM2G360821_P01/GRMZM5G815453_P01/
A0A096TUU6	Ribulose bisphosphate carboxylase large chain	A0A096TUU6;GRMZM2G385635_P01;GRMZM2G448344_P01;GRMZM2G360821_P01;GRMZM5G815453_P01	IPPAYSKTFQGPPHGIQVER	7,Acetyl[K];	147	153	CML496_12h_3.13858.13858.3.0.dta	3	0.001	2264.18	0	2264.18	0.0017	0.75	S	1	TRUE	A0A096TUU6/A0A1D6EVW0/P00874/A0A3L6D6B8/A0A3L6D5L5/A0A3L6D5S1/GRMZM2G385635_P01/GRMZM2G448344_P01/GRMZM2G083364_P01/GRMZM2G450762_P01/GRMZM2G360821_P01/GRMZM5G815453_P01/
A0A096TUU6	Ribulose bisphosphate carboxylase large chain	A0A096TUU6;GRMZM2G385635_P01;GRMZM2G448344_P01;GRMZM2G360821_P01;GRMZM5G815453_P01	GHYLNATAGTCEEMIKR	11,Carbamidomethyl[C];16,Acetyl[K];	244	259	CML496_48h_1.11247.11247.3.0.dta	3	0.00104	1992.93	0	1992.93	-0.00137	-0.69	S	1	TRUE	A0A096TUU6/P00874/A0A3L6D6B8/A0A3L6D5L5/A0A3L6D5S1/GRMZM2G385635_P01/GRMZM2G308907_P01/GRMZM2G448344_P01/GRMZM2G360821_P01/GRMZM5G815453_P01/
A0A096TUU6	Ribulose bisphosphate carboxylase large chain	A0A096TUU6;GRMZM2G385635_P01;GRMZM2G448344_P01;GRMZM2G360821_P01;GRMZM5G815453_P01	GGLDFTKDDENVNSQPFMR	7,Acetyl[K];	202	208	Lx9801_12h_1.21766.21766.2.0.dta	2	0.00105	2212	0	2212	-0.00211	-0.95	S	1	TRUE	A0A096TUU6/P00874/A0A3L6D6B8/A0A3L6D5L5/A0A3L6D5S1/GRMZM2G385635_P01/GRMZM2G448344_P01/GRMZM2G360821_P01/GRMZM5G815453_P01/
A0A096TUU6	Ribulose bisphosphate carboxylase large chain	A0A096TUU6;GRMZM2G385635_P01;GRMZM2G448344_P01;GRMZM2G360821_P01;GRMZM5G815453_P01	LEDLRIPPAYSKTFQGPPHGIQVER	12,Acetyl[K];	142	153	Lx9801_0h_1.17760.17760.4.0.dta	4	0.00107	2890.52	0	2890.52	0.00152	0.53	S	1	TRUE	A0A096TUU6/A0A1D6EVW0/P00874/A0A3L6D6B8/A0A3L6D5L5/A0A3L6D5S1/GRMZM2G385635_P01/GRMZM2G448344_P01/GRMZM2G083364_P01/GRMZM2G450762_P01/GRMZM2G360821_P01/GRMZM5G815453_P01/
A0A096TUU6	Ribulose bisphosphate carboxylase large chain	A0A096TUU6;GRMZM2G385635_P01;GRMZM2G448344_P01;GRMZM2G360821_P01;GRMZM5G815453_P01	LEDLRIPPAYSKTFQGPPHGIQVER	12,Acetyl[K];	142	153	Lx9801_12h_3.17588.17588.4.3.dta	4	0.00109	2890.49	0	2890.52	-0.03553	-12.29	S	1	TRUE	A0A096TUU6/A0A1D6EVW0/P00874/A0A3L6D6B8/A0A3L6D5L5/A0A3L6D5S1/GRMZM2G385635_P01/GRMZM2G448344_P01/GRMZM2G083364_P01/GRMZM2G450762_P01/GRMZM2G360821_P01/GRMZM5G815453_P01/
A0A096TUU6	Ribulose bisphosphate carboxylase large chain	A0A096TUU6;GRMZM2G385635_P01;GRMZM2G448344_P01;GRMZM2G360821_P01;GRMZM5G815453_P01	GHYLNATAGTCEEMIKR	11,Carbamidomethyl[C];14,Oxidation[M];16,Acetyl[K];	244	259	Lx9801_48h_3.9756.9756.3.0.dta	3	0.00111	2008.92	0	2008.92	0.00044	0.22	S	1	TRUE	A0A096TUU6/P00874/A0A3L6D6B8/A0A3L6D5L5/A0A3L6D5S1/GRMZM2G385635_P01/GRMZM2G308907_P01/GRMZM2G448344_P01/GRMZM2G360821_P01/GRMZM5G815453_P01/
A0A096TUU6	Ribulose bisphosphate carboxylase large chain	A0A096TUU6;GRMZM2G385635_P01;GRMZM2G448344_P01;GRMZM2G360821_P01;GRMZM5G815453_P01	GHYLNATAGTCEEMIKR	11,Carbamidomethyl[C];16,Acetyl[K];	244	259	Lx9801_48h_3.11457.11457.3.0.dta	3	0.0012	1992.93	0	1992.93	-0.00106	-0.53	S	1	TRUE	A0A096TUU6/P00874/A0A3L6D6B8/A0A3L6D5L5/A0A3L6D5S1/GRMZM2G385635_P01/GRMZM2G308907_P01/GRMZM2G448344_P01/GRMZM2G360821_P01/GRMZM5G815453_P01/
A0A096TUU6	Ribulose bisphosphate carboxylase large chain	A0A096TUU6;GRMZM2G385635_P01;GRMZM2G448344_P01;GRMZM2G360821_P01;GRMZM5G815453_P01	GHYLNATAGTCEEMIKR	11,Carbamidomethyl[C];16,Acetyl[K];	244	259	CML496_24h_2.11170.11170.3.0.dta	3	0.00122	1992.93	0	1992.93	-0.00012	-0.06	S	1	TRUE	A0A096TUU6/P00874/A0A3L6D6B8/A0A3L6D5L5/A0A3L6D5S1/GRMZM2G385635_P01/GRMZM2G308907_P01/GRMZM2G448344_P01/GRMZM2G360821_P01/GRMZM5G815453_P01/
A0A096TUU6	Ribulose bisphosphate carboxylase large chain	A0A096TUU6;GRMZM2G385635_P01;GRMZM2G448344_P01;GRMZM2G360821_P01;GRMZM5G815453_P01	LTYYTPEYETKDTDILAAFR	11,Acetyl[K];	29	39	CML496_48h_3.24538.24538.3.0.dta	3	0.00122	2452.19	0	2452.19	0.00174	0.71	S	1	TRUE	A0A096TUU6/A0A1D6EVW0/A0A1D6EVW3/P00874/A0A3L6D6B8/A0A3L6D5L5/A0A3L6D5S1/GRMZM2G385635_P01/GRMZM2G448344_P01/GRMZM2G360821_P01/GRMZM5G815453_P01/
A0A096TUU6	Ribulose bisphosphate carboxylase large chain	A0A096TUU6;GRMZM2G385635_P01;GRMZM2G448344_P01;GRMZM2G360821_P01;GRMZM5G815453_P01	GGLDFTKDDENVNSQPFMR	7,Acetyl[K];	202	208	Lx9801_48h_1.18100.18100.2.0.dta	2	0.00127	2212	0	2212	-0.00082	-0.37	S	1	TRUE	A0A096TUU6/P00874/A0A3L6D6B8/A0A3L6D5L5/A0A3L6D5S1/GRMZM2G385635_P01/GRMZM2G448344_P01/GRMZM2G360821_P01/GRMZM5G815453_P01/
A0A096TUU6	Ribulose bisphosphate carboxylase large chain	A0A096TUU6;GRMZM2G385635_P01;GRMZM2G448344_P01;GRMZM2G360821_P01;GRMZM5G815453_P01	GGLDFTKDDENVNSQPFMR	7,Acetyl[K];18,Oxidation[M];	202	208	CML496_48h_3.15598.15598.3.0.dta	3	0.00129	2227.99	0	2227.99	0.00055	0.25	S	1	TRUE	A0A096TUU6/P00874/A0A3L6D6B8/A0A3L6D5L5/A0A3L6D5S1/GRMZM2G385635_P01/GRMZM2G448344_P01/GRMZM2G360821_P01/GRMZM5G815453_P01/
A0A096TUU6	Ribulose bisphosphate carboxylase large chain	A0A096TUU6;GRMZM2G385635_P01;GRMZM2G448344_P01;GRMZM2G360821_P01;GRMZM5G815453_P01	GGLDFTKDDENVNSQPFMR	7,Acetyl[K];	202	208	Lx9801_12h_3.18167.18167.3.0.dta	3	0.00138	2212	0	2212	-0.00035	-0.16	S	1	TRUE	A0A096TUU6/P00874/A0A3L6D6B8/A0A3L6D5L5/A0A3L6D5S1/GRMZM2G385635_P01/GRMZM2G448344_P01/GRMZM2G360821_P01/GRMZM5G815453_P01/
A0A096TUU6	Ribulose bisphosphate carboxylase large chain	A0A096TUU6;GRMZM2G385635_P01;GRMZM2G448344_P01;GRMZM2G360821_P01;GRMZM5G815453_P01	GGLDFTKDDENVNSQPFMR	7,Acetyl[K];	202	208	Lx9801_0h_1.18237.18237.3.0.dta	3	0.00143	2212	0	2212	0.00148	0.67	S	1	TRUE	A0A096TUU6/P00874/A0A3L6D6B8/A0A3L6D5L5/A0A3L6D5S1/GRMZM2G385635_P01/GRMZM2G448344_P01/GRMZM2G360821_P01/GRMZM5G815453_P01/
A0A096TUU6	Ribulose bisphosphate carboxylase large chain	A0A096TUU6;GRMZM2G385635_P01;GRMZM2G448344_P01;GRMZM2G360821_P01;GRMZM5G815453_P01	GHYLNATAGTCEEMIKR	11,Carbamidomethyl[C];16,Acetyl[K];	244	259	Lx9801_72h_1.11594.11594.3.0.dta	3	0.00143	1992.93	0	1992.93	-0.0013	-0.65	S	1	TRUE	A0A096TUU6/P00874/A0A3L6D6B8/A0A3L6D5L5/A0A3L6D5S1/GRMZM2G385635_P01/GRMZM2G308907_P01/GRMZM2G448344_P01/GRMZM2G360821_P01/GRMZM5G815453_P01/
A0A096TUU6	Ribulose bisphosphate carboxylase large chain	A0A096TUU6;GRMZM2G385635_P01;GRMZM2G448344_P01;GRMZM2G360821_P01;GRMZM5G815453_P01	GHYLNATAGTCEEMIKR	11,Carbamidomethyl[C];16,Acetyl[K];	244	259	CML496_12h_3.11228.11228.3.0.dta	3	0.00149	1992.93	0	1992.93	-0.00019	-0.09	S	1	TRUE	A0A096TUU6/P00874/A0A3L6D6B8/A0A3L6D5L5/A0A3L6D5S1/GRMZM2G385635_P01/GRMZM2G308907_P01/GRMZM2G448344_P01/GRMZM2G360821_P01/GRMZM5G815453_P01/
A0A096TUU6	Ribulose bisphosphate carboxylase large chain	A0A096TUU6;GRMZM2G385635_P01;GRMZM2G448344_P01;GRMZM2G360821_P01;GRMZM5G815453_P01	IPPAYSKTFQGPPHGIQVER	7,Acetyl[K];	147	153	CML496_24h_2.13817.13817.3.0.dta	3	0.00157	2264.18	0	2264.18	0.00056	0.25	S	1	TRUE	A0A096TUU6/A0A1D6EVW0/P00874/A0A3L6D6B8/A0A3L6D5L5/A0A3L6D5S1/GRMZM2G385635_P01/GRMZM2G448344_P01/GRMZM2G083364_P01/GRMZM2G450762_P01/GRMZM2G360821_P01/GRMZM5G815453_P01/
A0A096TUU6	Ribulose bisphosphate carboxylase large chain	A0A096TUU6;GRMZM2G385635_P01;GRMZM2G448344_P01;GRMZM2G360821_P01;GRMZM5G815453_P01	LTYYTPEYETKDTDILAAFR	11,Acetyl[K];	29	39	CML496_72h_2.24483.24483.3.0.dta	3	0.00165	2452.19	0	2452.19	-0.00227	-0.93	S	1	TRUE	A0A096TUU6/A0A1D6EVW0/A0A1D6EVW3/P00874/A0A3L6D6B8/A0A3L6D5L5/A0A3L6D5S1/GRMZM2G385635_P01/GRMZM2G448344_P01/GRMZM2G360821_P01/GRMZM5G815453_P01/
A0A096TUU6	Ribulose bisphosphate carboxylase large chain	A0A096TUU6;GRMZM2G385635_P01;GRMZM2G448344_P01;GRMZM2G360821_P01;GRMZM5G815453_P01	IPPAYSKTFQGPPHGIQVER	7,Acetyl[K];	147	153	CML496_12h_2.13850.13850.3.0.dta	3	0.00169	2264.18	0	2264.18	-0.00077	-0.34	S	1	TRUE	A0A096TUU6/A0A1D6EVW0/P00874/A0A3L6D6B8/A0A3L6D5L5/A0A3L6D5S1/GRMZM2G385635_P01/GRMZM2G448344_P01/GRMZM2G083364_P01/GRMZM2G450762_P01/GRMZM2G360821_P01/GRMZM5G815453_P01/
A0A096TUU6	Ribulose bisphosphate carboxylase large chain	A0A096TUU6;GRMZM2G385635_P01;GRMZM2G448344_P01;GRMZM2G360821_P01;GRMZM5G815453_P01	GGLDFTKDDENVNSQPFMR	7,Acetyl[K];18,Oxidation[M];	202	208	Lx9801_0h_2.16264.16264.3.0.dta	3	0.00188	2227.99	0	2227.99	0.00046	0.21	S	1	TRUE	A0A096TUU6/P00874/A0A3L6D6B8/A0A3L6D5L5/A0A3L6D5S1/GRMZM2G385635_P01/GRMZM2G448344_P01/GRMZM2G360821_P01/GRMZM5G815453_P01/
A0A096TUU6	Ribulose bisphosphate carboxylase large chain	A0A096TUU6;GRMZM2G385635_P01;GRMZM2G448344_P01;GRMZM2G360821_P01;GRMZM5G815453_P01	GGLDFTKDDENVNSQPFMR	7,Acetyl[K];	202	208	Lx9801_0h_3.21478.21478.3.0.dta	3	0.00188	2212	0	2212	0.00027	0.12	S	1	TRUE	A0A096TUU6/P00874/A0A3L6D6B8/A0A3L6D5L5/A0A3L6D5S1/GRMZM2G385635_P01/GRMZM2G448344_P01/GRMZM2G360821_P01/GRMZM5G815453_P01/
A0A096TUU6	Ribulose bisphosphate carboxylase large chain	A0A096TUU6;GRMZM2G385635_P01;GRMZM2G448344_P01;GRMZM2G360821_P01;GRMZM5G815453_P01	LEDLRIPPAYSKTFQGPPHGIQVER	12,Acetyl[K];	142	153	Lx9801_24h_1.17485.17485.4.0.dta	4	0.00191	2890.52	0	2890.52	-0.00096	-0.33	S	1	TRUE	A0A096TUU6/A0A1D6EVW0/P00874/A0A3L6D6B8/A0A3L6D5L5/A0A3L6D5S1/GRMZM2G385635_P01/GRMZM2G448344_P01/GRMZM2G083364_P01/GRMZM2G450762_P01/GRMZM2G360821_P01/GRMZM5G815453_P01/
A0A096TUU6	Ribulose bisphosphate carboxylase large chain	A0A096TUU6;GRMZM2G385635_P01;GRMZM2G448344_P01;GRMZM2G360821_P01;GRMZM5G815453_P01	LEDLRIPPAYSKTFQGPPHGIQVER	12,Acetyl[K];	142	153	Lx9801_12h_1.21258.21258.4.1.dta	4	0.002	2890.52	0	2890.52	0.00126	0.44	S	1	TRUE	A0A096TUU6/A0A1D6EVW0/P00874/A0A3L6D6B8/A0A3L6D5L5/A0A3L6D5S1/GRMZM2G385635_P01/GRMZM2G448344_P01/GRMZM2G083364_P01/GRMZM2G450762_P01/GRMZM2G360821_P01/GRMZM5G815453_P01/
A0A096TUU6	Ribulose bisphosphate carboxylase large chain	A0A096TUU6;GRMZM2G385635_P01;GRMZM2G448344_P01;GRMZM2G360821_P01;GRMZM5G815453_P01	IPPAYSKTFQGPPHGIQVER	7,Acetyl[K];	147	153	Lx9801_48h_1.14282.14282.4.0.dta	4	0.00226	2264.19	0	2264.18	0.00368	1.63	S	1	TRUE	A0A096TUU6/A0A1D6EVW0/P00874/A0A3L6D6B8/A0A3L6D5L5/A0A3L6D5S1/GRMZM2G385635_P01/GRMZM2G448344_P01/GRMZM2G083364_P01/GRMZM2G450762_P01/GRMZM2G360821_P01/GRMZM5G815453_P01/
A0A096TUU6	Ribulose bisphosphate carboxylase large chain	A0A096TUU6;GRMZM2G385635_P01;GRMZM2G448344_P01;GRMZM2G360821_P01;GRMZM5G815453_P01	LTYYTPEYETKDTDILAAFR	11,Acetyl[K];	29	39	CML496_24h_3.24783.24783.3.0.dta	3	0.00231	2452.19	0	2452.19	-0.00014	-0.06	S	1	TRUE	A0A096TUU6/A0A1D6EVW0/A0A1D6EVW3/P00874/A0A3L6D6B8/A0A3L6D5L5/A0A3L6D5S1/GRMZM2G385635_P01/GRMZM2G448344_P01/GRMZM2G360821_P01/GRMZM5G815453_P01/
A0A096TUU6	Ribulose bisphosphate carboxylase large chain	A0A096TUU6;GRMZM2G385635_P01;GRMZM2G448344_P01;GRMZM2G360821_P01;GRMZM5G815453_P01	GGLDFTKDDENVNSQPFMR	7,Acetyl[K];	202	208	CML496_24h_3.17907.17907.3.0.dta	3	0.00234	2212	0	2212	0.00061	0.27	S	1	TRUE	A0A096TUU6/P00874/A0A3L6D6B8/A0A3L6D5L5/A0A3L6D5S1/GRMZM2G385635_P01/GRMZM2G448344_P01/GRMZM2G360821_P01/GRMZM5G815453_P01/
A0A096TUU6	Ribulose bisphosphate carboxylase large chain	A0A096TUU6;GRMZM2G385635_P01;GRMZM2G448344_P01;GRMZM2G360821_P01;GRMZM5G815453_P01	LEDLRIPPAYSKTFQGPPHGIQVER	12,Acetyl[K];	142	153	Lx9801_12h_1.21283.21283.4.1.dta	4	0.00238	2890.52	0	2890.52	0.00128	0.44	S	1	TRUE	A0A096TUU6/A0A1D6EVW0/P00874/A0A3L6D6B8/A0A3L6D5L5/A0A3L6D5S1/GRMZM2G385635_P01/GRMZM2G448344_P01/GRMZM2G083364_P01/GRMZM2G450762_P01/GRMZM2G360821_P01/GRMZM5G815453_P01/
A0A096TUU6	Ribulose bisphosphate carboxylase large chain	A0A096TUU6;GRMZM2G385635_P01;GRMZM2G448344_P01;GRMZM2G360821_P01;GRMZM5G815453_P01	LGLSAKNYGR	6,Acetyl[K];	185	190	CML496_24h_3.9903.9903.2.0.dta	2	0.00252	1120.61	0	1120.61	-0.00165	-1.48	S	1	TRUE	A0A096TUU6/P00874/A0A3L6D6B8/A0A3L6D5L5/A0A3L6D5S1/GRMZM2G385635_P01/GRMZM2G448344_P01/GRMZM2G360821_P01/GRMZM5G815453_P01/
A0A096TUU6	Ribulose bisphosphate carboxylase large chain	A0A096TUU6;GRMZM2G385635_P01;GRMZM2G448344_P01;GRMZM2G360821_P01;GRMZM5G815453_P01	IPPAYSKTFQGPPHGIQVER	7,Acetyl[K];	147	153	Lx9801_12h_2.17801.17801.4.0.dta	4	0.00255	2264.19	0	2264.18	0.00327	1.44	S	1	TRUE	A0A096TUU6/A0A1D6EVW0/P00874/A0A3L6D6B8/A0A3L6D5L5/A0A3L6D5S1/GRMZM2G385635_P01/GRMZM2G448344_P01/GRMZM2G083364_P01/GRMZM2G450762_P01/GRMZM2G360821_P01/GRMZM5G815453_P01/
A0A096TUU6	Ribulose bisphosphate carboxylase large chain	A0A096TUU6;GRMZM2G385635_P01;GRMZM2G448344_P01;GRMZM2G360821_P01;GRMZM5G815453_P01	LGLSAKNYGR	6,Acetyl[K];	185	190	CML496_72h_2.9777.9777.2.0.dta	2	0.00256	1120.61	0	1120.61	-0.00328	-2.93	S	1	TRUE	A0A096TUU6/P00874/A0A3L6D6B8/A0A3L6D5L5/A0A3L6D5S1/GRMZM2G385635_P01/GRMZM2G448344_P01/GRMZM2G360821_P01/GRMZM5G815453_P01/
A0A096TUU6	Ribulose bisphosphate carboxylase large chain	A0A096TUU6;GRMZM2G385635_P01;GRMZM2G448344_P01;GRMZM2G360821_P01;GRMZM5G815453_P01	GHYLNATAGTCEEMIKR	11,Carbamidomethyl[C];16,Acetyl[K];	244	259	CML496_24h_1.11349.11349.3.0.dta	3	0.00266	1992.92	0	1992.93	-0.00152	-0.76	S	1	TRUE	A0A096TUU6/P00874/A0A3L6D6B8/A0A3L6D5L5/A0A3L6D5S1/GRMZM2G385635_P01/GRMZM2G308907_P01/GRMZM2G448344_P01/GRMZM2G360821_P01/GRMZM5G815453_P01/
A0A096TUU6	Ribulose bisphosphate carboxylase large chain	A0A096TUU6;GRMZM2G385635_P01;GRMZM2G448344_P01;GRMZM2G360821_P01;GRMZM5G815453_P01	GGLDFTKDDENVNSQPFMR	7,Acetyl[K];18,Oxidation[M];	202	208	Lx9801_48h_1.16017.16017.3.0.dta	3	0.00277	2227.99	0	2227.99	0.00053	0.24	S	1	TRUE	A0A096TUU6/P00874/A0A3L6D6B8/A0A3L6D5L5/A0A3L6D5S1/GRMZM2G385635_P01/GRMZM2G448344_P01/GRMZM2G360821_P01/GRMZM5G815453_P01/
A0A096TUU6	Ribulose bisphosphate carboxylase large chain	A0A096TUU6;GRMZM2G385635_P01;GRMZM2G448344_P01;GRMZM2G360821_P01;GRMZM5G815453_P01	PQTETKASVGFK	0,Acetyl[ProteinN-term];6,Acetyl[K];	10	15	Lx9801_0h_1.13248.13248.2.0.dta	2	0.00278	1376.71	0	1376.71	0.00031	0.23	C	1	TRUE	A0A096TUU6/A0A1D6EVW0/A0A1D6Q759/A0A1D6EVW3/P00874/A0A3L6D6B8/A0A3L6D5R3/A0A3L6D5L5/A0A3L6D5S1/GRMZM2G057171_P01/GRMZM2G385635_P01/GRMZM2G448344_P01/GRMZM2G450762_P01/GRMZM2G360821_P01/GRMZM5G815453_P01/
A0A096TUU6	Ribulose bisphosphate carboxylase large chain	A0A096TUU6;GRMZM2G385635_P01;GRMZM2G448344_P01;GRMZM2G360821_P01;GRMZM5G815453_P01	LTYYTPEYETKDTDILAAFR	11,Acetyl[K];	29	39	CML496_0h_3.24871.24871.3.0.dta	3	0.00278	2452.19	0	2452.19	-0.00081	-0.33	S	1	TRUE	A0A096TUU6/A0A1D6EVW0/A0A1D6EVW3/P00874/A0A3L6D6B8/A0A3L6D5L5/A0A3L6D5S1/GRMZM2G385635_P01/GRMZM2G448344_P01/GRMZM2G360821_P01/GRMZM5G815453_P01/
A0A096TUU6	Ribulose bisphosphate carboxylase large chain	A0A096TUU6;GRMZM2G385635_P01;GRMZM2G448344_P01;GRMZM2G360821_P01;GRMZM5G815453_P01	IPPAYSKTFQGPPHGIQVER	7,Acetyl[K];	147	153	Lx9801_48h_3.14508.14508.3.0.dta	3	0.0028	2264.19	0	2264.18	0.00371	1.64	S	1	TRUE	A0A096TUU6/A0A1D6EVW0/P00874/A0A3L6D6B8/A0A3L6D5L5/A0A3L6D5S1/GRMZM2G385635_P01/GRMZM2G448344_P01/GRMZM2G083364_P01/GRMZM2G450762_P01/GRMZM2G360821_P01/GRMZM5G815453_P01/
A0A096TUU6	Ribulose bisphosphate carboxylase large chain	A0A096TUU6;GRMZM2G385635_P01;GRMZM2G448344_P01;GRMZM2G360821_P01;GRMZM5G815453_P01	IPPAYSKTFQGPPHGIQVER	7,Acetyl[K];	147	153	Lx9801_0h_2.14483.14483.3.0.dta	3	0.00283	2264.18	0	2264.18	0.00137	0.6	S	1	TRUE	A0A096TUU6/A0A1D6EVW0/P00874/A0A3L6D6B8/A0A3L6D5L5/A0A3L6D5S1/GRMZM2G385635_P01/GRMZM2G448344_P01/GRMZM2G083364_P01/GRMZM2G450762_P01/GRMZM2G360821_P01/GRMZM5G815453_P01/
A0A096TUU6	Ribulose bisphosphate carboxylase large chain	A0A096TUU6;GRMZM2G385635_P01;GRMZM2G448344_P01;GRMZM2G360821_P01;GRMZM5G815453_P01	IPPAYSKTFQGPPHGIQVER	7,Acetyl[K];	147	153	CML496_24h_3.13990.13990.4.2.dta	4	0.00285	2264.19	0	2264.18	0.0035	1.55	S	1	TRUE	A0A096TUU6/A0A1D6EVW0/P00874/A0A3L6D6B8/A0A3L6D5L5/A0A3L6D5S1/GRMZM2G385635_P01/GRMZM2G448344_P01/GRMZM2G083364_P01/GRMZM2G450762_P01/GRMZM2G360821_P01/GRMZM5G815453_P01/
A0A096TUU6	Ribulose bisphosphate carboxylase large chain	A0A096TUU6;GRMZM2G385635_P01;GRMZM2G448344_P01;GRMZM2G360821_P01;GRMZM5G815453_P01	LGLSAKNYGR	6,Acetyl[K];	185	190	CML496_72h_1.9977.9977.2.0.dta	2	0.00294	1120.61	0	1120.61	-0.00211	-1.88	S	1	TRUE	A0A096TUU6/P00874/A0A3L6D6B8/A0A3L6D5L5/A0A3L6D5S1/GRMZM2G385635_P01/GRMZM2G448344_P01/GRMZM2G360821_P01/GRMZM5G815453_P01/
A0A096TUU6	Ribulose bisphosphate carboxylase large chain	A0A096TUU6;GRMZM2G385635_P01;GRMZM2G448344_P01;GRMZM2G360821_P01;GRMZM5G815453_P01	LGLSAKNYGR	6,Acetyl[K];	185	190	CML496_0h_3.10174.10174.2.0.dta	2	0.00306	1120.61	0	1120.61	-0.00201	-1.79	S	1	TRUE	A0A096TUU6/P00874/A0A3L6D6B8/A0A3L6D5L5/A0A3L6D5S1/GRMZM2G385635_P01/GRMZM2G448344_P01/GRMZM2G360821_P01/GRMZM5G815453_P01/
A0A096TUU6	Ribulose bisphosphate carboxylase large chain	A0A096TUU6;GRMZM2G385635_P01;GRMZM2G448344_P01;GRMZM2G360821_P01;GRMZM5G815453_P01	GHYLNATAGTCEEMIKR	11,Carbamidomethyl[C];14,Oxidation[M];16,Acetyl[K];	244	259	Lx9801_48h_1.9722.9722.3.0.dta	3	0.00309	2008.92	0	2008.92	-0.00025	-0.13	S	1	TRUE	A0A096TUU6/P00874/A0A3L6D6B8/A0A3L6D5L5/A0A3L6D5S1/GRMZM2G385635_P01/GRMZM2G308907_P01/GRMZM2G448344_P01/GRMZM2G360821_P01/GRMZM5G815453_P01/
A0A096TUU6	Ribulose bisphosphate carboxylase large chain	A0A096TUU6;GRMZM2G385635_P01;GRMZM2G448344_P01;GRMZM2G360821_P01;GRMZM5G815453_P01	LTYYTPEYETKDTDILAAFR	11,Acetyl[K];	29	39	Lx9801_0h_2.25265.25265.3.0.dta	3	0.00317	2452.19	0	2452.19	0.00252	1.03	S	1	TRUE	A0A096TUU6/A0A1D6EVW0/A0A1D6EVW3/P00874/A0A3L6D6B8/A0A3L6D5L5/A0A3L6D5S1/GRMZM2G385635_P01/GRMZM2G448344_P01/GRMZM2G360821_P01/GRMZM5G815453_P01/
A0A096TUU6	Ribulose bisphosphate carboxylase large chain	A0A096TUU6;GRMZM2G385635_P01;GRMZM2G448344_P01;GRMZM2G360821_P01;GRMZM5G815453_P01	GGLDFTKDDENVNSQPFMR	7,Acetyl[K];11,Deamidated[N];18,Oxidation[M];	202	208	CML496_72h_3.14933.14933.3.0.dta	3	0.00333	2228.98	0	2228.98	0.00689	3.09	S	1	TRUE	A0A096TUU6/P00874/A0A3L6D6B8/A0A3L6D5L5/A0A3L6D5S1/GRMZM2G385635_P01/GRMZM2G448344_P01/GRMZM2G360821_P01/GRMZM5G815453_P01/
A0A096TUU6	Ribulose bisphosphate carboxylase large chain	A0A096TUU6;GRMZM2G385635_P01;GRMZM2G448344_P01;GRMZM2G360821_P01;GRMZM5G815453_P01	GGLDFTKDDENVNSQPFMR	7,Acetyl[K];	202	208	Lx9801_24h_3.18903.18903.3.0.dta	3	0.00335	2212	0	2212	0.00081	0.36	S	1	TRUE	A0A096TUU6/P00874/A0A3L6D6B8/A0A3L6D5L5/A0A3L6D5S1/GRMZM2G385635_P01/GRMZM2G448344_P01/GRMZM2G360821_P01/GRMZM5G815453_P01/
A0A096TUU6	Ribulose bisphosphate carboxylase large chain	A0A096TUU6;GRMZM2G385635_P01;GRMZM2G448344_P01;GRMZM2G360821_P01;GRMZM5G815453_P01	IPPAYSKTFQGPPHGIQVER	7,Acetyl[K];	147	153	CML496_48h_3.13822.13822.3.0.dta	3	0.00339	2264.18	0	2264.18	0.00137	0.6	S	1	TRUE	A0A096TUU6/A0A1D6EVW0/P00874/A0A3L6D6B8/A0A3L6D5L5/A0A3L6D5S1/GRMZM2G385635_P01/GRMZM2G448344_P01/GRMZM2G083364_P01/GRMZM2G450762_P01/GRMZM2G360821_P01/GRMZM5G815453_P01/
A0A096TUU6	Ribulose bisphosphate carboxylase large chain	A0A096TUU6;GRMZM2G385635_P01;GRMZM2G448344_P01;GRMZM2G360821_P01;GRMZM5G815453_P01	LGLSAKNYGR	6,Acetyl[K];	185	190	Lx9801_0h_1.10362.10362.2.0.dta	2	0.00352	1120.61	0	1120.61	-0.00043	-0.38	S	1	TRUE	A0A096TUU6/P00874/A0A3L6D6B8/A0A3L6D5L5/A0A3L6D5S1/GRMZM2G385635_P01/GRMZM2G448344_P01/GRMZM2G360821_P01/GRMZM5G815453_P01/
A0A096TUU6	Ribulose bisphosphate carboxylase large chain	A0A096TUU6;GRMZM2G385635_P01;GRMZM2G448344_P01;GRMZM2G360821_P01;GRMZM5G815453_P01	IPPAYSKTFQGPPHGIQVER	7,Acetyl[K];	147	153	Lx9801_12h_2.18062.18062.3.0.dta	3	0.00365	2264.18	0	2264.18	0.00135	0.59	S	1	TRUE	A0A096TUU6/A0A1D6EVW0/P00874/A0A3L6D6B8/A0A3L6D5L5/A0A3L6D5S1/GRMZM2G385635_P01/GRMZM2G448344_P01/GRMZM2G083364_P01/GRMZM2G450762_P01/GRMZM2G360821_P01/GRMZM5G815453_P01/
A0A096TUU6	Ribulose bisphosphate carboxylase large chain	A0A096TUU6;GRMZM2G385635_P01;GRMZM2G448344_P01;GRMZM2G360821_P01;GRMZM5G815453_P01	GHYLNATAGTCEEMIKR	11,Carbamidomethyl[C];14,Oxidation[M];16,Acetyl[K];	244	259	CML496_72h_1.9488.9488.3.0.dta	3	0.00376	2008.92	0	2008.92	-0.00111	-0.55	S	1	TRUE	A0A096TUU6/P00874/A0A3L6D6B8/A0A3L6D5L5/A0A3L6D5S1/GRMZM2G385635_P01/GRMZM2G308907_P01/GRMZM2G448344_P01/GRMZM2G360821_P01/GRMZM5G815453_P01/
A0A096TUU6	Ribulose bisphosphate carboxylase large chain	A0A096TUU6;GRMZM2G385635_P01;GRMZM2G448344_P01;GRMZM2G360821_P01;GRMZM5G815453_P01	LGLSAKNYGR	6,Acetyl[K];	185	190	CML496_0h_2.10087.10087.2.1.dta	2	0.00389	1120.61	0	1120.61	-0.00247	-2.2	S	1	TRUE	A0A096TUU6/P00874/A0A3L6D6B8/A0A3L6D5L5/A0A3L6D5S1/GRMZM2G385635_P01/GRMZM2G448344_P01/GRMZM2G360821_P01/GRMZM5G815453_P01/
A0A096TUU6	Ribulose bisphosphate carboxylase large chain	A0A096TUU6;GRMZM2G385635_P01;GRMZM2G448344_P01;GRMZM2G360821_P01;GRMZM5G815453_P01	GHYLNATAGTCEEMIKR	11,Carbamidomethyl[C];16,Acetyl[K];	244	259	Lx9801_72h_3.11191.11191.3.0.dta	3	0.00403	1992.93	0	1992.93	-0.00035	-0.17	S	1	TRUE	A0A096TUU6/P00874/A0A3L6D6B8/A0A3L6D5L5/A0A3L6D5S1/GRMZM2G385635_P01/GRMZM2G308907_P01/GRMZM2G448344_P01/GRMZM2G360821_P01/GRMZM5G815453_P01/
A0A096TUU6	Ribulose bisphosphate carboxylase large chain	A0A096TUU6;GRMZM2G385635_P01;GRMZM2G448344_P01;GRMZM2G360821_P01;GRMZM5G815453_P01	LTYYTPEYETKDTDILAAFR	11,Acetyl[K];	29	39	Lx9801_72h_2.25015.25015.3.0.dta	3	0.00404	2452.19	0	2452.19	-0.00127	-0.52	S	1	TRUE	A0A096TUU6/A0A1D6EVW0/A0A1D6EVW3/P00874/A0A3L6D6B8/A0A3L6D5L5/A0A3L6D5S1/GRMZM2G385635_P01/GRMZM2G448344_P01/GRMZM2G360821_P01/GRMZM5G815453_P01/
A0A096TUU6	Ribulose bisphosphate carboxylase large chain	A0A096TUU6;GRMZM2G385635_P01;GRMZM2G448344_P01;GRMZM2G360821_P01;GRMZM5G815453_P01	GGLDFTKDDENVNSQPFMR	7,Acetyl[K];18,Oxidation[M];	202	208	Lx9801_24h_3.16763.16763.3.0.dta	3	0.00414	2227.99	0	2227.99	-0.00092	-0.41	S	1	TRUE	A0A096TUU6/P00874/A0A3L6D6B8/A0A3L6D5L5/A0A3L6D5S1/GRMZM2G385635_P01/GRMZM2G448344_P01/GRMZM2G360821_P01/GRMZM5G815453_P01/
A0A096TUU6	Ribulose bisphosphate carboxylase large chain	A0A096TUU6;GRMZM2G385635_P01;GRMZM2G448344_P01;GRMZM2G360821_P01;GRMZM5G815453_P01	GHYLNATAGTCEEMIKR	11,Carbamidomethyl[C];14,Oxidation[M];16,Acetyl[K];	244	259	Lx9801_72h_1.9870.9870.3.0.dta	3	0.00415	2008.92	0	2008.92	-0.00096	-0.48	S	1	TRUE	A0A096TUU6/P00874/A0A3L6D6B8/A0A3L6D5L5/A0A3L6D5S1/GRMZM2G385635_P01/GRMZM2G308907_P01/GRMZM2G448344_P01/GRMZM2G360821_P01/GRMZM5G815453_P01/
A0A096TUU6	Ribulose bisphosphate carboxylase large chain	A0A096TUU6;GRMZM2G385635_P01;GRMZM2G448344_P01;GRMZM2G360821_P01;GRMZM5G815453_P01	GGLDFTKDDENVNSQPFMR	7,Acetyl[K];18,Oxidation[M];	202	208	CML496_72h_3.15319.15319.3.0.dta	3	0.00415	2227.99	0	2227.99	-0.00375	-1.68	S	1	TRUE	A0A096TUU6/P00874/A0A3L6D6B8/A0A3L6D5L5/A0A3L6D5S1/GRMZM2G385635_P01/GRMZM2G448344_P01/GRMZM2G360821_P01/GRMZM5G815453_P01/
A0A096TUU6	Ribulose bisphosphate carboxylase large chain	A0A096TUU6;GRMZM2G385635_P01;GRMZM2G448344_P01;GRMZM2G360821_P01;GRMZM5G815453_P01	GHYLNATAGTCEEMIKR	11,Carbamidomethyl[C];16,Acetyl[K];	244	259	CML496_0h_1.11359.11359.3.0.dta	3	0.0042	1992.93	0	1992.93	-0.00027	-0.14	S	1	TRUE	A0A096TUU6/P00874/A0A3L6D6B8/A0A3L6D5L5/A0A3L6D5S1/GRMZM2G385635_P01/GRMZM2G308907_P01/GRMZM2G448344_P01/GRMZM2G360821_P01/GRMZM5G815453_P01/
A0A096TUU6	Ribulose bisphosphate carboxylase large chain	A0A096TUU6;GRMZM2G385635_P01;GRMZM2G448344_P01;GRMZM2G360821_P01;GRMZM5G815453_P01	IPPAYSKTFQGPPHGIQVER	7,Acetyl[K];	147	153	Lx9801_12h_3.14268.14268.4.0.dta	4	0.00443	2264.18	0	2264.18	0.00152	0.67	S	1	TRUE	A0A096TUU6/A0A1D6EVW0/P00874/A0A3L6D6B8/A0A3L6D5L5/A0A3L6D5S1/GRMZM2G385635_P01/GRMZM2G448344_P01/GRMZM2G083364_P01/GRMZM2G450762_P01/GRMZM2G360821_P01/GRMZM5G815453_P01/
A0A096TUU6	Ribulose bisphosphate carboxylase large chain	A0A096TUU6;GRMZM2G385635_P01;GRMZM2G448344_P01;GRMZM2G360821_P01;GRMZM5G815453_P01	LGLSAKNYGR	6,Acetyl[K];	185	190	CML496_0h_2.10228.10228.2.0.dta	2	0.00459	1120.61	0	1120.61	-0.00073	-0.65	S	1	TRUE	A0A096TUU6/P00874/A0A3L6D6B8/A0A3L6D5L5/A0A3L6D5S1/GRMZM2G385635_P01/GRMZM2G448344_P01/GRMZM2G360821_P01/GRMZM5G815453_P01/
A0A096TUU6	Ribulose bisphosphate carboxylase large chain	A0A096TUU6;GRMZM2G385635_P01;GRMZM2G448344_P01;GRMZM2G360821_P01;GRMZM5G815453_P01	IPPAYSKTFQGPPHGIQVER	7,Acetyl[K];	147	153	CML496_72h_1.14336.14336.3.0.dta	3	0.00468	2264.18	0	2264.18	-0.00183	-0.81	S	1	TRUE	A0A096TUU6/A0A1D6EVW0/P00874/A0A3L6D6B8/A0A3L6D5L5/A0A3L6D5S1/GRMZM2G385635_P01/GRMZM2G448344_P01/GRMZM2G083364_P01/GRMZM2G450762_P01/GRMZM2G360821_P01/GRMZM5G815453_P01/
A0A096TUU6	Ribulose bisphosphate carboxylase large chain	A0A096TUU6;GRMZM2G385635_P01;GRMZM2G448344_P01;GRMZM2G360821_P01;GRMZM5G815453_P01	GGLDFTKDDENVNSQPFMR	7,Acetyl[K];18,Oxidation[M];	202	208	CML496_24h_1.15813.15813.3.0.dta	3	0.00468	2227.99	0	2227.99	0.00052	0.23	S	1	TRUE	A0A096TUU6/P00874/A0A3L6D6B8/A0A3L6D5L5/A0A3L6D5S1/GRMZM2G385635_P01/GRMZM2G448344_P01/GRMZM2G360821_P01/GRMZM5G815453_P01/
A0A096TUU6	Ribulose bisphosphate carboxylase large chain	A0A096TUU6;GRMZM2G385635_P01;GRMZM2G448344_P01;GRMZM2G360821_P01;GRMZM5G815453_P01	LGLSAKNYGR	6,Acetyl[K];	185	190	Lx9801_72h_3.9959.9959.2.0.dta	2	0.00473	1120.61	0	1120.61	-0.00221	-1.97	S	1	TRUE	A0A096TUU6/P00874/A0A3L6D6B8/A0A3L6D5L5/A0A3L6D5S1/GRMZM2G385635_P01/GRMZM2G448344_P01/GRMZM2G360821_P01/GRMZM5G815453_P01/
A0A096TUU6	Ribulose bisphosphate carboxylase large chain	A0A096TUU6;GRMZM2G385635_P01;GRMZM2G448344_P01;GRMZM2G360821_P01;GRMZM5G815453_P01	IPPAYSKTFQGPPHGIQVER	7,Acetyl[K];	147	153	CML496_72h_3.13652.13652.4.3.dta	4	0.0048	2264.18	0	2264.18	-0.00267	-1.18	S	1	TRUE	A0A096TUU6/A0A1D6EVW0/P00874/A0A3L6D6B8/A0A3L6D5L5/A0A3L6D5S1/GRMZM2G385635_P01/GRMZM2G448344_P01/GRMZM2G083364_P01/GRMZM2G450762_P01/GRMZM2G360821_P01/GRMZM5G815453_P01/
A0A096TUU6	Ribulose bisphosphate carboxylase large chain	A0A096TUU6;GRMZM2G385635_P01;GRMZM2G448344_P01;GRMZM2G360821_P01;GRMZM5G815453_P01	GGLDFTKDDENVNSQPFMR	7,Acetyl[K];11,Deamidated[N];18,Oxidation[M];	202	208	CML496_24h_3.15364.15364.3.0.dta	3	0.00489	2228.99	0	2228.98	0.0121	5.43	S	1	TRUE	A0A096TUU6/P00874/A0A3L6D6B8/A0A3L6D5L5/A0A3L6D5S1/GRMZM2G385635_P01/GRMZM2G448344_P01/GRMZM2G360821_P01/GRMZM5G815453_P01/
A0A096TUU6	Ribulose bisphosphate carboxylase large chain	A0A096TUU6;GRMZM2G385635_P01;GRMZM2G448344_P01;GRMZM2G360821_P01;GRMZM5G815453_P01	GHYLNATAGTCEEMIKR	11,Carbamidomethyl[C];14,Oxidation[M];16,Acetyl[K];	244	259	CML496_72h_2.9317.9317.3.0.dta	3	0.00496	2008.92	0	2008.92	-0.00181	-0.9	S	1	TRUE	A0A096TUU6/P00874/A0A3L6D6B8/A0A3L6D5L5/A0A3L6D5S1/GRMZM2G385635_P01/GRMZM2G308907_P01/GRMZM2G448344_P01/GRMZM2G360821_P01/GRMZM5G815453_P01/
A0A096TUU6	Ribulose bisphosphate carboxylase large chain	A0A096TUU6;GRMZM2G385635_P01;GRMZM2G448344_P01;GRMZM2G360821_P01;GRMZM5G815453_P01	LGLSAKNYGR	6,Acetyl[K];	185	190	CML496_72h_3.9712.9712.2.0.dta	2	0.00506	1120.61	0	1120.61	-0.00279	-2.49	S	1	TRUE	A0A096TUU6/P00874/A0A3L6D6B8/A0A3L6D5L5/A0A3L6D5S1/GRMZM2G385635_P01/GRMZM2G448344_P01/GRMZM2G360821_P01/GRMZM5G815453_P01/
A0A096TUU6	Ribulose bisphosphate carboxylase large chain	A0A096TUU6;GRMZM2G385635_P01;GRMZM2G448344_P01;GRMZM2G360821_P01;GRMZM5G815453_P01	GGLDFTKDDENVNSQPFMR	7,Acetyl[K];11,Deamidated[N];18,Oxidation[M];	202	208	CML496_48h_1.15197.15197.3.0.dta	3	0.00508	2228.99	0	2228.98	0.0105	4.71	S	1	TRUE	A0A096TUU6/P00874/A0A3L6D6B8/A0A3L6D5L5/A0A3L6D5S1/GRMZM2G385635_P01/GRMZM2G448344_P01/GRMZM2G360821_P01/GRMZM5G815453_P01/
A0A096TUU6	Ribulose bisphosphate carboxylase large chain	A0A096TUU6;GRMZM2G385635_P01;GRMZM2G448344_P01;GRMZM2G360821_P01;GRMZM5G815453_P01	GGLDFTKDDENVNSQPFMR	7,Acetyl[K];	202	208	Lx9801_12h_3.18145.18145.2.0.dta	2	0.00518	2212	0	2212	-0.00166	-0.75	S	1	TRUE	A0A096TUU6/P00874/A0A3L6D6B8/A0A3L6D5L5/A0A3L6D5S1/GRMZM2G385635_P01/GRMZM2G448344_P01/GRMZM2G360821_P01/GRMZM5G815453_P01/
A0A096TUU6	Ribulose bisphosphate carboxylase large chain	A0A096TUU6;GRMZM2G385635_P01;GRMZM2G448344_P01;GRMZM2G360821_P01;GRMZM5G815453_P01	LTYYTPEYETKDTDILAAFR	11,Acetyl[K];	29	39	Lx9801_0h_1.25197.25197.3.0.dta	3	0.00539	2452.19	0	2452.19	-0.0002	-0.08	S	1	TRUE	A0A096TUU6/A0A1D6EVW0/A0A1D6EVW3/P00874/A0A3L6D6B8/A0A3L6D5L5/A0A3L6D5S1/GRMZM2G385635_P01/GRMZM2G448344_P01/GRMZM2G360821_P01/GRMZM5G815453_P01/
A0A096TUU6	Ribulose bisphosphate carboxylase large chain	A0A096TUU6;GRMZM2G385635_P01;GRMZM2G448344_P01;GRMZM2G360821_P01;GRMZM5G815453_P01	LGLSAKNYGR	6,Acetyl[K];	185	190	Lx9801_72h_3.10107.10107.2.0.dta	2	0.00556	1120.61	0	1120.61	-0.00037	-0.33	S	1	TRUE	A0A096TUU6/P00874/A0A3L6D6B8/A0A3L6D5L5/A0A3L6D5S1/GRMZM2G385635_P01/GRMZM2G448344_P01/GRMZM2G360821_P01/GRMZM5G815453_P01/
A0A096TUU6	Ribulose bisphosphate carboxylase large chain	A0A096TUU6;GRMZM2G385635_P01;GRMZM2G448344_P01;GRMZM2G360821_P01;GRMZM5G815453_P01	LGLSAKNYGR	6,Acetyl[K];	185	190	CML496_48h_3.9808.9808.2.0.dta	2	0.0057	1120.61	0	1120.61	-0.00171	-1.52	S	1	TRUE	A0A096TUU6/P00874/A0A3L6D6B8/A0A3L6D5L5/A0A3L6D5S1/GRMZM2G385635_P01/GRMZM2G448344_P01/GRMZM2G360821_P01/GRMZM5G815453_P01/
A0A096TUU6	Ribulose bisphosphate carboxylase large chain	A0A096TUU6;GRMZM2G385635_P01;GRMZM2G448344_P01;GRMZM2G360821_P01;GRMZM5G815453_P01	GHYLNATAGTCEEMIKR	11,Carbamidomethyl[C];16,Acetyl[K];	244	259	Lx9801_48h_1.11569.11569.3.0.dta	3	0.00571	1992.93	0	1992.93	-0.00014	-0.07	S	1	TRUE	A0A096TUU6/P00874/A0A3L6D6B8/A0A3L6D5L5/A0A3L6D5S1/GRMZM2G385635_P01/GRMZM2G308907_P01/GRMZM2G448344_P01/GRMZM2G360821_P01/GRMZM5G815453_P01/
A0A096TUU6	Ribulose bisphosphate carboxylase large chain	A0A096TUU6;GRMZM2G385635_P01;GRMZM2G448344_P01;GRMZM2G360821_P01;GRMZM5G815453_P01	LGLSAKNYGR	6,Acetyl[K];	185	190	CML496_72h_2.9757.9757.2.0.dta	2	0.00574	1120.61	0	1120.61	-0.00366	-3.27	S	1	TRUE	A0A096TUU6/P00874/A0A3L6D6B8/A0A3L6D5L5/A0A3L6D5S1/GRMZM2G385635_P01/GRMZM2G448344_P01/GRMZM2G360821_P01/GRMZM5G815453_P01/
A0A096TUU6	Ribulose bisphosphate carboxylase large chain	A0A096TUU6;GRMZM2G385635_P01;GRMZM2G448344_P01;GRMZM2G360821_P01;GRMZM5G815453_P01	YGRPLLGCTIKPK	8,Carbamidomethyl[C];11,Acetyl[K];	172	182	CML496_24h_3.10986.10986.3.0.dta	3	0.00575	1544.86	0	1544.86	-0.0005	-0.32	S	1	TRUE	A0A096TUU6/P00874/A0A3L6D6B8/A0A3L6D5L5/A0A3L6D5S1/GRMZM2G385635_P01/GRMZM2G448344_P01/GRMZM2G360821_P01/GRMZM5G815453_P01/
A0A096TUU6	Ribulose bisphosphate carboxylase large chain	A0A096TUU6;GRMZM2G385635_P01;GRMZM2G448344_P01;GRMZM2G360821_P01;GRMZM5G815453_P01	LGLSAKNYGR	6,Acetyl[K];	185	190	CML496_12h_2.9867.9867.2.0.dta	2	0.00582	1120.61	0	1120.61	-0.00189	-1.69	S	1	TRUE	A0A096TUU6/P00874/A0A3L6D6B8/A0A3L6D5L5/A0A3L6D5S1/GRMZM2G385635_P01/GRMZM2G448344_P01/GRMZM2G360821_P01/GRMZM5G815453_P01/
A0A096TUU6	Ribulose bisphosphate carboxylase large chain	A0A096TUU6;GRMZM2G385635_P01;GRMZM2G448344_P01;GRMZM2G360821_P01;GRMZM5G815453_P01	GHYLNATAGTCEEMIKR	11,Carbamidomethyl[C];16,Acetyl[K];	244	259	Lx9801_24h_2.11391.11391.3.0.dta	3	0.00591	1992.93	0	1992.93	6e-05	0.03	S	1	TRUE	A0A096TUU6/P00874/A0A3L6D6B8/A0A3L6D5L5/A0A3L6D5S1/GRMZM2G385635_P01/GRMZM2G308907_P01/GRMZM2G448344_P01/GRMZM2G360821_P01/GRMZM5G815453_P01/
A0A096TUU6	Ribulose bisphosphate carboxylase large chain	A0A096TUU6;GRMZM2G385635_P01;GRMZM2G448344_P01;GRMZM2G360821_P01;GRMZM5G815453_P01	IPPAYSKTFQGPPHGIQVER	7,Acetyl[K];	147	153	Lx9801_0h_1.14448.14448.4.0.dta	4	0.00608	2264.18	0	2264.18	0.00082	0.36	S	1	TRUE	A0A096TUU6/A0A1D6EVW0/P00874/A0A3L6D6B8/A0A3L6D5L5/A0A3L6D5S1/GRMZM2G385635_P01/GRMZM2G448344_P01/GRMZM2G083364_P01/GRMZM2G450762_P01/GRMZM2G360821_P01/GRMZM5G815453_P01/
A0A096TUU6	Ribulose bisphosphate carboxylase large chain	A0A096TUU6;GRMZM2G385635_P01;GRMZM2G448344_P01;GRMZM2G360821_P01;GRMZM5G815453_P01	GGLDFTKDDENVNSQPFMR	7,Acetyl[K];	202	208	CML496_72h_1.17850.17850.3.0.dta	3	0.00611	2212	0	2212	-0.00066	-0.3	S	1	TRUE	A0A096TUU6/P00874/A0A3L6D6B8/A0A3L6D5L5/A0A3L6D5S1/GRMZM2G385635_P01/GRMZM2G448344_P01/GRMZM2G360821_P01/GRMZM5G815453_P01/
A0A096TUU6	Ribulose bisphosphate carboxylase large chain	A0A096TUU6;GRMZM2G385635_P01;GRMZM2G448344_P01;GRMZM2G360821_P01;GRMZM5G815453_P01	LGLSAKNYGR	6,Acetyl[K];	185	190	CML496_12h_2.9964.9964.2.0.dta	2	0.00614	1120.61	0	1120.61	-0.00059	-0.53	S	1	TRUE	A0A096TUU6/P00874/A0A3L6D6B8/A0A3L6D5L5/A0A3L6D5S1/GRMZM2G385635_P01/GRMZM2G448344_P01/GRMZM2G360821_P01/GRMZM5G815453_P01/
A0A096TUU6	Ribulose bisphosphate carboxylase large chain	A0A096TUU6;GRMZM2G385635_P01;GRMZM2G448344_P01;GRMZM2G360821_P01;GRMZM5G815453_P01	LGLSAKNYGR	6,Acetyl[K];	185	190	CML496_24h_1.9991.9991.2.0.dta	2	0.00615	1120.61	0	1120.61	-0.00159	-1.42	S	1	TRUE	A0A096TUU6/P00874/A0A3L6D6B8/A0A3L6D5L5/A0A3L6D5S1/GRMZM2G385635_P01/GRMZM2G448344_P01/GRMZM2G360821_P01/GRMZM5G815453_P01/
A0A096TUU6	Ribulose bisphosphate carboxylase large chain	A0A096TUU6;GRMZM2G385635_P01;GRMZM2G448344_P01;GRMZM2G360821_P01;GRMZM5G815453_P01	LGLSAKNYGR	6,Acetyl[K];	185	190	Lx9801_0h_2.10510.10510.2.1.dta	2	0.00618	1120.61	0	1120.61	-0.00066	-0.59	S	1	TRUE	A0A096TUU6/P00874/A0A3L6D6B8/A0A3L6D5L5/A0A3L6D5S1/GRMZM2G385635_P01/GRMZM2G448344_P01/GRMZM2G360821_P01/GRMZM5G815453_P01/
A0A096TUU6	Ribulose bisphosphate carboxylase large chain	A0A096TUU6;GRMZM2G385635_P01;GRMZM2G448344_P01;GRMZM2G360821_P01;GRMZM5G815453_P01	PQTETKASVGFK	0,Acetyl[ProteinN-term];6,Acetyl[K];	10	15	CML496_12h_2.13074.13074.2.0.dta	2	0.00625	1376.71	0	1376.71	0.00084	0.61	C	1	TRUE	A0A096TUU6/A0A1D6EVW0/A0A1D6Q759/A0A1D6EVW3/P00874/A0A3L6D6B8/A0A3L6D5R3/A0A3L6D5L5/A0A3L6D5S1/GRMZM2G057171_P01/GRMZM2G385635_P01/GRMZM2G448344_P01/GRMZM2G450762_P01/GRMZM2G360821_P01/GRMZM5G815453_P01/
A0A096TUU6	Ribulose bisphosphate carboxylase large chain	A0A096TUU6;GRMZM2G385635_P01;GRMZM2G448344_P01;GRMZM2G360821_P01;GRMZM5G815453_P01	GGLDFTKDDENVNSQPFMR	7,Acetyl[K];11,Deamidated[N];	202	208	CML496_24h_3.17449.17449.3.0.dta	3	0.00627	2212.99	0	2212.98	0.01105	4.99	S	1	TRUE	A0A096TUU6/P00874/A0A3L6D6B8/A0A3L6D5L5/A0A3L6D5S1/GRMZM2G385635_P01/GRMZM2G448344_P01/GRMZM2G360821_P01/GRMZM5G815453_P01/
A0A096TUU6	Ribulose bisphosphate carboxylase large chain	A0A096TUU6;GRMZM2G385635_P01;GRMZM2G448344_P01;GRMZM2G360821_P01;GRMZM5G815453_P01	LTYYTPEYETKDTDILAAFR	11,Acetyl[K];	29	39	Lx9801_0h_3.28895.28895.3.1.dta	3	0.00642	2452.16	0	2452.19	-0.03394	-13.84	S	1	TRUE	A0A096TUU6/A0A1D6EVW0/A0A1D6EVW3/P00874/A0A3L6D6B8/A0A3L6D5L5/A0A3L6D5S1/GRMZM2G385635_P01/GRMZM2G448344_P01/GRMZM2G360821_P01/GRMZM5G815453_P01/
A0A096TUU6	Ribulose bisphosphate carboxylase large chain	A0A096TUU6;GRMZM2G385635_P01;GRMZM2G448344_P01;GRMZM2G360821_P01;GRMZM5G815453_P01	GHYLNATAGTCEEMIKR	11,Carbamidomethyl[C];14,Oxidation[M];16,Acetyl[K];	244	259	CML496_72h_2.9286.9286.3.0.dta	3	0.00656	2008.92	0	2008.92	-0.00339	-1.69	S	1	TRUE	A0A096TUU6/P00874/A0A3L6D6B8/A0A3L6D5L5/A0A3L6D5S1/GRMZM2G385635_P01/GRMZM2G308907_P01/GRMZM2G448344_P01/GRMZM2G360821_P01/GRMZM5G815453_P01/
A0A096TUU6	Ribulose bisphosphate carboxylase large chain	A0A096TUU6;GRMZM2G385635_P01;GRMZM2G448344_P01;GRMZM2G360821_P01;GRMZM5G815453_P01	LGLSAKNYGR	6,Acetyl[K];	185	190	CML496_24h_3.10002.10002.2.2.dta	2	0.00674	1120.61	0	1120.61	-0.00327	-2.92	S	1	TRUE	A0A096TUU6/P00874/A0A3L6D6B8/A0A3L6D5L5/A0A3L6D5S1/GRMZM2G385635_P01/GRMZM2G448344_P01/GRMZM2G360821_P01/GRMZM5G815453_P01/
A0A096TUU6	Ribulose bisphosphate carboxylase large chain	A0A096TUU6;GRMZM2G385635_P01;GRMZM2G448344_P01;GRMZM2G360821_P01;GRMZM5G815453_P01	PQTETKASVGFK	0,Acetyl[ProteinN-term];6,Acetyl[K];	10	15	Lx9801_72h_2.13218.13218.2.0.dta	2	0.00702	1376.71	0	1376.71	-0.00053	-0.38	C	1	TRUE	A0A096TUU6/A0A1D6EVW0/A0A1D6Q759/A0A1D6EVW3/P00874/A0A3L6D6B8/A0A3L6D5R3/A0A3L6D5L5/A0A3L6D5S1/GRMZM2G057171_P01/GRMZM2G385635_P01/GRMZM2G448344_P01/GRMZM2G450762_P01/GRMZM2G360821_P01/GRMZM5G815453_P01/
A0A096TUU6	Ribulose bisphosphate carboxylase large chain	A0A096TUU6;GRMZM2G385635_P01;GRMZM2G448344_P01;GRMZM2G360821_P01;GRMZM5G815453_P01	LGLSAKNYGR	6,Acetyl[K];	185	190	CML496_48h_1.9974.9974.2.0.dta	2	0.00704	1120.61	0	1120.61	-0.00233	-2.08	S	1	TRUE	A0A096TUU6/P00874/A0A3L6D6B8/A0A3L6D5L5/A0A3L6D5S1/GRMZM2G385635_P01/GRMZM2G448344_P01/GRMZM2G360821_P01/GRMZM5G815453_P01/
A0A096TUU6	Ribulose bisphosphate carboxylase large chain	A0A096TUU6;GRMZM2G385635_P01;GRMZM2G448344_P01;GRMZM2G360821_P01;GRMZM5G815453_P01	LTYYTPEYETKDTDILAAFR	11,Acetyl[K];	29	39	CML496_72h_1.24628.24628.3.0.dta	3	0.00748	2452.19	0	2452.19	-0.00082	-0.34	S	1	TRUE	A0A096TUU6/A0A1D6EVW0/A0A1D6EVW3/P00874/A0A3L6D6B8/A0A3L6D5L5/A0A3L6D5S1/GRMZM2G385635_P01/GRMZM2G448344_P01/GRMZM2G360821_P01/GRMZM5G815453_P01/
A0A096TUU6	Ribulose bisphosphate carboxylase large chain	A0A096TUU6;GRMZM2G385635_P01;GRMZM2G448344_P01;GRMZM2G360821_P01;GRMZM5G815453_P01	IPPAYSKTFQGPPHGIQVER	7,Acetyl[K];	147	153	CML496_72h_3.13678.13678.4.3.dta	4	0.00751	2264.18	0	2264.18	-0.00159	-0.7	S	1	TRUE	A0A096TUU6/A0A1D6EVW0/P00874/A0A3L6D6B8/A0A3L6D5L5/A0A3L6D5S1/GRMZM2G385635_P01/GRMZM2G448344_P01/GRMZM2G083364_P01/GRMZM2G450762_P01/GRMZM2G360821_P01/GRMZM5G815453_P01/
A0A096TUU6	Ribulose bisphosphate carboxylase large chain	A0A096TUU6;GRMZM2G385635_P01;GRMZM2G448344_P01;GRMZM2G360821_P01;GRMZM5G815453_P01	GGLDFTKDDENVNSQPFMR	7,Acetyl[K];	202	208	Lx9801_48h_1.18091.18091.3.0.dta	3	0.00755	2212	0	2212	-0.00025	-0.11	S	1	TRUE	A0A096TUU6/P00874/A0A3L6D6B8/A0A3L6D5L5/A0A3L6D5S1/GRMZM2G385635_P01/GRMZM2G448344_P01/GRMZM2G360821_P01/GRMZM5G815453_P01/
A0A096TUU6	Ribulose bisphosphate carboxylase large chain	A0A096TUU6;GRMZM2G385635_P01;GRMZM2G448344_P01;GRMZM2G360821_P01;GRMZM5G815453_P01	IPPAYSKTFQGPPHGIQVER	7,Acetyl[K];	147	153	Lx9801_24h_2.14221.14221.4.0.dta	4	0.00757	2264.18	0	2264.18	-0.00011	-0.05	S	1	TRUE	A0A096TUU6/A0A1D6EVW0/P00874/A0A3L6D6B8/A0A3L6D5L5/A0A3L6D5S1/GRMZM2G385635_P01/GRMZM2G448344_P01/GRMZM2G083364_P01/GRMZM2G450762_P01/GRMZM2G360821_P01/GRMZM5G815453_P01/
A0A096TUU6	Ribulose bisphosphate carboxylase large chain	A0A096TUU6;GRMZM2G385635_P01;GRMZM2G448344_P01;GRMZM2G360821_P01;GRMZM5G815453_P01	GGLDFTKDDENVNSQPFMR	7,Acetyl[K];18,Oxidation[M];	202	208	CML496_12h_3.15742.15742.3.0.dta	3	0.00783	2227.99	0	2227.99	-0.00225	-1.01	S	1	TRUE	A0A096TUU6/P00874/A0A3L6D6B8/A0A3L6D5L5/A0A3L6D5S1/GRMZM2G385635_P01/GRMZM2G448344_P01/GRMZM2G360821_P01/GRMZM5G815453_P01/
A0A096TUU6	Ribulose bisphosphate carboxylase large chain	A0A096TUU6;GRMZM2G385635_P01;GRMZM2G448344_P01;GRMZM2G360821_P01;GRMZM5G815453_P01	LGLSAKNYGR	6,Acetyl[K];	185	190	Lx9801_0h_3.12493.12493.2.1.dta	2	0.00797	1120.61	0	1120.61	-0.00087	-0.78	S	1	TRUE	A0A096TUU6/P00874/A0A3L6D6B8/A0A3L6D5L5/A0A3L6D5S1/GRMZM2G385635_P01/GRMZM2G448344_P01/GRMZM2G360821_P01/GRMZM5G815453_P01/
A0A096TUU6	Ribulose bisphosphate carboxylase large chain	A0A096TUU6;GRMZM2G385635_P01;GRMZM2G448344_P01;GRMZM2G360821_P01;GRMZM5G815453_P01	LGLSAKNYGR	6,Acetyl[K];	185	190	Lx9801_12h_2.12945.12945.2.0.dta	2	0.00797	1120.61	0	1120.61	-0.00063	-0.56	S	1	TRUE	A0A096TUU6/P00874/A0A3L6D6B8/A0A3L6D5L5/A0A3L6D5S1/GRMZM2G385635_P01/GRMZM2G448344_P01/GRMZM2G360821_P01/GRMZM5G815453_P01/
A0A096TUU6	Ribulose bisphosphate carboxylase large chain	A0A096TUU6;GRMZM2G385635_P01;GRMZM2G448344_P01;GRMZM2G360821_P01;GRMZM5G815453_P01	PQTETKASVGFK	0,Acetyl[ProteinN-term];6,Acetyl[K];	10	15	Lx9801_12h_3.13363.13363.2.0.dta	2	0.008	1376.7	0	1376.71	-0.00087	-0.63	C	1	TRUE	A0A096TUU6/A0A1D6EVW0/A0A1D6Q759/A0A1D6EVW3/P00874/A0A3L6D6B8/A0A3L6D5R3/A0A3L6D5L5/A0A3L6D5S1/GRMZM2G057171_P01/GRMZM2G385635_P01/GRMZM2G448344_P01/GRMZM2G450762_P01/GRMZM2G360821_P01/GRMZM5G815453_P01/
A0A096TUU6	Ribulose bisphosphate carboxylase large chain	A0A096TUU6;GRMZM2G385635_P01;GRMZM2G448344_P01;GRMZM2G360821_P01;GRMZM5G815453_P01	LGLSAKNYGR	6,Acetyl[K];	185	190	CML496_72h_1.10076.10076.2.0.dta	2	0.00805	1120.61	0	1120.61	-0.00215	-1.92	S	1	TRUE	A0A096TUU6/P00874/A0A3L6D6B8/A0A3L6D5L5/A0A3L6D5S1/GRMZM2G385635_P01/GRMZM2G448344_P01/GRMZM2G360821_P01/GRMZM5G815453_P01/
A0A096TUU6	Ribulose bisphosphate carboxylase large chain	A0A096TUU6;GRMZM2G385635_P01;GRMZM2G448344_P01;GRMZM2G360821_P01;GRMZM5G815453_P01	IPPAYSKTFQGPPHGIQVER	7,Acetyl[K];	147	153	Lx9801_48h_2.13966.13966.3.0.dta	3	0.00816	2264.18	0	2264.18	-0.00051	-0.23	S	1	TRUE	A0A096TUU6/A0A1D6EVW0/P00874/A0A3L6D6B8/A0A3L6D5L5/A0A3L6D5S1/GRMZM2G385635_P01/GRMZM2G448344_P01/GRMZM2G083364_P01/GRMZM2G450762_P01/GRMZM2G360821_P01/GRMZM5G815453_P01/
A0A096TUU6	Ribulose bisphosphate carboxylase large chain	A0A096TUU6;GRMZM2G385635_P01;GRMZM2G448344_P01;GRMZM2G360821_P01;GRMZM5G815453_P01	LGLSAKNYGR	6,Acetyl[K];	185	190	Lx9801_72h_2.10240.10240.2.0.dta	2	0.00818	1120.61	0	1120.61	-0.00241	-2.15	S	1	TRUE	A0A096TUU6/P00874/A0A3L6D6B8/A0A3L6D5L5/A0A3L6D5S1/GRMZM2G385635_P01/GRMZM2G448344_P01/GRMZM2G360821_P01/GRMZM5G815453_P01/
A0A096TUU6	Ribulose bisphosphate carboxylase large chain	A0A096TUU6;GRMZM2G385635_P01;GRMZM2G448344_P01;GRMZM2G360821_P01;GRMZM5G815453_P01	GHYLNATAGTCEEMIKR	11,Carbamidomethyl[C];14,Oxidation[M];16,Acetyl[K];	244	259	Lx9801_0h_1.9825.9825.3.0.dta	3	0.0082	2008.92	0	2008.92	0.00027	0.13	S	1	TRUE	A0A096TUU6/P00874/A0A3L6D6B8/A0A3L6D5L5/A0A3L6D5S1/GRMZM2G385635_P01/GRMZM2G308907_P01/GRMZM2G448344_P01/GRMZM2G360821_P01/GRMZM5G815453_P01/
A0A096TUU6	Ribulose bisphosphate carboxylase large chain	A0A096TUU6;GRMZM2G385635_P01;GRMZM2G448344_P01;GRMZM2G360821_P01;GRMZM5G815453_P01	PQTETKASVGFK	0,Acetyl[ProteinN-term];6,Acetyl[K];	10	15	Lx9801_48h_1.13343.13343.2.0.dta	2	0.00823	1376.71	0	1376.71	-0.00018	-0.13	C	1	TRUE	A0A096TUU6/A0A1D6EVW0/A0A1D6Q759/A0A1D6EVW3/P00874/A0A3L6D6B8/A0A3L6D5R3/A0A3L6D5L5/A0A3L6D5S1/GRMZM2G057171_P01/GRMZM2G385635_P01/GRMZM2G448344_P01/GRMZM2G450762_P01/GRMZM2G360821_P01/GRMZM5G815453_P01/
A0A096TUU6	Ribulose bisphosphate carboxylase large chain	A0A096TUU6;GRMZM2G385635_P01;GRMZM2G448344_P01;GRMZM2G360821_P01;GRMZM5G815453_P01	GGLDFTKDDENVNSQPFMR	7,Acetyl[K];18,Oxidation[M];	202	208	CML496_72h_1.15729.15729.3.0.dta	3	0.00846	2227.99	0	2227.99	-0.0009	-0.4	S	1	TRUE	A0A096TUU6/P00874/A0A3L6D6B8/A0A3L6D5L5/A0A3L6D5S1/GRMZM2G385635_P01/GRMZM2G448344_P01/GRMZM2G360821_P01/GRMZM5G815453_P01/
A0A096TUU6	Ribulose bisphosphate carboxylase large chain	A0A096TUU6;GRMZM2G385635_P01;GRMZM2G448344_P01;GRMZM2G360821_P01;GRMZM5G815453_P01	IPPAYSKTFQGPPHGIQVER	7,Acetyl[K];	147	153	CML496_48h_3.13877.13877.4.0.dta	4	0.00857	2264.18	0	2264.18	0.00108	0.48	S	1	TRUE	A0A096TUU6/A0A1D6EVW0/P00874/A0A3L6D6B8/A0A3L6D5L5/A0A3L6D5S1/GRMZM2G385635_P01/GRMZM2G448344_P01/GRMZM2G083364_P01/GRMZM2G450762_P01/GRMZM2G360821_P01/GRMZM5G815453_P01/
A0A096TUU6	Ribulose bisphosphate carboxylase large chain	A0A096TUU6;GRMZM2G385635_P01;GRMZM2G448344_P01;GRMZM2G360821_P01;GRMZM5G815453_P01	LGLSAKNYGR	6,Acetyl[K];	185	190	Lx9801_12h_1.12753.12753.2.1.dta	2	0.00857	1120.61	0	1120.61	-0.00215	-1.92	S	1	TRUE	A0A096TUU6/P00874/A0A3L6D6B8/A0A3L6D5L5/A0A3L6D5S1/GRMZM2G385635_P01/GRMZM2G448344_P01/GRMZM2G360821_P01/GRMZM5G815453_P01/
A0A096TUU6	Ribulose bisphosphate carboxylase large chain	A0A096TUU6;GRMZM2G385635_P01;GRMZM2G448344_P01;GRMZM2G360821_P01;GRMZM5G815453_P01	PQTETKASVGFK	0,Acetyl[ProteinN-term];6,Acetyl[K];	10	15	Lx9801_48h_2.13061.13061.2.0.dta	2	0.00863	1376.71	0	1376.71	-9e-05	-0.07	C	1	TRUE	A0A096TUU6/A0A1D6EVW0/A0A1D6Q759/A0A1D6EVW3/P00874/A0A3L6D6B8/A0A3L6D5R3/A0A3L6D5L5/A0A3L6D5S1/GRMZM2G057171_P01/GRMZM2G385635_P01/GRMZM2G448344_P01/GRMZM2G450762_P01/GRMZM2G360821_P01/GRMZM5G815453_P01/
A0A096TUU6	Ribulose bisphosphate carboxylase large chain	A0A096TUU6;GRMZM2G385635_P01;GRMZM2G448344_P01;GRMZM2G360821_P01;GRMZM5G815453_P01	GGLDFTKDDENVNSQPFMR	7,Acetyl[K];	202	208	CML496_0h_2.18059.18059.3.0.dta	3	0.00885	2212	0	2212	0.0004	0.18	S	1	TRUE	A0A096TUU6/P00874/A0A3L6D6B8/A0A3L6D5L5/A0A3L6D5S1/GRMZM2G385635_P01/GRMZM2G448344_P01/GRMZM2G360821_P01/GRMZM5G815453_P01/
A0A096TUU6	Ribulose bisphosphate carboxylase large chain	A0A096TUU6;GRMZM2G385635_P01;GRMZM2G448344_P01;GRMZM2G360821_P01;GRMZM5G815453_P01	AQAETGEIKGHYLNATAGTCEEMIKR	2,Deamidated[Q];9,Acetyl[K];20,Carbamidomethyl[C];	235	243	Lx9801_12h_3.13667.13667.4.2.dta	4	0.009	2921.39	0	2921.38	0.00867	2.97	S	1	TRUE	A0A096TUU6/P00874/A0A3L6D6B8/A0A3L6D5L5/A0A3L6D5S1/GRMZM2G385635_P01/GRMZM2G308907_P01/GRMZM2G448344_P01/GRMZM2G360821_P01/GRMZM5G815453_P01/
A0A096TUU6	Ribulose bisphosphate carboxylase large chain	A0A096TUU6;GRMZM2G385635_P01;GRMZM2G448344_P01;GRMZM2G360821_P01;GRMZM5G815453_P01	AGVKDYKLTYYTPEYETK	7,Acetyl[K];	22	28	CML496_48h_3.14575.14575.3.0.dta	3	0.00911	2211.09	0	2211.09	0.00062	0.28	S	1	TRUE	A0A096TUU6/A0A1D6LYF6/A0A1D6EVW0/A0A1D6Q759/A0A1D6EVW3/P00874/A0A3L6D6B8/A0A3L6D5R3/A0A3L6E8S7/A0A3L6D5L5/A0A3L6D5S1/GRMZM2G057171_P01/GRMZM2G385635_P01/GRMZM2G448344_P01/GRMZM2G450762_P01/GRMZM2G122563_P01/GRMZM2G360821_P01/GRMZM5G815453_P01/
A0A096TUU6	Ribulose bisphosphate carboxylase large chain	A0A096TUU6;GRMZM2G385635_P01;GRMZM2G448344_P01;GRMZM2G360821_P01;GRMZM5G815453_P01	LGLSAKNYGR	6,Acetyl[K];	185	190	CML496_12h_1.10211.10211.2.0.dta	2	0.00931	1120.61	0	1120.61	-0.0018	-1.61	S	1	TRUE	A0A096TUU6/P00874/A0A3L6D6B8/A0A3L6D5L5/A0A3L6D5S1/GRMZM2G385635_P01/GRMZM2G448344_P01/GRMZM2G360821_P01/GRMZM5G815453_P01/
A0A096TUU6	Ribulose bisphosphate carboxylase large chain	A0A096TUU6;GRMZM2G385635_P01;GRMZM2G448344_P01;GRMZM2G360821_P01;GRMZM5G815453_P01	GGLDFTKDDENVNSQPFMR	7,Acetyl[K];	202	208	CML496_72h_2.17646.17646.3.0.dta	3	0.00937	2211.99	0	2212	-0.00257	-1.16	S	1	TRUE	A0A096TUU6/P00874/A0A3L6D6B8/A0A3L6D5L5/A0A3L6D5S1/GRMZM2G385635_P01/GRMZM2G448344_P01/GRMZM2G360821_P01/GRMZM5G815453_P01/
A0A096TUU6	Ribulose bisphosphate carboxylase large chain	A0A096TUU6;GRMZM2G385635_P01;GRMZM2G448344_P01;GRMZM2G360821_P01;GRMZM5G815453_P01	YGRPLLGCTIKPK	8,Carbamidomethyl[C];11,Acetyl[K];	172	182	Lx9801_24h_1.11203.11203.3.0.dta	3	0.00942	1544.86	0	1544.86	-0.00117	-0.75	S	1	TRUE	A0A096TUU6/P00874/A0A3L6D6B8/A0A3L6D5L5/A0A3L6D5S1/GRMZM2G385635_P01/GRMZM2G448344_P01/GRMZM2G360821_P01/GRMZM5G815453_P01/
A0A096TUU6	Ribulose bisphosphate carboxylase large chain	A0A096TUU6;GRMZM2G385635_P01;GRMZM2G448344_P01;GRMZM2G360821_P01;GRMZM5G815453_P01	LGLSAKNYGR	6,Acetyl[K];	185	190	Lx9801_0h_3.12732.12732.2.0.dta	2	0.00942	1120.61	0	1120.61	-0.00051	-0.46	S	1	TRUE	A0A096TUU6/P00874/A0A3L6D6B8/A0A3L6D5L5/A0A3L6D5S1/GRMZM2G385635_P01/GRMZM2G448344_P01/GRMZM2G360821_P01/GRMZM5G815453_P01/
A0A096TUU6	Ribulose bisphosphate carboxylase large chain	A0A096TUU6;GRMZM2G385635_P01;GRMZM2G448344_P01;GRMZM2G360821_P01;GRMZM5G815453_P01	LGLSAKNYGR	6,Acetyl[K];	185	190	CML496_0h_1.9965.9965.2.0.dta	2	0.0096	1120.61	0	1120.61	-0.00224	-2	S	1	TRUE	A0A096TUU6/P00874/A0A3L6D6B8/A0A3L6D5L5/A0A3L6D5S1/GRMZM2G385635_P01/GRMZM2G448344_P01/GRMZM2G360821_P01/GRMZM5G815453_P01/
A0A096TUU6	Ribulose bisphosphate carboxylase large chain	A0A096TUU6;GRMZM2G385635_P01;GRMZM2G448344_P01;GRMZM2G360821_P01;GRMZM5G815453_P01	LGLSAKNYGR	6,Acetyl[K];	185	190	Lx9801_12h_1.12815.12815.2.0.dta	2	0.0101	1120.61	0	1120.61	-0.00108	-0.96	S	1	TRUE	A0A096TUU6/P00874/A0A3L6D6B8/A0A3L6D5L5/A0A3L6D5S1/GRMZM2G385635_P01/GRMZM2G448344_P01/GRMZM2G360821_P01/GRMZM5G815453_P01/
A0A096TUU6	Ribulose bisphosphate carboxylase large chain	A0A096TUU6;GRMZM2G385635_P01;GRMZM2G448344_P01;GRMZM2G360821_P01;GRMZM5G815453_P01	PQTETKASVGFK	0,Acetyl[ProteinN-term];6,Acetyl[K];	10	15	Lx9801_0h_2.13422.13422.2.0.dta	2	0.0102	1376.71	0	1376.71	-0.00011	-0.08	C	1	TRUE	A0A096TUU6/A0A1D6EVW0/A0A1D6Q759/A0A1D6EVW3/P00874/A0A3L6D6B8/A0A3L6D5R3/A0A3L6D5L5/A0A3L6D5S1/GRMZM2G057171_P01/GRMZM2G385635_P01/GRMZM2G448344_P01/GRMZM2G450762_P01/GRMZM2G360821_P01/GRMZM5G815453_P01/
A0A096TUU6	Ribulose bisphosphate carboxylase large chain	A0A096TUU6;GRMZM2G385635_P01;GRMZM2G448344_P01;GRMZM2G360821_P01;GRMZM5G815453_P01	AGVKDYKLTYYTPEYETK	7,Acetyl[K];	22	28	Lx9801_12h_3.15050.15050.3.0.dta	3	0.0102	2211.09	0	2211.09	-0.00022	-0.1	S	1	TRUE	A0A096TUU6/A0A1D6LYF6/A0A1D6EVW0/A0A1D6Q759/A0A1D6EVW3/P00874/A0A3L6D6B8/A0A3L6D5R3/A0A3L6E8S7/A0A3L6D5L5/A0A3L6D5S1/GRMZM2G057171_P01/GRMZM2G385635_P01/GRMZM2G448344_P01/GRMZM2G450762_P01/GRMZM2G122563_P01/GRMZM2G360821_P01/GRMZM5G815453_P01/
A0A096TUU6	Ribulose bisphosphate carboxylase large chain	A0A096TUU6;GRMZM2G385635_P01;GRMZM2G448344_P01;GRMZM2G360821_P01;GRMZM5G815453_P01	GHYLNATAGTCEEMIKR	11,Carbamidomethyl[C];16,Acetyl[K];	244	259	CML496_48h_2.11328.11328.3.0.dta	3	0.0103	1992.93	0	1992.93	-0.00058	-0.29	S	1	TRUE	A0A096TUU6/P00874/A0A3L6D6B8/A0A3L6D5L5/A0A3L6D5S1/GRMZM2G385635_P01/GRMZM2G308907_P01/GRMZM2G448344_P01/GRMZM2G360821_P01/GRMZM5G815453_P01/
A0A096TUU6	Ribulose bisphosphate carboxylase large chain	A0A096TUU6;GRMZM2G385635_P01;GRMZM2G448344_P01;GRMZM2G360821_P01;GRMZM5G815453_P01	LGLSAKNYGR	6,Acetyl[K];	185	190	CML496_48h_1.9947.9947.2.0.dta	2	0.0105	1120.61	0	1120.61	-0.00263	-2.34	S	1	TRUE	A0A096TUU6/P00874/A0A3L6D6B8/A0A3L6D5L5/A0A3L6D5S1/GRMZM2G385635_P01/GRMZM2G448344_P01/GRMZM2G360821_P01/GRMZM5G815453_P01/
A0A096TUU6	Ribulose bisphosphate carboxylase large chain	A0A096TUU6;GRMZM2G385635_P01;GRMZM2G448344_P01;GRMZM2G360821_P01;GRMZM5G815453_P01	LTYYTPEYETKDTDILAAFR	11,Acetyl[K];	29	39	Lx9801_72h_1.25038.25038.3.0.dta	3	0.0106	2452.19	0	2452.19	-0.00081	-0.33	S	1	TRUE	A0A096TUU6/A0A1D6EVW0/A0A1D6EVW3/P00874/A0A3L6D6B8/A0A3L6D5L5/A0A3L6D5S1/GRMZM2G385635_P01/GRMZM2G448344_P01/GRMZM2G360821_P01/GRMZM5G815453_P01/
A0A096TUU6	Ribulose bisphosphate carboxylase large chain	A0A096TUU6;GRMZM2G385635_P01;GRMZM2G448344_P01;GRMZM2G360821_P01;GRMZM5G815453_P01	IPPAYSKTFQGPPHGIQVER	7,Acetyl[K];	147	153	Lx9801_48h_2.14331.14331.3.0.dta	3	0.0107	2264.19	0	2264.18	0.00327	1.45	S	1	TRUE	A0A096TUU6/A0A1D6EVW0/P00874/A0A3L6D6B8/A0A3L6D5L5/A0A3L6D5S1/GRMZM2G385635_P01/GRMZM2G448344_P01/GRMZM2G083364_P01/GRMZM2G450762_P01/GRMZM2G360821_P01/GRMZM5G815453_P01/
A0A096TUU6	Ribulose bisphosphate carboxylase large chain	A0A096TUU6;GRMZM2G385635_P01;GRMZM2G448344_P01;GRMZM2G360821_P01;GRMZM5G815453_P01	GGLDFTKDDENVNSQPFMR	7,Acetyl[K];11,Deamidated[N];	202	208	CML496_48h_3.17257.17257.3.0.dta	3	0.0108	2212.99	0	2212.98	0.01173	5.3	S	1	TRUE	A0A096TUU6/P00874/A0A3L6D6B8/A0A3L6D5L5/A0A3L6D5S1/GRMZM2G385635_P01/GRMZM2G448344_P01/GRMZM2G360821_P01/GRMZM5G815453_P01/
A0A096TUU6	Ribulose bisphosphate carboxylase large chain	A0A096TUU6;GRMZM2G385635_P01;GRMZM2G448344_P01;GRMZM2G360821_P01;GRMZM5G815453_P01	YGRPLLGCTIKPK	8,Carbamidomethyl[C];11,Acetyl[K];	172	182	Lx9801_12h_3.11223.11223.3.0.dta	3	0.0109	1544.86	0	1544.86	-0.00114	-0.74	S	1	TRUE	A0A096TUU6/P00874/A0A3L6D6B8/A0A3L6D5L5/A0A3L6D5S1/GRMZM2G385635_P01/GRMZM2G448344_P01/GRMZM2G360821_P01/GRMZM5G815453_P01/
A0A096TUU6	Ribulose bisphosphate carboxylase large chain	A0A096TUU6;GRMZM2G385635_P01;GRMZM2G448344_P01;GRMZM2G360821_P01;GRMZM5G815453_P01	LGLSAKNYGR	6,Acetyl[K];	185	190	CML496_72h_2.9899.9899.2.1.dta	2	0.0113	1120.61	0	1120.61	-0.00331	-2.96	S	1	TRUE	A0A096TUU6/P00874/A0A3L6D6B8/A0A3L6D5L5/A0A3L6D5S1/GRMZM2G385635_P01/GRMZM2G448344_P01/GRMZM2G360821_P01/GRMZM5G815453_P01/
A0A096TUU6	Ribulose bisphosphate carboxylase large chain	A0A096TUU6;GRMZM2G385635_P01;GRMZM2G448344_P01;GRMZM2G360821_P01;GRMZM5G815453_P01	LGLSAKNYGR	6,Acetyl[K];	185	190	CML496_24h_2.9824.9824.2.1.dta	2	0.0117	1120.61	0	1120.61	-0.00244	-2.17	S	1	TRUE	A0A096TUU6/P00874/A0A3L6D6B8/A0A3L6D5L5/A0A3L6D5S1/GRMZM2G385635_P01/GRMZM2G448344_P01/GRMZM2G360821_P01/GRMZM5G815453_P01/
A0A096TUU6	Ribulose bisphosphate carboxylase large chain	A0A096TUU6;GRMZM2G385635_P01;GRMZM2G448344_P01;GRMZM2G360821_P01;GRMZM5G815453_P01	IPPAYSKTFQGPPHGIQVER	7,Acetyl[K];	147	153	Lx9801_72h_3.13968.13968.3.0.dta	3	0.0119	2264.18	0	2264.18	0.00074	0.33	S	1	TRUE	A0A096TUU6/A0A1D6EVW0/P00874/A0A3L6D6B8/A0A3L6D5L5/A0A3L6D5S1/GRMZM2G385635_P01/GRMZM2G448344_P01/GRMZM2G083364_P01/GRMZM2G450762_P01/GRMZM2G360821_P01/GRMZM5G815453_P01/
A0A096TUU6	Ribulose bisphosphate carboxylase large chain	A0A096TUU6;GRMZM2G385635_P01;GRMZM2G448344_P01;GRMZM2G360821_P01;GRMZM5G815453_P01	PQTETKASVGFK	0,Acetyl[ProteinN-term];6,Acetyl[K];	10	15	Lx9801_48h_3.13162.13162.2.0.dta	2	0.0119	1376.71	0	1376.71	7e-05	0.05	C	1	TRUE	A0A096TUU6/A0A1D6EVW0/A0A1D6Q759/A0A1D6EVW3/P00874/A0A3L6D6B8/A0A3L6D5R3/A0A3L6D5L5/A0A3L6D5S1/GRMZM2G057171_P01/GRMZM2G385635_P01/GRMZM2G448344_P01/GRMZM2G450762_P01/GRMZM2G360821_P01/GRMZM5G815453_P01/
A0A096TUU6	Ribulose bisphosphate carboxylase large chain	A0A096TUU6;GRMZM2G385635_P01;GRMZM2G448344_P01;GRMZM2G360821_P01;GRMZM5G815453_P01	PQTETKASVGFK	0,Acetyl[ProteinN-term];6,Acetyl[K];	10	15	Lx9801_24h_1.13427.13427.2.1.dta	2	0.0121	1376.71	0	1376.71	0.00128	0.93	C	1	TRUE	A0A096TUU6/A0A1D6EVW0/A0A1D6Q759/A0A1D6EVW3/P00874/A0A3L6D6B8/A0A3L6D5R3/A0A3L6D5L5/A0A3L6D5S1/GRMZM2G057171_P01/GRMZM2G385635_P01/GRMZM2G448344_P01/GRMZM2G450762_P01/GRMZM2G360821_P01/GRMZM5G815453_P01/
A0A096TUU6	Ribulose bisphosphate carboxylase large chain	A0A096TUU6;GRMZM2G385635_P01;GRMZM2G448344_P01;GRMZM2G360821_P01;GRMZM5G815453_P01	GGLDFTKDDENVNSQPFMR	7,Acetyl[K];11,Deamidated[N];18,Oxidation[M];	202	208	CML496_12h_1.15479.15479.3.0.dta	3	0.0122	2228.99	0	2228.98	0.01152	5.17	S	1	TRUE	A0A096TUU6/P00874/A0A3L6D6B8/A0A3L6D5L5/A0A3L6D5S1/GRMZM2G385635_P01/GRMZM2G448344_P01/GRMZM2G360821_P01/GRMZM5G815453_P01/
A0A096TUU6	Ribulose bisphosphate carboxylase large chain	A0A096TUU6;GRMZM2G385635_P01;GRMZM2G448344_P01;GRMZM2G360821_P01;GRMZM5G815453_P01	LGLSAKNYGR	6,Acetyl[K];	185	190	Lx9801_48h_1.10178.10178.2.0.dta	2	0.0123	1120.61	0	1120.61	-0.00179	-1.6	S	1	TRUE	A0A096TUU6/P00874/A0A3L6D6B8/A0A3L6D5L5/A0A3L6D5S1/GRMZM2G385635_P01/GRMZM2G448344_P01/GRMZM2G360821_P01/GRMZM5G815453_P01/
A0A096TUU6	Ribulose bisphosphate carboxylase large chain	A0A096TUU6;GRMZM2G385635_P01;GRMZM2G448344_P01;GRMZM2G360821_P01;GRMZM5G815453_P01	GGLDFTKDDENVNSQPFMR	7,Acetyl[K];	202	208	CML496_12h_1.18087.18087.3.0.dta	3	0.0124	2212	0	2212	-6e-05	-0.03	S	1	TRUE	A0A096TUU6/P00874/A0A3L6D6B8/A0A3L6D5L5/A0A3L6D5S1/GRMZM2G385635_P01/GRMZM2G448344_P01/GRMZM2G360821_P01/GRMZM5G815453_P01/
A0A096TUU6	Ribulose bisphosphate carboxylase large chain	A0A096TUU6;GRMZM2G385635_P01;GRMZM2G448344_P01;GRMZM2G360821_P01;GRMZM5G815453_P01	GGLDFTKDDENVNSQPFMR	7,Acetyl[K];11,Deamidated[N];18,Oxidation[M];	202	208	Lx9801_72h_3.15297.15297.3.0.dta	3	0.0124	2228.99	0	2228.98	0.01065	4.78	S	1	TRUE	A0A096TUU6/P00874/A0A3L6D6B8/A0A3L6D5L5/A0A3L6D5S1/GRMZM2G385635_P01/GRMZM2G448344_P01/GRMZM2G360821_P01/GRMZM5G815453_P01/
A0A096TUU6	Ribulose bisphosphate carboxylase large chain	A0A096TUU6;GRMZM2G385635_P01;GRMZM2G448344_P01;GRMZM2G360821_P01;GRMZM5G815453_P01	GGLDFTKDDENVNSQPFMR	7,Acetyl[K];	202	208	Lx9801_0h_3.21459.21459.3.0.dta	3	0.0127	2212	0	2212	0.00055	0.25	S	1	TRUE	A0A096TUU6/P00874/A0A3L6D6B8/A0A3L6D5L5/A0A3L6D5S1/GRMZM2G385635_P01/GRMZM2G448344_P01/GRMZM2G360821_P01/GRMZM5G815453_P01/
A0A096TUU6	Ribulose bisphosphate carboxylase large chain	A0A096TUU6;GRMZM2G385635_P01;GRMZM2G448344_P01;GRMZM2G360821_P01;GRMZM5G815453_P01	GGLDFTKDDENVNSQPFMR	7,Acetyl[K];	202	208	Lx9801_0h_1.18204.18204.3.0.dta	3	0.013	2212	0	2212	0.00127	0.57	S	1	TRUE	A0A096TUU6/P00874/A0A3L6D6B8/A0A3L6D5L5/A0A3L6D5S1/GRMZM2G385635_P01/GRMZM2G448344_P01/GRMZM2G360821_P01/GRMZM5G815453_P01/
A0A096TUU6	Ribulose bisphosphate carboxylase large chain	A0A096TUU6;GRMZM2G385635_P01;GRMZM2G448344_P01;GRMZM2G360821_P01;GRMZM5G815453_P01	IPPAYSKTFQGPPHGIQVER	7,Acetyl[K];	147	153	CML496_12h_1.14186.14186.3.0.dta	3	0.0133	2264.19	0	2264.18	0.00327	1.44	S	1	TRUE	A0A096TUU6/A0A1D6EVW0/P00874/A0A3L6D6B8/A0A3L6D5L5/A0A3L6D5S1/GRMZM2G385635_P01/GRMZM2G448344_P01/GRMZM2G083364_P01/GRMZM2G450762_P01/GRMZM2G360821_P01/GRMZM5G815453_P01/
A0A096TUU6	Ribulose bisphosphate carboxylase large chain	A0A096TUU6;GRMZM2G385635_P01;GRMZM2G448344_P01;GRMZM2G360821_P01;GRMZM5G815453_P01	GHYLNATAGTCEEMIKR	11,Carbamidomethyl[C];16,Acetyl[K];	244	259	CML496_12h_1.11447.11447.3.0.dta	3	0.0136	1992.93	0	1992.93	-0.00056	-0.28	S	1	TRUE	A0A096TUU6/P00874/A0A3L6D6B8/A0A3L6D5L5/A0A3L6D5S1/GRMZM2G385635_P01/GRMZM2G308907_P01/GRMZM2G448344_P01/GRMZM2G360821_P01/GRMZM5G815453_P01/
A0A096TUU6	Ribulose bisphosphate carboxylase large chain	A0A096TUU6;GRMZM2G385635_P01;GRMZM2G448344_P01;GRMZM2G360821_P01;GRMZM5G815453_P01	GGLDFTKDDENVNSQPFMR	7,Acetyl[K];	202	208	CML496_48h_3.17711.17711.3.0.dta	3	0.0137	2212	0	2212	4e-05	0.02	S	1	TRUE	A0A096TUU6/P00874/A0A3L6D6B8/A0A3L6D5L5/A0A3L6D5S1/GRMZM2G385635_P01/GRMZM2G448344_P01/GRMZM2G360821_P01/GRMZM5G815453_P01/
A0A096TUU6	Ribulose bisphosphate carboxylase large chain	A0A096TUU6;GRMZM2G385635_P01;GRMZM2G448344_P01;GRMZM2G360821_P01;GRMZM5G815453_P01	AGVKDYKLTYYTPEYETK	7,Acetyl[K];	22	28	Lx9801_72h_2.15115.15115.3.0.dta	3	0.0138	2211.08	0	2211.09	-0.0056	-2.53	S	1	TRUE	A0A096TUU6/A0A1D6LYF6/A0A1D6EVW0/A0A1D6Q759/A0A1D6EVW3/P00874/A0A3L6D6B8/A0A3L6D5R3/A0A3L6E8S7/A0A3L6D5L5/A0A3L6D5S1/GRMZM2G057171_P01/GRMZM2G385635_P01/GRMZM2G448344_P01/GRMZM2G450762_P01/GRMZM2G122563_P01/GRMZM2G360821_P01/GRMZM5G815453_P01/
A0A096TUU6	Ribulose bisphosphate carboxylase large chain	A0A096TUU6;GRMZM2G385635_P01;GRMZM2G448344_P01;GRMZM2G360821_P01;GRMZM5G815453_P01	PQTETKASVGFK	0,Acetyl[ProteinN-term];6,Acetyl[K];	10	15	Lx9801_24h_2.13148.13148.2.0.dta	2	0.0141	1376.71	0	1376.71	0.00019	0.14	C	1	TRUE	A0A096TUU6/A0A1D6EVW0/A0A1D6Q759/A0A1D6EVW3/P00874/A0A3L6D6B8/A0A3L6D5R3/A0A3L6D5L5/A0A3L6D5S1/GRMZM2G057171_P01/GRMZM2G385635_P01/GRMZM2G448344_P01/GRMZM2G450762_P01/GRMZM2G360821_P01/GRMZM5G815453_P01/
A0A096TUU6	Ribulose bisphosphate carboxylase large chain	A0A096TUU6;GRMZM2G385635_P01;GRMZM2G448344_P01;GRMZM2G360821_P01;GRMZM5G815453_P01	LGLSAKNYGR	6,Acetyl[K];	185	190	Lx9801_72h_1.10261.10261.2.0.dta	2	0.0142	1120.61	0	1120.61	-0.00275	-2.45	S	1	TRUE	A0A096TUU6/P00874/A0A3L6D6B8/A0A3L6D5L5/A0A3L6D5S1/GRMZM2G385635_P01/GRMZM2G448344_P01/GRMZM2G360821_P01/GRMZM5G815453_P01/
A0A096TUU6	Ribulose bisphosphate carboxylase large chain	A0A096TUU6;GRMZM2G385635_P01;GRMZM2G448344_P01;GRMZM2G360821_P01;GRMZM5G815453_P01	GGLDFTKDDENVNSQPFMR	7,Acetyl[K];	202	208	Lx9801_72h_3.17933.17933.3.0.dta	3	0.0143	2212	0	2212	-0.00019	-0.09	S	1	TRUE	A0A096TUU6/P00874/A0A3L6D6B8/A0A3L6D5L5/A0A3L6D5S1/GRMZM2G385635_P01/GRMZM2G448344_P01/GRMZM2G360821_P01/GRMZM5G815453_P01/
A0A096TUU6	Ribulose bisphosphate carboxylase large chain	A0A096TUU6;GRMZM2G385635_P01;GRMZM2G448344_P01;GRMZM2G360821_P01;GRMZM5G815453_P01	IPPAYSKTFQGPPHGIQVER	7,Acetyl[K];	147	153	CML496_0h_1.14041.14041.3.0.dta	3	0.0146	2264.18	0	2264.18	0.00057	0.25	S	1	TRUE	A0A096TUU6/A0A1D6EVW0/P00874/A0A3L6D6B8/A0A3L6D5L5/A0A3L6D5S1/GRMZM2G385635_P01/GRMZM2G448344_P01/GRMZM2G083364_P01/GRMZM2G450762_P01/GRMZM2G360821_P01/GRMZM5G815453_P01/
A0A096TUU6	Ribulose bisphosphate carboxylase large chain	A0A096TUU6;GRMZM2G385635_P01;GRMZM2G448344_P01;GRMZM2G360821_P01;GRMZM5G815453_P01	PQTETKASVGFK	0,Acetyl[ProteinN-term];6,Acetyl[K];	10	15	Lx9801_24h_3.13819.13819.2.0.dta	2	0.0146	1376.71	0	1376.71	-0.00013	-0.1	C	1	TRUE	A0A096TUU6/A0A1D6EVW0/A0A1D6Q759/A0A1D6EVW3/P00874/A0A3L6D6B8/A0A3L6D5R3/A0A3L6D5L5/A0A3L6D5S1/GRMZM2G057171_P01/GRMZM2G385635_P01/GRMZM2G448344_P01/GRMZM2G450762_P01/GRMZM2G360821_P01/GRMZM5G815453_P01/
A0A096TUU6	Ribulose bisphosphate carboxylase large chain	A0A096TUU6;GRMZM2G385635_P01;GRMZM2G448344_P01;GRMZM2G360821_P01;GRMZM5G815453_P01	LTYYTPEYETKDTDILAAFR	11,Acetyl[K];	29	39	CML496_48h_1.24666.24666.3.0.dta	3	0.0147	2452.19	0	2452.19	0.00034	0.14	S	1	TRUE	A0A096TUU6/A0A1D6EVW0/A0A1D6EVW3/P00874/A0A3L6D6B8/A0A3L6D5L5/A0A3L6D5S1/GRMZM2G385635_P01/GRMZM2G448344_P01/GRMZM2G360821_P01/GRMZM5G815453_P01/
A0A096TUU6	Ribulose bisphosphate carboxylase large chain	A0A096TUU6;GRMZM2G385635_P01;GRMZM2G448344_P01;GRMZM2G360821_P01;GRMZM5G815453_P01	LTYYTPEYETKDTDILAAFR	11,Acetyl[K];	29	39	CML496_72h_2.24020.24020.3.2.dta	3	0.0147	2452.22	0	2452.19	0.0324	13.21	S	1	TRUE	A0A096TUU6/A0A1D6EVW0/A0A1D6EVW3/P00874/A0A3L6D6B8/A0A3L6D5L5/A0A3L6D5S1/GRMZM2G385635_P01/GRMZM2G448344_P01/GRMZM2G360821_P01/GRMZM5G815453_P01/
A0A096TUU6	Ribulose bisphosphate carboxylase large chain	A0A096TUU6;GRMZM2G385635_P01;GRMZM2G448344_P01;GRMZM2G360821_P01;GRMZM5G815453_P01	LTYYTPEYETKDTDILAAFR	11,Acetyl[K];	29	39	Lx9801_24h_1.24830.24830.3.0.dta	3	0.0149	2452.19	0	2452.19	0.00121	0.49	S	1	TRUE	A0A096TUU6/A0A1D6EVW0/A0A1D6EVW3/P00874/A0A3L6D6B8/A0A3L6D5L5/A0A3L6D5S1/GRMZM2G385635_P01/GRMZM2G448344_P01/GRMZM2G360821_P01/GRMZM5G815453_P01/
A0A096TUU6	Ribulose bisphosphate carboxylase large chain	A0A096TUU6;GRMZM2G385635_P01;GRMZM2G448344_P01;GRMZM2G360821_P01;GRMZM5G815453_P01	GGLDFTKDDENVNSQPFMR	7,Acetyl[K];	202	208	Lx9801_72h_3.17935.17935.2.0.dta	2	0.0151	2212	0	2212	-0.00157	-0.71	S	1	TRUE	A0A096TUU6/P00874/A0A3L6D6B8/A0A3L6D5L5/A0A3L6D5S1/GRMZM2G385635_P01/GRMZM2G448344_P01/GRMZM2G360821_P01/GRMZM5G815453_P01/
A0A096TUU6	Ribulose bisphosphate carboxylase large chain	A0A096TUU6;GRMZM2G385635_P01;GRMZM2G448344_P01;GRMZM2G360821_P01;GRMZM5G815453_P01	LGLSAKNYGR	6,Acetyl[K];	185	190	CML496_48h_2.9997.9997.2.0.dta	2	0.0153	1120.61	0	1120.61	-0.00175	-1.56	S	1	TRUE	A0A096TUU6/P00874/A0A3L6D6B8/A0A3L6D5L5/A0A3L6D5S1/GRMZM2G385635_P01/GRMZM2G448344_P01/GRMZM2G360821_P01/GRMZM5G815453_P01/
A0A096TUU6	Ribulose bisphosphate carboxylase large chain	A0A096TUU6;GRMZM2G385635_P01;GRMZM2G448344_P01;GRMZM2G360821_P01;GRMZM5G815453_P01	GHYLNATAGTCEEMIKR	11,Carbamidomethyl[C];14,Oxidation[M];16,Acetyl[K];	244	259	CML496_48h_1.9491.9491.3.0.dta	3	0.0153	2008.92	0	2008.92	0.00075	0.37	S	1	TRUE	A0A096TUU6/P00874/A0A3L6D6B8/A0A3L6D5L5/A0A3L6D5S1/GRMZM2G385635_P01/GRMZM2G308907_P01/GRMZM2G448344_P01/GRMZM2G360821_P01/GRMZM5G815453_P01/
A0A096TUU6	Ribulose bisphosphate carboxylase large chain	A0A096TUU6;GRMZM2G385635_P01;GRMZM2G448344_P01;GRMZM2G360821_P01;GRMZM5G815453_P01	IPPAYSKTFQGPPHGIQVER	7,Acetyl[K];	147	153	Lx9801_12h_3.14192.14192.3.0.dta	3	0.0155	2264.15	0	2264.18	-0.03433	-15.16	S	1	TRUE	A0A096TUU6/A0A1D6EVW0/P00874/A0A3L6D6B8/A0A3L6D5L5/A0A3L6D5S1/GRMZM2G385635_P01/GRMZM2G448344_P01/GRMZM2G083364_P01/GRMZM2G450762_P01/GRMZM2G360821_P01/GRMZM5G815453_P01/
A0A096TUU6	Ribulose bisphosphate carboxylase large chain	A0A096TUU6;GRMZM2G385635_P01;GRMZM2G448344_P01;GRMZM2G360821_P01;GRMZM5G815453_P01	LGLSAKNYGR	6,Acetyl[K];	185	190	Lx9801_48h_3.10167.10167.2.0.dta	2	0.0158	1120.61	0	1120.61	-0.00233	-2.08	S	1	TRUE	A0A096TUU6/P00874/A0A3L6D6B8/A0A3L6D5L5/A0A3L6D5S1/GRMZM2G385635_P01/GRMZM2G448344_P01/GRMZM2G360821_P01/GRMZM5G815453_P01/
A0A096TUU6	Ribulose bisphosphate carboxylase large chain	A0A096TUU6;GRMZM2G385635_P01;GRMZM2G448344_P01;GRMZM2G360821_P01;GRMZM5G815453_P01	PQTETKASVGFK	0,Acetyl[ProteinN-term];6,Acetyl[K];	10	15	Lx9801_0h_3.15808.15808.2.0.dta	2	0.016	1376.7	0	1376.71	-0.0025	-1.81	C	1	TRUE	A0A096TUU6/A0A1D6EVW0/A0A1D6Q759/A0A1D6EVW3/P00874/A0A3L6D6B8/A0A3L6D5R3/A0A3L6D5L5/A0A3L6D5S1/GRMZM2G057171_P01/GRMZM2G385635_P01/GRMZM2G448344_P01/GRMZM2G450762_P01/GRMZM2G360821_P01/GRMZM5G815453_P01/
A0A096TUU6	Ribulose bisphosphate carboxylase large chain	A0A096TUU6;GRMZM2G385635_P01;GRMZM2G448344_P01;GRMZM2G360821_P01;GRMZM5G815453_P01	AGVKDYKLTYYTPEYETKDTDILAAFR	0,Acetyl[ProteinN-term];4,Acetyl[K];7,Acetyl[K];	22	25	Lx9801_48h_1.24940.24940.3.0.dta	3	0.0161	3297.63	0	3297.62	0.00867	2.63	S	1	TRUE	A0A096TUU6/A0A1D6EVW0/A0A1D6EVW3/P00874/A0A3L6D6B8/A0A3L6D5L5/A0A3L6D5S1/GRMZM2G385635_P01/GRMZM2G448344_P01/GRMZM2G360821_P01/GRMZM5G815453_P01/
A0A096TUU6	Ribulose bisphosphate carboxylase large chain	A0A096TUU6;GRMZM2G385635_P01;GRMZM2G448344_P01;GRMZM2G360821_P01;GRMZM5G815453_P01	AGVKDYKLTYYTPEYETKDTDILAAFR	0,Acetyl[ProteinN-term];4,Acetyl[K];7,Acetyl[K];	22	28	Lx9801_48h_1.24940.24940.3.0.dta	3	0.0161	3297.63	0	3297.62	0.00867	2.63	S	1	TRUE	A0A096TUU6/A0A1D6EVW0/A0A1D6EVW3/P00874/A0A3L6D6B8/A0A3L6D5L5/A0A3L6D5S1/GRMZM2G385635_P01/GRMZM2G448344_P01/GRMZM2G360821_P01/GRMZM5G815453_P01/
A0A096TUU6	Ribulose bisphosphate carboxylase large chain	A0A096TUU6;GRMZM2G385635_P01;GRMZM2G448344_P01;GRMZM2G360821_P01;GRMZM5G815453_P01	YGRPLLGCTIKPK	8,Carbamidomethyl[C];11,Acetyl[K];	172	182	CML496_48h_3.10922.10922.3.0.dta	3	0.0162	1544.86	0	1544.86	-0.00011	-0.07	S	1	TRUE	A0A096TUU6/P00874/A0A3L6D6B8/A0A3L6D5L5/A0A3L6D5S1/GRMZM2G385635_P01/GRMZM2G448344_P01/GRMZM2G360821_P01/GRMZM5G815453_P01/
A0A096TUU6	Ribulose bisphosphate carboxylase large chain	A0A096TUU6;GRMZM2G385635_P01;GRMZM2G448344_P01;GRMZM2G360821_P01;GRMZM5G815453_P01	GGLDFTKDDENVNSQPFMR	7,Acetyl[K];18,Oxidation[M];	202	208	Lx9801_48h_3.15939.15939.3.0.dta	3	0.0162	2227.99	0	2227.99	-0.00142	-0.64	S	1	TRUE	A0A096TUU6/P00874/A0A3L6D6B8/A0A3L6D5L5/A0A3L6D5S1/GRMZM2G385635_P01/GRMZM2G448344_P01/GRMZM2G360821_P01/GRMZM5G815453_P01/
A0A096TUU6	Ribulose bisphosphate carboxylase large chain	A0A096TUU6;GRMZM2G385635_P01;GRMZM2G448344_P01;GRMZM2G360821_P01;GRMZM5G815453_P01	LGLSAKNYGR	6,Acetyl[K];	185	190	CML496_24h_1.10102.10102.2.1.dta	2	0.0162	1120.61	0	1120.61	-0.0015	-1.34	S	1	TRUE	A0A096TUU6/P00874/A0A3L6D6B8/A0A3L6D5L5/A0A3L6D5S1/GRMZM2G385635_P01/GRMZM2G448344_P01/GRMZM2G360821_P01/GRMZM5G815453_P01/
A0A096TUU6	Ribulose bisphosphate carboxylase large chain	A0A096TUU6;GRMZM2G385635_P01;GRMZM2G448344_P01;GRMZM2G360821_P01;GRMZM5G815453_P01	GGLDFTKDDENVNSQPFMR	7,Acetyl[K];18,Oxidation[M];	202	208	Lx9801_0h_1.16098.16098.3.0.dta	3	0.0163	2227.99	0	2227.99	0.00082	0.37	S	1	TRUE	A0A096TUU6/P00874/A0A3L6D6B8/A0A3L6D5L5/A0A3L6D5S1/GRMZM2G385635_P01/GRMZM2G448344_P01/GRMZM2G360821_P01/GRMZM5G815453_P01/
A0A096TUU6	Ribulose bisphosphate carboxylase large chain	A0A096TUU6;GRMZM2G385635_P01;GRMZM2G448344_P01;GRMZM2G360821_P01;GRMZM5G815453_P01	LGLSAKNYGR	6,Acetyl[K];	185	190	Lx9801_12h_3.10152.10152.2.0.dta	2	0.0165	1120.61	0	1120.61	-0.00227	-2.02	S	1	TRUE	A0A096TUU6/P00874/A0A3L6D6B8/A0A3L6D5L5/A0A3L6D5S1/GRMZM2G385635_P01/GRMZM2G448344_P01/GRMZM2G360821_P01/GRMZM5G815453_P01/
A0A096TUU6	Ribulose bisphosphate carboxylase large chain	A0A096TUU6;GRMZM2G385635_P01;GRMZM2G448344_P01;GRMZM2G360821_P01;GRMZM5G815453_P01	LTYYTPEYETKDTDILAAFR	11,Acetyl[K];	29	39	CML496_24h_2.24595.24595.3.0.dta	3	0.0166	2452.19	0	2452.19	-0.00051	-0.21	S	1	TRUE	A0A096TUU6/A0A1D6EVW0/A0A1D6EVW3/P00874/A0A3L6D6B8/A0A3L6D5L5/A0A3L6D5S1/GRMZM2G385635_P01/GRMZM2G448344_P01/GRMZM2G360821_P01/GRMZM5G815453_P01/
A0A096TUU6	Ribulose bisphosphate carboxylase large chain	A0A096TUU6;GRMZM2G385635_P01;GRMZM2G448344_P01;GRMZM2G360821_P01;GRMZM5G815453_P01	AGVKDYKLTYYTPEYETKDTDILAAFR	0,Acetyl[ProteinN-term];4,Acetyl[K];7,Acetyl[K];	22	25	Lx9801_12h_3.25011.25011.4.1.dta	4	0.0171	3297.63	0	3297.62	0.01112	3.37	S	1	TRUE	A0A096TUU6/A0A1D6EVW0/A0A1D6EVW3/P00874/A0A3L6D6B8/A0A3L6D5L5/A0A3L6D5S1/GRMZM2G385635_P01/GRMZM2G448344_P01/GRMZM2G360821_P01/GRMZM5G815453_P01/
A0A096TUU6	Ribulose bisphosphate carboxylase large chain	A0A096TUU6;GRMZM2G385635_P01;GRMZM2G448344_P01;GRMZM2G360821_P01;GRMZM5G815453_P01	AGVKDYKLTYYTPEYETKDTDILAAFR	0,Acetyl[ProteinN-term];4,Acetyl[K];7,Acetyl[K];	22	28	Lx9801_12h_3.25011.25011.4.1.dta	4	0.0171	3297.63	0	3297.62	0.01112	3.37	S	1	TRUE	A0A096TUU6/A0A1D6EVW0/A0A1D6EVW3/P00874/A0A3L6D6B8/A0A3L6D5L5/A0A3L6D5S1/GRMZM2G385635_P01/GRMZM2G448344_P01/GRMZM2G360821_P01/GRMZM5G815453_P01/
A0A096TUU6	Ribulose bisphosphate carboxylase large chain	A0A096TUU6;GRMZM2G385635_P01;GRMZM2G448344_P01;GRMZM2G360821_P01;GRMZM5G815453_P01	LGLSAKNYGR	6,Acetyl[K];	185	190	Lx9801_48h_3.10377.10377.2.0.dta	2	0.0175	1120.61	0	1120.61	-0.00023	-0.2	S	1	TRUE	A0A096TUU6/P00874/A0A3L6D6B8/A0A3L6D5L5/A0A3L6D5S1/GRMZM2G385635_P01/GRMZM2G448344_P01/GRMZM2G360821_P01/GRMZM5G815453_P01/
A0A096TUU6	Ribulose bisphosphate carboxylase large chain	A0A096TUU6;GRMZM2G385635_P01;GRMZM2G448344_P01;GRMZM2G360821_P01;GRMZM5G815453_P01	GGLDFTKDDENVNSQPFMR	7,Acetyl[K];11,Deamidated[N];	202	208	CML496_24h_2.17336.17336.3.0.dta	3	0.0178	2212.99	0	2212.98	0.01129	5.1	S	1	TRUE	A0A096TUU6/P00874/A0A3L6D6B8/A0A3L6D5L5/A0A3L6D5S1/GRMZM2G385635_P01/GRMZM2G448344_P01/GRMZM2G360821_P01/GRMZM5G815453_P01/
A0A096TUU6	Ribulose bisphosphate carboxylase large chain	A0A096TUU6;GRMZM2G385635_P01;GRMZM2G448344_P01;GRMZM2G360821_P01;GRMZM5G815453_P01	LGLSAKNYGR	6,Acetyl[K];	185	190	CML496_72h_3.9838.9838.2.2.dta	2	0.0179	1120.61	0	1120.61	-0.00338	-3.02	S	1	TRUE	A0A096TUU6/P00874/A0A3L6D6B8/A0A3L6D5L5/A0A3L6D5S1/GRMZM2G385635_P01/GRMZM2G448344_P01/GRMZM2G360821_P01/GRMZM5G815453_P01/
A0A096TUU6	Ribulose bisphosphate carboxylase large chain	A0A096TUU6;GRMZM2G385635_P01;GRMZM2G448344_P01;GRMZM2G360821_P01;GRMZM5G815453_P01	LGLSAKNYGR	6,Acetyl[K];	185	190	CML496_12h_3.9917.9917.2.0.dta	2	0.0179	1120.61	0	1120.61	-0.00174	-1.55	S	1	TRUE	A0A096TUU6/P00874/A0A3L6D6B8/A0A3L6D5L5/A0A3L6D5S1/GRMZM2G385635_P01/GRMZM2G448344_P01/GRMZM2G360821_P01/GRMZM5G815453_P01/
A0A096TUU6	Ribulose bisphosphate carboxylase large chain	A0A096TUU6;GRMZM2G385635_P01;GRMZM2G448344_P01;GRMZM2G360821_P01;GRMZM5G815453_P01	GGLDFTKDDENVNSQPFMR	7,Acetyl[K];11,Deamidated[N];18,Oxidation[M];	202	208	Lx9801_0h_3.18524.18524.3.0.dta	3	0.0183	2228.99	0	2228.98	0.00995	4.46	S	1	TRUE	A0A096TUU6/P00874/A0A3L6D6B8/A0A3L6D5L5/A0A3L6D5S1/GRMZM2G385635_P01/GRMZM2G448344_P01/GRMZM2G360821_P01/GRMZM5G815453_P01/
A0A096TUU6	Ribulose bisphosphate carboxylase large chain	A0A096TUU6;GRMZM2G385635_P01;GRMZM2G448344_P01;GRMZM2G360821_P01;GRMZM5G815453_P01	GGLDFTKDDENVNSQPFMR	7,Acetyl[K];11,Deamidated[N];18,Oxidation[M];	202	208	CML496_48h_2.15336.15336.3.0.dta	3	0.0183	2228.99	0	2228.98	0.01142	5.12	S	1	TRUE	A0A096TUU6/P00874/A0A3L6D6B8/A0A3L6D5L5/A0A3L6D5S1/GRMZM2G385635_P01/GRMZM2G448344_P01/GRMZM2G360821_P01/GRMZM5G815453_P01/
A0A096TUU6	Ribulose bisphosphate carboxylase large chain	A0A096TUU6;GRMZM2G385635_P01;GRMZM2G448344_P01;GRMZM2G360821_P01;GRMZM5G815453_P01	LGLSAKNYGR	6,Acetyl[K];	185	190	Lx9801_24h_1.10078.10078.2.1.dta	2	0.0184	1120.61	0	1120.61	-0.00306	-2.73	S	1	TRUE	A0A096TUU6/P00874/A0A3L6D6B8/A0A3L6D5L5/A0A3L6D5S1/GRMZM2G385635_P01/GRMZM2G448344_P01/GRMZM2G360821_P01/GRMZM5G815453_P01/
A0A096TUU6	Ribulose bisphosphate carboxylase large chain	A0A096TUU6;GRMZM2G385635_P01;GRMZM2G448344_P01;GRMZM2G360821_P01;GRMZM5G815453_P01	GGLDFTKDDENVNSQPFMR	7,Acetyl[K];	202	208	CML496_0h_3.18015.18015.3.0.dta	3	0.0185	2212	0	2212	0.00041	0.19	S	1	TRUE	A0A096TUU6/P00874/A0A3L6D6B8/A0A3L6D5L5/A0A3L6D5S1/GRMZM2G385635_P01/GRMZM2G448344_P01/GRMZM2G360821_P01/GRMZM5G815453_P01/
A0A096TUU6	Ribulose bisphosphate carboxylase large chain	A0A096TUU6;GRMZM2G385635_P01;GRMZM2G448344_P01;GRMZM2G360821_P01;GRMZM5G815453_P01	IPPAYSKTFQGPPHGIQVER	7,Acetyl[K];	147	153	CML496_24h_1.13990.13990.4.0.dta	4	0.0185	2264.19	0	2264.18	0.00297	1.31	S	1	TRUE	A0A096TUU6/A0A1D6EVW0/P00874/A0A3L6D6B8/A0A3L6D5L5/A0A3L6D5S1/GRMZM2G385635_P01/GRMZM2G448344_P01/GRMZM2G083364_P01/GRMZM2G450762_P01/GRMZM2G360821_P01/GRMZM5G815453_P01/
A0A096TUU6	Ribulose bisphosphate carboxylase large chain	A0A096TUU6;GRMZM2G385635_P01;GRMZM2G448344_P01;GRMZM2G360821_P01;GRMZM5G815453_P01	GGLDFTKDDENVNSQPFMR	7,Acetyl[K];18,Oxidation[M];	202	208	CML496_24h_2.15625.15625.3.0.dta	3	0.0187	2227.99	0	2227.99	-0.00091	-0.41	S	1	TRUE	A0A096TUU6/P00874/A0A3L6D6B8/A0A3L6D5L5/A0A3L6D5S1/GRMZM2G385635_P01/GRMZM2G448344_P01/GRMZM2G360821_P01/GRMZM5G815453_P01/
A0A096TUU6	Ribulose bisphosphate carboxylase large chain	A0A096TUU6;GRMZM2G385635_P01;GRMZM2G448344_P01;GRMZM2G360821_P01;GRMZM5G815453_P01	PQTETKASVGFK	0,Acetyl[ProteinN-term];6,Acetyl[K];	10	15	Lx9801_72h_3.13082.13082.2.0.dta	2	0.0188	1376.71	0	1376.71	-0.00051	-0.37	C	1	TRUE	A0A096TUU6/A0A1D6EVW0/A0A1D6Q759/A0A1D6EVW3/P00874/A0A3L6D6B8/A0A3L6D5R3/A0A3L6D5L5/A0A3L6D5S1/GRMZM2G057171_P01/GRMZM2G385635_P01/GRMZM2G448344_P01/GRMZM2G450762_P01/GRMZM2G360821_P01/GRMZM5G815453_P01/
A0A096TUU6	Ribulose bisphosphate carboxylase large chain	A0A096TUU6;GRMZM2G385635_P01;GRMZM2G448344_P01;GRMZM2G360821_P01;GRMZM5G815453_P01	LGLSAKNYGR	6,Acetyl[K];	185	190	CML496_48h_2.9978.9978.2.1.dta	2	0.0188	1120.61	0	1120.61	-0.00179	-1.59	S	1	TRUE	A0A096TUU6/P00874/A0A3L6D6B8/A0A3L6D5L5/A0A3L6D5S1/GRMZM2G385635_P01/GRMZM2G448344_P01/GRMZM2G360821_P01/GRMZM5G815453_P01/
A0A096TUU6	Ribulose bisphosphate carboxylase large chain	A0A096TUU6;GRMZM2G385635_P01;GRMZM2G448344_P01;GRMZM2G360821_P01;GRMZM5G815453_P01	AGVKDYKLTYYTPEYETK	7,Acetyl[K];	22	28	Lx9801_48h_2.14806.14806.3.0.dta	3	0.0191	2211.08	0	2211.09	-0.00244	-1.1	S	1	TRUE	A0A096TUU6/A0A1D6LYF6/A0A1D6EVW0/A0A1D6Q759/A0A1D6EVW3/P00874/A0A3L6D6B8/A0A3L6D5R3/A0A3L6E8S7/A0A3L6D5L5/A0A3L6D5S1/GRMZM2G057171_P01/GRMZM2G385635_P01/GRMZM2G448344_P01/GRMZM2G450762_P01/GRMZM2G122563_P01/GRMZM2G360821_P01/GRMZM5G815453_P01/
A0A096TUU6	Ribulose bisphosphate carboxylase large chain	A0A096TUU6;GRMZM2G385635_P01;GRMZM2G448344_P01;GRMZM2G360821_P01;GRMZM5G815453_P01	LGLSAKNYGR	6,Acetyl[K];	185	190	Lx9801_24h_2.10080.10080.2.0.dta	2	0.0193	1120.61	0	1120.61	-0.00193	-1.72	S	1	TRUE	A0A096TUU6/P00874/A0A3L6D6B8/A0A3L6D5L5/A0A3L6D5S1/GRMZM2G385635_P01/GRMZM2G448344_P01/GRMZM2G360821_P01/GRMZM5G815453_P01/
A0A096TUU6	Ribulose bisphosphate carboxylase large chain	A0A096TUU6;GRMZM2G385635_P01;GRMZM2G448344_P01;GRMZM2G360821_P01;GRMZM5G815453_P01	AGVKDYKLTYYTPEYETK	4,Acetyl[K];7,Acetyl[K];	22	25	CML496_72h_3.14998.14998.3.1.dta	3	0.0194	2253.12	0	2253.1	0.02444	10.85	S	1	TRUE	A0A096TUU6/A0A1D6LYF6/A0A1D6EVW0/A0A1D6Q759/A0A1D6EVW3/P00874/A0A3L6D6B8/A0A3L6D5R3/A0A3L6E8S7/A0A3L6D5L5/A0A3L6D5S1/GRMZM2G057171_P01/GRMZM2G385635_P01/GRMZM2G448344_P01/GRMZM2G450762_P01/GRMZM2G122563_P01/GRMZM2G360821_P01/GRMZM5G815453_P01/
A0A096TUU6	Ribulose bisphosphate carboxylase large chain	A0A096TUU6;GRMZM2G385635_P01;GRMZM2G448344_P01;GRMZM2G360821_P01;GRMZM5G815453_P01	AGVKDYKLTYYTPEYETK	4,Acetyl[K];7,Acetyl[K];	22	28	CML496_72h_3.14998.14998.3.1.dta	3	0.0194	2253.12	0	2253.1	0.02444	10.85	S	1	TRUE	A0A096TUU6/A0A1D6LYF6/A0A1D6EVW0/A0A1D6Q759/A0A1D6EVW3/P00874/A0A3L6D6B8/A0A3L6D5R3/A0A3L6E8S7/A0A3L6D5L5/A0A3L6D5S1/GRMZM2G057171_P01/GRMZM2G385635_P01/GRMZM2G448344_P01/GRMZM2G450762_P01/GRMZM2G122563_P01/GRMZM2G360821_P01/GRMZM5G815453_P01/
A0A096TUU6	Ribulose bisphosphate carboxylase large chain	A0A096TUU6;GRMZM2G385635_P01;GRMZM2G448344_P01;GRMZM2G360821_P01;GRMZM5G815453_P01	GGLDFTKDDENVNSQPFMR	7,Acetyl[K];11,Deamidated[N];18,Oxidation[M];	202	208	Lx9801_48h_1.15558.15558.3.0.dta	3	0.0196	2228.99	0	2228.98	0.0106	4.76	S	1	TRUE	A0A096TUU6/P00874/A0A3L6D6B8/A0A3L6D5L5/A0A3L6D5S1/GRMZM2G385635_P01/GRMZM2G448344_P01/GRMZM2G360821_P01/GRMZM5G815453_P01/
A0A096TUU6	Ribulose bisphosphate carboxylase large chain	A0A096TUU6;GRMZM2G385635_P01;GRMZM2G448344_P01;GRMZM2G360821_P01;GRMZM5G815453_P01	GGLDFTKDDENVNSQPFMR	7,Acetyl[K];11,Deamidated[N];18,Oxidation[M];	202	208	CML496_72h_2.15055.15055.3.0.dta	3	0.0198	2228.98	0	2228.98	0.00845	3.79	S	1	TRUE	A0A096TUU6/P00874/A0A3L6D6B8/A0A3L6D5L5/A0A3L6D5S1/GRMZM2G385635_P01/GRMZM2G448344_P01/GRMZM2G360821_P01/GRMZM5G815453_P01/
A0A096TUU6	Ribulose bisphosphate carboxylase large chain	A0A096TUU6;GRMZM2G385635_P01;GRMZM2G448344_P01;GRMZM2G360821_P01;GRMZM5G815453_P01	GGLDFTKDDENVNSQPFMR	7,Acetyl[K];11,Deamidated[N];18,Oxidation[M];	202	208	CML496_0h_1.15364.15364.3.0.dta	3	0.02	2228.99	0	2228.98	0.01068	4.79	S	1	TRUE	A0A096TUU6/P00874/A0A3L6D6B8/A0A3L6D5L5/A0A3L6D5S1/GRMZM2G385635_P01/GRMZM2G448344_P01/GRMZM2G360821_P01/GRMZM5G815453_P01/
A0A096TUU6	Ribulose bisphosphate carboxylase large chain	A0A096TUU6;GRMZM2G385635_P01;GRMZM2G448344_P01;GRMZM2G360821_P01;GRMZM5G815453_P01	GGLDFTKDDENVNSQPFMR	7,Acetyl[K];	202	208	Lx9801_24h_1.17996.17996.3.0.dta	3	0.0201	2212	0	2212	-0.00011	-0.05	S	1	TRUE	A0A096TUU6/P00874/A0A3L6D6B8/A0A3L6D5L5/A0A3L6D5S1/GRMZM2G385635_P01/GRMZM2G448344_P01/GRMZM2G360821_P01/GRMZM5G815453_P01/
A0A096TUU6	Ribulose bisphosphate carboxylase large chain	A0A096TUU6;GRMZM2G385635_P01;GRMZM2G448344_P01;GRMZM2G360821_P01;GRMZM5G815453_P01	LGLSAKNYGR	6,Acetyl[K];	185	190	CML496_0h_1.10140.10140.2.0.dta	2	0.0202	1120.61	0	1120.61	-0.00064	-0.57	S	1	TRUE	A0A096TUU6/P00874/A0A3L6D6B8/A0A3L6D5L5/A0A3L6D5S1/GRMZM2G385635_P01/GRMZM2G448344_P01/GRMZM2G360821_P01/GRMZM5G815453_P01/
A0A096TUU6	Ribulose bisphosphate carboxylase large chain	A0A096TUU6;GRMZM2G385635_P01;GRMZM2G448344_P01;GRMZM2G360821_P01;GRMZM5G815453_P01	AGVKDYKLTYYTPEYETKDTDILAAFR	0,Acetyl[ProteinN-term];4,Acetyl[K];7,Acetyl[K];	22	25	CML496_72h_3.24828.24828.4.0.dta	4	0.0203	3297.63	0	3297.62	0.00632	1.92	S	1	TRUE	A0A096TUU6/A0A1D6EVW0/A0A1D6EVW3/P00874/A0A3L6D6B8/A0A3L6D5L5/A0A3L6D5S1/GRMZM2G385635_P01/GRMZM2G448344_P01/GRMZM2G360821_P01/GRMZM5G815453_P01/
A0A096TUU6	Ribulose bisphosphate carboxylase large chain	A0A096TUU6;GRMZM2G385635_P01;GRMZM2G448344_P01;GRMZM2G360821_P01;GRMZM5G815453_P01	AGVKDYKLTYYTPEYETKDTDILAAFR	0,Acetyl[ProteinN-term];4,Acetyl[K];7,Acetyl[K];	22	28	CML496_72h_3.24828.24828.4.0.dta	4	0.0203	3297.63	0	3297.62	0.00632	1.92	S	1	TRUE	A0A096TUU6/A0A1D6EVW0/A0A1D6EVW3/P00874/A0A3L6D6B8/A0A3L6D5L5/A0A3L6D5S1/GRMZM2G385635_P01/GRMZM2G448344_P01/GRMZM2G360821_P01/GRMZM5G815453_P01/
A0A096TUU6	Ribulose bisphosphate carboxylase large chain	A0A096TUU6;GRMZM2G385635_P01;GRMZM2G448344_P01;GRMZM2G360821_P01;GRMZM5G815453_P01	GHYLNATAGTCEEMIKR	11,Carbamidomethyl[C];16,Acetyl[K];	244	259	Lx9801_48h_2.11304.11304.3.0.dta	3	0.0203	1992.93	0	1992.93	-3e-05	-0.02	S	1	TRUE	A0A096TUU6/P00874/A0A3L6D6B8/A0A3L6D5L5/A0A3L6D5S1/GRMZM2G385635_P01/GRMZM2G308907_P01/GRMZM2G448344_P01/GRMZM2G360821_P01/GRMZM5G815453_P01/
A0A096TUU6	Ribulose bisphosphate carboxylase large chain	A0A096TUU6;GRMZM2G385635_P01;GRMZM2G448344_P01;GRMZM2G360821_P01;GRMZM5G815453_P01	AGVKDYKLTYYTPEYETKDTDILAAFR	0,Acetyl[ProteinN-term];4,Acetyl[K];7,Acetyl[K];	22	25	CML496_72h_3.24840.24840.3.0.dta	3	0.0206	3297.63	0	3297.62	0.01088	3.3	S	1	TRUE	A0A096TUU6/A0A1D6EVW0/A0A1D6EVW3/P00874/A0A3L6D6B8/A0A3L6D5L5/A0A3L6D5S1/GRMZM2G385635_P01/GRMZM2G448344_P01/GRMZM2G360821_P01/GRMZM5G815453_P01/
A0A096TUU6	Ribulose bisphosphate carboxylase large chain	A0A096TUU6;GRMZM2G385635_P01;GRMZM2G448344_P01;GRMZM2G360821_P01;GRMZM5G815453_P01	AGVKDYKLTYYTPEYETKDTDILAAFR	0,Acetyl[ProteinN-term];4,Acetyl[K];7,Acetyl[K];	22	28	CML496_72h_3.24840.24840.3.0.dta	3	0.0206	3297.63	0	3297.62	0.01088	3.3	S	1	TRUE	A0A096TUU6/A0A1D6EVW0/A0A1D6EVW3/P00874/A0A3L6D6B8/A0A3L6D5L5/A0A3L6D5S1/GRMZM2G385635_P01/GRMZM2G448344_P01/GRMZM2G360821_P01/GRMZM5G815453_P01/
A0A096TUU6	Ribulose bisphosphate carboxylase large chain	A0A096TUU6;GRMZM2G385635_P01;GRMZM2G448344_P01;GRMZM2G360821_P01;GRMZM5G815453_P01	GGLDFTKDDENVNSQPFMR	7,Acetyl[K];	202	208	CML496_24h_1.17835.17835.3.0.dta	3	0.0208	2212	0	2212	0.00013	0.06	S	1	TRUE	A0A096TUU6/P00874/A0A3L6D6B8/A0A3L6D5L5/A0A3L6D5S1/GRMZM2G385635_P01/GRMZM2G448344_P01/GRMZM2G360821_P01/GRMZM5G815453_P01/
A0A096TUU6	Ribulose bisphosphate carboxylase large chain	A0A096TUU6;GRMZM2G385635_P01;GRMZM2G448344_P01;GRMZM2G360821_P01;GRMZM5G815453_P01	LGLSAKNYGR	6,Acetyl[K];	185	190	Lx9801_48h_2.9989.9989.2.0.dta	2	0.0212	1120.61	0	1120.61	-0.00274	-2.45	S	1	TRUE	A0A096TUU6/P00874/A0A3L6D6B8/A0A3L6D5L5/A0A3L6D5S1/GRMZM2G385635_P01/GRMZM2G448344_P01/GRMZM2G360821_P01/GRMZM5G815453_P01/
A0A096TUU6	Ribulose bisphosphate carboxylase large chain	A0A096TUU6;GRMZM2G385635_P01;GRMZM2G448344_P01;GRMZM2G360821_P01;GRMZM5G815453_P01	GGLDFTKDDENVNSQPFMR	7,Acetyl[K];	202	208	Lx9801_12h_1.21753.21753.3.0.dta	3	0.0215	2212	0	2212	-0.00112	-0.5	S	1	TRUE	A0A096TUU6/P00874/A0A3L6D6B8/A0A3L6D5L5/A0A3L6D5S1/GRMZM2G385635_P01/GRMZM2G448344_P01/GRMZM2G360821_P01/GRMZM5G815453_P01/
A0A096TUU6	Ribulose bisphosphate carboxylase large chain	A0A096TUU6;GRMZM2G385635_P01;GRMZM2G448344_P01;GRMZM2G360821_P01;GRMZM5G815453_P01	GGLDFTKDDENVNSQPFMR	7,Acetyl[K];	202	208	Lx9801_24h_2.17988.17988.3.0.dta	3	0.0218	2212	0	2212	0.00012	0.06	S	1	TRUE	A0A096TUU6/P00874/A0A3L6D6B8/A0A3L6D5L5/A0A3L6D5S1/GRMZM2G385635_P01/GRMZM2G448344_P01/GRMZM2G360821_P01/GRMZM5G815453_P01/
A0A096TUU6	Ribulose bisphosphate carboxylase large chain	A0A096TUU6;GRMZM2G385635_P01;GRMZM2G448344_P01;GRMZM2G360821_P01;GRMZM5G815453_P01	GGLDFTKDDENVNSQPFMR	7,Acetyl[K];18,Oxidation[M];	202	208	Lx9801_12h_2.19633.19633.3.0.dta	3	0.0221	2227.99	0	2227.99	-0.0015	-0.67	S	1	TRUE	A0A096TUU6/P00874/A0A3L6D6B8/A0A3L6D5L5/A0A3L6D5S1/GRMZM2G385635_P01/GRMZM2G448344_P01/GRMZM2G360821_P01/GRMZM5G815453_P01/
A0A096TUU6	Ribulose bisphosphate carboxylase large chain	A0A096TUU6;GRMZM2G385635_P01;GRMZM2G448344_P01;GRMZM2G360821_P01;GRMZM5G815453_P01	GGLDFTKDDENVNSQPFMR	7,Acetyl[K];	202	208	Lx9801_48h_3.18027.18027.3.0.dta	3	0.0224	2212	0	2212	-0.00042	-0.19	S	1	TRUE	A0A096TUU6/P00874/A0A3L6D6B8/A0A3L6D5L5/A0A3L6D5S1/GRMZM2G385635_P01/GRMZM2G448344_P01/GRMZM2G360821_P01/GRMZM5G815453_P01/
A0A096TUU6	Ribulose bisphosphate carboxylase large chain	A0A096TUU6;GRMZM2G385635_P01;GRMZM2G448344_P01;GRMZM2G360821_P01;GRMZM5G815453_P01	IPPAYSKTFQGPPHGIQVER	7,Acetyl[K];	147	153	Lx9801_72h_1.14625.14625.3.0.dta	3	0.0227	2264.18	0	2264.18	-0.00026	-0.12	S	1	TRUE	A0A096TUU6/A0A1D6EVW0/P00874/A0A3L6D6B8/A0A3L6D5L5/A0A3L6D5S1/GRMZM2G385635_P01/GRMZM2G448344_P01/GRMZM2G083364_P01/GRMZM2G450762_P01/GRMZM2G360821_P01/GRMZM5G815453_P01/
A0A096TUU6	Ribulose bisphosphate carboxylase large chain	A0A096TUU6;GRMZM2G385635_P01;GRMZM2G448344_P01;GRMZM2G360821_P01;GRMZM5G815453_P01	LGLSAKNYGR	6,Acetyl[K];	185	190	Lx9801_48h_1.10150.10150.2.1.dta	2	0.0227	1120.61	0	1120.61	-0.00228	-2.03	S	1	TRUE	A0A096TUU6/P00874/A0A3L6D6B8/A0A3L6D5L5/A0A3L6D5S1/GRMZM2G385635_P01/GRMZM2G448344_P01/GRMZM2G360821_P01/GRMZM5G815453_P01/
A0A096TUU6	Ribulose bisphosphate carboxylase large chain	A0A096TUU6;GRMZM2G385635_P01;GRMZM2G448344_P01;GRMZM2G360821_P01;GRMZM5G815453_P01	GGLDFTKDDENVNSQPFMR	7,Acetyl[K];18,Oxidation[M];	202	208	Lx9801_72h_3.15707.15707.3.0.dta	3	0.0229	2227.99	0	2227.99	0.00035	0.16	S	1	TRUE	A0A096TUU6/P00874/A0A3L6D6B8/A0A3L6D5L5/A0A3L6D5S1/GRMZM2G385635_P01/GRMZM2G448344_P01/GRMZM2G360821_P01/GRMZM5G815453_P01/
A0A096TUU6	Ribulose bisphosphate carboxylase large chain	A0A096TUU6;GRMZM2G385635_P01;GRMZM2G448344_P01;GRMZM2G360821_P01;GRMZM5G815453_P01	LTYYTPEYETKDTDILAAFR	11,Acetyl[K];	29	39	CML496_48h_3.24560.24560.2.0.dta	2	0.024	2452.19	0	2452.19	-0.00014	-0.06	S	1	TRUE	A0A096TUU6/A0A1D6EVW0/A0A1D6EVW3/P00874/A0A3L6D6B8/A0A3L6D5L5/A0A3L6D5S1/GRMZM2G385635_P01/GRMZM2G448344_P01/GRMZM2G360821_P01/GRMZM5G815453_P01/
A0A096TUU6	Ribulose bisphosphate carboxylase large chain	A0A096TUU6;GRMZM2G385635_P01;GRMZM2G448344_P01;GRMZM2G360821_P01;GRMZM5G815453_P01	LEDLRIPPAYSKTFQGPPHGIQVER	12,Acetyl[K];	142	153	Lx9801_24h_2.17524.17524.4.0.dta	4	0.0242	2890.52	0	2890.52	0.00139	0.48	S	1	TRUE	A0A096TUU6/A0A1D6EVW0/P00874/A0A3L6D6B8/A0A3L6D5L5/A0A3L6D5S1/GRMZM2G385635_P01/GRMZM2G448344_P01/GRMZM2G083364_P01/GRMZM2G450762_P01/GRMZM2G360821_P01/GRMZM5G815453_P01/
A0A096TUU6	Ribulose bisphosphate carboxylase large chain	A0A096TUU6;GRMZM2G385635_P01;GRMZM2G448344_P01;GRMZM2G360821_P01;GRMZM5G815453_P01	AGVKDYKLTYYTPEYETKDTDILAAFR	0,Acetyl[ProteinN-term];4,Acetyl[K];7,Acetyl[K];	22	25	CML496_24h_3.24743.24743.4.2.dta	4	0.0246	3297.64	0	3297.62	0.01508	4.57	S	1	TRUE	A0A096TUU6/A0A1D6EVW0/A0A1D6EVW3/P00874/A0A3L6D6B8/A0A3L6D5L5/A0A3L6D5S1/GRMZM2G385635_P01/GRMZM2G448344_P01/GRMZM2G360821_P01/GRMZM5G815453_P01/
A0A096TUU6	Ribulose bisphosphate carboxylase large chain	A0A096TUU6;GRMZM2G385635_P01;GRMZM2G448344_P01;GRMZM2G360821_P01;GRMZM5G815453_P01	AGVKDYKLTYYTPEYETKDTDILAAFR	0,Acetyl[ProteinN-term];4,Acetyl[K];7,Acetyl[K];	22	28	CML496_24h_3.24743.24743.4.2.dta	4	0.0246	3297.64	0	3297.62	0.01508	4.57	S	1	TRUE	A0A096TUU6/A0A1D6EVW0/A0A1D6EVW3/P00874/A0A3L6D6B8/A0A3L6D5L5/A0A3L6D5S1/GRMZM2G385635_P01/GRMZM2G448344_P01/GRMZM2G360821_P01/GRMZM5G815453_P01/
A0A096TUU6	Ribulose bisphosphate carboxylase large chain	A0A096TUU6;GRMZM2G385635_P01;GRMZM2G448344_P01;GRMZM2G360821_P01;GRMZM5G815453_P01	GGLDFTKDDENVNSQPFMR	7,Acetyl[K];11,Deamidated[N];18,Oxidation[M];	202	208	Lx9801_48h_3.15457.15457.3.0.dta	3	0.0252	2228.99	0	2228.98	0.01059	4.75	S	1	TRUE	A0A096TUU6/P00874/A0A3L6D6B8/A0A3L6D5L5/A0A3L6D5S1/GRMZM2G385635_P01/GRMZM2G448344_P01/GRMZM2G360821_P01/GRMZM5G815453_P01/
A0A096TUU6	Ribulose bisphosphate carboxylase large chain	A0A096TUU6;GRMZM2G385635_P01;GRMZM2G448344_P01;GRMZM2G360821_P01;GRMZM5G815453_P01	YGRPLLGCTIKPK	8,Carbamidomethyl[C];11,Acetyl[K];	172	182	Lx9801_72h_2.11271.11271.3.0.dta	3	0.0259	1544.86	0	1544.86	-0.0013	-0.84	S	1	TRUE	A0A096TUU6/P00874/A0A3L6D6B8/A0A3L6D5L5/A0A3L6D5S1/GRMZM2G385635_P01/GRMZM2G448344_P01/GRMZM2G360821_P01/GRMZM5G815453_P01/
A0A096TUU6	Ribulose bisphosphate carboxylase large chain	A0A096TUU6;GRMZM2G385635_P01;GRMZM2G448344_P01;GRMZM2G360821_P01;GRMZM5G815453_P01	GHYLNATAGTCEEMIKR	11,Carbamidomethyl[C];14,Oxidation[M];16,Acetyl[K];	244	259	CML496_72h_3.9322.9322.3.0.dta	3	0.0261	2008.92	0	2008.92	-0.0022	-1.1	S	1	TRUE	A0A096TUU6/P00874/A0A3L6D6B8/A0A3L6D5L5/A0A3L6D5S1/GRMZM2G385635_P01/GRMZM2G308907_P01/GRMZM2G448344_P01/GRMZM2G360821_P01/GRMZM5G815453_P01/
A0A096TUU6	Ribulose bisphosphate carboxylase large chain	A0A096TUU6;GRMZM2G385635_P01;GRMZM2G448344_P01;GRMZM2G360821_P01;GRMZM5G815453_P01	LTYYTPEYETKDTDILAAFR	11,Acetyl[K];	29	39	Lx9801_48h_2.24890.24890.3.0.dta	3	0.0263	2452.19	0	2452.19	-0.00014	-0.06	S	1	TRUE	A0A096TUU6/A0A1D6EVW0/A0A1D6EVW3/P00874/A0A3L6D6B8/A0A3L6D5L5/A0A3L6D5S1/GRMZM2G385635_P01/GRMZM2G448344_P01/GRMZM2G360821_P01/GRMZM5G815453_P01/
A0A096TUU6	Ribulose bisphosphate carboxylase large chain	A0A096TUU6;GRMZM2G385635_P01;GRMZM2G448344_P01;GRMZM2G360821_P01;GRMZM5G815453_P01	GGLDFTKDDENVNSQPFMR	7,Acetyl[K];	202	208	Lx9801_0h_1.16526.16526.3.2.dta	3	0.0276	2212.02	0	2212	0.02619	11.84	S	1	TRUE	A0A096TUU6/P00874/A0A3L6D6B8/A0A3L6D5L5/A0A3L6D5S1/GRMZM2G385635_P01/GRMZM2G448344_P01/GRMZM2G360821_P01/GRMZM5G815453_P01/
A0A096TUU6	Ribulose bisphosphate carboxylase large chain	A0A096TUU6;GRMZM2G385635_P01;GRMZM2G448344_P01;GRMZM2G360821_P01;GRMZM5G815453_P01	AGVKDYKLTYYTPEYETKDTDILAAFR	4,Acetyl[K];7,Acetyl[K];18,Acetyl[K];	22	25	CML496_48h_3.24592.24592.4.0.dta	4	0.0277	3297.64	0	3297.62	0.01523	4.62	S	1	TRUE	A0A096TUU6/A0A1D6EVW0/A0A1D6EVW3/P00874/A0A3L6D6B8/A0A3L6D5L5/A0A3L6D5S1/GRMZM2G385635_P01/GRMZM2G448344_P01/GRMZM2G360821_P01/GRMZM5G815453_P01/
A0A096TUU6	Ribulose bisphosphate carboxylase large chain	A0A096TUU6;GRMZM2G385635_P01;GRMZM2G448344_P01;GRMZM2G360821_P01;GRMZM5G815453_P01	AGVKDYKLTYYTPEYETKDTDILAAFR	4,Acetyl[K];7,Acetyl[K];18,Acetyl[K];	22	28	CML496_48h_3.24592.24592.4.0.dta	4	0.0277	3297.64	0	3297.62	0.01523	4.62	S	1	TRUE	A0A096TUU6/A0A1D6EVW0/A0A1D6EVW3/P00874/A0A3L6D6B8/A0A3L6D5L5/A0A3L6D5S1/GRMZM2G385635_P01/GRMZM2G448344_P01/GRMZM2G360821_P01/GRMZM5G815453_P01/
A0A096TUU6	Ribulose bisphosphate carboxylase large chain	A0A096TUU6;GRMZM2G385635_P01;GRMZM2G448344_P01;GRMZM2G360821_P01;GRMZM5G815453_P01	AGVKDYKLTYYTPEYETKDTDILAAFR	4,Acetyl[K];7,Acetyl[K];18,Acetyl[K];	22	39	CML496_48h_3.24592.24592.4.0.dta	4	0.0277	3297.64	0	3297.62	0.01523	4.62	S	1	TRUE	A0A096TUU6/A0A1D6EVW0/A0A1D6EVW3/P00874/A0A3L6D6B8/A0A3L6D5L5/A0A3L6D5S1/GRMZM2G385635_P01/GRMZM2G448344_P01/GRMZM2G360821_P01/GRMZM5G815453_P01/
A0A096TUU6	Ribulose bisphosphate carboxylase large chain	A0A096TUU6;GRMZM2G385635_P01;GRMZM2G448344_P01;GRMZM2G360821_P01;GRMZM5G815453_P01	YGRPLLGCTIKPK	8,Carbamidomethyl[C];11,Acetyl[K];	172	182	CML496_12h_3.11002.11002.3.0.dta	3	0.0278	1544.86	0	1544.86	-0.0005	-0.32	S	1	TRUE	A0A096TUU6/P00874/A0A3L6D6B8/A0A3L6D5L5/A0A3L6D5S1/GRMZM2G385635_P01/GRMZM2G448344_P01/GRMZM2G360821_P01/GRMZM5G815453_P01/
A0A096TUU6	Ribulose bisphosphate carboxylase large chain	A0A096TUU6;GRMZM2G385635_P01;GRMZM2G448344_P01;GRMZM2G360821_P01;GRMZM5G815453_P01	GGLDFTKDDENVNSQPFMR	7,Acetyl[K];	202	208	Lx9801_48h_2.17903.17903.3.0.dta	3	0.0281	2212	0	2212	-0.00065	-0.3	S	1	TRUE	A0A096TUU6/P00874/A0A3L6D6B8/A0A3L6D5L5/A0A3L6D5S1/GRMZM2G385635_P01/GRMZM2G448344_P01/GRMZM2G360821_P01/GRMZM5G815453_P01/
A0A096TUU6	Ribulose bisphosphate carboxylase large chain	A0A096TUU6;GRMZM2G385635_P01;GRMZM2G448344_P01;GRMZM2G360821_P01;GRMZM5G815453_P01	LGLSAKNYGR	6,Acetyl[K];	185	190	CML496_48h_1.10066.10066.2.0.dta	2	0.0284	1120.61	0	1120.61	-0.00196	-1.75	S	1	TRUE	A0A096TUU6/P00874/A0A3L6D6B8/A0A3L6D5L5/A0A3L6D5S1/GRMZM2G385635_P01/GRMZM2G448344_P01/GRMZM2G360821_P01/GRMZM5G815453_P01/
A0A096TUU6	Ribulose bisphosphate carboxylase large chain	A0A096TUU6;GRMZM2G385635_P01;GRMZM2G448344_P01;GRMZM2G360821_P01;GRMZM5G815453_P01	AGVKDYKLTYYTPEYETKDTDILAAFR	0,Acetyl[ProteinN-term];4,Acetyl[K];7,Acetyl[K];	22	25	CML496_48h_3.24548.24548.3.0.dta	3	0.0317	3297.63	0	3297.62	0.01169	3.55	S	1	TRUE	A0A096TUU6/A0A1D6EVW0/A0A1D6EVW3/P00874/A0A3L6D6B8/A0A3L6D5L5/A0A3L6D5S1/GRMZM2G385635_P01/GRMZM2G448344_P01/GRMZM2G360821_P01/GRMZM5G815453_P01/
A0A096TUU6	Ribulose bisphosphate carboxylase large chain	A0A096TUU6;GRMZM2G385635_P01;GRMZM2G448344_P01;GRMZM2G360821_P01;GRMZM5G815453_P01	AGVKDYKLTYYTPEYETKDTDILAAFR	0,Acetyl[ProteinN-term];4,Acetyl[K];7,Acetyl[K];	22	28	CML496_48h_3.24548.24548.3.0.dta	3	0.0317	3297.63	0	3297.62	0.01169	3.55	S	1	TRUE	A0A096TUU6/A0A1D6EVW0/A0A1D6EVW3/P00874/A0A3L6D6B8/A0A3L6D5L5/A0A3L6D5S1/GRMZM2G385635_P01/GRMZM2G448344_P01/GRMZM2G360821_P01/GRMZM5G815453_P01/
A0A096TUU6	Ribulose bisphosphate carboxylase large chain	A0A096TUU6;GRMZM2G385635_P01;GRMZM2G448344_P01;GRMZM2G360821_P01;GRMZM5G815453_P01	GGLDFTKDDENVNSQPFMR	7,Acetyl[K];	202	208	Lx9801_24h_3.18852.18852.2.0.dta	2	0.0317	2212	0	2212	-0.00227	-1.03	S	1	TRUE	A0A096TUU6/P00874/A0A3L6D6B8/A0A3L6D5L5/A0A3L6D5S1/GRMZM2G385635_P01/GRMZM2G448344_P01/GRMZM2G360821_P01/GRMZM5G815453_P01/
A0A096TUU6	Ribulose bisphosphate carboxylase large chain	A0A096TUU6;GRMZM2G385635_P01;GRMZM2G448344_P01;GRMZM2G360821_P01;GRMZM5G815453_P01	IPPAYSKTFQGPPHGIQVER	7,Acetyl[K];	147	153	CML496_72h_2.13807.13807.4.0.dta	4	0.0318	2264.18	0	2264.18	-0.00324	-1.43	S	1	TRUE	A0A096TUU6/A0A1D6EVW0/P00874/A0A3L6D6B8/A0A3L6D5L5/A0A3L6D5S1/GRMZM2G385635_P01/GRMZM2G448344_P01/GRMZM2G083364_P01/GRMZM2G450762_P01/GRMZM2G360821_P01/GRMZM5G815453_P01/
A0A096TUU6	Ribulose bisphosphate carboxylase large chain	A0A096TUU6;GRMZM2G385635_P01;GRMZM2G448344_P01;GRMZM2G360821_P01;GRMZM5G815453_P01	GHYLNATAGTCEEMIKR	11,Carbamidomethyl[C];16,Acetyl[K];	244	259	CML496_72h_3.11013.11013.3.0.dta	3	0.032	1992.92	0	1992.93	-0.00255	-1.28	S	1	TRUE	A0A096TUU6/P00874/A0A3L6D6B8/A0A3L6D5L5/A0A3L6D5S1/GRMZM2G385635_P01/GRMZM2G308907_P01/GRMZM2G448344_P01/GRMZM2G360821_P01/GRMZM5G815453_P01/
A0A096TUU6	Ribulose bisphosphate carboxylase large chain	A0A096TUU6;GRMZM2G385635_P01;GRMZM2G448344_P01;GRMZM2G360821_P01;GRMZM5G815453_P01	IPPAYSKTFQGPPHGIQVER	7,Acetyl[K];	147	153	Lx9801_12h_2.17635.17635.3.0.dta	3	0.0321	2264.18	0	2264.18	0.00109	0.48	S	1	TRUE	A0A096TUU6/A0A1D6EVW0/P00874/A0A3L6D6B8/A0A3L6D5L5/A0A3L6D5S1/GRMZM2G385635_P01/GRMZM2G448344_P01/GRMZM2G083364_P01/GRMZM2G450762_P01/GRMZM2G360821_P01/GRMZM5G815453_P01/
A0A096TUU6	Ribulose bisphosphate carboxylase large chain	A0A096TUU6;GRMZM2G385635_P01;GRMZM2G448344_P01;GRMZM2G360821_P01;GRMZM5G815453_P01	GGLDFTKDDENVNSQPFMR	7,Acetyl[K];11,Deamidated[N];	202	208	CML496_72h_2.17202.17202.3.0.dta	3	0.0322	2212.99	0	2212.98	0.00959	4.33	S	1	TRUE	A0A096TUU6/P00874/A0A3L6D6B8/A0A3L6D5L5/A0A3L6D5S1/GRMZM2G385635_P01/GRMZM2G448344_P01/GRMZM2G360821_P01/GRMZM5G815453_P01/
A0A096TUU6	Ribulose bisphosphate carboxylase large chain	A0A096TUU6;GRMZM2G385635_P01;GRMZM2G448344_P01;GRMZM2G360821_P01;GRMZM5G815453_P01	YGRPLLGCTIKPK	8,Carbamidomethyl[C];11,Acetyl[K];	172	182	CML496_0h_2.11256.11256.3.0.dta	3	0.0327	1544.86	0	1544.86	-0.00067	-0.43	S	1	TRUE	A0A096TUU6/P00874/A0A3L6D6B8/A0A3L6D5L5/A0A3L6D5S1/GRMZM2G385635_P01/GRMZM2G448344_P01/GRMZM2G360821_P01/GRMZM5G815453_P01/
A0A096TUU6	Ribulose bisphosphate carboxylase large chain	A0A096TUU6;GRMZM2G385635_P01;GRMZM2G448344_P01;GRMZM2G360821_P01;GRMZM5G815453_P01	GGLDFTKDDENVNSQPFMR	7,Acetyl[K];11,Deamidated[N];	202	208	Lx9801_0h_3.20934.20934.3.0.dta	3	0.0329	2212.99	0	2212.98	0.00957	4.32	S	1	TRUE	A0A096TUU6/P00874/A0A3L6D6B8/A0A3L6D5L5/A0A3L6D5S1/GRMZM2G385635_P01/GRMZM2G448344_P01/GRMZM2G360821_P01/GRMZM5G815453_P01/
A0A096TUU6	Ribulose bisphosphate carboxylase large chain	A0A096TUU6;GRMZM2G385635_P01;GRMZM2G448344_P01;GRMZM2G360821_P01;GRMZM5G815453_P01	LTYYTPEYETKDTDILAAFR	11,Acetyl[K];	29	39	CML496_12h_3.24628.24628.3.0.dta	3	0.034	2452.19	0	2452.19	0.00185	0.75	S	1	TRUE	A0A096TUU6/A0A1D6EVW0/A0A1D6EVW3/P00874/A0A3L6D6B8/A0A3L6D5L5/A0A3L6D5S1/GRMZM2G385635_P01/GRMZM2G448344_P01/GRMZM2G360821_P01/GRMZM5G815453_P01/
A0A096TUU6	Ribulose bisphosphate carboxylase large chain	A0A096TUU6;GRMZM2G385635_P01;GRMZM2G448344_P01;GRMZM2G360821_P01;GRMZM5G815453_P01	LTYYTPEYETKDTDILAAFR	11,Acetyl[K];	29	39	CML496_24h_1.24727.24727.3.0.dta	3	0.0345	2452.19	0	2452.19	0.00016	0.06	S	1	TRUE	A0A096TUU6/A0A1D6EVW0/A0A1D6EVW3/P00874/A0A3L6D6B8/A0A3L6D5L5/A0A3L6D5S1/GRMZM2G385635_P01/GRMZM2G448344_P01/GRMZM2G360821_P01/GRMZM5G815453_P01/
A0A096TUU6	Ribulose bisphosphate carboxylase large chain	A0A096TUU6;GRMZM2G385635_P01;GRMZM2G448344_P01;GRMZM2G360821_P01;GRMZM5G815453_P01	AGVKDYKLTYYTPEYETKDTDILAAFR	0,Acetyl[ProteinN-term];4,Acetyl[K];7,Acetyl[K];	22	25	Lx9801_12h_3.24986.24986.3.0.dta	3	0.035	3297.63	0	3297.62	0.01073	3.25	S	1	TRUE	A0A096TUU6/A0A1D6EVW0/A0A1D6EVW3/P00874/A0A3L6D6B8/A0A3L6D5L5/A0A3L6D5S1/GRMZM2G385635_P01/GRMZM2G448344_P01/GRMZM2G360821_P01/GRMZM5G815453_P01/
A0A096TUU6	Ribulose bisphosphate carboxylase large chain	A0A096TUU6;GRMZM2G385635_P01;GRMZM2G448344_P01;GRMZM2G360821_P01;GRMZM5G815453_P01	AGVKDYKLTYYTPEYETKDTDILAAFR	0,Acetyl[ProteinN-term];4,Acetyl[K];7,Acetyl[K];	22	28	Lx9801_12h_3.24986.24986.3.0.dta	3	0.035	3297.63	0	3297.62	0.01073	3.25	S	1	TRUE	A0A096TUU6/A0A1D6EVW0/A0A1D6EVW3/P00874/A0A3L6D6B8/A0A3L6D5L5/A0A3L6D5S1/GRMZM2G385635_P01/GRMZM2G448344_P01/GRMZM2G360821_P01/GRMZM5G815453_P01/
A0A096TUU6	Ribulose bisphosphate carboxylase large chain	A0A096TUU6;GRMZM2G385635_P01;GRMZM2G448344_P01;GRMZM2G360821_P01;GRMZM5G815453_P01	LTYYTPEYETKDTDILAAFR	11,Acetyl[K];	29	39	CML496_24h_3.24697.24697.3.3.dta	3	0.0351	2452.19	0	2452.19	-0.00087	-0.35	S	1	TRUE	A0A096TUU6/A0A1D6EVW0/A0A1D6EVW3/P00874/A0A3L6D6B8/A0A3L6D5L5/A0A3L6D5S1/GRMZM2G385635_P01/GRMZM2G448344_P01/GRMZM2G360821_P01/GRMZM5G815453_P01/
A0A096TUU6	Ribulose bisphosphate carboxylase large chain	A0A096TUU6;GRMZM2G385635_P01;GRMZM2G448344_P01;GRMZM2G360821_P01;GRMZM5G815453_P01	GHYLNATAGTCEEMIKR	11,Carbamidomethyl[C];14,Oxidation[M];16,Acetyl[K];	244	259	Lx9801_48h_2.9535.9535.3.0.dta	3	0.0355	2008.92	0	2008.92	0.00018	0.09	S	1	TRUE	A0A096TUU6/P00874/A0A3L6D6B8/A0A3L6D5L5/A0A3L6D5S1/GRMZM2G385635_P01/GRMZM2G308907_P01/GRMZM2G448344_P01/GRMZM2G360821_P01/GRMZM5G815453_P01/
A0A096TUU6	Ribulose bisphosphate carboxylase large chain	A0A096TUU6;GRMZM2G385635_P01;GRMZM2G448344_P01;GRMZM2G360821_P01;GRMZM5G815453_P01	YGRPLLGCTIKPK	8,Carbamidomethyl[C];11,Acetyl[K];	172	182	CML496_0h_1.11121.11121.3.0.dta	3	0.0357	1544.86	0	1544.86	-0.00031	-0.2	S	1	TRUE	A0A096TUU6/P00874/A0A3L6D6B8/A0A3L6D5L5/A0A3L6D5S1/GRMZM2G385635_P01/GRMZM2G448344_P01/GRMZM2G360821_P01/GRMZM5G815453_P01/
A0A096TUU6	Ribulose bisphosphate carboxylase large chain	A0A096TUU6;GRMZM2G385635_P01;GRMZM2G448344_P01;GRMZM2G360821_P01;GRMZM5G815453_P01	GGLDFTKDDENVNSQPFMR	7,Acetyl[K];	202	208	Lx9801_0h_2.18343.18343.3.0.dta	3	0.0362	2212	0	2212	0.00111	0.5	S	1	TRUE	A0A096TUU6/P00874/A0A3L6D6B8/A0A3L6D5L5/A0A3L6D5S1/GRMZM2G385635_P01/GRMZM2G448344_P01/GRMZM2G360821_P01/GRMZM5G815453_P01/
A0A096TUU6	Ribulose bisphosphate carboxylase large chain	A0A096TUU6;GRMZM2G385635_P01;GRMZM2G448344_P01;GRMZM2G360821_P01;GRMZM5G815453_P01	LGLSAKNYGR	6,Acetyl[K];	185	190	Lx9801_12h_1.13011.13011.2.0.dta	2	0.0371	1120.61	0	1120.61	-0.00084	-0.75	S	1	TRUE	A0A096TUU6/P00874/A0A3L6D6B8/A0A3L6D5L5/A0A3L6D5S1/GRMZM2G385635_P01/GRMZM2G448344_P01/GRMZM2G360821_P01/GRMZM5G815453_P01/
A0A096TUU6	Ribulose bisphosphate carboxylase large chain	A0A096TUU6;GRMZM2G385635_P01;GRMZM2G448344_P01;GRMZM2G360821_P01;GRMZM5G815453_P01	PQTETKASVGFK	0,Acetyl[ProteinN-term];6,Acetyl[K];	10	15	Lx9801_12h_2.16296.16296.2.0.dta	2	0.0372	1376.7	0	1376.71	-0.00365	-2.65	C	1	TRUE	A0A096TUU6/A0A1D6EVW0/A0A1D6Q759/A0A1D6EVW3/P00874/A0A3L6D6B8/A0A3L6D5R3/A0A3L6D5L5/A0A3L6D5S1/GRMZM2G057171_P01/GRMZM2G385635_P01/GRMZM2G448344_P01/GRMZM2G450762_P01/GRMZM2G360821_P01/GRMZM5G815453_P01/
A0A096TUU6	Ribulose bisphosphate carboxylase large chain	A0A096TUU6;GRMZM2G385635_P01;GRMZM2G448344_P01;GRMZM2G360821_P01;GRMZM5G815453_P01	IPPAYSKTFQGPPHGIQVER	7,Acetyl[K];	147	153	Lx9801_72h_3.14346.14346.3.0.dta	3	0.0383	2264.18	0	2264.18	0.0003	0.13	S	1	TRUE	A0A096TUU6/A0A1D6EVW0/P00874/A0A3L6D6B8/A0A3L6D5L5/A0A3L6D5S1/GRMZM2G385635_P01/GRMZM2G448344_P01/GRMZM2G083364_P01/GRMZM2G450762_P01/GRMZM2G360821_P01/GRMZM5G815453_P01/
A0A096TUU6	Ribulose bisphosphate carboxylase large chain	A0A096TUU6;GRMZM2G385635_P01;GRMZM2G448344_P01;GRMZM2G360821_P01;GRMZM5G815453_P01	GGLDFTKDDENVNSQPFMR	7,Acetyl[K];11,Deamidated[N];	202	208	Lx9801_12h_3.17712.17712.3.0.dta	3	0.0384	2212.99	0	2212.98	0.01126	5.09	S	1	TRUE	A0A096TUU6/P00874/A0A3L6D6B8/A0A3L6D5L5/A0A3L6D5S1/GRMZM2G385635_P01/GRMZM2G448344_P01/GRMZM2G360821_P01/GRMZM5G815453_P01/
A0A096TUU6	Ribulose bisphosphate carboxylase large chain	A0A096TUU6;GRMZM2G385635_P01;GRMZM2G448344_P01;GRMZM2G360821_P01;GRMZM5G815453_P01	LGLSAKNYGR	6,Acetyl[K];	185	190	Lx9801_48h_2.9986.9986.2.1.dta	2	0.0386	1120.61	0	1120.61	-0.00273	-2.43	S	1	TRUE	A0A096TUU6/P00874/A0A3L6D6B8/A0A3L6D5L5/A0A3L6D5S1/GRMZM2G385635_P01/GRMZM2G448344_P01/GRMZM2G360821_P01/GRMZM5G815453_P01/
A0A096TUU6	Ribulose bisphosphate carboxylase large chain	A0A096TUU6;GRMZM2G385635_P01;GRMZM2G448344_P01;GRMZM2G360821_P01;GRMZM5G815453_P01	LGLSAKNYGR	6,Acetyl[K];	185	190	Lx9801_12h_3.10133.10133.2.1.dta	2	0.0394	1120.61	0	1120.61	-0.00227	-2.02	S	1	TRUE	A0A096TUU6/P00874/A0A3L6D6B8/A0A3L6D5L5/A0A3L6D5S1/GRMZM2G385635_P01/GRMZM2G448344_P01/GRMZM2G360821_P01/GRMZM5G815453_P01/
A0A096TUU6	Ribulose bisphosphate carboxylase large chain	A0A096TUU6;GRMZM2G385635_P01;GRMZM2G448344_P01;GRMZM2G360821_P01;GRMZM5G815453_P01	EIKFDGFK	3,Acetyl[K];	471	473	Lx9801_0h_1.14634.14634.2.0.dta	2	0.0396	1025.53	0	1025.53	0.00018	0.17	S	1	TRUE	A0A096TUU6/A0A1D6NYD9/A0A1D6EVW3/P00874/GRMZM2G385635_P01/GRMZM2G308907_P01/GRMZM2G448344_P01/GRMZM2G360821_P01/GRMZM5G815453_P01/
A0A096TUU6	Ribulose bisphosphate carboxylase large chain	A0A096TUU6;GRMZM2G385635_P01;GRMZM2G448344_P01;GRMZM2G360821_P01;GRMZM5G815453_P01	IPPAYSKTFQGPPHGIQVER	7,Acetyl[K];	147	153	CML496_0h_3.14420.14420.3.0.dta	3	0.0402	2264.19	0	2264.18	0.00328	1.45	S	1	TRUE	A0A096TUU6/A0A1D6EVW0/P00874/A0A3L6D6B8/A0A3L6D5L5/A0A3L6D5S1/GRMZM2G385635_P01/GRMZM2G448344_P01/GRMZM2G083364_P01/GRMZM2G450762_P01/GRMZM2G360821_P01/GRMZM5G815453_P01/
A0A096TUU6	Ribulose bisphosphate carboxylase large chain	A0A096TUU6;GRMZM2G385635_P01;GRMZM2G448344_P01;GRMZM2G360821_P01;GRMZM5G815453_P01	GGLDFTKDDENVNSQPFMR	7,Acetyl[K];11,Deamidated[N];18,Oxidation[M];	202	208	CML496_72h_1.15246.15246.3.0.dta	3	0.0405	2228.99	0	2228.98	0.01	4.49	S	1	TRUE	A0A096TUU6/P00874/A0A3L6D6B8/A0A3L6D5L5/A0A3L6D5S1/GRMZM2G385635_P01/GRMZM2G448344_P01/GRMZM2G360821_P01/GRMZM5G815453_P01/
A0A096TUU6	Ribulose bisphosphate carboxylase large chain	A0A096TUU6;GRMZM2G385635_P01;GRMZM2G448344_P01;GRMZM2G360821_P01;GRMZM5G815453_P01	GGLDFTKDDENVNSQPFMR	7,Acetyl[K];11,Deamidated[N];	202	208	Lx9801_0h_1.17771.17771.3.0.dta	3	0.0408	2212.99	0	2212.98	0.01248	5.64	S	1	TRUE	A0A096TUU6/P00874/A0A3L6D6B8/A0A3L6D5L5/A0A3L6D5S1/GRMZM2G385635_P01/GRMZM2G448344_P01/GRMZM2G360821_P01/GRMZM5G815453_P01/
A0A096TUU6	Ribulose bisphosphate carboxylase large chain	A0A096TUU6;GRMZM2G385635_P01;GRMZM2G448344_P01;GRMZM2G360821_P01;GRMZM5G815453_P01	LGLSAKNYGR	6,Acetyl[K];	185	190	CML496_12h_3.10040.10040.2.1.dta	2	0.0411	1120.61	0	1120.61	-0.00161	-1.43	S	1	TRUE	A0A096TUU6/P00874/A0A3L6D6B8/A0A3L6D5L5/A0A3L6D5S1/GRMZM2G385635_P01/GRMZM2G448344_P01/GRMZM2G360821_P01/GRMZM5G815453_P01/
A0A096TUU6	Ribulose bisphosphate carboxylase large chain	A0A096TUU6;GRMZM2G385635_P01;GRMZM2G448344_P01;GRMZM2G360821_P01;GRMZM5G815453_P01	GGLDFTKDDENVNSQPFMR	7,Acetyl[K];	202	208	Lx9801_12h_2.22110.22110.3.0.dta	3	0.0415	2212	0	2212	-0.00068	-0.31	S	1	TRUE	A0A096TUU6/P00874/A0A3L6D6B8/A0A3L6D5L5/A0A3L6D5S1/GRMZM2G385635_P01/GRMZM2G448344_P01/GRMZM2G360821_P01/GRMZM5G815453_P01/
A0A096TUU6	Ribulose bisphosphate carboxylase large chain	A0A096TUU6;GRMZM2G385635_P01;GRMZM2G448344_P01;GRMZM2G360821_P01;GRMZM5G815453_P01	GGLDFTKDDENVNSQPFMR	7,Acetyl[K];	202	208	CML496_48h_1.17794.17794.3.1.dta	3	0.0419	2212	0	2212	-0.00042	-0.19	S	1	TRUE	A0A096TUU6/P00874/A0A3L6D6B8/A0A3L6D5L5/A0A3L6D5S1/GRMZM2G385635_P01/GRMZM2G448344_P01/GRMZM2G360821_P01/GRMZM5G815453_P01/
A0A096TUU6	Ribulose bisphosphate carboxylase large chain	A0A096TUU6;GRMZM2G385635_P01;GRMZM2G448344_P01;GRMZM2G360821_P01;GRMZM5G815453_P01	GGLDFTKDDENVNSQPFMR	7,Acetyl[K];	202	208	CML496_0h_1.17951.17951.3.0.dta	3	0.042	2212	0	2212	-0.00055	-0.25	S	1	TRUE	A0A096TUU6/P00874/A0A3L6D6B8/A0A3L6D5L5/A0A3L6D5S1/GRMZM2G385635_P01/GRMZM2G448344_P01/GRMZM2G360821_P01/GRMZM5G815453_P01/
A0A096TUU6	Ribulose bisphosphate carboxylase large chain	A0A096TUU6;GRMZM2G385635_P01;GRMZM2G448344_P01;GRMZM2G360821_P01;GRMZM5G815453_P01	DDFIEKDR	6,Acetyl[K];	358	363	CML496_72h_1.9660.9660.2.0.dta	2	0.0423	1079.5	0	1079.5	-0.00063	-0.58	S	1	TRUE	A0A096TUU6/A0A1D6EVW3/P00874/A0A3L6D6B8/A0A3L6D5L5/A0A3L6D5S1/GRMZM2G385635_P01/GRMZM2G308907_P01/GRMZM2G448344_P01/GRMZM2G360821_P01/GRMZM5G815453_P01/
A0A096TUU6	Ribulose bisphosphate carboxylase large chain	A0A096TUU6;GRMZM2G385635_P01;GRMZM2G448344_P01;GRMZM2G360821_P01;GRMZM5G815453_P01	YGRPLLGCTIKPK	8,Carbamidomethyl[C];11,Acetyl[K];	172	182	CML496_24h_2.10935.10935.3.0.dta	3	0.0427	1544.86	0	1544.86	-0.00044	-0.28	S	1	TRUE	A0A096TUU6/P00874/A0A3L6D6B8/A0A3L6D5L5/A0A3L6D5S1/GRMZM2G385635_P01/GRMZM2G448344_P01/GRMZM2G360821_P01/GRMZM5G815453_P01/
A0A096TUU6	Ribulose bisphosphate carboxylase large chain	A0A096TUU6;GRMZM2G385635_P01;GRMZM2G448344_P01;GRMZM2G360821_P01;GRMZM5G815453_P01	GGLDFTKDDENVNSQPFMR	7,Acetyl[K];	202	208	CML496_12h_1.18090.18090.3.0.dta	3	0.0435	2212	0	2212	0.00024	0.11	S	1	TRUE	A0A096TUU6/P00874/A0A3L6D6B8/A0A3L6D5L5/A0A3L6D5S1/GRMZM2G385635_P01/GRMZM2G448344_P01/GRMZM2G360821_P01/GRMZM5G815453_P01/
A0A096TUU6	Ribulose bisphosphate carboxylase large chain	A0A096TUU6;GRMZM2G385635_P01;GRMZM2G448344_P01;GRMZM2G360821_P01;GRMZM5G815453_P01	IPPAYSKTFQGPPHGIQVER	7,Acetyl[K];	147	153	CML496_48h_1.13981.13981.4.0.dta	4	0.0436	2264.19	0	2264.18	0.0031	1.37	S	1	TRUE	A0A096TUU6/A0A1D6EVW0/P00874/A0A3L6D6B8/A0A3L6D5L5/A0A3L6D5S1/GRMZM2G385635_P01/GRMZM2G448344_P01/GRMZM2G083364_P01/GRMZM2G450762_P01/GRMZM2G360821_P01/GRMZM5G815453_P01/
A0A096TUU6	Ribulose bisphosphate carboxylase large chain	A0A096TUU6;GRMZM2G385635_P01;GRMZM2G448344_P01;GRMZM2G360821_P01;GRMZM5G815453_P01	GGLDFTKDDENVNSQPFMR	7,Acetyl[K];11,Deamidated[N];18,Oxidation[M];	202	208	CML496_24h_3.15353.15353.3.0.dta	3	0.0439	2228.99	0	2228.98	0.01228	5.51	S	1	TRUE	A0A096TUU6/P00874/A0A3L6D6B8/A0A3L6D5L5/A0A3L6D5S1/GRMZM2G385635_P01/GRMZM2G448344_P01/GRMZM2G360821_P01/GRMZM5G815453_P01/
A0A096TUU6	Ribulose bisphosphate carboxylase large chain	A0A096TUU6;GRMZM2G385635_P01;GRMZM2G448344_P01;GRMZM2G360821_P01;GRMZM5G815453_P01	IPPAYSKTFQGPPHGIQVER	7,Acetyl[K];	147	153	CML496_48h_2.14198.14198.3.0.dta	3	0.044	2264.18	0	2264.18	0.00034	0.15	S	1	TRUE	A0A096TUU6/A0A1D6EVW0/P00874/A0A3L6D6B8/A0A3L6D5L5/A0A3L6D5S1/GRMZM2G385635_P01/GRMZM2G448344_P01/GRMZM2G083364_P01/GRMZM2G450762_P01/GRMZM2G360821_P01/GRMZM5G815453_P01/
A0A096TUU6	Ribulose bisphosphate carboxylase large chain	A0A096TUU6;GRMZM2G385635_P01;GRMZM2G448344_P01;GRMZM2G360821_P01;GRMZM5G815453_P01	YGRPLLGCTIKPK	8,Carbamidomethyl[C];11,Acetyl[K];	172	182	Lx9801_12h_1.14057.14057.3.0.dta	3	0.0442	1544.86	0	1544.86	-0.00174	-1.13	S	1	TRUE	A0A096TUU6/P00874/A0A3L6D6B8/A0A3L6D5L5/A0A3L6D5S1/GRMZM2G385635_P01/GRMZM2G448344_P01/GRMZM2G360821_P01/GRMZM5G815453_P01/
A0A096TUU6	Ribulose bisphosphate carboxylase large chain	A0A096TUU6;GRMZM2G385635_P01;GRMZM2G448344_P01;GRMZM2G360821_P01;GRMZM5G815453_P01	GGLDFTKDDENVNSQPFMR	7,Acetyl[K];11,Deamidated[N];	202	208	CML496_72h_1.17388.17388.3.0.dta	3	0.0442	2212.99	0	2212.98	0.01107	5	S	1	TRUE	A0A096TUU6/P00874/A0A3L6D6B8/A0A3L6D5L5/A0A3L6D5S1/GRMZM2G385635_P01/GRMZM2G448344_P01/GRMZM2G360821_P01/GRMZM5G815453_P01/
A0A096TUU6	Ribulose bisphosphate carboxylase large chain	A0A096TUU6;GRMZM2G385635_P01;GRMZM2G448344_P01;GRMZM2G360821_P01;GRMZM5G815453_P01	IPPAYSKTFQGPPHGIQVER	7,Acetyl[K];	147	153	Lx9801_24h_2.14056.14056.3.0.dta	3	0.0455	2264.18	0	2264.18	0.00014	0.06	S	1	TRUE	A0A096TUU6/A0A1D6EVW0/P00874/A0A3L6D6B8/A0A3L6D5L5/A0A3L6D5S1/GRMZM2G385635_P01/GRMZM2G448344_P01/GRMZM2G083364_P01/GRMZM2G450762_P01/GRMZM2G360821_P01/GRMZM5G815453_P01/
A0A096TUU6	Ribulose bisphosphate carboxylase large chain	A0A096TUU6;GRMZM2G385635_P01;GRMZM2G448344_P01;GRMZM2G360821_P01;GRMZM5G815453_P01	IPPAYSKTFQGPPHGIQVER	7,Acetyl[K];	147	153	Lx9801_12h_2.17688.17688.4.0.dta	4	0.046	2264.19	0	2264.18	0.00506	2.23	S	1	TRUE	A0A096TUU6/A0A1D6EVW0/P00874/A0A3L6D6B8/A0A3L6D5L5/A0A3L6D5S1/GRMZM2G385635_P01/GRMZM2G448344_P01/GRMZM2G083364_P01/GRMZM2G450762_P01/GRMZM2G360821_P01/GRMZM5G815453_P01/
A0A096TUU6	Ribulose bisphosphate carboxylase large chain	A0A096TUU6;GRMZM2G385635_P01;GRMZM2G448344_P01;GRMZM2G360821_P01;GRMZM5G815453_P01	GGLDFTKDDENVNSQPFMR	7,Acetyl[K];11,Deamidated[N];	202	208	Lx9801_72h_3.17503.17503.3.0.dta	3	0.0461	2212.99	0	2212.98	0.0109	4.93	S	1	TRUE	A0A096TUU6/P00874/A0A3L6D6B8/A0A3L6D5L5/A0A3L6D5S1/GRMZM2G385635_P01/GRMZM2G448344_P01/GRMZM2G360821_P01/GRMZM5G815453_P01/
A0A096TUU6	Ribulose bisphosphate carboxylase large chain	A0A096TUU6;GRMZM2G385635_P01;GRMZM2G448344_P01;GRMZM2G360821_P01;GRMZM5G815453_P01	GGLDFTKDDENVNSQPFMR	7,Acetyl[K];18,Oxidation[M];	202	208	CML496_72h_2.15504.15504.3.0.dta	3	0.0465	2227.99	0	2227.99	-0.0021	-0.94	S	1	TRUE	A0A096TUU6/P00874/A0A3L6D6B8/A0A3L6D5L5/A0A3L6D5S1/GRMZM2G385635_P01/GRMZM2G448344_P01/GRMZM2G360821_P01/GRMZM5G815453_P01/
A0A096TUU6	Ribulose bisphosphate carboxylase large chain	A0A096TUU6;GRMZM2G385635_P01;GRMZM2G448344_P01;GRMZM2G360821_P01;GRMZM5G815453_P01	GGLDFTKDDENVNSQPFMR	7,Acetyl[K];11,Deamidated[N];	202	208	Lx9801_12h_3.17716.17716.3.0.dta	3	0.0467	2212.99	0	2212.98	0.01116	5.04	S	1	TRUE	A0A096TUU6/P00874/A0A3L6D6B8/A0A3L6D5L5/A0A3L6D5S1/GRMZM2G385635_P01/GRMZM2G448344_P01/GRMZM2G360821_P01/GRMZM5G815453_P01/
A0A096TUU6	Ribulose bisphosphate carboxylase large chain	A0A096TUU6;GRMZM2G385635_P01;GRMZM2G448344_P01;GRMZM2G360821_P01;GRMZM5G815453_P01	DDFIEKDR	6,Acetyl[K];	358	363	Lx9801_72h_3.9658.9658.2.0.dta	2	0.0471	1079.5	0	1079.5	-0.0003	-0.28	S	1	TRUE	A0A096TUU6/A0A1D6EVW3/P00874/A0A3L6D6B8/A0A3L6D5L5/A0A3L6D5S1/GRMZM2G385635_P01/GRMZM2G308907_P01/GRMZM2G448344_P01/GRMZM2G360821_P01/GRMZM5G815453_P01/
A0A096TUU6	Ribulose bisphosphate carboxylase large chain	A0A096TUU6;GRMZM2G385635_P01;GRMZM2G448344_P01;GRMZM2G360821_P01;GRMZM5G815453_P01	AGVKDYKLTYYTPEYETK	4,Acetyl[K];7,Acetyl[K];	22	25	CML496_72h_2.14858.14858.3.1.dta	3	0.0476	2253.11	0	2253.1	0.01624	7.21	S	1	TRUE	A0A096TUU6/A0A1D6LYF6/A0A1D6EVW0/A0A1D6Q759/A0A1D6EVW3/P00874/A0A3L6D6B8/A0A3L6D5R3/A0A3L6E8S7/A0A3L6D5L5/A0A3L6D5S1/GRMZM2G057171_P01/GRMZM2G385635_P01/GRMZM2G448344_P01/GRMZM2G450762_P01/GRMZM2G122563_P01/GRMZM2G360821_P01/GRMZM5G815453_P01/
A0A096TUU6	Ribulose bisphosphate carboxylase large chain	A0A096TUU6;GRMZM2G385635_P01;GRMZM2G448344_P01;GRMZM2G360821_P01;GRMZM5G815453_P01	AGVKDYKLTYYTPEYETK	4,Acetyl[K];7,Acetyl[K];	22	28	CML496_72h_2.14858.14858.3.1.dta	3	0.0476	2253.11	0	2253.1	0.01624	7.21	S	1	TRUE	A0A096TUU6/A0A1D6LYF6/A0A1D6EVW0/A0A1D6Q759/A0A1D6EVW3/P00874/A0A3L6D6B8/A0A3L6D5R3/A0A3L6E8S7/A0A3L6D5L5/A0A3L6D5S1/GRMZM2G057171_P01/GRMZM2G385635_P01/GRMZM2G448344_P01/GRMZM2G450762_P01/GRMZM2G122563_P01/GRMZM2G360821_P01/GRMZM5G815453_P01/
A0A096TUU6	Ribulose bisphosphate carboxylase large chain	A0A096TUU6;GRMZM2G385635_P01;GRMZM2G448344_P01;GRMZM2G360821_P01;GRMZM5G815453_P01	YGRPLLGCTIKPK	8,Carbamidomethyl[C];11,Acetyl[K];	172	182	CML496_24h_1.11057.11057.3.0.dta	3	0.0496	1544.86	0	1544.86	-0.00127	-0.82	S	1	TRUE	A0A096TUU6/P00874/A0A3L6D6B8/A0A3L6D5L5/A0A3L6D5S1/GRMZM2G385635_P01/GRMZM2G448344_P01/GRMZM2G360821_P01/GRMZM5G815453_P01/
A0A096TUU6	Ribulose bisphosphate carboxylase large chain	A0A096TUU6;GRMZM2G385635_P01;GRMZM2G448344_P01;GRMZM2G360821_P01;GRMZM5G815453_P01	AGVKDYKLTYYTPEYETK	7,Acetyl[K];	22	28	CML496_72h_1.14737.14737.3.0.dta	3	0.0496	2211.08	0	2211.09	-0.00187	-0.85	S	1	TRUE	A0A096TUU6/A0A1D6LYF6/A0A1D6EVW0/A0A1D6Q759/A0A1D6EVW3/P00874/A0A3L6D6B8/A0A3L6D5R3/A0A3L6E8S7/A0A3L6D5L5/A0A3L6D5S1/GRMZM2G057171_P01/GRMZM2G385635_P01/GRMZM2G448344_P01/GRMZM2G450762_P01/GRMZM2G122563_P01/GRMZM2G360821_P01/GRMZM5G815453_P01/
A0A096TUU6	Ribulose bisphosphate carboxylase large chain	A0A096TUU6;GRMZM2G385635_P01;GRMZM2G448344_P01;GRMZM2G360821_P01;GRMZM5G815453_P01	IPPAYSKTFQGPPHGIQVER	7,Acetyl[K];	147	153	CML496_72h_2.13695.13695.3.0.dta	3	0.0506	2264.18	0	2264.18	-0.00182	-0.8	S	1	TRUE	A0A096TUU6/A0A1D6EVW0/P00874/A0A3L6D6B8/A0A3L6D5L5/A0A3L6D5S1/GRMZM2G385635_P01/GRMZM2G448344_P01/GRMZM2G083364_P01/GRMZM2G450762_P01/GRMZM2G360821_P01/GRMZM5G815453_P01/
A0A096TUU6	Ribulose bisphosphate carboxylase large chain	A0A096TUU6;GRMZM2G385635_P01;GRMZM2G448344_P01;GRMZM2G360821_P01;GRMZM5G815453_P01	LGLSAKNYGR	6,Acetyl[K];	185	190	Lx9801_0h_2.10638.10638.2.0.dta	2	0.0516	1120.61	0	1120.61	0.00043	0.39	S	1	TRUE	A0A096TUU6/P00874/A0A3L6D6B8/A0A3L6D5L5/A0A3L6D5S1/GRMZM2G385635_P01/GRMZM2G448344_P01/GRMZM2G360821_P01/GRMZM5G815453_P01/
A0A096TUU6	Ribulose bisphosphate carboxylase large chain	A0A096TUU6;GRMZM2G385635_P01;GRMZM2G448344_P01;GRMZM2G360821_P01;GRMZM5G815453_P01	YGRPLLGCTIKPK	8,Carbamidomethyl[C];11,Acetyl[K];	172	182	CML496_0h_3.11179.11179.3.0.dta	3	0.0519	1544.86	0	1544.86	-0.00137	-0.89	S	1	TRUE	A0A096TUU6/P00874/A0A3L6D6B8/A0A3L6D5L5/A0A3L6D5S1/GRMZM2G385635_P01/GRMZM2G448344_P01/GRMZM2G360821_P01/GRMZM5G815453_P01/
A0A096TUU6	Ribulose bisphosphate carboxylase large chain	A0A096TUU6;GRMZM2G385635_P01;GRMZM2G448344_P01;GRMZM2G360821_P01;GRMZM5G815453_P01	DDFIEKDR	6,Acetyl[K];	358	363	CML496_0h_3.9843.9843.2.0.dta	2	0.0527	1079.5	0	1079.5	-9e-05	-0.09	S	1	TRUE	A0A096TUU6/A0A1D6EVW3/P00874/A0A3L6D6B8/A0A3L6D5L5/A0A3L6D5S1/GRMZM2G385635_P01/GRMZM2G308907_P01/GRMZM2G448344_P01/GRMZM2G360821_P01/GRMZM5G815453_P01/
A0A096TUU6	Ribulose bisphosphate carboxylase large chain	A0A096TUU6;GRMZM2G385635_P01;GRMZM2G448344_P01;GRMZM2G360821_P01;GRMZM5G815453_P01	GGLDFTKDDENVNSQPFMR	7,Acetyl[K];11,Deamidated[N];	202	208	Lx9801_48h_1.17713.17713.3.0.dta	3	0.053	2212.99	0	2212.98	0.01185	5.36	S	1	TRUE	A0A096TUU6/P00874/A0A3L6D6B8/A0A3L6D5L5/A0A3L6D5S1/GRMZM2G385635_P01/GRMZM2G448344_P01/GRMZM2G360821_P01/GRMZM5G815453_P01/
A0A096TUU6	Ribulose bisphosphate carboxylase large chain	A0A096TUU6;GRMZM2G385635_P01;GRMZM2G448344_P01;GRMZM2G360821_P01;GRMZM5G815453_P01	AGVKDYKLTYYTPEYETK	7,Acetyl[K];	22	28	CML496_72h_3.14436.14436.3.0.dta	3	0.0534	2211.08	0	2211.09	-0.0048	-2.17	S	1	TRUE	A0A096TUU6/A0A1D6LYF6/A0A1D6EVW0/A0A1D6Q759/A0A1D6EVW3/P00874/A0A3L6D6B8/A0A3L6D5R3/A0A3L6E8S7/A0A3L6D5L5/A0A3L6D5S1/GRMZM2G057171_P01/GRMZM2G385635_P01/GRMZM2G448344_P01/GRMZM2G450762_P01/GRMZM2G122563_P01/GRMZM2G360821_P01/GRMZM5G815453_P01/
A0A096TUU6	Ribulose bisphosphate carboxylase large chain	A0A096TUU6;GRMZM2G385635_P01;GRMZM2G448344_P01;GRMZM2G360821_P01;GRMZM5G815453_P01	DDFIEKDR	6,Acetyl[K];	358	363	CML496_72h_2.9511.9511.2.0.dta	2	0.0536	1079.5	0	1079.5	-0.0012	-1.11	S	1	TRUE	A0A096TUU6/A0A1D6EVW3/P00874/A0A3L6D6B8/A0A3L6D5L5/A0A3L6D5S1/GRMZM2G385635_P01/GRMZM2G308907_P01/GRMZM2G448344_P01/GRMZM2G360821_P01/GRMZM5G815453_P01/
A0A096TUU6	Ribulose bisphosphate carboxylase large chain	A0A096TUU6;GRMZM2G385635_P01;GRMZM2G448344_P01;GRMZM2G360821_P01;GRMZM5G815453_P01	LGLSAKNYGR	6,Acetyl[K];	185	190	CML496_24h_2.10003.10003.2.0.dta	2	0.0544	1120.61	0	1120.61	-0.00066	-0.59	S	1	TRUE	A0A096TUU6/P00874/A0A3L6D6B8/A0A3L6D5L5/A0A3L6D5S1/GRMZM2G385635_P01/GRMZM2G448344_P01/GRMZM2G360821_P01/GRMZM5G815453_P01/
A0A096TUU6	Ribulose bisphosphate carboxylase large chain	A0A096TUU6;GRMZM2G385635_P01;GRMZM2G448344_P01;GRMZM2G360821_P01;GRMZM5G815453_P01	GGLDFTKDDENVNSQPFMR	7,Acetyl[K];11,Deamidated[N];	202	208	Lx9801_12h_1.21324.21324.3.0.dta	3	0.0548	2212.99	0	2212.98	0.00952	4.3	S	1	TRUE	A0A096TUU6/P00874/A0A3L6D6B8/A0A3L6D5L5/A0A3L6D5S1/GRMZM2G385635_P01/GRMZM2G448344_P01/GRMZM2G360821_P01/GRMZM5G815453_P01/
A0A096TUU6	Ribulose bisphosphate carboxylase large chain	A0A096TUU6;GRMZM2G385635_P01;GRMZM2G448344_P01;GRMZM2G360821_P01;GRMZM5G815453_P01	IPPAYSKTFQGPPHGIQVER	7,Acetyl[K];	147	153	Lx9801_0h_1.14337.14337.3.0.dta	3	0.0548	2264.18	0	2264.18	-7e-05	-0.03	S	1	TRUE	A0A096TUU6/A0A1D6EVW0/P00874/A0A3L6D6B8/A0A3L6D5L5/A0A3L6D5S1/GRMZM2G385635_P01/GRMZM2G448344_P01/GRMZM2G083364_P01/GRMZM2G450762_P01/GRMZM2G360821_P01/GRMZM5G815453_P01/
A0A096TUU6	Ribulose bisphosphate carboxylase large chain	A0A096TUU6;GRMZM2G385635_P01;GRMZM2G448344_P01;GRMZM2G360821_P01;GRMZM5G815453_P01	YGRPLLGCTIKPK	8,Carbamidomethyl[C];11,Acetyl[K];	172	182	CML496_72h_2.10795.10795.3.0.dta	3	0.0557	1544.86	0	1544.86	-0.00214	-1.39	S	1	TRUE	A0A096TUU6/P00874/A0A3L6D6B8/A0A3L6D5L5/A0A3L6D5S1/GRMZM2G385635_P01/GRMZM2G448344_P01/GRMZM2G360821_P01/GRMZM5G815453_P01/
A0A096TUU6	Ribulose bisphosphate carboxylase large chain	A0A096TUU6;GRMZM2G385635_P01;GRMZM2G448344_P01;GRMZM2G360821_P01;GRMZM5G815453_P01	GGLDFTKDDENVNSQPFMR	7,Acetyl[K];11,Deamidated[N];	202	208	CML496_0h_1.17542.17542.3.0.dta	3	0.0558	2212.99	0	2212.98	0.01111	5.02	S	1	TRUE	A0A096TUU6/P00874/A0A3L6D6B8/A0A3L6D5L5/A0A3L6D5S1/GRMZM2G385635_P01/GRMZM2G448344_P01/GRMZM2G360821_P01/GRMZM5G815453_P01/
A0A096TUU6	Ribulose bisphosphate carboxylase large chain	A0A096TUU6;GRMZM2G385635_P01;GRMZM2G448344_P01;GRMZM2G360821_P01;GRMZM5G815453_P01	AGVKDYKLTYYTPEYETK	7,Acetyl[K];	22	28	Lx9801_24h_1.14945.14945.3.0.dta	3	0.0579	2211.08	0	2211.09	-0.00424	-1.92	S	1	TRUE	A0A096TUU6/A0A1D6LYF6/A0A1D6EVW0/A0A1D6Q759/A0A1D6EVW3/P00874/A0A3L6D6B8/A0A3L6D5R3/A0A3L6E8S7/A0A3L6D5L5/A0A3L6D5S1/GRMZM2G057171_P01/GRMZM2G385635_P01/GRMZM2G448344_P01/GRMZM2G450762_P01/GRMZM2G122563_P01/GRMZM2G360821_P01/GRMZM5G815453_P01/
A0A096TUU6	Ribulose bisphosphate carboxylase large chain	A0A096TUU6;GRMZM2G385635_P01;GRMZM2G448344_P01;GRMZM2G360821_P01;GRMZM5G815453_P01	LTYYTPEYETKDTDILAAFR	11,Acetyl[K];	29	39	CML496_48h_2.24943.24943.3.0.dta	3	0.058	2452.19	0	2452.19	0.00012	0.05	S	1	TRUE	A0A096TUU6/A0A1D6EVW0/A0A1D6EVW3/P00874/A0A3L6D6B8/A0A3L6D5L5/A0A3L6D5S1/GRMZM2G385635_P01/GRMZM2G448344_P01/GRMZM2G360821_P01/GRMZM5G815453_P01/
A0A096TUU6	Ribulose bisphosphate carboxylase large chain	A0A096TUU6;GRMZM2G385635_P01;GRMZM2G448344_P01;GRMZM2G360821_P01;GRMZM5G815453_P01	DDFIEKDR	6,Acetyl[K];	358	363	CML496_0h_3.9851.9851.2.0.dta	2	0.0581	1079.5	0	1079.5	-2e-05	-0.02	S	1	TRUE	A0A096TUU6/A0A1D6EVW3/P00874/A0A3L6D6B8/A0A3L6D5L5/A0A3L6D5S1/GRMZM2G385635_P01/GRMZM2G308907_P01/GRMZM2G448344_P01/GRMZM2G360821_P01/GRMZM5G815453_P01/
A0A096TUU6	Ribulose bisphosphate carboxylase large chain	A0A096TUU6;GRMZM2G385635_P01;GRMZM2G448344_P01;GRMZM2G360821_P01;GRMZM5G815453_P01	EIKFDGFK	3,Acetyl[K];	471	473	CML496_48h_1.14081.14081.2.0.dta	2	0.0587	1025.53	0	1025.53	-0.00025	-0.25	S	1	TRUE	A0A096TUU6/A0A1D6NYD9/A0A1D6EVW3/P00874/GRMZM2G385635_P01/GRMZM2G308907_P01/GRMZM2G448344_P01/GRMZM2G360821_P01/GRMZM5G815453_P01/
A0A096TUU6	Ribulose bisphosphate carboxylase large chain	A0A096TUU6;GRMZM2G385635_P01;GRMZM2G448344_P01;GRMZM2G360821_P01;GRMZM5G815453_P01	GGLDFTKDDENVNSQPFMR	7,Acetyl[K];11,Deamidated[N];18,Oxidation[M];	202	208	Lx9801_12h_3.15550.15550.3.0.dta	3	0.0588	2228.99	0	2228.98	0.01029	4.61	S	1	TRUE	A0A096TUU6/P00874/A0A3L6D6B8/A0A3L6D5L5/A0A3L6D5S1/GRMZM2G385635_P01/GRMZM2G448344_P01/GRMZM2G360821_P01/GRMZM5G815453_P01/
A0A096TUU6	Ribulose bisphosphate carboxylase large chain	A0A096TUU6;GRMZM2G385635_P01;GRMZM2G448344_P01;GRMZM2G360821_P01;GRMZM5G815453_P01	PQTETKASVGFK	0,Acetyl[ProteinN-term];6,Acetyl[K];	10	15	CML496_72h_1.13297.13297.2.0.dta	2	0.0591	1376.71	0	1376.71	-3e-05	-0.02	C	1	TRUE	A0A096TUU6/A0A1D6EVW0/A0A1D6Q759/A0A1D6EVW3/P00874/A0A3L6D6B8/A0A3L6D5R3/A0A3L6D5L5/A0A3L6D5S1/GRMZM2G057171_P01/GRMZM2G385635_P01/GRMZM2G448344_P01/GRMZM2G450762_P01/GRMZM2G360821_P01/GRMZM5G815453_P01/
A0A096TUU6	Ribulose bisphosphate carboxylase large chain	A0A096TUU6;GRMZM2G385635_P01;GRMZM2G448344_P01;GRMZM2G360821_P01;GRMZM5G815453_P01	EIKFDGFK	3,Acetyl[K];	471	473	CML496_24h_3.14037.14037.2.0.dta	2	0.0602	1025.53	0	1025.53	-0.00013	-0.13	S	1	TRUE	A0A096TUU6/A0A1D6NYD9/A0A1D6EVW3/P00874/GRMZM2G385635_P01/GRMZM2G308907_P01/GRMZM2G448344_P01/GRMZM2G360821_P01/GRMZM5G815453_P01/
A0A096TUU6	Ribulose bisphosphate carboxylase large chain	A0A096TUU6;GRMZM2G385635_P01;GRMZM2G448344_P01;GRMZM2G360821_P01;GRMZM5G815453_P01	LGLSAKNYGR	6,Acetyl[K];	185	190	CML496_72h_3.9825.9825.2.1.dta	2	0.0603	1120.61	0	1120.61	-0.00384	-3.43	S	1	TRUE	A0A096TUU6/P00874/A0A3L6D6B8/A0A3L6D5L5/A0A3L6D5S1/GRMZM2G385635_P01/GRMZM2G448344_P01/GRMZM2G360821_P01/GRMZM5G815453_P01/
A0A096TUU6	Ribulose bisphosphate carboxylase large chain	A0A096TUU6;GRMZM2G385635_P01;GRMZM2G448344_P01;GRMZM2G360821_P01;GRMZM5G815453_P01	GGLDFTKDDENVNSQPFMR	7,Acetyl[K];	202	208	Lx9801_12h_3.15621.15621.3.0.dta	3	0.0625	2212.01	0	2212	0.01005	4.54	S	1	TRUE	A0A096TUU6/P00874/A0A3L6D6B8/A0A3L6D5L5/A0A3L6D5S1/GRMZM2G385635_P01/GRMZM2G448344_P01/GRMZM2G360821_P01/GRMZM5G815453_P01/
A0A096TUU6	Ribulose bisphosphate carboxylase large chain	A0A096TUU6;GRMZM2G385635_P01;GRMZM2G448344_P01;GRMZM2G360821_P01;GRMZM5G815453_P01	IPPAYSKTFQGPPHGIQVER	7,Acetyl[K];	147	153	Lx9801_48h_1.14853.14853.3.1.dta	3	0.0626	2264.18	0	2264.18	-0.00073	-0.32	S	1	TRUE	A0A096TUU6/A0A1D6EVW0/P00874/A0A3L6D6B8/A0A3L6D5L5/A0A3L6D5S1/GRMZM2G385635_P01/GRMZM2G448344_P01/GRMZM2G083364_P01/GRMZM2G450762_P01/GRMZM2G360821_P01/GRMZM5G815453_P01/
A0A096TUU6	Ribulose bisphosphate carboxylase large chain	A0A096TUU6;GRMZM2G385635_P01;GRMZM2G448344_P01;GRMZM2G360821_P01;GRMZM5G815453_P01	IPPAYSKTFQGPPHGIQVER	7,Acetyl[K];	147	153	CML496_12h_3.13956.13956.4.0.dta	4	0.0638	2264.18	0	2264.18	0.00159	0.7	S	1	TRUE	A0A096TUU6/A0A1D6EVW0/P00874/A0A3L6D6B8/A0A3L6D5L5/A0A3L6D5S1/GRMZM2G385635_P01/GRMZM2G448344_P01/GRMZM2G083364_P01/GRMZM2G450762_P01/GRMZM2G360821_P01/GRMZM5G815453_P01/
A0A096TUU6	Ribulose bisphosphate carboxylase large chain	A0A096TUU6;GRMZM2G385635_P01;GRMZM2G448344_P01;GRMZM2G360821_P01;GRMZM5G815453_P01	LTYYTPEYETKDTDILAAFR	11,Acetyl[K];	29	39	Lx9801_24h_2.24864.24864.3.0.dta	3	0.064	2452.19	0	2452.19	0.00145	0.59	S	1	TRUE	A0A096TUU6/A0A1D6EVW0/A0A1D6EVW3/P00874/A0A3L6D6B8/A0A3L6D5L5/A0A3L6D5S1/GRMZM2G385635_P01/GRMZM2G448344_P01/GRMZM2G360821_P01/GRMZM5G815453_P01/
A0A096TUU6	Ribulose bisphosphate carboxylase large chain	A0A096TUU6;GRMZM2G385635_P01;GRMZM2G448344_P01;GRMZM2G360821_P01;GRMZM5G815453_P01	EIKFDGFK	3,Acetyl[K];	471	473	Lx9801_12h_2.18001.18001.2.0.dta	2	0.0644	1025.53	0	1025.53	-0.00038	-0.37	S	1	TRUE	A0A096TUU6/A0A1D6NYD9/A0A1D6EVW3/P00874/GRMZM2G385635_P01/GRMZM2G308907_P01/GRMZM2G448344_P01/GRMZM2G360821_P01/GRMZM5G815453_P01/
A0A096TUU6	Ribulose bisphosphate carboxylase large chain	A0A096TUU6;GRMZM2G385635_P01;GRMZM2G448344_P01;GRMZM2G360821_P01;GRMZM5G815453_P01	GGLDFTKDDENVNSQPFMR	7,Acetyl[K];11,Deamidated[N];	202	208	CML496_12h_1.17630.17630.3.0.dta	3	0.0653	2212.99	0	2212.98	0.01126	5.09	S	1	TRUE	A0A096TUU6/P00874/A0A3L6D6B8/A0A3L6D5L5/A0A3L6D5S1/GRMZM2G385635_P01/GRMZM2G448344_P01/GRMZM2G360821_P01/GRMZM5G815453_P01/
A0A096TUU6	Ribulose bisphosphate carboxylase large chain	A0A096TUU6;GRMZM2G385635_P01;GRMZM2G448344_P01;GRMZM2G360821_P01;GRMZM5G815453_P01	GGLDFTKDDENVNSQPFMR	7,Acetyl[K];11,Deamidated[N];18,Oxidation[M];	202	208	CML496_48h_3.15127.15127.3.0.dta	3	0.0655	2228.99	0	2228.98	0.01123	5.04	S	1	TRUE	A0A096TUU6/P00874/A0A3L6D6B8/A0A3L6D5L5/A0A3L6D5S1/GRMZM2G385635_P01/GRMZM2G448344_P01/GRMZM2G360821_P01/GRMZM5G815453_P01/
A0A096TUU6	Ribulose bisphosphate carboxylase large chain	A0A096TUU6;GRMZM2G385635_P01;GRMZM2G448344_P01;GRMZM2G360821_P01;GRMZM5G815453_P01	AGVKDYKLTYYTPEYETK	4,Acetyl[K];7,Acetyl[K];	22	25	CML496_72h_3.14677.14677.3.1.dta	3	0.066	2253.11	0	2253.1	0.01725	7.66	S	1	TRUE	A0A096TUU6/A0A1D6LYF6/A0A1D6EVW0/A0A1D6Q759/A0A1D6EVW3/P00874/A0A3L6D6B8/A0A3L6D5R3/A0A3L6E8S7/A0A3L6D5L5/A0A3L6D5S1/GRMZM2G057171_P01/GRMZM2G385635_P01/GRMZM2G448344_P01/GRMZM2G450762_P01/GRMZM2G122563_P01/GRMZM2G360821_P01/GRMZM5G815453_P01/
A0A096TUU6	Ribulose bisphosphate carboxylase large chain	A0A096TUU6;GRMZM2G385635_P01;GRMZM2G448344_P01;GRMZM2G360821_P01;GRMZM5G815453_P01	AGVKDYKLTYYTPEYETK	4,Acetyl[K];7,Acetyl[K];	22	28	CML496_72h_3.14677.14677.3.1.dta	3	0.066	2253.11	0	2253.1	0.01725	7.66	S	1	TRUE	A0A096TUU6/A0A1D6LYF6/A0A1D6EVW0/A0A1D6Q759/A0A1D6EVW3/P00874/A0A3L6D6B8/A0A3L6D5R3/A0A3L6E8S7/A0A3L6D5L5/A0A3L6D5S1/GRMZM2G057171_P01/GRMZM2G385635_P01/GRMZM2G448344_P01/GRMZM2G450762_P01/GRMZM2G122563_P01/GRMZM2G360821_P01/GRMZM5G815453_P01/
A0A096TUU6	Ribulose bisphosphate carboxylase large chain	A0A096TUU6;GRMZM2G385635_P01;GRMZM2G448344_P01;GRMZM2G360821_P01;GRMZM5G815453_P01	EIKFDGFK	3,Acetyl[K];	471	473	Lx9801_12h_3.14465.14465.2.0.dta	2	0.0664	1025.53	0	1025.53	-0.0003	-0.29	S	1	TRUE	A0A096TUU6/A0A1D6NYD9/A0A1D6EVW3/P00874/GRMZM2G385635_P01/GRMZM2G308907_P01/GRMZM2G448344_P01/GRMZM2G360821_P01/GRMZM5G815453_P01/
A0A096TUU6	Ribulose bisphosphate carboxylase large chain	A0A096TUU6;GRMZM2G385635_P01;GRMZM2G448344_P01;GRMZM2G360821_P01;GRMZM5G815453_P01	YGRPLLGCTIKPK	8,Carbamidomethyl[C];11,Acetyl[K];	172	182	Lx9801_72h_3.10970.10970.3.0.dta	3	0.0666	1544.86	0	1544.86	-0.00118	-0.76	S	1	TRUE	A0A096TUU6/P00874/A0A3L6D6B8/A0A3L6D5L5/A0A3L6D5S1/GRMZM2G385635_P01/GRMZM2G448344_P01/GRMZM2G360821_P01/GRMZM5G815453_P01/
A0A096TUU6	Ribulose bisphosphate carboxylase large chain	A0A096TUU6;GRMZM2G385635_P01;GRMZM2G448344_P01;GRMZM2G360821_P01;GRMZM5G815453_P01	DDFIEKDR	6,Acetyl[K];	358	363	CML496_24h_1.9696.9696.2.1.dta	2	0.0671	1079.5	0	1079.5	-0.00023	-0.21	S	1	TRUE	A0A096TUU6/A0A1D6EVW3/P00874/A0A3L6D6B8/A0A3L6D5L5/A0A3L6D5S1/GRMZM2G385635_P01/GRMZM2G308907_P01/GRMZM2G448344_P01/GRMZM2G360821_P01/GRMZM5G815453_P01/
A0A096TUU6	Ribulose bisphosphate carboxylase large chain	A0A096TUU6;GRMZM2G385635_P01;GRMZM2G448344_P01;GRMZM2G360821_P01;GRMZM5G815453_P01	LTYYTPEYETKDTDILAAFR	11,Acetyl[K];	29	39	CML496_12h_3.24619.24619.3.2.dta	3	0.0672	2452.19	0	2452.19	0.00236	0.96	S	1	TRUE	A0A096TUU6/A0A1D6EVW0/A0A1D6EVW3/P00874/A0A3L6D6B8/A0A3L6D5L5/A0A3L6D5S1/GRMZM2G385635_P01/GRMZM2G448344_P01/GRMZM2G360821_P01/GRMZM5G815453_P01/
A0A096TUU6	Ribulose bisphosphate carboxylase large chain	A0A096TUU6;GRMZM2G385635_P01;GRMZM2G448344_P01;GRMZM2G360821_P01;GRMZM5G815453_P01	GGLDFTKDDENVNSQPFMR	7,Acetyl[K];11,Deamidated[N];18,Oxidation[M];	202	208	Lx9801_0h_1.15628.15628.3.0.dta	3	0.0675	2228.99	0	2228.98	0.01204	5.4	S	1	TRUE	A0A096TUU6/P00874/A0A3L6D6B8/A0A3L6D5L5/A0A3L6D5S1/GRMZM2G385635_P01/GRMZM2G448344_P01/GRMZM2G360821_P01/GRMZM5G815453_P01/
A0A096TUU6	Ribulose bisphosphate carboxylase large chain	A0A096TUU6;GRMZM2G385635_P01;GRMZM2G448344_P01;GRMZM2G360821_P01;GRMZM5G815453_P01	EIKFDGFK	3,Acetyl[K];	471	473	Lx9801_72h_3.14211.14211.2.0.dta	2	0.0675	1025.53	0	1025.53	-0.00051	-0.5	S	1	TRUE	A0A096TUU6/A0A1D6NYD9/A0A1D6EVW3/P00874/GRMZM2G385635_P01/GRMZM2G308907_P01/GRMZM2G448344_P01/GRMZM2G360821_P01/GRMZM5G815453_P01/
A0A096TUU6	Ribulose bisphosphate carboxylase large chain	A0A096TUU6;GRMZM2G385635_P01;GRMZM2G448344_P01;GRMZM2G360821_P01;GRMZM5G815453_P01	AGVKDYKLTYYTPEYETK	4,Acetyl[K];	22	25	CML496_48h_1.14695.14695.3.0.dta	3	0.0678	2211.08	0	2211.09	-0.00089	-0.4	S	1	TRUE	A0A096TUU6/A0A1D6LYF6/A0A1D6EVW0/A0A1D6Q759/A0A1D6EVW3/P00874/A0A3L6D6B8/A0A3L6D5R3/A0A3L6E8S7/A0A3L6D5L5/A0A3L6D5S1/GRMZM2G057171_P01/GRMZM2G385635_P01/GRMZM2G448344_P01/GRMZM2G450762_P01/GRMZM2G122563_P01/GRMZM2G360821_P01/GRMZM5G815453_P01/
A0A096TUU6	Ribulose bisphosphate carboxylase large chain	A0A096TUU6;GRMZM2G385635_P01;GRMZM2G448344_P01;GRMZM2G360821_P01;GRMZM5G815453_P01	DDFIEKDR	6,Acetyl[K];	358	363	CML496_0h_2.9765.9765.2.0.dta	2	0.068	1079.5	0	1079.5	-0.00028	-0.26	S	1	TRUE	A0A096TUU6/A0A1D6EVW3/P00874/A0A3L6D6B8/A0A3L6D5L5/A0A3L6D5S1/GRMZM2G385635_P01/GRMZM2G308907_P01/GRMZM2G448344_P01/GRMZM2G360821_P01/GRMZM5G815453_P01/
A0A096TUU6	Ribulose bisphosphate carboxylase large chain	A0A096TUU6;GRMZM2G385635_P01;GRMZM2G448344_P01;GRMZM2G360821_P01;GRMZM5G815453_P01	GGLDFTKDDENVNSQPFMR	7,Acetyl[K];18,Oxidation[M];	202	208	Lx9801_48h_1.16008.16008.3.0.dta	3	0.0682	2227.99	0	2227.99	0.00074	0.33	S	1	TRUE	A0A096TUU6/P00874/A0A3L6D6B8/A0A3L6D5L5/A0A3L6D5S1/GRMZM2G385635_P01/GRMZM2G448344_P01/GRMZM2G360821_P01/GRMZM5G815453_P01/
A0A096TUU6	Ribulose bisphosphate carboxylase large chain	A0A096TUU6;GRMZM2G385635_P01;GRMZM2G448344_P01;GRMZM2G360821_P01;GRMZM5G815453_P01	DDFIEKDR	6,Acetyl[K];	358	363	Lx9801_72h_2.9933.9933.2.0.dta	2	0.0682	1079.5	0	1079.5	-0.00061	-0.57	S	1	TRUE	A0A096TUU6/A0A1D6EVW3/P00874/A0A3L6D6B8/A0A3L6D5L5/A0A3L6D5S1/GRMZM2G385635_P01/GRMZM2G308907_P01/GRMZM2G448344_P01/GRMZM2G360821_P01/GRMZM5G815453_P01/
A0A096TUU6	Ribulose bisphosphate carboxylase large chain	A0A096TUU6;GRMZM2G385635_P01;GRMZM2G448344_P01;GRMZM2G360821_P01;GRMZM5G815453_P01	LEDLRIPPAYSKTFQGPPHGIQVER	12,Acetyl[K];	142	153	Lx9801_0h_2.17886.17886.4.0.dta	4	0.0701	2890.52	0	2890.52	0.0034	1.18	S	1	TRUE	A0A096TUU6/A0A1D6EVW0/P00874/A0A3L6D6B8/A0A3L6D5L5/A0A3L6D5S1/GRMZM2G385635_P01/GRMZM2G448344_P01/GRMZM2G083364_P01/GRMZM2G450762_P01/GRMZM2G360821_P01/GRMZM5G815453_P01/
A0A096TUU6	Ribulose bisphosphate carboxylase large chain	A0A096TUU6;GRMZM2G385635_P01;GRMZM2G448344_P01;GRMZM2G360821_P01;GRMZM5G815453_P01	GGLDFTKDDENVNSQPFMR	7,Acetyl[K];11,Deamidated[N];	202	208	CML496_0h_3.17571.17571.3.0.dta	3	0.0701	2212.99	0	2212.98	0.01275	5.76	S	1	TRUE	A0A096TUU6/P00874/A0A3L6D6B8/A0A3L6D5L5/A0A3L6D5S1/GRMZM2G385635_P01/GRMZM2G448344_P01/GRMZM2G360821_P01/GRMZM5G815453_P01/
A0A096TUU6	Ribulose bisphosphate carboxylase large chain	A0A096TUU6;GRMZM2G385635_P01;GRMZM2G448344_P01;GRMZM2G360821_P01;GRMZM5G815453_P01	EIKFDGFK	3,Acetyl[K];	471	473	Lx9801_0h_2.14769.14769.2.0.dta	2	0.0701	1025.53	0	1025.53	0.00022	0.21	S	1	TRUE	A0A096TUU6/A0A1D6NYD9/A0A1D6EVW3/P00874/GRMZM2G385635_P01/GRMZM2G308907_P01/GRMZM2G448344_P01/GRMZM2G360821_P01/GRMZM5G815453_P01/
A0A096TUU6	Ribulose bisphosphate carboxylase large chain	A0A096TUU6;GRMZM2G385635_P01;GRMZM2G448344_P01;GRMZM2G360821_P01;GRMZM5G815453_P01	GGLDFTKDDENVNSQPFMR	7,Acetyl[K];11,Deamidated[N];	202	208	Lx9801_48h_2.17411.17411.3.0.dta	3	0.0701	2212.99	0	2212.98	0.01116	5.04	S	1	TRUE	A0A096TUU6/P00874/A0A3L6D6B8/A0A3L6D5L5/A0A3L6D5S1/GRMZM2G385635_P01/GRMZM2G448344_P01/GRMZM2G360821_P01/GRMZM5G815453_P01/
A0A096TUU6	Ribulose bisphosphate carboxylase large chain	A0A096TUU6;GRMZM2G385635_P01;GRMZM2G448344_P01;GRMZM2G360821_P01;GRMZM5G815453_P01	AGVKDYKLTYYTPEYETKDTDILAAFR	4,Acetyl[K];7,Acetyl[K];18,Acetyl[K];	22	25	Lx9801_48h_1.24938.24938.4.1.dta	4	0.0702	3297.63	0	3297.62	0.01335	4.05	S	1	TRUE	A0A096TUU6/A0A1D6EVW0/A0A1D6EVW3/P00874/A0A3L6D6B8/A0A3L6D5L5/A0A3L6D5S1/GRMZM2G385635_P01/GRMZM2G448344_P01/GRMZM2G360821_P01/GRMZM5G815453_P01/
A0A096TUU6	Ribulose bisphosphate carboxylase large chain	A0A096TUU6;GRMZM2G385635_P01;GRMZM2G448344_P01;GRMZM2G360821_P01;GRMZM5G815453_P01	AGVKDYKLTYYTPEYETKDTDILAAFR	4,Acetyl[K];7,Acetyl[K];18,Acetyl[K];	22	28	Lx9801_48h_1.24938.24938.4.1.dta	4	0.0702	3297.63	0	3297.62	0.01335	4.05	S	1	TRUE	A0A096TUU6/A0A1D6EVW0/A0A1D6EVW3/P00874/A0A3L6D6B8/A0A3L6D5L5/A0A3L6D5S1/GRMZM2G385635_P01/GRMZM2G448344_P01/GRMZM2G360821_P01/GRMZM5G815453_P01/
A0A096TUU6	Ribulose bisphosphate carboxylase large chain	A0A096TUU6;GRMZM2G385635_P01;GRMZM2G448344_P01;GRMZM2G360821_P01;GRMZM5G815453_P01	AGVKDYKLTYYTPEYETKDTDILAAFR	4,Acetyl[K];7,Acetyl[K];18,Acetyl[K];	22	39	Lx9801_48h_1.24938.24938.4.1.dta	4	0.0702	3297.63	0	3297.62	0.01335	4.05	S	1	TRUE	A0A096TUU6/A0A1D6EVW0/A0A1D6EVW3/P00874/A0A3L6D6B8/A0A3L6D5L5/A0A3L6D5S1/GRMZM2G385635_P01/GRMZM2G448344_P01/GRMZM2G360821_P01/GRMZM5G815453_P01/
A0A096TUU6	Ribulose bisphosphate carboxylase large chain	A0A096TUU6;GRMZM2G385635_P01;GRMZM2G448344_P01;GRMZM2G360821_P01;GRMZM5G815453_P01	PQTETKASVGFK	0,Acetyl[ProteinN-term];6,Acetyl[K];	10	15	Lx9801_72h_1.13252.13252.2.0.dta	2	0.0709	1376.7	0	1376.71	-0.0009	-0.65	C	1	TRUE	A0A096TUU6/A0A1D6EVW0/A0A1D6Q759/A0A1D6EVW3/P00874/A0A3L6D6B8/A0A3L6D5R3/A0A3L6D5L5/A0A3L6D5S1/GRMZM2G057171_P01/GRMZM2G385635_P01/GRMZM2G448344_P01/GRMZM2G450762_P01/GRMZM2G360821_P01/GRMZM5G815453_P01/
A0A096TUU6	Ribulose bisphosphate carboxylase large chain	A0A096TUU6;GRMZM2G385635_P01;GRMZM2G448344_P01;GRMZM2G360821_P01;GRMZM5G815453_P01	GGLDFTKDDENVNSQPFMR	7,Acetyl[K];11,Deamidated[N];	202	208	Lx9801_72h_2.17676.17676.3.0.dta	3	0.0711	2212.99	0	2212.98	0.01155	5.22	S	1	TRUE	A0A096TUU6/P00874/A0A3L6D6B8/A0A3L6D5L5/A0A3L6D5S1/GRMZM2G385635_P01/GRMZM2G448344_P01/GRMZM2G360821_P01/GRMZM5G815453_P01/
A0A096TUU6	Ribulose bisphosphate carboxylase large chain	A0A096TUU6;GRMZM2G385635_P01;GRMZM2G448344_P01;GRMZM2G360821_P01;GRMZM5G815453_P01	AGVKDYKLTYYTPEYETKDTDILAAFR	4,Acetyl[K];7,Acetyl[K];18,Acetyl[K];	22	25	Lx9801_12h_1.29896.29896.4.0.dta	4	0.0712	3297.63	0	3297.62	0.01325	4.02	S	1	TRUE	A0A096TUU6/A0A1D6EVW0/A0A1D6EVW3/P00874/A0A3L6D6B8/A0A3L6D5L5/A0A3L6D5S1/GRMZM2G385635_P01/GRMZM2G448344_P01/GRMZM2G360821_P01/GRMZM5G815453_P01/
A0A096TUU6	Ribulose bisphosphate carboxylase large chain	A0A096TUU6;GRMZM2G385635_P01;GRMZM2G448344_P01;GRMZM2G360821_P01;GRMZM5G815453_P01	AGVKDYKLTYYTPEYETKDTDILAAFR	4,Acetyl[K];7,Acetyl[K];18,Acetyl[K];	22	28	Lx9801_12h_1.29896.29896.4.0.dta	4	0.0712	3297.63	0	3297.62	0.01325	4.02	S	1	TRUE	A0A096TUU6/A0A1D6EVW0/A0A1D6EVW3/P00874/A0A3L6D6B8/A0A3L6D5L5/A0A3L6D5S1/GRMZM2G385635_P01/GRMZM2G448344_P01/GRMZM2G360821_P01/GRMZM5G815453_P01/
A0A096TUU6	Ribulose bisphosphate carboxylase large chain	A0A096TUU6;GRMZM2G385635_P01;GRMZM2G448344_P01;GRMZM2G360821_P01;GRMZM5G815453_P01	AGVKDYKLTYYTPEYETKDTDILAAFR	4,Acetyl[K];7,Acetyl[K];18,Acetyl[K];	22	39	Lx9801_12h_1.29896.29896.4.0.dta	4	0.0712	3297.63	0	3297.62	0.01325	4.02	S	1	TRUE	A0A096TUU6/A0A1D6EVW0/A0A1D6EVW3/P00874/A0A3L6D6B8/A0A3L6D5L5/A0A3L6D5S1/GRMZM2G385635_P01/GRMZM2G448344_P01/GRMZM2G360821_P01/GRMZM5G815453_P01/
A0A096TUU6	Ribulose bisphosphate carboxylase large chain	A0A096TUU6;GRMZM2G385635_P01;GRMZM2G448344_P01;GRMZM2G360821_P01;GRMZM5G815453_P01	GHYLNATAGTCEEMIKR	5,Deamidated[N];11,Carbamidomethyl[C];14,Oxidation[M];16,Acetyl[K];	244	259	CML496_0h_2.9582.9582.3.0.dta	3	0.0718	2009.92	0	2009.91	0.01883	9.37	S	1	TRUE	A0A096TUU6/P00874/A0A3L6D6B8/A0A3L6D5L5/A0A3L6D5S1/GRMZM2G385635_P01/GRMZM2G308907_P01/GRMZM2G448344_P01/GRMZM2G360821_P01/GRMZM5G815453_P01/
A0A096TUU6	Ribulose bisphosphate carboxylase large chain	A0A096TUU6;GRMZM2G385635_P01;GRMZM2G448344_P01;GRMZM2G360821_P01;GRMZM5G815453_P01	PQTETKASVGFK	0,Acetyl[ProteinN-term];6,Acetyl[K];	10	15	Lx9801_24h_3.13435.13435.2.0.dta	2	0.0724	1376.71	0	1376.71	-0.00047	-0.34	C	1	TRUE	A0A096TUU6/A0A1D6EVW0/A0A1D6Q759/A0A1D6EVW3/P00874/A0A3L6D6B8/A0A3L6D5R3/A0A3L6D5L5/A0A3L6D5S1/GRMZM2G057171_P01/GRMZM2G385635_P01/GRMZM2G448344_P01/GRMZM2G450762_P01/GRMZM2G360821_P01/GRMZM5G815453_P01/
A0A096TUU6	Ribulose bisphosphate carboxylase large chain	A0A096TUU6;GRMZM2G385635_P01;GRMZM2G448344_P01;GRMZM2G360821_P01;GRMZM5G815453_P01	EIKFDGFK	3,Acetyl[K];	471	473	Lx9801_12h_1.17712.17712.2.0.dta	2	0.0728	1025.53	0	1025.53	-0.00063	-0.61	S	1	TRUE	A0A096TUU6/A0A1D6NYD9/A0A1D6EVW3/P00874/GRMZM2G385635_P01/GRMZM2G308907_P01/GRMZM2G448344_P01/GRMZM2G360821_P01/GRMZM5G815453_P01/
A0A096TUU6	Ribulose bisphosphate carboxylase large chain	A0A096TUU6;GRMZM2G385635_P01;GRMZM2G448344_P01;GRMZM2G360821_P01;GRMZM5G815453_P01	DDFIEKDR	6,Acetyl[K];	358	363	Lx9801_48h_3.9874.9874.2.0.dta	2	0.0739	1079.5	0	1079.5	-0.00021	-0.19	S	1	TRUE	A0A096TUU6/A0A1D6EVW3/P00874/A0A3L6D6B8/A0A3L6D5L5/A0A3L6D5S1/GRMZM2G385635_P01/GRMZM2G308907_P01/GRMZM2G448344_P01/GRMZM2G360821_P01/GRMZM5G815453_P01/
A0A096TUU6	Ribulose bisphosphate carboxylase large chain	A0A096TUU6;GRMZM2G385635_P01;GRMZM2G448344_P01;GRMZM2G360821_P01;GRMZM5G815453_P01	GGLDFTKDDENVNSQPFMR	7,Acetyl[K];11,Deamidated[N];18,Oxidation[M];	202	208	CML496_12h_3.15249.15249.3.0.dta	3	0.074	2228.99	0	2228.98	0.01057	4.74	S	1	TRUE	A0A096TUU6/P00874/A0A3L6D6B8/A0A3L6D5L5/A0A3L6D5S1/GRMZM2G385635_P01/GRMZM2G448344_P01/GRMZM2G360821_P01/GRMZM5G815453_P01/
A0A096TUU6	Ribulose bisphosphate carboxylase large chain	A0A096TUU6;GRMZM2G385635_P01;GRMZM2G448344_P01;GRMZM2G360821_P01;GRMZM5G815453_P01	LTYYTPEYETKDTDILAAFR	11,Acetyl[K];	29	39	Lx9801_12h_3.21691.21691.3.0.dta	3	0.0742	2452.2	0	2452.19	0.01054	4.3	S	1	TRUE	A0A096TUU6/A0A1D6EVW0/A0A1D6EVW3/P00874/A0A3L6D6B8/A0A3L6D5L5/A0A3L6D5S1/GRMZM2G385635_P01/GRMZM2G448344_P01/GRMZM2G360821_P01/GRMZM5G815453_P01/
A0A096TUU6	Ribulose bisphosphate carboxylase large chain	A0A096TUU6;GRMZM2G385635_P01;GRMZM2G448344_P01;GRMZM2G360821_P01;GRMZM5G815453_P01	DDFIEKDR	6,Acetyl[K];	358	363	CML496_48h_1.9700.9700.2.0.dta	2	0.0748	1079.5	0	1079.5	-0.00045	-0.42	S	1	TRUE	A0A096TUU6/A0A1D6EVW3/P00874/A0A3L6D6B8/A0A3L6D5L5/A0A3L6D5S1/GRMZM2G385635_P01/GRMZM2G308907_P01/GRMZM2G448344_P01/GRMZM2G360821_P01/GRMZM5G815453_P01/
A0A096TUU6	Ribulose bisphosphate carboxylase large chain	A0A096TUU6;GRMZM2G385635_P01;GRMZM2G448344_P01;GRMZM2G360821_P01;GRMZM5G815453_P01	LGLSAKNYGR	6,Acetyl[K];	185	190	CML496_0h_1.10218.10218.2.2.dta	2	0.0759	1120.61	0	1120.61	-0.00042	-0.37	S	1	TRUE	A0A096TUU6/P00874/A0A3L6D6B8/A0A3L6D5L5/A0A3L6D5S1/GRMZM2G385635_P01/GRMZM2G448344_P01/GRMZM2G360821_P01/GRMZM5G815453_P01/
A0A096TUU6	Ribulose bisphosphate carboxylase large chain	A0A096TUU6;GRMZM2G385635_P01;GRMZM2G448344_P01;GRMZM2G360821_P01;GRMZM5G815453_P01	DDFIEKDR	6,Acetyl[K];	358	363	Lx9801_72h_1.9961.9961.2.0.dta	2	0.0771	1079.5	0	1079.5	-0.00071	-0.66	S	1	TRUE	A0A096TUU6/A0A1D6EVW3/P00874/A0A3L6D6B8/A0A3L6D5L5/A0A3L6D5S1/GRMZM2G385635_P01/GRMZM2G308907_P01/GRMZM2G448344_P01/GRMZM2G360821_P01/GRMZM5G815453_P01/
A0A096TUU6	Ribulose bisphosphate carboxylase large chain	A0A096TUU6;GRMZM2G385635_P01;GRMZM2G448344_P01;GRMZM2G360821_P01;GRMZM5G815453_P01	LGLSAKNYGR	6,Acetyl[K];	185	190	CML496_12h_2.9956.9956.2.0.dta	2	0.0775	1120.61	0	1120.61	-0.0007	-0.62	S	1	TRUE	A0A096TUU6/P00874/A0A3L6D6B8/A0A3L6D5L5/A0A3L6D5S1/GRMZM2G385635_P01/GRMZM2G448344_P01/GRMZM2G360821_P01/GRMZM5G815453_P01/
A0A096TUU6	Ribulose bisphosphate carboxylase large chain	A0A096TUU6;GRMZM2G385635_P01;GRMZM2G448344_P01;GRMZM2G360821_P01;GRMZM5G815453_P01	IPPAYSKTFQGPPHGIQVER	7,Acetyl[K];	147	153	CML496_48h_1.13893.13893.3.0.dta	3	0.0775	2264.18	0	2264.18	0.00196	0.86	S	1	TRUE	A0A096TUU6/A0A1D6EVW0/P00874/A0A3L6D6B8/A0A3L6D5L5/A0A3L6D5S1/GRMZM2G385635_P01/GRMZM2G448344_P01/GRMZM2G083364_P01/GRMZM2G450762_P01/GRMZM2G360821_P01/GRMZM5G815453_P01/
A0A096TUU6	Ribulose bisphosphate carboxylase large chain	A0A096TUU6;GRMZM2G385635_P01;GRMZM2G448344_P01;GRMZM2G360821_P01;GRMZM5G815453_P01	YGRPLLGCTIKPK	8,Carbamidomethyl[C];11,Acetyl[K];	172	182	Lx9801_0h_1.11504.11504.3.0.dta	3	0.0784	1544.86	0	1544.86	0.00034	0.22	S	1	TRUE	A0A096TUU6/P00874/A0A3L6D6B8/A0A3L6D5L5/A0A3L6D5S1/GRMZM2G385635_P01/GRMZM2G448344_P01/GRMZM2G360821_P01/GRMZM5G815453_P01/
A0A096TUU6	Ribulose bisphosphate carboxylase large chain	A0A096TUU6;GRMZM2G385635_P01;GRMZM2G448344_P01;GRMZM2G360821_P01;GRMZM5G815453_P01	LTYYTPEYETKDTDILAAFR	11,Acetyl[K];	29	39	CML496_48h_2.24503.24503.3.2.dta	3	0.0794	2452.19	0	2452.19	0.00279	1.14	S	1	TRUE	A0A096TUU6/A0A1D6EVW0/A0A1D6EVW3/P00874/A0A3L6D6B8/A0A3L6D5L5/A0A3L6D5S1/GRMZM2G385635_P01/GRMZM2G448344_P01/GRMZM2G360821_P01/GRMZM5G815453_P01/
A0A096TUU6	Ribulose bisphosphate carboxylase large chain	A0A096TUU6;GRMZM2G385635_P01;GRMZM2G448344_P01;GRMZM2G360821_P01;GRMZM5G815453_P01	LGLSAKNYGR	6,Acetyl[K];	185	190	Lx9801_72h_2.10460.10460.2.0.dta	2	0.0798	1120.61	0	1120.61	-0.00074	-0.66	S	1	TRUE	A0A096TUU6/P00874/A0A3L6D6B8/A0A3L6D5L5/A0A3L6D5S1/GRMZM2G385635_P01/GRMZM2G448344_P01/GRMZM2G360821_P01/GRMZM5G815453_P01/
A0A096TUU6	Ribulose bisphosphate carboxylase large chain	A0A096TUU6;GRMZM2G385635_P01;GRMZM2G448344_P01;GRMZM2G360821_P01;GRMZM5G815453_P01	GGLDFTKDDENVNSQPFMR	7,Acetyl[K];18,Oxidation[M];	202	208	CML496_0h_3.15879.15879.3.0.dta	3	0.0805	2227.99	0	2227.99	0.00109	0.49	S	1	TRUE	A0A096TUU6/P00874/A0A3L6D6B8/A0A3L6D5L5/A0A3L6D5S1/GRMZM2G385635_P01/GRMZM2G448344_P01/GRMZM2G360821_P01/GRMZM5G815453_P01/
A0A096TUU6	Ribulose bisphosphate carboxylase large chain	A0A096TUU6;GRMZM2G385635_P01;GRMZM2G448344_P01;GRMZM2G360821_P01;GRMZM5G815453_P01	LGLSAKNYGR	6,Acetyl[K];	185	190	CML496_48h_2.10142.10142.2.0.dta	2	0.0823	1120.61	0	1120.61	-0.00046	-0.41	S	1	TRUE	A0A096TUU6/P00874/A0A3L6D6B8/A0A3L6D5L5/A0A3L6D5S1/GRMZM2G385635_P01/GRMZM2G448344_P01/GRMZM2G360821_P01/GRMZM5G815453_P01/
A0A096TUU6	Ribulose bisphosphate carboxylase large chain	A0A096TUU6;GRMZM2G385635_P01;GRMZM2G448344_P01;GRMZM2G360821_P01;GRMZM5G815453_P01	LGLSAKNYGR	6,Acetyl[K];	185	190	Lx9801_24h_1.10336.10336.2.3.dta	2	0.0855	1120.61	0	1120.61	-0.00028	-0.25	S	1	TRUE	A0A096TUU6/P00874/A0A3L6D6B8/A0A3L6D5L5/A0A3L6D5S1/GRMZM2G385635_P01/GRMZM2G448344_P01/GRMZM2G360821_P01/GRMZM5G815453_P01/
A0A096TUU6	Ribulose bisphosphate carboxylase large chain	A0A096TUU6;GRMZM2G385635_P01;GRMZM2G448344_P01;GRMZM2G360821_P01;GRMZM5G815453_P01	DDFIEKDR	6,Acetyl[K];	358	363	CML496_0h_2.9842.9842.2.0.dta	2	0.0862	1079.5	0	1079.5	-0.00043	-0.4	S	1	TRUE	A0A096TUU6/A0A1D6EVW3/P00874/A0A3L6D6B8/A0A3L6D5L5/A0A3L6D5S1/GRMZM2G385635_P01/GRMZM2G308907_P01/GRMZM2G448344_P01/GRMZM2G360821_P01/GRMZM5G815453_P01/
A0A096TUU6	Ribulose bisphosphate carboxylase large chain	A0A096TUU6;GRMZM2G385635_P01;GRMZM2G448344_P01;GRMZM2G360821_P01;GRMZM5G815453_P01	LTYYTPEYETKDTDILAAFR	11,Acetyl[K];	29	39	Lx9801_72h_3.24845.24845.3.0.dta	3	0.0862	2452.19	0	2452.19	-0.0007	-0.28	S	1	TRUE	A0A096TUU6/A0A1D6EVW0/A0A1D6EVW3/P00874/A0A3L6D6B8/A0A3L6D5L5/A0A3L6D5S1/GRMZM2G385635_P01/GRMZM2G448344_P01/GRMZM2G360821_P01/GRMZM5G815453_P01/
A0A096TUU6	Ribulose bisphosphate carboxylase large chain	A0A096TUU6;GRMZM2G385635_P01;GRMZM2G448344_P01;GRMZM2G360821_P01;GRMZM5G815453_P01	LEDLRIPPAYSKTFQGPPHGIQVER	12,Acetyl[K];	142	153	Lx9801_12h_2.21575.21575.4.0.dta	4	0.0887	2890.52	0	2890.52	-0.00028	-0.1	S	1	TRUE	A0A096TUU6/A0A1D6EVW0/P00874/A0A3L6D6B8/A0A3L6D5L5/A0A3L6D5S1/GRMZM2G385635_P01/GRMZM2G448344_P01/GRMZM2G083364_P01/GRMZM2G450762_P01/GRMZM2G360821_P01/GRMZM5G815453_P01/
A0A096TUU6	Ribulose bisphosphate carboxylase large chain	A0A096TUU6;GRMZM2G385635_P01;GRMZM2G448344_P01;GRMZM2G360821_P01;GRMZM5G815453_P01	EIKFDGFK	3,Acetyl[K];	471	473	Lx9801_48h_1.14498.14498.2.0.dta	2	0.0888	1025.53	0	1025.53	-0.00016	-0.15	S	1	TRUE	A0A096TUU6/A0A1D6NYD9/A0A1D6EVW3/P00874/GRMZM2G385635_P01/GRMZM2G308907_P01/GRMZM2G448344_P01/GRMZM2G360821_P01/GRMZM5G815453_P01/
A0A096TUU6	Ribulose bisphosphate carboxylase large chain	A0A096TUU6;GRMZM2G385635_P01;GRMZM2G448344_P01;GRMZM2G360821_P01;GRMZM5G815453_P01	DDFIEKDR	6,Acetyl[K];	358	363	Lx9801_24h_1.9789.9789.2.0.dta	2	0.0913	1079.5	0	1079.5	-0.00019	-0.18	S	1	TRUE	A0A096TUU6/A0A1D6EVW3/P00874/A0A3L6D6B8/A0A3L6D5L5/A0A3L6D5S1/GRMZM2G385635_P01/GRMZM2G308907_P01/GRMZM2G448344_P01/GRMZM2G360821_P01/GRMZM5G815453_P01/
A0A096TUU6	Ribulose bisphosphate carboxylase large chain	A0A096TUU6;GRMZM2G385635_P01;GRMZM2G448344_P01;GRMZM2G360821_P01;GRMZM5G815453_P01	DDFIEKDR	6,Acetyl[K];	358	363	CML496_72h_3.9481.9481.2.0.dta	2	0.0934	1079.5	0	1079.5	-0.00155	-1.43	S	1	TRUE	A0A096TUU6/A0A1D6EVW3/P00874/A0A3L6D6B8/A0A3L6D5L5/A0A3L6D5S1/GRMZM2G385635_P01/GRMZM2G308907_P01/GRMZM2G448344_P01/GRMZM2G360821_P01/GRMZM5G815453_P01/
A0A096TUU6	Ribulose bisphosphate carboxylase large chain	A0A096TUU6;GRMZM2G385635_P01;GRMZM2G448344_P01;GRMZM2G360821_P01;GRMZM5G815453_P01	DDFIEKDR	6,Acetyl[K];	358	363	Lx9801_12h_2.12513.12513.2.0.dta	2	0.0936	1079.5	0	1079.5	-9e-05	-0.08	S	1	TRUE	A0A096TUU6/A0A1D6EVW3/P00874/A0A3L6D6B8/A0A3L6D5L5/A0A3L6D5S1/GRMZM2G385635_P01/GRMZM2G308907_P01/GRMZM2G448344_P01/GRMZM2G360821_P01/GRMZM5G815453_P01/
A0A096TUU6	Ribulose bisphosphate carboxylase large chain	A0A096TUU6;GRMZM2G385635_P01;GRMZM2G448344_P01;GRMZM2G360821_P01;GRMZM5G815453_P01	GGLDFTKDDENVNSQPFMR	7,Acetyl[K];18,Oxidation[M];	202	208	Lx9801_12h_3.16069.16069.3.0.dta	3	0.0937	2227.99	0	2227.99	-0.0024	-1.08	S	1	TRUE	A0A096TUU6/P00874/A0A3L6D6B8/A0A3L6D5L5/A0A3L6D5S1/GRMZM2G385635_P01/GRMZM2G448344_P01/GRMZM2G360821_P01/GRMZM5G815453_P01/
A0A096TUU6	Ribulose bisphosphate carboxylase large chain	A0A096TUU6;GRMZM2G385635_P01;GRMZM2G448344_P01;GRMZM2G360821_P01;GRMZM5G815453_P01	EIKFDGFK	3,Acetyl[K];	471	473	Lx9801_48h_2.14237.14237.2.0.dta	2	0.0945	1025.53	0	1025.53	-0.00022	-0.22	S	1	TRUE	A0A096TUU6/A0A1D6NYD9/A0A1D6EVW3/P00874/GRMZM2G385635_P01/GRMZM2G308907_P01/GRMZM2G448344_P01/GRMZM2G360821_P01/GRMZM5G815453_P01/
A0A096TUU6	Ribulose bisphosphate carboxylase large chain	A0A096TUU6;GRMZM2G385635_P01;GRMZM2G448344_P01;GRMZM2G360821_P01;GRMZM5G815453_P01	IPPAYSKTFQGPPHGIQVER	7,Acetyl[K];	147	153	CML496_48h_3.14210.14210.3.0.dta	3	0.0947	2264.18	0	2264.18	0.00189	0.84	S	1	TRUE	A0A096TUU6/A0A1D6EVW0/P00874/A0A3L6D6B8/A0A3L6D5L5/A0A3L6D5S1/GRMZM2G385635_P01/GRMZM2G448344_P01/GRMZM2G083364_P01/GRMZM2G450762_P01/GRMZM2G360821_P01/GRMZM5G815453_P01/
A0A096TUU6	Ribulose bisphosphate carboxylase large chain	A0A096TUU6;GRMZM2G385635_P01;GRMZM2G448344_P01;GRMZM2G360821_P01;GRMZM5G815453_P01	GGLDFTKDDENVNSQPFMR	7,Acetyl[K];	202	208	CML496_12h_3.17381.17381.3.2.dta	3	0.0958	2211.99	0	2212	-0.00466	-2.11	S	1	TRUE	A0A096TUU6/P00874/A0A3L6D6B8/A0A3L6D5L5/A0A3L6D5S1/GRMZM2G385635_P01/GRMZM2G448344_P01/GRMZM2G360821_P01/GRMZM5G815453_P01/
A0A096TUU6	Ribulose bisphosphate carboxylase large chain	A0A096TUU6;GRMZM2G385635_P01;GRMZM2G448344_P01;GRMZM2G360821_P01;GRMZM5G815453_P01	GGLDFTKDDENVNSQPFMR	7,Acetyl[K];18,Oxidation[M];	202	208	CML496_48h_1.15677.15677.3.0.dta	3	0.0976	2227.99	0	2227.99	-0.00102	-0.46	S	1	TRUE	A0A096TUU6/P00874/A0A3L6D6B8/A0A3L6D5L5/A0A3L6D5S1/GRMZM2G385635_P01/GRMZM2G448344_P01/GRMZM2G360821_P01/GRMZM5G815453_P01/
A0A096TUU6	Ribulose bisphosphate carboxylase large chain	A0A096TUU6;GRMZM2G385635_P01;GRMZM2G448344_P01;GRMZM2G360821_P01;GRMZM5G815453_P01	LEDLRIPPAYSKTFQGPPHGIQVER	12,Acetyl[K];	142	153	Lx9801_72h_2.17625.17625.4.0.dta	4	0.103	2890.52	0	2890.52	0.00067	0.23	S	1	TRUE	A0A096TUU6/A0A1D6EVW0/P00874/A0A3L6D6B8/A0A3L6D5L5/A0A3L6D5S1/GRMZM2G385635_P01/GRMZM2G448344_P01/GRMZM2G083364_P01/GRMZM2G450762_P01/GRMZM2G360821_P01/GRMZM5G815453_P01/
A0A096TUU6	Ribulose bisphosphate carboxylase large chain	A0A096TUU6;GRMZM2G385635_P01;GRMZM2G448344_P01;GRMZM2G360821_P01;GRMZM5G815453_P01	DDFIEKDR	6,Acetyl[K];	358	363	CML496_12h_3.9658.9658.2.0.dta	2	0.104	1079.5	0	1079.5	-5e-05	-0.04	S	1	TRUE	A0A096TUU6/A0A1D6EVW3/P00874/A0A3L6D6B8/A0A3L6D5L5/A0A3L6D5S1/GRMZM2G385635_P01/GRMZM2G308907_P01/GRMZM2G448344_P01/GRMZM2G360821_P01/GRMZM5G815453_P01/
A0A096TUU6	Ribulose bisphosphate carboxylase large chain	A0A096TUU6;GRMZM2G385635_P01;GRMZM2G448344_P01;GRMZM2G360821_P01;GRMZM5G815453_P01	IPPAYSKTFQGPPHGIQVER	7,Acetyl[K];	147	153	CML496_0h_1.14429.14429.3.0.dta	3	0.106	2264.18	0	2264.18	-2e-05	-0.01	S	1	TRUE	A0A096TUU6/A0A1D6EVW0/P00874/A0A3L6D6B8/A0A3L6D5L5/A0A3L6D5S1/GRMZM2G385635_P01/GRMZM2G448344_P01/GRMZM2G083364_P01/GRMZM2G450762_P01/GRMZM2G360821_P01/GRMZM5G815453_P01/
A0A096TUU6	Ribulose bisphosphate carboxylase large chain	A0A096TUU6;GRMZM2G385635_P01;GRMZM2G448344_P01;GRMZM2G360821_P01;GRMZM5G815453_P01	DDFIEKDR	6,Acetyl[K];	358	363	Lx9801_0h_2.10158.10158.2.0.dta	2	0.106	1079.5	0	1079.5	1e-05	0.01	S	1	TRUE	A0A096TUU6/A0A1D6EVW3/P00874/A0A3L6D6B8/A0A3L6D5L5/A0A3L6D5S1/GRMZM2G385635_P01/GRMZM2G308907_P01/GRMZM2G448344_P01/GRMZM2G360821_P01/GRMZM5G815453_P01/
A0A096TUU6	Ribulose bisphosphate carboxylase large chain	A0A096TUU6;GRMZM2G385635_P01;GRMZM2G448344_P01;GRMZM2G360821_P01;GRMZM5G815453_P01	DDFIEKDR	6,Acetyl[K];	358	363	Lx9801_24h_2.9770.9770.2.0.dta	2	0.107	1079.5	0	1079.5	-3e-05	-0.03	S	1	TRUE	A0A096TUU6/A0A1D6EVW3/P00874/A0A3L6D6B8/A0A3L6D5L5/A0A3L6D5S1/GRMZM2G385635_P01/GRMZM2G308907_P01/GRMZM2G448344_P01/GRMZM2G360821_P01/GRMZM5G815453_P01/
A0A096TUU6	Ribulose bisphosphate carboxylase large chain	A0A096TUU6;GRMZM2G385635_P01;GRMZM2G448344_P01;GRMZM2G360821_P01;GRMZM5G815453_P01	DDFIEKDR	6,Acetyl[K];	358	363	CML496_48h_3.9559.9559.2.0.dta	2	0.112	1079.5	0	1079.5	0.00031	0.29	S	1	TRUE	A0A096TUU6/A0A1D6EVW3/P00874/A0A3L6D6B8/A0A3L6D5L5/A0A3L6D5S1/GRMZM2G385635_P01/GRMZM2G308907_P01/GRMZM2G448344_P01/GRMZM2G360821_P01/GRMZM5G815453_P01/
A0A096TUU6	Ribulose bisphosphate carboxylase large chain	A0A096TUU6;GRMZM2G385635_P01;GRMZM2G448344_P01;GRMZM2G360821_P01;GRMZM5G815453_P01	LGLSAKNYGR	6,Acetyl[K];	185	190	Lx9801_12h_2.13188.13188.2.2.dta	2	0.113	1120.61	0	1120.61	-0.00157	-1.4	S	1	TRUE	A0A096TUU6/P00874/A0A3L6D6B8/A0A3L6D5L5/A0A3L6D5S1/GRMZM2G385635_P01/GRMZM2G448344_P01/GRMZM2G360821_P01/GRMZM5G815453_P01/
A0A096TUU6	Ribulose bisphosphate carboxylase large chain	A0A096TUU6;GRMZM2G385635_P01;GRMZM2G448344_P01;GRMZM2G360821_P01;GRMZM5G815453_P01	DDFIEKDR	6,Acetyl[K];	358	363	Lx9801_48h_2.9684.9684.2.0.dta	2	0.116	1079.5	0	1079.5	-0.00024	-0.22	S	1	TRUE	A0A096TUU6/A0A1D6EVW3/P00874/A0A3L6D6B8/A0A3L6D5L5/A0A3L6D5S1/GRMZM2G385635_P01/GRMZM2G308907_P01/GRMZM2G448344_P01/GRMZM2G360821_P01/GRMZM5G815453_P01/
A0A096TUU6	Ribulose bisphosphate carboxylase large chain	A0A096TUU6;GRMZM2G385635_P01;GRMZM2G448344_P01;GRMZM2G360821_P01;GRMZM5G815453_P01	DYKLTYYTPEYETK	3,Acetyl[K];	26	28	CML496_12h_3.15870.15870.2.2.dta	2	0.116	1855.89	0	1855.86	0.02483	13.38	S	1	TRUE	A0A096TUU6/A0A1D6LYF6/A0A1D6EVW0/A0A1D6Q759/A0A1D6EVW3/P00874/A0A3L6D6B8/A0A3L6D5R3/A0A3L6E8S7/A0A3L6D5L5/A0A3L6D5S1/GRMZM2G057171_P01/GRMZM2G385635_P01/GRMZM2G448344_P01/GRMZM2G450762_P01/GRMZM2G122563_P01/GRMZM2G360821_P01/GRMZM5G815453_P01/
A0A096TUU6	Ribulose bisphosphate carboxylase large chain	A0A096TUU6;GRMZM2G385635_P01;GRMZM2G448344_P01;GRMZM2G360821_P01;GRMZM5G815453_P01	DDFIEKDR	6,Acetyl[K];	358	363	Lx9801_12h_3.9928.9928.2.0.dta	2	0.119	1079.5	0	1079.5	-0.0006	-0.55	S	1	TRUE	A0A096TUU6/A0A1D6EVW3/P00874/A0A3L6D6B8/A0A3L6D5L5/A0A3L6D5S1/GRMZM2G385635_P01/GRMZM2G308907_P01/GRMZM2G448344_P01/GRMZM2G360821_P01/GRMZM5G815453_P01/
A0A096TUU6	Ribulose bisphosphate carboxylase large chain	A0A096TUU6;GRMZM2G385635_P01;GRMZM2G448344_P01;GRMZM2G360821_P01;GRMZM5G815453_P01	AGVKDYKLTYYTPEYETK	4,Acetyl[K];7,Acetyl[K];	22	25	Lx9801_0h_2.15657.15657.3.1.dta	3	0.121	2253.12	0	2253.1	0.02006	8.9	S	1	TRUE	A0A096TUU6/A0A1D6LYF6/A0A1D6EVW0/A0A1D6Q759/A0A1D6EVW3/P00874/A0A3L6D6B8/A0A3L6D5R3/A0A3L6E8S7/A0A3L6D5L5/A0A3L6D5S1/GRMZM2G057171_P01/GRMZM2G385635_P01/GRMZM2G448344_P01/GRMZM2G450762_P01/GRMZM2G122563_P01/GRMZM2G360821_P01/GRMZM5G815453_P01/
A0A096TUU6	Ribulose bisphosphate carboxylase large chain	A0A096TUU6;GRMZM2G385635_P01;GRMZM2G448344_P01;GRMZM2G360821_P01;GRMZM5G815453_P01	AGVKDYKLTYYTPEYETK	4,Acetyl[K];7,Acetyl[K];	22	28	Lx9801_0h_2.15657.15657.3.1.dta	3	0.121	2253.12	0	2253.1	0.02006	8.9	S	1	TRUE	A0A096TUU6/A0A1D6LYF6/A0A1D6EVW0/A0A1D6Q759/A0A1D6EVW3/P00874/A0A3L6D6B8/A0A3L6D5R3/A0A3L6E8S7/A0A3L6D5L5/A0A3L6D5S1/GRMZM2G057171_P01/GRMZM2G385635_P01/GRMZM2G448344_P01/GRMZM2G450762_P01/GRMZM2G122563_P01/GRMZM2G360821_P01/GRMZM5G815453_P01/
A0A096TUU6	Ribulose bisphosphate carboxylase large chain	A0A096TUU6;GRMZM2G385635_P01;GRMZM2G448344_P01;GRMZM2G360821_P01;GRMZM5G815453_P01	GGLDFTKDDENVNSQPFMR	7,Acetyl[K];18,Oxidation[M];	202	208	CML496_72h_3.15393.15393.3.1.dta	3	0.124	2227.99	0	2227.99	-0.00292	-1.31	S	1	TRUE	A0A096TUU6/P00874/A0A3L6D6B8/A0A3L6D5L5/A0A3L6D5S1/GRMZM2G385635_P01/GRMZM2G448344_P01/GRMZM2G360821_P01/GRMZM5G815453_P01/
A0A096TUU6	Ribulose bisphosphate carboxylase large chain	A0A096TUU6;GRMZM2G385635_P01;GRMZM2G448344_P01;GRMZM2G360821_P01;GRMZM5G815453_P01	GGLDFTKDDENVNSQPFMR	7,Acetyl[K];18,Oxidation[M];	202	208	Lx9801_72h_2.15947.15947.3.0.dta	3	0.125	2227.99	0	2227.99	-0.00046	-0.21	S	1	TRUE	A0A096TUU6/P00874/A0A3L6D6B8/A0A3L6D5L5/A0A3L6D5S1/GRMZM2G385635_P01/GRMZM2G448344_P01/GRMZM2G360821_P01/GRMZM5G815453_P01/
A0A096TUU6	Ribulose bisphosphate carboxylase large chain	A0A096TUU6;GRMZM2G385635_P01;GRMZM2G448344_P01;GRMZM2G360821_P01;GRMZM5G815453_P01	DDFIEKDR	6,Acetyl[K];	358	363	CML496_48h_2.9665.9665.2.0.dta	2	0.127	1079.5	0	1079.5	0.00043	0.39	S	1	TRUE	A0A096TUU6/A0A1D6EVW3/P00874/A0A3L6D6B8/A0A3L6D5L5/A0A3L6D5S1/GRMZM2G385635_P01/GRMZM2G308907_P01/GRMZM2G448344_P01/GRMZM2G360821_P01/GRMZM5G815453_P01/
A0A096TUU6	Ribulose bisphosphate carboxylase large chain	A0A096TUU6;GRMZM2G385635_P01;GRMZM2G448344_P01;GRMZM2G360821_P01;GRMZM5G815453_P01	DDFIEKDR	6,Acetyl[K];	358	363	CML496_48h_2.9720.9720.2.0.dta	2	0.129	1079.5	0	1079.5	0.00032	0.29	S	1	TRUE	A0A096TUU6/A0A1D6EVW3/P00874/A0A3L6D6B8/A0A3L6D5L5/A0A3L6D5S1/GRMZM2G385635_P01/GRMZM2G308907_P01/GRMZM2G448344_P01/GRMZM2G360821_P01/GRMZM5G815453_P01/
A0A096TUU6	Ribulose bisphosphate carboxylase large chain	A0A096TUU6;GRMZM2G385635_P01;GRMZM2G448344_P01;GRMZM2G360821_P01;GRMZM5G815453_P01	IPPAYSKTFQGPPHGIQVER	7,Acetyl[K];	147	153	Lx9801_72h_2.14440.14440.4.0.dta	4	0.131	2264.18	0	2264.18	-0.00044	-0.19	S	1	TRUE	A0A096TUU6/A0A1D6EVW0/P00874/A0A3L6D6B8/A0A3L6D5L5/A0A3L6D5S1/GRMZM2G385635_P01/GRMZM2G448344_P01/GRMZM2G083364_P01/GRMZM2G450762_P01/GRMZM2G360821_P01/GRMZM5G815453_P01/
A0A096TUU6	Ribulose bisphosphate carboxylase large chain	A0A096TUU6;GRMZM2G385635_P01;GRMZM2G448344_P01;GRMZM2G360821_P01;GRMZM5G815453_P01	GGLDFTKDDENVNSQPFMR	7,Acetyl[K];	202	208	Lx9801_72h_2.18072.18072.3.0.dta	3	0.135	2212	0	2212	-0.00055	-0.25	S	1	TRUE	A0A096TUU6/P00874/A0A3L6D6B8/A0A3L6D5L5/A0A3L6D5S1/GRMZM2G385635_P01/GRMZM2G448344_P01/GRMZM2G360821_P01/GRMZM5G815453_P01/
A0A096TUU6	Ribulose bisphosphate carboxylase large chain	A0A096TUU6;GRMZM2G385635_P01;GRMZM2G448344_P01;GRMZM2G360821_P01;GRMZM5G815453_P01	DYKLTYYTPEYETK	3,Acetyl[K];	26	28	CML496_72h_2.16034.16034.2.0.dta	2	0.139	1855.86	0	1855.86	-0.00369	-1.99	S	1	TRUE	A0A096TUU6/A0A1D6LYF6/A0A1D6EVW0/A0A1D6Q759/A0A1D6EVW3/P00874/A0A3L6D6B8/A0A3L6D5R3/A0A3L6E8S7/A0A3L6D5L5/A0A3L6D5S1/GRMZM2G057171_P01/GRMZM2G385635_P01/GRMZM2G448344_P01/GRMZM2G450762_P01/GRMZM2G122563_P01/GRMZM2G360821_P01/GRMZM5G815453_P01/
A0A096TUU6	Ribulose bisphosphate carboxylase large chain	A0A096TUU6;GRMZM2G385635_P01;GRMZM2G448344_P01;GRMZM2G360821_P01;GRMZM5G815453_P01	YGRPLLGCTIKPK	8,Carbamidomethyl[C];11,Acetyl[K];	172	182	Lx9801_24h_2.11221.11221.3.0.dta	3	0.143	1544.86	0	1544.86	-0.00189	-1.22	S	1	TRUE	A0A096TUU6/P00874/A0A3L6D6B8/A0A3L6D5L5/A0A3L6D5S1/GRMZM2G385635_P01/GRMZM2G448344_P01/GRMZM2G360821_P01/GRMZM5G815453_P01/
A0A096TUU6	Ribulose bisphosphate carboxylase large chain	A0A096TUU6;GRMZM2G385635_P01;GRMZM2G448344_P01;GRMZM2G360821_P01;GRMZM5G815453_P01	GGLDFTKDDENVNSQPFMR	7,Acetyl[K];	202	208	CML496_48h_2.17967.17967.3.0.dta	3	0.15	2212	0	2212	-6e-05	-0.03	S	1	TRUE	A0A096TUU6/P00874/A0A3L6D6B8/A0A3L6D5L5/A0A3L6D5S1/GRMZM2G385635_P01/GRMZM2G448344_P01/GRMZM2G360821_P01/GRMZM5G815453_P01/
A0A096TUU6	Ribulose bisphosphate carboxylase large chain	A0A096TUU6;GRMZM2G385635_P01;GRMZM2G448344_P01;GRMZM2G360821_P01;GRMZM5G815453_P01	GGLDFTKDDENVNSQPFMR	7,Acetyl[K];18,Oxidation[M];	202	208	CML496_48h_2.15785.15785.3.0.dta	3	0.157	2227.99	0	2227.99	0.00141	0.63	S	1	TRUE	A0A096TUU6/P00874/A0A3L6D6B8/A0A3L6D5L5/A0A3L6D5S1/GRMZM2G385635_P01/GRMZM2G448344_P01/GRMZM2G360821_P01/GRMZM5G815453_P01/
A0A096TUU6	Ribulose bisphosphate carboxylase large chain	A0A096TUU6;GRMZM2G385635_P01;GRMZM2G448344_P01;GRMZM2G360821_P01;GRMZM5G815453_P01	EIKFDGFK	3,Acetyl[K];	471	473	Lx9801_72h_2.14416.14416.2.0.dta	2	0.158	1025.53	0	1025.53	-0.00012	-0.11	S	1	TRUE	A0A096TUU6/A0A1D6NYD9/A0A1D6EVW3/P00874/GRMZM2G385635_P01/GRMZM2G308907_P01/GRMZM2G448344_P01/GRMZM2G360821_P01/GRMZM5G815453_P01/
A0A096TUU6	Ribulose bisphosphate carboxylase large chain	A0A096TUU6;GRMZM2G385635_P01;GRMZM2G448344_P01;GRMZM2G360821_P01;GRMZM5G815453_P01	PQTETKASVGFK	0,Acetyl[ProteinN-term];6,Acetyl[K];	10	15	Lx9801_72h_2.13873.13873.2.1.dta	2	0.164	1376.71	0	1376.71	-0.00055	-0.4	C	1	TRUE	A0A096TUU6/A0A1D6EVW0/A0A1D6Q759/A0A1D6EVW3/P00874/A0A3L6D6B8/A0A3L6D5R3/A0A3L6D5L5/A0A3L6D5S1/GRMZM2G057171_P01/GRMZM2G385635_P01/GRMZM2G448344_P01/GRMZM2G450762_P01/GRMZM2G360821_P01/GRMZM5G815453_P01/
A0A096TUU6	Ribulose bisphosphate carboxylase large chain	A0A096TUU6;GRMZM2G385635_P01;GRMZM2G448344_P01;GRMZM2G360821_P01;GRMZM5G815453_P01	IPPAYSKTFQGPPHGIQVER	7,Acetyl[K];	147	153	CML496_48h_2.14020.14020.3.0.dta	3	0.166	2264.18	0	2264.18	0.00102	0.45	S	1	TRUE	A0A096TUU6/A0A1D6EVW0/P00874/A0A3L6D6B8/A0A3L6D5L5/A0A3L6D5S1/GRMZM2G385635_P01/GRMZM2G448344_P01/GRMZM2G083364_P01/GRMZM2G450762_P01/GRMZM2G360821_P01/GRMZM5G815453_P01/
A0A096TUU6	Ribulose bisphosphate carboxylase large chain	A0A096TUU6;GRMZM2G385635_P01;GRMZM2G448344_P01;GRMZM2G360821_P01;GRMZM5G815453_P01	LGLSAKNYGR	6,Acetyl[K];	185	190	CML496_48h_3.9940.9940.2.3.dta	2	0.17	1120.61	0	1120.61	-0.00255	-2.27	S	1	TRUE	A0A096TUU6/P00874/A0A3L6D6B8/A0A3L6D5L5/A0A3L6D5S1/GRMZM2G385635_P01/GRMZM2G448344_P01/GRMZM2G360821_P01/GRMZM5G815453_P01/
A0A096TUU6	Ribulose bisphosphate carboxylase large chain	A0A096TUU6;GRMZM2G385635_P01;GRMZM2G448344_P01;GRMZM2G360821_P01;GRMZM5G815453_P01	AGVKDYKLTYYTPEYETKDTDILAAFR	4,Acetyl[K];7,Acetyl[K];18,Acetyl[K];	22	25	Lx9801_72h_2.25020.25020.4.0.dta	4	0.197	3297.63	0	3297.62	0.0108	3.27	S	1	TRUE	A0A096TUU6/A0A1D6EVW0/A0A1D6EVW3/P00874/A0A3L6D6B8/A0A3L6D5L5/A0A3L6D5S1/GRMZM2G385635_P01/GRMZM2G448344_P01/GRMZM2G360821_P01/GRMZM5G815453_P01/
A0A096TUU6	Ribulose bisphosphate carboxylase large chain	A0A096TUU6;GRMZM2G385635_P01;GRMZM2G448344_P01;GRMZM2G360821_P01;GRMZM5G815453_P01	AGVKDYKLTYYTPEYETKDTDILAAFR	4,Acetyl[K];7,Acetyl[K];18,Acetyl[K];	22	28	Lx9801_72h_2.25020.25020.4.0.dta	4	0.197	3297.63	0	3297.62	0.0108	3.27	S	1	TRUE	A0A096TUU6/A0A1D6EVW0/A0A1D6EVW3/P00874/A0A3L6D6B8/A0A3L6D5L5/A0A3L6D5S1/GRMZM2G385635_P01/GRMZM2G448344_P01/GRMZM2G360821_P01/GRMZM5G815453_P01/
A0A096TUU6	Ribulose bisphosphate carboxylase large chain	A0A096TUU6;GRMZM2G385635_P01;GRMZM2G448344_P01;GRMZM2G360821_P01;GRMZM5G815453_P01	AGVKDYKLTYYTPEYETKDTDILAAFR	4,Acetyl[K];7,Acetyl[K];18,Acetyl[K];	22	39	Lx9801_72h_2.25020.25020.4.0.dta	4	0.197	3297.63	0	3297.62	0.0108	3.27	S	1	TRUE	A0A096TUU6/A0A1D6EVW0/A0A1D6EVW3/P00874/A0A3L6D6B8/A0A3L6D5L5/A0A3L6D5S1/GRMZM2G385635_P01/GRMZM2G448344_P01/GRMZM2G360821_P01/GRMZM5G815453_P01/
A0A096TUU6	Ribulose bisphosphate carboxylase large chain	A0A096TUU6;GRMZM2G385635_P01;GRMZM2G448344_P01;GRMZM2G360821_P01;GRMZM5G815453_P01	YGRPLLGCTIKPK	8,Carbamidomethyl[C];11,Acetyl[K];	172	182	CML496_12h_1.11230.11230.3.0.dta	3	0.115	1544.86	0.0004	1544.86	-0.00012	-0.08	S	1	TRUE	A0A096TUU6/P00874/A0A3L6D6B8/A0A3L6D5L5/A0A3L6D5S1/GRMZM2G385635_P01/GRMZM2G448344_P01/GRMZM2G360821_P01/GRMZM5G815453_P01/
A0A096TUU6	Ribulose bisphosphate carboxylase large chain	A0A096TUU6;GRMZM2G385635_P01;GRMZM2G448344_P01;GRMZM2G360821_P01;GRMZM5G815453_P01	DDFIEKDR	6,Acetyl[K];	358	363	CML496_12h_1.9939.9939.2.1.dta	2	0.121	1079.5	0.0004	1079.5	0.0001	0.09	S	1	TRUE	A0A096TUU6/A0A1D6EVW3/P00874/A0A3L6D6B8/A0A3L6D5L5/A0A3L6D5S1/GRMZM2G385635_P01/GRMZM2G308907_P01/GRMZM2G448344_P01/GRMZM2G360821_P01/GRMZM5G815453_P01/
A0A096TUU6	Ribulose bisphosphate carboxylase large chain	A0A096TUU6;GRMZM2G385635_P01;GRMZM2G448344_P01;GRMZM2G360821_P01;GRMZM5G815453_P01	IPPAYSKTFQGPPHGIQVER	7,Acetyl[K];	147	153	CML496_12h_1.14178.14178.3.0.dta	3	0.179	2264.19	0.0004	2264.18	0.00359	1.59	S	1	TRUE	A0A096TUU6/A0A1D6EVW0/P00874/A0A3L6D6B8/A0A3L6D5L5/A0A3L6D5S1/GRMZM2G385635_P01/GRMZM2G448344_P01/GRMZM2G083364_P01/GRMZM2G450762_P01/GRMZM2G360821_P01/GRMZM5G815453_P01/
A0A096TUU6	Ribulose bisphosphate carboxylase large chain	A0A096TUU6;GRMZM2G385635_P01;GRMZM2G448344_P01;GRMZM2G360821_P01;GRMZM5G815453_P01	EITLGFVDLLRDDFIEKDR	17,Acetyl[K];	347	363	Lx9801_0h_3.33949.33949.3.0.dta	3	0.0557	2336.21	0.00079	2336.21	0.00108	0.46	S	1	TRUE	A0A096TUU6/A0A1D6EVW3/P00874/A0A3L6D6B8/A0A3L6D5L5/A0A3L6D5S1/GRMZM2G385635_P01/GRMZM2G308907_P01/GRMZM2G448344_P01/GRMZM2G360821_P01/GRMZM5G815453_P01/
A0A096TUU6	Ribulose bisphosphate carboxylase large chain	A0A096TUU6;GRMZM2G385635_P01;GRMZM2G448344_P01;GRMZM2G360821_P01;GRMZM5G815453_P01	EIKFDGFK	3,Acetyl[K];	471	473	Lx9801_0h_3.17431.17431.2.0.dta	2	0.0581	1025.53	0.00079	1025.53	-0.00056	-0.54	S	1	TRUE	A0A096TUU6/A0A1D6NYD9/A0A1D6EVW3/P00874/GRMZM2G385635_P01/GRMZM2G308907_P01/GRMZM2G448344_P01/GRMZM2G360821_P01/GRMZM5G815453_P01/
A0A096TUU6	Ribulose bisphosphate carboxylase large chain	A0A096TUU6;GRMZM2G385635_P01;GRMZM2G448344_P01;GRMZM2G360821_P01;GRMZM5G815453_P01	PQTETKASVGFK	0,Acetyl[ProteinN-term];6,Acetyl[K];	10	15	Lx9801_0h_3.16246.16246.2.0.dta	2	0.0675	1376.71	0.00079	1376.71	0.00074	0.54	C	1	TRUE	A0A096TUU6/A0A1D6EVW0/A0A1D6Q759/A0A1D6EVW3/P00874/A0A3L6D6B8/A0A3L6D5R3/A0A3L6D5L5/A0A3L6D5S1/GRMZM2G057171_P01/GRMZM2G385635_P01/GRMZM2G448344_P01/GRMZM2G450762_P01/GRMZM2G360821_P01/GRMZM5G815453_P01/
A0A096TUU6	Ribulose bisphosphate carboxylase large chain	A0A096TUU6;GRMZM2G385635_P01;GRMZM2G448344_P01;GRMZM2G360821_P01;GRMZM5G815453_P01	DDFIEKDR	6,Acetyl[K];	358	363	Lx9801_0h_3.12115.12115.2.0.dta	2	0.0706	1079.5	0.00079	1079.5	-0.00044	-0.41	S	1	TRUE	A0A096TUU6/A0A1D6EVW3/P00874/A0A3L6D6B8/A0A3L6D5L5/A0A3L6D5S1/GRMZM2G385635_P01/GRMZM2G308907_P01/GRMZM2G448344_P01/GRMZM2G360821_P01/GRMZM5G815453_P01/
A0A096TUU6	Ribulose bisphosphate carboxylase large chain	A0A096TUU6;GRMZM2G385635_P01;GRMZM2G448344_P01;GRMZM2G360821_P01;GRMZM5G815453_P01	IPPAYSKTFQGPPHGIQVER	7,Acetyl[K];10,Deamidated[Q];	147	153	Lx9801_0h_3.17426.17426.3.1.dta	3	0.0726	2265.18	0.00079	2265.17	0.0174	7.68	S	1	TRUE	A0A096TUU6/A0A1D6EVW0/P00874/A0A3L6D6B8/A0A3L6D5L5/A0A3L6D5S1/GRMZM2G385635_P01/GRMZM2G448344_P01/GRMZM2G083364_P01/GRMZM2G450762_P01/GRMZM2G360821_P01/GRMZM5G815453_P01/
A0A096TUU6	Ribulose bisphosphate carboxylase large chain	A0A096TUU6;GRMZM2G385635_P01;GRMZM2G448344_P01;GRMZM2G360821_P01;GRMZM5G815453_P01	GGLDFTKDDENVNSQPFMR	7,Acetyl[K];	202	208	Lx9801_0h_3.21454.21454.2.0.dta	2	0.0801	2212	0.00079	2212	-0.00154	-0.7	S	1	TRUE	A0A096TUU6/P00874/A0A3L6D6B8/A0A3L6D5L5/A0A3L6D5S1/GRMZM2G385635_P01/GRMZM2G448344_P01/GRMZM2G360821_P01/GRMZM5G815453_P01/
A0A096TUU6	Ribulose bisphosphate carboxylase large chain	A0A096TUU6;GRMZM2G385635_P01;GRMZM2G448344_P01;GRMZM2G360821_P01;GRMZM5G815453_P01	AGVKDYKLTYYTPEYETKDTDILAAFR	0,Acetyl[ProteinN-term];4,Acetyl[K];7,Acetyl[K];	22	25	Lx9801_0h_3.29418.29418.3.0.dta	3	0.0974	3297.62	0.00079	3297.62	0.00468	1.42	S	1	TRUE	A0A096TUU6/A0A1D6EVW0/A0A1D6EVW3/P00874/A0A3L6D6B8/A0A3L6D5L5/A0A3L6D5S1/GRMZM2G385635_P01/GRMZM2G448344_P01/GRMZM2G360821_P01/GRMZM5G815453_P01/
A0A096TUU6	Ribulose bisphosphate carboxylase large chain	A0A096TUU6;GRMZM2G385635_P01;GRMZM2G448344_P01;GRMZM2G360821_P01;GRMZM5G815453_P01	AGVKDYKLTYYTPEYETKDTDILAAFR	0,Acetyl[ProteinN-term];4,Acetyl[K];7,Acetyl[K];	22	28	Lx9801_0h_3.29418.29418.3.0.dta	3	0.0974	3297.62	0.00079	3297.62	0.00468	1.42	S	1	TRUE	A0A096TUU6/A0A1D6EVW0/A0A1D6EVW3/P00874/A0A3L6D6B8/A0A3L6D5L5/A0A3L6D5S1/GRMZM2G385635_P01/GRMZM2G448344_P01/GRMZM2G360821_P01/GRMZM5G815453_P01/
A0A096TUU6	Ribulose bisphosphate carboxylase large chain	A0A096TUU6;GRMZM2G385635_P01;GRMZM2G448344_P01;GRMZM2G360821_P01;GRMZM5G815453_P01	AGVKDYKLTYYTPEYETK	7,Acetyl[K];	22	28	Lx9801_0h_3.18055.18055.3.0.dta	3	0.104	2211.08	0.00079	2211.09	-0.00567	-2.57	S	1	TRUE	A0A096TUU6/A0A1D6LYF6/A0A1D6EVW0/A0A1D6Q759/A0A1D6EVW3/P00874/A0A3L6D6B8/A0A3L6D5R3/A0A3L6E8S7/A0A3L6D5L5/A0A3L6D5S1/GRMZM2G057171_P01/GRMZM2G385635_P01/GRMZM2G448344_P01/GRMZM2G450762_P01/GRMZM2G122563_P01/GRMZM2G360821_P01/GRMZM5G815453_P01/
A0A096TUU6	Ribulose bisphosphate carboxylase large chain	A0A096TUU6;GRMZM2G385635_P01;GRMZM2G448344_P01;GRMZM2G360821_P01;GRMZM5G815453_P01	DYKLTYYTPEYETK	3,Acetyl[K];	26	28	Lx9801_48h_1.16127.16127.2.2.dta	2	0.156	1855.83	0.00098	1855.86	-0.03113	-16.78	S	1	TRUE	A0A096TUU6/A0A1D6LYF6/A0A1D6EVW0/A0A1D6Q759/A0A1D6EVW3/P00874/A0A3L6D6B8/A0A3L6D5R3/A0A3L6E8S7/A0A3L6D5L5/A0A3L6D5S1/GRMZM2G057171_P01/GRMZM2G385635_P01/GRMZM2G448344_P01/GRMZM2G450762_P01/GRMZM2G122563_P01/GRMZM2G360821_P01/GRMZM5G815453_P01/
A0A096TUU6	Ribulose bisphosphate carboxylase large chain	A0A096TUU6;GRMZM2G385635_P01;GRMZM2G448344_P01;GRMZM2G360821_P01;GRMZM5G815453_P01	DDFIEKDR	6,Acetyl[K];	358	363	Lx9801_48h_1.9899.9899.2.0.dta	2	0.16	1079.5	0.00098	1079.5	0.00019	0.18	S	1	TRUE	A0A096TUU6/A0A1D6EVW3/P00874/A0A3L6D6B8/A0A3L6D5L5/A0A3L6D5S1/GRMZM2G385635_P01/GRMZM2G308907_P01/GRMZM2G448344_P01/GRMZM2G360821_P01/GRMZM5G815453_P01/
A0A096TUU6	Ribulose bisphosphate carboxylase large chain	A0A096TUU6;GRMZM2G385635_P01;GRMZM2G448344_P01;GRMZM2G360821_P01;GRMZM5G815453_P01	LGLSAKNYGR	6,Acetyl[K];	185	190	Lx9801_48h_1.10370.10370.2.0.dta	2	0.173	1120.61	0.00098	1120.61	-0.00036	-0.32	S	1	TRUE	A0A096TUU6/P00874/A0A3L6D6B8/A0A3L6D5L5/A0A3L6D5S1/GRMZM2G385635_P01/GRMZM2G448344_P01/GRMZM2G360821_P01/GRMZM5G815453_P01/
A0A096TUU6	Ribulose bisphosphate carboxylase large chain	A0A096TUU6;GRMZM2G385635_P01;GRMZM2G448344_P01;GRMZM2G360821_P01;GRMZM5G815453_P01	GGLDFTKDDENVNSQPFMR	7,Acetyl[K];	202	208	CML496_48h_1.17770.17770.3.3.dta	3	0.183	2212	0.00135	2212	-0.00059	-0.27	S	1	TRUE	A0A096TUU6/P00874/A0A3L6D6B8/A0A3L6D5L5/A0A3L6D5S1/GRMZM2G385635_P01/GRMZM2G448344_P01/GRMZM2G360821_P01/GRMZM5G815453_P01/
A0A096TUU6	Ribulose bisphosphate carboxylase large chain	A0A096TUU6;GRMZM2G385635_P01;GRMZM2G448344_P01;GRMZM2G360821_P01;GRMZM5G815453_P01	EIKFDGFK	3,Acetyl[K];	471	473	CML496_24h_1.14122.14122.2.0.dta	2	0.0951	1025.53	0.00192	1025.53	-0.00011	-0.11	S	1	TRUE	A0A096TUU6/A0A1D6NYD9/A0A1D6EVW3/P00874/GRMZM2G385635_P01/GRMZM2G308907_P01/GRMZM2G448344_P01/GRMZM2G360821_P01/GRMZM5G815453_P01/
A0A096TUU6	Ribulose bisphosphate carboxylase large chain	A0A096TUU6;GRMZM2G385635_P01;GRMZM2G448344_P01;GRMZM2G360821_P01;GRMZM5G815453_P01	DDFIEKDR	6,Acetyl[K];	358	363	CML496_24h_1.9706.9706.2.1.dta	2	0.104	1079.5	0.00192	1079.5	-0.00023	-0.21	S	1	TRUE	A0A096TUU6/A0A1D6EVW3/P00874/A0A3L6D6B8/A0A3L6D5L5/A0A3L6D5S1/GRMZM2G385635_P01/GRMZM2G308907_P01/GRMZM2G448344_P01/GRMZM2G360821_P01/GRMZM5G815453_P01/
A0A096TUU6	Ribulose bisphosphate carboxylase large chain	A0A096TUU6;GRMZM2G385635_P01;GRMZM2G448344_P01;GRMZM2G360821_P01;GRMZM5G815453_P01	IPPAYSKTFQGPPHGIQVER	7,Acetyl[K];	147	153	Lx9801_24h_1.14678.14678.3.1.dta	3	0.146	2264.18	0.00228	2264.18	-0.00019	-0.08	S	1	TRUE	A0A096TUU6/A0A1D6EVW0/P00874/A0A3L6D6B8/A0A3L6D5L5/A0A3L6D5S1/GRMZM2G385635_P01/GRMZM2G448344_P01/GRMZM2G083364_P01/GRMZM2G450762_P01/GRMZM2G360821_P01/GRMZM5G815453_P01/
A0A096TUU6	Ribulose bisphosphate carboxylase large chain	A0A096TUU6;GRMZM2G385635_P01;GRMZM2G448344_P01;GRMZM2G360821_P01;GRMZM5G815453_P01	LTYYTPEYETKDTDILAAFR	11,Acetyl[K];	29	39	Lx9801_48h_3.25033.25033.3.0.dta	3	0.105	2452.19	0.00247	2452.19	-0.00121	-0.49	S	1	TRUE	A0A096TUU6/A0A1D6EVW0/A0A1D6EVW3/P00874/A0A3L6D6B8/A0A3L6D5L5/A0A3L6D5S1/GRMZM2G385635_P01/GRMZM2G448344_P01/GRMZM2G360821_P01/GRMZM5G815453_P01/
A0A096TUU6	Ribulose bisphosphate carboxylase large chain	A0A096TUU6;GRMZM2G385635_P01;GRMZM2G448344_P01;GRMZM2G360821_P01;GRMZM5G815453_P01	GGLDFTKDDENVNSQPFMR	7,Acetyl[K];	202	208	Lx9801_48h_3.18020.18020.2.0.dta	2	0.133	2212	0.00247	2212	-0.00227	-1.03	S	1	TRUE	A0A096TUU6/P00874/A0A3L6D6B8/A0A3L6D5L5/A0A3L6D5S1/GRMZM2G385635_P01/GRMZM2G448344_P01/GRMZM2G360821_P01/GRMZM5G815453_P01/
A0A096TUU6	Ribulose bisphosphate carboxylase large chain	A0A096TUU6;GRMZM2G385635_P01;GRMZM2G448344_P01;GRMZM2G360821_P01;GRMZM5G815453_P01	DDFIEKDR	6,Acetyl[K];	358	363	CML496_72h_1.9730.9730.2.1.dta	2	0.154	1079.5	0.0028	1079.5	-0.00045	-0.42	S	1	TRUE	A0A096TUU6/A0A1D6EVW3/P00874/A0A3L6D6B8/A0A3L6D5L5/A0A3L6D5S1/GRMZM2G385635_P01/GRMZM2G308907_P01/GRMZM2G448344_P01/GRMZM2G360821_P01/GRMZM5G815453_P01/
A0A096TUU6	Ribulose bisphosphate carboxylase large chain	A0A096TUU6;GRMZM2G385635_P01;GRMZM2G448344_P01;GRMZM2G360821_P01;GRMZM5G815453_P01	IPPAYSKTFQGPPHGIQVER	7,Acetyl[K];	147	153	Lx9801_0h_3.17729.17729.3.1.dta	3	0.13	2264.18	0.0028	2264.18	-0.00084	-0.37	S	1	TRUE	A0A096TUU6/A0A1D6EVW0/P00874/A0A3L6D6B8/A0A3L6D5L5/A0A3L6D5S1/GRMZM2G385635_P01/GRMZM2G448344_P01/GRMZM2G083364_P01/GRMZM2G450762_P01/GRMZM2G360821_P01/GRMZM5G815453_P01/
A0A096TUU6	Ribulose bisphosphate carboxylase large chain	A0A096TUU6;GRMZM2G385635_P01;GRMZM2G448344_P01;GRMZM2G360821_P01;GRMZM5G815453_P01	DDFIEKDR	6,Acetyl[K];	358	363	CML496_24h_3.9652.9652.2.0.dta	2	0.0953	1079.5	0.0028	1079.5	-0.00025	-0.23	S	1	TRUE	A0A096TUU6/A0A1D6EVW3/P00874/A0A3L6D6B8/A0A3L6D5L5/A0A3L6D5S1/GRMZM2G385635_P01/GRMZM2G308907_P01/GRMZM2G448344_P01/GRMZM2G360821_P01/GRMZM5G815453_P01/
A0A096TUU6	Ribulose bisphosphate carboxylase large chain	A0A096TUU6;GRMZM2G385635_P01;GRMZM2G448344_P01;GRMZM2G360821_P01;GRMZM5G815453_P01	GGLDFTKDDENVNSQPFMR	7,Acetyl[K];	202	208	CML496_72h_3.17478.17478.2.0.dta	2	0.206	2211.99	0.00296	2212	-0.00318	-1.44	S	1	TRUE	A0A096TUU6/P00874/A0A3L6D6B8/A0A3L6D5L5/A0A3L6D5S1/GRMZM2G385635_P01/GRMZM2G448344_P01/GRMZM2G360821_P01/GRMZM5G815453_P01/
A0A096TUU6	Ribulose bisphosphate carboxylase large chain	A0A096TUU6;GRMZM2G385635_P01;GRMZM2G448344_P01;GRMZM2G360821_P01;GRMZM5G815453_P01	DDFIEKDR	6,Acetyl[K];	358	363	CML496_0h_1.9714.9714.2.0.dta	2	0.154	1079.5	0.00296	1079.5	-2e-05	-0.01	S	1	TRUE	A0A096TUU6/A0A1D6EVW3/P00874/A0A3L6D6B8/A0A3L6D5L5/A0A3L6D5S1/GRMZM2G385635_P01/GRMZM2G308907_P01/GRMZM2G448344_P01/GRMZM2G360821_P01/GRMZM5G815453_P01/
A0A096TUU6	Ribulose bisphosphate carboxylase large chain	A0A096TUU6;GRMZM2G385635_P01;GRMZM2G448344_P01;GRMZM2G360821_P01;GRMZM5G815453_P01	GGLDFTKDDENVNSQPFMR	7,Acetyl[K];18,Oxidation[M];	202	208	CML496_0h_1.15803.15803.3.0.dta	3	0.154	2227.99	0.00296	2227.99	-0.00043	-0.19	S	1	TRUE	A0A096TUU6/P00874/A0A3L6D6B8/A0A3L6D5L5/A0A3L6D5S1/GRMZM2G385635_P01/GRMZM2G448344_P01/GRMZM2G360821_P01/GRMZM5G815453_P01/
A0A096TUU6	Ribulose bisphosphate carboxylase large chain	A0A096TUU6;GRMZM2G385635_P01;GRMZM2G448344_P01;GRMZM2G360821_P01;GRMZM5G815453_P01	EIKFDGFK	3,Acetyl[K];	471	473	Lx9801_24h_2.14388.14388.2.0.dta	2	0.192	1025.53	0.00313	1025.53	-0.00051	-0.5	S	1	TRUE	A0A096TUU6/A0A1D6NYD9/A0A1D6EVW3/P00874/GRMZM2G385635_P01/GRMZM2G308907_P01/GRMZM2G448344_P01/GRMZM2G360821_P01/GRMZM5G815453_P01/
A0A096TUU6	Ribulose bisphosphate carboxylase large chain	A0A096TUU6;GRMZM2G385635_P01;GRMZM2G448344_P01;GRMZM2G360821_P01;GRMZM5G815453_P01	GGLDFTKDDENVNSQPFMR	7,Acetyl[K];	202	208	Lx9801_24h_2.17968.17968.2.0.dta	2	0.195	2212	0.00313	2212	-0.00134	-0.6	S	1	TRUE	A0A096TUU6/P00874/A0A3L6D6B8/A0A3L6D5L5/A0A3L6D5S1/GRMZM2G385635_P01/GRMZM2G448344_P01/GRMZM2G360821_P01/GRMZM5G815453_P01/
A0A096TUU6	Ribulose bisphosphate carboxylase large chain	A0A096TUU6;GRMZM2G385635_P01;GRMZM2G448344_P01;GRMZM2G360821_P01;GRMZM5G815453_P01	DDFIEKDR	6,Acetyl[K];	358	363	CML496_24h_2.9521.9521.2.0.dta	2	0.109	1079.5	0.00313	1079.5	0.0002	0.18	S	1	TRUE	A0A096TUU6/A0A1D6EVW3/P00874/A0A3L6D6B8/A0A3L6D5L5/A0A3L6D5S1/GRMZM2G385635_P01/GRMZM2G308907_P01/GRMZM2G448344_P01/GRMZM2G360821_P01/GRMZM5G815453_P01/
A0A096TUU6	Ribulose bisphosphate carboxylase large chain	A0A096TUU6;GRMZM2G385635_P01;GRMZM2G448344_P01;GRMZM2G360821_P01;GRMZM5G815453_P01	GGLDFTKDDENVNSQPFMR	7,Acetyl[K];	202	208	CML496_24h_2.17727.17727.3.0.dta	3	0.11	2212	0.00313	2212	-0.00119	-0.54	S	1	TRUE	A0A096TUU6/P00874/A0A3L6D6B8/A0A3L6D5L5/A0A3L6D5S1/GRMZM2G385635_P01/GRMZM2G448344_P01/GRMZM2G360821_P01/GRMZM5G815453_P01/
A0A096TUU6	Ribulose bisphosphate carboxylase large chain	A0A096TUU6;GRMZM2G385635_P01;GRMZM2G448344_P01;GRMZM2G360821_P01;GRMZM5G815453_P01	EIKFDGFK	3,Acetyl[K];	471	473	CML496_24h_2.14034.14034.2.0.dta	2	0.115	1025.53	0.00313	1025.53	-0.00031	-0.3	S	1	TRUE	A0A096TUU6/A0A1D6NYD9/A0A1D6EVW3/P00874/GRMZM2G385635_P01/GRMZM2G308907_P01/GRMZM2G448344_P01/GRMZM2G360821_P01/GRMZM5G815453_P01/
A0A096TUU6	Ribulose bisphosphate carboxylase large chain	A0A096TUU6;GRMZM2G385635_P01;GRMZM2G448344_P01;GRMZM2G360821_P01;GRMZM5G815453_P01	AGVKDYKLTYYTPEYETK	7,Acetyl[K];	22	28	CML496_12h_1.15013.15013.3.0.dta	3	0.195	2211.08	0.00313	2211.09	-0.00446	-2.02	S	1	TRUE	A0A096TUU6/A0A1D6LYF6/A0A1D6EVW0/A0A1D6Q759/A0A1D6EVW3/P00874/A0A3L6D6B8/A0A3L6D5R3/A0A3L6E8S7/A0A3L6D5L5/A0A3L6D5S1/GRMZM2G057171_P01/GRMZM2G385635_P01/GRMZM2G448344_P01/GRMZM2G450762_P01/GRMZM2G122563_P01/GRMZM2G360821_P01/GRMZM5G815453_P01/
A0A096TUU6	Ribulose bisphosphate carboxylase large chain	A0A096TUU6;GRMZM2G385635_P01;GRMZM2G448344_P01;GRMZM2G360821_P01;GRMZM5G815453_P01	GHYLNATAGTCEEMIKR	11,Carbamidomethyl[C];16,Acetyl[K];	244	259	CML496_24h_3.11261.11261.3.0.dta	3	0.123	1992.93	0.00325	1992.93	0.00019	0.1	S	1	TRUE	A0A096TUU6/P00874/A0A3L6D6B8/A0A3L6D5L5/A0A3L6D5S1/GRMZM2G385635_P01/GRMZM2G308907_P01/GRMZM2G448344_P01/GRMZM2G360821_P01/GRMZM5G815453_P01/
A0A096TUU6	Ribulose bisphosphate carboxylase large chain	A0A096TUU6;GRMZM2G385635_P01;GRMZM2G448344_P01;GRMZM2G360821_P01;GRMZM5G815453_P01	AGVKDYKLTYYTPEYETKDTDILAAFR	0,Acetyl[ProteinN-term];4,Acetyl[K];7,Acetyl[K];	22	25	CML496_24h_3.24745.24745.3.0.dta	3	0.185	3297.59	0.00325	3297.62	-0.02752	-8.34	S	1	TRUE	A0A096TUU6/A0A1D6EVW0/A0A1D6EVW3/P00874/A0A3L6D6B8/A0A3L6D5L5/A0A3L6D5S1/GRMZM2G385635_P01/GRMZM2G448344_P01/GRMZM2G360821_P01/GRMZM5G815453_P01/
A0A096TUU6	Ribulose bisphosphate carboxylase large chain	A0A096TUU6;GRMZM2G385635_P01;GRMZM2G448344_P01;GRMZM2G360821_P01;GRMZM5G815453_P01	AGVKDYKLTYYTPEYETKDTDILAAFR	0,Acetyl[ProteinN-term];4,Acetyl[K];7,Acetyl[K];	22	28	CML496_24h_3.24745.24745.3.0.dta	3	0.185	3297.59	0.00325	3297.62	-0.02752	-8.34	S	1	TRUE	A0A096TUU6/A0A1D6EVW0/A0A1D6EVW3/P00874/A0A3L6D6B8/A0A3L6D5L5/A0A3L6D5S1/GRMZM2G385635_P01/GRMZM2G448344_P01/GRMZM2G360821_P01/GRMZM5G815453_P01/
A0A096TUU6	Ribulose bisphosphate carboxylase large chain	A0A096TUU6;GRMZM2G385635_P01;GRMZM2G448344_P01;GRMZM2G360821_P01;GRMZM5G815453_P01	YGRPLLGCTIKPK	8,Carbamidomethyl[C];11,Acetyl[K];	172	182	Lx9801_72h_1.11345.11345.3.0.dta	3	0.145	1544.86	0.00342	1544.86	-0.0019	-1.23	S	1	TRUE	A0A096TUU6/P00874/A0A3L6D6B8/A0A3L6D5L5/A0A3L6D5S1/GRMZM2G385635_P01/GRMZM2G448344_P01/GRMZM2G360821_P01/GRMZM5G815453_P01/
A0A096TUU6	Ribulose bisphosphate carboxylase large chain	A0A096TUU6;GRMZM2G385635_P01;GRMZM2G448344_P01;GRMZM2G360821_P01;GRMZM5G815453_P01	GGLDFTKDDENVNSQPFMR	7,Acetyl[K];11,Deamidated[N];18,Oxidation[M];	202	208	Lx9801_12h_2.19069.19069.3.0.dta	3	0.129	2228.99	0.00342	2228.98	0.0115	5.16	S	1	TRUE	A0A096TUU6/P00874/A0A3L6D6B8/A0A3L6D5L5/A0A3L6D5S1/GRMZM2G385635_P01/GRMZM2G448344_P01/GRMZM2G360821_P01/GRMZM5G815453_P01/
A0A096TUU6	Ribulose bisphosphate carboxylase large chain	A0A096TUU6;GRMZM2G385635_P01;GRMZM2G448344_P01;GRMZM2G360821_P01;GRMZM5G815453_P01	DDFIEKDR	6,Acetyl[K];	358	363	Lx9801_0h_1.9969.9969.2.0.dta	2	0.101	1079.5	0.00377	1079.5	0.00042	0.39	S	1	TRUE	A0A096TUU6/A0A1D6EVW3/P00874/A0A3L6D6B8/A0A3L6D5L5/A0A3L6D5S1/GRMZM2G385635_P01/GRMZM2G308907_P01/GRMZM2G448344_P01/GRMZM2G360821_P01/GRMZM5G815453_P01/
A0A096TUU6	Ribulose bisphosphate carboxylase large chain	A0A096TUU6;GRMZM2G385635_P01;GRMZM2G448344_P01;GRMZM2G360821_P01;GRMZM5G815453_P01	IPPAYSKTFQGPPHGIQVER	7,Acetyl[K];	147	153	Lx9801_0h_1.14560.14560.3.0.dta	3	0.158	2264.18	0.00377	2264.18	0.00077	0.34	S	1	TRUE	A0A096TUU6/A0A1D6EVW0/P00874/A0A3L6D6B8/A0A3L6D5L5/A0A3L6D5S1/GRMZM2G385635_P01/GRMZM2G448344_P01/GRMZM2G083364_P01/GRMZM2G450762_P01/GRMZM2G360821_P01/GRMZM5G815453_P01/
A0A096TUU6	Ribulose bisphosphate carboxylase large chain	A0A096TUU6;GRMZM2G385635_P01;GRMZM2G448344_P01;GRMZM2G360821_P01;GRMZM5G815453_P01	YGRPLLGCTIKPK	8,Carbamidomethyl[C];11,Acetyl[K];	172	182	CML496_12h_2.10899.10899.3.0.dta	3	0.085	1544.86	0.00394	1544.86	-0.00048	-0.31	S	1	TRUE	A0A096TUU6/P00874/A0A3L6D6B8/A0A3L6D5L5/A0A3L6D5S1/GRMZM2G385635_P01/GRMZM2G448344_P01/GRMZM2G360821_P01/GRMZM5G815453_P01/
A0A096TUU6	Ribulose bisphosphate carboxylase large chain	A0A096TUU6;GRMZM2G385635_P01;GRMZM2G448344_P01;GRMZM2G360821_P01;GRMZM5G815453_P01	DDFIEKDR	6,Acetyl[K];	358	363	CML496_12h_2.9575.9575.2.0.dta	2	0.0894	1079.5	0.00394	1079.5	-0.00031	-0.28	S	1	TRUE	A0A096TUU6/A0A1D6EVW3/P00874/A0A3L6D6B8/A0A3L6D5L5/A0A3L6D5S1/GRMZM2G385635_P01/GRMZM2G308907_P01/GRMZM2G448344_P01/GRMZM2G360821_P01/GRMZM5G815453_P01/
A0A096TUU6	Ribulose bisphosphate carboxylase large chain	A0A096TUU6;GRMZM2G385635_P01;GRMZM2G448344_P01;GRMZM2G360821_P01;GRMZM5G815453_P01	AGVKDYKLTYYTPEYETK	7,Acetyl[K];	22	28	CML496_12h_2.14670.14670.3.0.dta	3	0.139	2211.08	0.00394	2211.09	-0.00474	-2.14	S	1	TRUE	A0A096TUU6/A0A1D6LYF6/A0A1D6EVW0/A0A1D6Q759/A0A1D6EVW3/P00874/A0A3L6D6B8/A0A3L6D5R3/A0A3L6E8S7/A0A3L6D5L5/A0A3L6D5S1/GRMZM2G057171_P01/GRMZM2G385635_P01/GRMZM2G448344_P01/GRMZM2G450762_P01/GRMZM2G122563_P01/GRMZM2G360821_P01/GRMZM5G815453_P01/
A0A096TUU6	Ribulose bisphosphate carboxylase large chain	A0A096TUU6;GRMZM2G385635_P01;GRMZM2G448344_P01;GRMZM2G360821_P01;GRMZM5G815453_P01	GGLDFTKDDENVNSQPFMR	7,Acetyl[K];11,Deamidated[N];18,Oxidation[M];	202	208	CML496_12h_2.15112.15112.3.0.dta	3	0.143	2228.99	0.00394	2228.98	0.0112	5.03	S	1	TRUE	A0A096TUU6/P00874/A0A3L6D6B8/A0A3L6D5L5/A0A3L6D5S1/GRMZM2G385635_P01/GRMZM2G448344_P01/GRMZM2G360821_P01/GRMZM5G815453_P01/
A0A096TUU6	Ribulose bisphosphate carboxylase large chain	A0A096TUU6;GRMZM2G385635_P01;GRMZM2G448344_P01;GRMZM2G360821_P01;GRMZM5G815453_P01	IPPAYSKTFQGPPHGIQVER	7,Acetyl[K];	147	153	CML496_12h_2.14222.14222.3.0.dta	3	0.16	2264.18	0.00394	2264.18	0.00032	0.14	S	1	TRUE	A0A096TUU6/A0A1D6EVW0/P00874/A0A3L6D6B8/A0A3L6D5L5/A0A3L6D5S1/GRMZM2G385635_P01/GRMZM2G448344_P01/GRMZM2G083364_P01/GRMZM2G450762_P01/GRMZM2G360821_P01/GRMZM5G815453_P01/
A0A096TUU6	Ribulose bisphosphate carboxylase large chain	A0A096TUU6;GRMZM2G385635_P01;GRMZM2G448344_P01;GRMZM2G360821_P01;GRMZM5G815453_P01	DDFIEKDR	6,Acetyl[K];	358	363	CML496_48h_2.9712.9712.2.1.dta	2	0.181	1079.5	0.00394	1079.5	0.00032	0.3	S	1	TRUE	A0A096TUU6/A0A1D6EVW3/P00874/A0A3L6D6B8/A0A3L6D5L5/A0A3L6D5S1/GRMZM2G385635_P01/GRMZM2G308907_P01/GRMZM2G448344_P01/GRMZM2G360821_P01/GRMZM5G815453_P01/
A0A096TUU6	Ribulose bisphosphate carboxylase large chain	A0A096TUU6;GRMZM2G385635_P01;GRMZM2G448344_P01;GRMZM2G360821_P01;GRMZM5G815453_P01	YGRPLLGCTIKPK	8,Carbamidomethyl[C];11,Acetyl[K];	172	182	CML496_48h_2.11086.11086.3.0.dta	3	0.258	1544.86	0.00394	1544.86	-0.00034	-0.22	S	1	TRUE	A0A096TUU6/P00874/A0A3L6D6B8/A0A3L6D5L5/A0A3L6D5S1/GRMZM2G385635_P01/GRMZM2G448344_P01/GRMZM2G360821_P01/GRMZM5G815453_P01/
A0A096TUU6	Ribulose bisphosphate carboxylase large chain	A0A096TUU6;GRMZM2G385635_P01;GRMZM2G448344_P01;GRMZM2G360821_P01;GRMZM5G815453_P01	AGVKDYKLTYYTPEYETK	4,Acetyl[K];7,Acetyl[K];	22	25	CML496_72h_1.15064.15064.3.1.dta	3	0.169	2253.11	0.00412	2253.1	0.01799	7.98	S	1	TRUE	A0A096TUU6/A0A1D6LYF6/A0A1D6EVW0/A0A1D6Q759/A0A1D6EVW3/P00874/A0A3L6D6B8/A0A3L6D5R3/A0A3L6E8S7/A0A3L6D5L5/A0A3L6D5S1/GRMZM2G057171_P01/GRMZM2G385635_P01/GRMZM2G448344_P01/GRMZM2G450762_P01/GRMZM2G122563_P01/GRMZM2G360821_P01/GRMZM5G815453_P01/
A0A096TUU6	Ribulose bisphosphate carboxylase large chain	A0A096TUU6;GRMZM2G385635_P01;GRMZM2G448344_P01;GRMZM2G360821_P01;GRMZM5G815453_P01	AGVKDYKLTYYTPEYETK	4,Acetyl[K];7,Acetyl[K];	22	28	CML496_72h_1.15064.15064.3.1.dta	3	0.169	2253.11	0.00412	2253.1	0.01799	7.98	S	1	TRUE	A0A096TUU6/A0A1D6LYF6/A0A1D6EVW0/A0A1D6Q759/A0A1D6EVW3/P00874/A0A3L6D6B8/A0A3L6D5R3/A0A3L6E8S7/A0A3L6D5L5/A0A3L6D5S1/GRMZM2G057171_P01/GRMZM2G385635_P01/GRMZM2G448344_P01/GRMZM2G450762_P01/GRMZM2G122563_P01/GRMZM2G360821_P01/GRMZM5G815453_P01/
A0A096TUU6	Ribulose bisphosphate carboxylase large chain	A0A096TUU6;GRMZM2G385635_P01;GRMZM2G448344_P01;GRMZM2G360821_P01;GRMZM5G815453_P01	GGLDFTKDDENVNSQPFMR	7,Acetyl[K];11,Deamidated[N];18,Oxidation[M];	202	208	CML496_0h_3.15454.15454.3.0.dta	3	0.139	2228.99	0.00412	2228.98	0.01176	5.27	S	1	TRUE	A0A096TUU6/P00874/A0A3L6D6B8/A0A3L6D5L5/A0A3L6D5S1/GRMZM2G385635_P01/GRMZM2G448344_P01/GRMZM2G360821_P01/GRMZM5G815453_P01/
A0A096TUU6	Ribulose bisphosphate carboxylase large chain	A0A096TUU6;GRMZM2G385635_P01;GRMZM2G448344_P01;GRMZM2G360821_P01;GRMZM5G815453_P01	AGVKDYKLTYYTPEYETK	7,Acetyl[K];	22	28	Lx9801_48h_3.15017.15017.3.0.dta	3	0.172	2211.08	0.00412	2211.09	-0.00427	-1.93	S	1	TRUE	A0A096TUU6/A0A1D6LYF6/A0A1D6EVW0/A0A1D6Q759/A0A1D6EVW3/P00874/A0A3L6D6B8/A0A3L6D5R3/A0A3L6E8S7/A0A3L6D5L5/A0A3L6D5S1/GRMZM2G057171_P01/GRMZM2G385635_P01/GRMZM2G448344_P01/GRMZM2G450762_P01/GRMZM2G122563_P01/GRMZM2G360821_P01/GRMZM5G815453_P01/
A0A096TUU6	Ribulose bisphosphate carboxylase large chain	A0A096TUU6;GRMZM2G385635_P01;GRMZM2G448344_P01;GRMZM2G360821_P01;GRMZM5G815453_P01	IPPAYSKTFQGPPHGIQVER	7,Acetyl[K];	147	153	Lx9801_12h_3.14752.14752.3.1.dta	3	0.21	2264.18	0.00412	2264.18	0.00127	0.56	S	1	TRUE	A0A096TUU6/A0A1D6EVW0/P00874/A0A3L6D6B8/A0A3L6D5L5/A0A3L6D5S1/GRMZM2G385635_P01/GRMZM2G448344_P01/GRMZM2G083364_P01/GRMZM2G450762_P01/GRMZM2G360821_P01/GRMZM5G815453_P01/
A0A096TUU6	Ribulose bisphosphate carboxylase large chain	A0A096TUU6;GRMZM2G385635_P01;GRMZM2G448344_P01;GRMZM2G360821_P01;GRMZM5G815453_P01	PQTETKASVGFK	0,Acetyl[ProteinN-term];6,Acetyl[K];	10	15	Lx9801_12h_1.16656.16656.2.1.dta	2	0.122	1376.7	0.00412	1376.71	-0.00197	-1.43	C	1	TRUE	A0A096TUU6/A0A1D6EVW0/A0A1D6Q759/A0A1D6EVW3/P00874/A0A3L6D6B8/A0A3L6D5R3/A0A3L6D5L5/A0A3L6D5S1/GRMZM2G057171_P01/GRMZM2G385635_P01/GRMZM2G448344_P01/GRMZM2G450762_P01/GRMZM2G360821_P01/GRMZM5G815453_P01/
A0A096TUU6	Ribulose bisphosphate carboxylase large chain	A0A096TUU6;GRMZM2G385635_P01;GRMZM2G448344_P01;GRMZM2G360821_P01;GRMZM5G815453_P01	DDFIEKDR	6,Acetyl[K];	358	363	Lx9801_12h_1.12380.12380.2.0.dta	2	0.143	1079.5	0.00412	1079.5	-0.0008	-0.74	S	1	TRUE	A0A096TUU6/A0A1D6EVW3/P00874/A0A3L6D6B8/A0A3L6D5L5/A0A3L6D5S1/GRMZM2G385635_P01/GRMZM2G308907_P01/GRMZM2G448344_P01/GRMZM2G360821_P01/GRMZM5G815453_P01/
A0A096TUU6	Ribulose bisphosphate carboxylase large chain	A0A096TUU6;GRMZM2G385635_P01;GRMZM2G448344_P01;GRMZM2G360821_P01;GRMZM5G815453_P01	IPPAYSKTFQGPPHGIQVER	7,Acetyl[K];	147	153	CML496_24h_2.14194.14194.3.0.dta	3	0.198	2264.18	0.00412	2264.18	0.00092	0.41	S	1	TRUE	A0A096TUU6/A0A1D6EVW0/P00874/A0A3L6D6B8/A0A3L6D5L5/A0A3L6D5S1/GRMZM2G385635_P01/GRMZM2G448344_P01/GRMZM2G083364_P01/GRMZM2G450762_P01/GRMZM2G360821_P01/GRMZM5G815453_P01/
A0A096TUU6	Ribulose bisphosphate carboxylase large chain	A0A096TUU6;GRMZM2G385635_P01;GRMZM2G448344_P01;GRMZM2G360821_P01;GRMZM5G815453_P01	GGLDFTKDDENVNSQPFMR	7,Acetyl[K];11,Deamidated[N];18,Oxidation[M];	202	208	CML496_24h_2.15093.15093.3.0.dta	3	0.202	2228.99	0.00412	2228.98	0.01084	4.86	S	1	TRUE	A0A096TUU6/P00874/A0A3L6D6B8/A0A3L6D5L5/A0A3L6D5S1/GRMZM2G385635_P01/GRMZM2G448344_P01/GRMZM2G360821_P01/GRMZM5G815453_P01/
A0A096TUU6	Ribulose bisphosphate carboxylase large chain	A0A096TUU6;GRMZM2G385635_P01;GRMZM2G448344_P01;GRMZM2G360821_P01;GRMZM5G815453_P01	IPPAYSKTFQGPPHGIQVER	7,Acetyl[K];	147	153	CML496_24h_2.13916.13916.4.0.dta	4	0.225	2264.18	0.00412	2264.18	-0.00124	-0.55	S	1	TRUE	A0A096TUU6/A0A1D6EVW0/P00874/A0A3L6D6B8/A0A3L6D5L5/A0A3L6D5S1/GRMZM2G385635_P01/GRMZM2G448344_P01/GRMZM2G083364_P01/GRMZM2G450762_P01/GRMZM2G360821_P01/GRMZM5G815453_P01/
A0A096TUU6	Ribulose bisphosphate carboxylase large chain	A0A096TUU6;GRMZM2G385635_P01;GRMZM2G448344_P01;GRMZM2G360821_P01;GRMZM5G815453_P01	GGLDFTKDDENVNSQPFMR	7,Acetyl[K];	202	208	Lx9801_72h_1.18142.18142.2.0.dta	2	0.163	2212	0.00412	2212	-0.00146	-0.66	S	1	TRUE	A0A096TUU6/P00874/A0A3L6D6B8/A0A3L6D5L5/A0A3L6D5S1/GRMZM2G385635_P01/GRMZM2G448344_P01/GRMZM2G360821_P01/GRMZM5G815453_P01/
A0A096TUU6	Ribulose bisphosphate carboxylase large chain	A0A096TUU6;GRMZM2G385635_P01;GRMZM2G448344_P01;GRMZM2G360821_P01;GRMZM5G815453_P01	DDFIEKDR	6,Acetyl[K];	358	363	Lx9801_12h_3.9910.9910.2.1.dta	2	0.239	1079.5	0.00412	1079.5	-0.00045	-0.41	S	1	TRUE	A0A096TUU6/A0A1D6EVW3/P00874/A0A3L6D6B8/A0A3L6D5L5/A0A3L6D5S1/GRMZM2G385635_P01/GRMZM2G308907_P01/GRMZM2G448344_P01/GRMZM2G360821_P01/GRMZM5G815453_P01/
A0A096TUU6	Ribulose bisphosphate carboxylase large chain	A0A096TUU6;GRMZM2G385635_P01;GRMZM2G448344_P01;GRMZM2G360821_P01;GRMZM5G815453_P01	GGLDFTKDDENVNSQPFMR	7,Acetyl[K];11,Deamidated[N];18,Oxidation[M];	202	208	Lx9801_48h_2.15234.15234.3.0.dta	3	0.157	2228.99	0.00412	2228.98	0.01077	4.83	S	1	TRUE	A0A096TUU6/P00874/A0A3L6D6B8/A0A3L6D5L5/A0A3L6D5S1/GRMZM2G385635_P01/GRMZM2G448344_P01/GRMZM2G360821_P01/GRMZM5G815453_P01/
A0A096TUU6	Ribulose bisphosphate carboxylase large chain	A0A096TUU6;GRMZM2G385635_P01;GRMZM2G448344_P01;GRMZM2G360821_P01;GRMZM5G815453_P01	PQTETKASVGFK	0,Acetyl[ProteinN-term];6,Acetyl[K];	10	15	Lx9801_48h_2.12686.12686.2.0.dta	2	0.185	1376.7	0.00412	1376.71	-0.00074	-0.53	C	1	TRUE	A0A096TUU6/A0A1D6EVW0/A0A1D6Q759/A0A1D6EVW3/P00874/A0A3L6D6B8/A0A3L6D5R3/A0A3L6D5L5/A0A3L6D5S1/GRMZM2G057171_P01/GRMZM2G385635_P01/GRMZM2G448344_P01/GRMZM2G450762_P01/GRMZM2G360821_P01/GRMZM5G815453_P01/
A0A096TUU6	Ribulose bisphosphate carboxylase large chain	A0A096TUU6;GRMZM2G385635_P01;GRMZM2G448344_P01;GRMZM2G360821_P01;GRMZM5G815453_P01	YGRPLLGCTIKPK	8,Carbamidomethyl[C];11,Acetyl[K];	172	182	Lx9801_48h_2.11161.11161.3.0.dta	3	0.209	1544.86	0.00412	1544.86	-0.00165	-1.07	S	1	TRUE	A0A096TUU6/P00874/A0A3L6D6B8/A0A3L6D5L5/A0A3L6D5S1/GRMZM2G385635_P01/GRMZM2G448344_P01/GRMZM2G360821_P01/GRMZM5G815453_P01/
A0A096TUU6	Ribulose bisphosphate carboxylase large chain	A0A096TUU6;GRMZM2G385635_P01;GRMZM2G448344_P01;GRMZM2G360821_P01;GRMZM5G815453_P01	EIKFDGFK	3,Acetyl[K];	471	473	CML496_48h_3.13954.13954.2.0.dta	2	0.188	1025.53	0.00428	1025.53	-0.0001	-0.1	S	1	TRUE	A0A096TUU6/A0A1D6NYD9/A0A1D6EVW3/P00874/GRMZM2G385635_P01/GRMZM2G308907_P01/GRMZM2G448344_P01/GRMZM2G360821_P01/GRMZM5G815453_P01/
A0A096TUU6	Ribulose bisphosphate carboxylase large chain	A0A096TUU6;GRMZM2G385635_P01;GRMZM2G448344_P01;GRMZM2G360821_P01;GRMZM5G815453_P01	DYKLTYYTPEYETK	3,Acetyl[K];	26	28	CML496_48h_3.15694.15694.2.3.dta	2	0.19	1855.83	0.00428	1855.86	-0.03525	-19	S	1	TRUE	A0A096TUU6/A0A1D6LYF6/A0A1D6EVW0/A0A1D6Q759/A0A1D6EVW3/P00874/A0A3L6D6B8/A0A3L6D5R3/A0A3L6E8S7/A0A3L6D5L5/A0A3L6D5S1/GRMZM2G057171_P01/GRMZM2G385635_P01/GRMZM2G448344_P01/GRMZM2G450762_P01/GRMZM2G122563_P01/GRMZM2G360821_P01/GRMZM5G815453_P01/
A0A096TUU6	Ribulose bisphosphate carboxylase large chain	A0A096TUU6;GRMZM2G385635_P01;GRMZM2G448344_P01;GRMZM2G360821_P01;GRMZM5G815453_P01	GGLDFTKDDENVNSQPFMR	7,Acetyl[K];18,Oxidation[M];	202	208	CML496_24h_3.15756.15756.2.0.dta	2	0.218	2227.99	0.00477	2227.99	-0.00328	-1.47	S	1	TRUE	A0A096TUU6/P00874/A0A3L6D6B8/A0A3L6D5L5/A0A3L6D5S1/GRMZM2G385635_P01/GRMZM2G448344_P01/GRMZM2G360821_P01/GRMZM5G815453_P01/
A0A096TUU6	Ribulose bisphosphate carboxylase large chain	A0A096TUU6;GRMZM2G385635_P01;GRMZM2G448344_P01;GRMZM2G360821_P01;GRMZM5G815453_P01	DYKLTYYTPEYETKDTDILAAFR	3,Acetyl[K];	26	28	CML496_24h_3.23862.23862.3.1.dta	3	0.227	2858.38	0.00477	2858.38	0.00041	0.14	S	1	TRUE	A0A096TUU6/A0A1D6EVW0/A0A1D6EVW3/P00874/A0A3L6D6B8/A0A3L6D5L5/A0A3L6D5S1/GRMZM2G385635_P01/GRMZM2G448344_P01/GRMZM2G360821_P01/GRMZM5G815453_P01/
A0A096TUU6	Ribulose bisphosphate carboxylase large chain	A0A096TUU6;GRMZM2G385635_P01;GRMZM2G448344_P01;GRMZM2G360821_P01;GRMZM5G815453_P01	AGVKDYKLTYYTPEYETKDTDILAAFR	0,Acetyl[ProteinN-term];4,Acetyl[K];7,Acetyl[K];	22	25	CML496_12h_3.24646.24646.3.0.dta	3	0.19	3297.63	0.00492	3297.62	0.01039	3.15	S	1	TRUE	A0A096TUU6/A0A1D6EVW0/A0A1D6EVW3/P00874/A0A3L6D6B8/A0A3L6D5L5/A0A3L6D5S1/GRMZM2G385635_P01/GRMZM2G448344_P01/GRMZM2G360821_P01/GRMZM5G815453_P01/
A0A096TUU6	Ribulose bisphosphate carboxylase large chain	A0A096TUU6;GRMZM2G385635_P01;GRMZM2G448344_P01;GRMZM2G360821_P01;GRMZM5G815453_P01	AGVKDYKLTYYTPEYETKDTDILAAFR	0,Acetyl[ProteinN-term];4,Acetyl[K];7,Acetyl[K];	22	28	CML496_12h_3.24646.24646.3.0.dta	3	0.19	3297.63	0.00492	3297.62	0.01039	3.15	S	1	TRUE	A0A096TUU6/A0A1D6EVW0/A0A1D6EVW3/P00874/A0A3L6D6B8/A0A3L6D5L5/A0A3L6D5S1/GRMZM2G385635_P01/GRMZM2G448344_P01/GRMZM2G360821_P01/GRMZM5G815453_P01/
A0A096TUU6	Ribulose bisphosphate carboxylase large chain	A0A096TUU6;GRMZM2G385635_P01;GRMZM2G448344_P01;GRMZM2G360821_P01;GRMZM5G815453_P01	GGLDFTKDDENVNSQPFMR	7,Acetyl[K];	202	208	CML496_12h_3.17826.17826.3.0.dta	3	0.222	2212	0.00492	2212	0.00085	0.38	S	1	TRUE	A0A096TUU6/P00874/A0A3L6D6B8/A0A3L6D5L5/A0A3L6D5S1/GRMZM2G385635_P01/GRMZM2G448344_P01/GRMZM2G360821_P01/GRMZM5G815453_P01/
A0A096TUU6	Ribulose bisphosphate carboxylase large chain	A0A096TUU6;GRMZM2G385635_P01;GRMZM2G448344_P01;GRMZM2G360821_P01;GRMZM5G815453_P01	GGLDFTKDDENVNSQPFMR	7,Acetyl[K];	202	208	CML496_12h_3.17832.17832.2.0.dta	2	0.222	2212	0.00492	2212	-0.00011	-0.05	S	1	TRUE	A0A096TUU6/P00874/A0A3L6D6B8/A0A3L6D5L5/A0A3L6D5S1/GRMZM2G385635_P01/GRMZM2G448344_P01/GRMZM2G360821_P01/GRMZM5G815453_P01/
A0A096TUU6	Ribulose bisphosphate carboxylase large chain	A0A096TUU6;GRMZM2G385635_P01;GRMZM2G448344_P01;GRMZM2G360821_P01;GRMZM5G815453_P01	GGLDFTKDDENVNSQPFMR	7,Acetyl[K];11,Deamidated[N];	202	208	Lx9801_24h_1.17553.17553.3.0.dta	3	0.207	2212.99	0.00492	2212.98	0.01323	5.98	S	1	TRUE	A0A096TUU6/P00874/A0A3L6D6B8/A0A3L6D5L5/A0A3L6D5S1/GRMZM2G385635_P01/GRMZM2G448344_P01/GRMZM2G360821_P01/GRMZM5G815453_P01/
A0A096TUU6	Ribulose bisphosphate carboxylase large chain	A0A096TUU6;GRMZM2G385635_P01;GRMZM2G448344_P01;GRMZM2G360821_P01;GRMZM5G815453_P01	YGRPLLGCTIKPK	8,Carbamidomethyl[C];11,Acetyl[K];	172	182	Lx9801_0h_3.13756.13756.3.0.dta	3	0.18	1544.86	0.00507	1544.86	-0.00112	-0.72	S	1	TRUE	A0A096TUU6/P00874/A0A3L6D6B8/A0A3L6D5L5/A0A3L6D5S1/GRMZM2G385635_P01/GRMZM2G448344_P01/GRMZM2G360821_P01/GRMZM5G815453_P01/
A0A096TUU6	Ribulose bisphosphate carboxylase large chain	A0A096TUU6;GRMZM2G385635_P01;GRMZM2G448344_P01;GRMZM2G360821_P01;GRMZM5G815453_P01	LTYYTPEYETKDTDILAAFR	11,Acetyl[K];	29	39	CML496_0h_3.24825.24825.3.0.dta	3	0.152	2452.19	0.00518	2452.19	1e-05	0	S	1	TRUE	A0A096TUU6/A0A1D6EVW0/A0A1D6EVW3/P00874/A0A3L6D6B8/A0A3L6D5L5/A0A3L6D5S1/GRMZM2G385635_P01/GRMZM2G448344_P01/GRMZM2G360821_P01/GRMZM5G815453_P01/
A0A096TUU6	Ribulose bisphosphate carboxylase large chain	A0A096TUU6;GRMZM2G385635_P01;GRMZM2G448344_P01;GRMZM2G360821_P01;GRMZM5G815453_P01	IPPAYSKTFQGPPHGIQVER	7,Acetyl[K];	147	153	CML496_0h_3.14049.14049.3.0.dta	3	0.16	2264.18	0.00518	2264.18	0.00122	0.54	S	1	TRUE	A0A096TUU6/A0A1D6EVW0/P00874/A0A3L6D6B8/A0A3L6D5L5/A0A3L6D5S1/GRMZM2G385635_P01/GRMZM2G448344_P01/GRMZM2G083364_P01/GRMZM2G450762_P01/GRMZM2G360821_P01/GRMZM5G815453_P01/
A0A096TUU6	Ribulose bisphosphate carboxylase large chain	A0A096TUU6;GRMZM2G385635_P01;GRMZM2G448344_P01;GRMZM2G360821_P01;GRMZM5G815453_P01	AGVKDYKLTYYTPEYETK	7,Acetyl[K];	22	28	CML496_0h_3.14993.14993.3.0.dta	3	0.188	2211.08	0.00518	2211.09	-0.00412	-1.86	S	1	TRUE	A0A096TUU6/A0A1D6LYF6/A0A1D6EVW0/A0A1D6Q759/A0A1D6EVW3/P00874/A0A3L6D6B8/A0A3L6D5R3/A0A3L6E8S7/A0A3L6D5L5/A0A3L6D5S1/GRMZM2G057171_P01/GRMZM2G385635_P01/GRMZM2G448344_P01/GRMZM2G450762_P01/GRMZM2G122563_P01/GRMZM2G360821_P01/GRMZM5G815453_P01/
A0A096TUU6	Ribulose bisphosphate carboxylase large chain	A0A096TUU6;GRMZM2G385635_P01;GRMZM2G448344_P01;GRMZM2G360821_P01;GRMZM5G815453_P01	GGLDFTKDDENVNSQPFMR	7,Acetyl[K];	202	208	Lx9801_12h_1.19935.19935.3.2.dta	3	0.149	2212.02	0.00548	2212	0.02537	11.47	S	1	TRUE	A0A096TUU6/P00874/A0A3L6D6B8/A0A3L6D5L5/A0A3L6D5S1/GRMZM2G385635_P01/GRMZM2G448344_P01/GRMZM2G360821_P01/GRMZM5G815453_P01/
A0A096TUU6	Ribulose bisphosphate carboxylase large chain	A0A096TUU6;GRMZM2G385635_P01;GRMZM2G448344_P01;GRMZM2G360821_P01;GRMZM5G815453_P01	IPPAYSKTFQGPPHGIQVER	7,Acetyl[K];	147	153	Lx9801_12h_1.18040.18040.3.1.dta	3	0.157	2264.18	0.00548	2264.18	-0.00283	-1.25	S	1	TRUE	A0A096TUU6/A0A1D6EVW0/P00874/A0A3L6D6B8/A0A3L6D5L5/A0A3L6D5S1/GRMZM2G385635_P01/GRMZM2G448344_P01/GRMZM2G083364_P01/GRMZM2G450762_P01/GRMZM2G360821_P01/GRMZM5G815453_P01/
A0A096TUU6	Ribulose bisphosphate carboxylase large chain	A0A096TUU6;GRMZM2G385635_P01;GRMZM2G448344_P01;GRMZM2G360821_P01;GRMZM5G815453_P01	EIKFDGFKAMDTI	8,Acetyl[K];	471	478	Lx9801_0h_3.26328.26328.2.0.dta	2	0.186	1556.77	0.00624	1556.77	0.00019	0.12	S	1	TRUE	A0A096TUU6/A0A1D6NYD9/A0A1D6EVW3/P00874/GRMZM2G385635_P01/GRMZM2G308907_P01/GRMZM2G448344_P01/GRMZM2G360821_P01/GRMZM5G815453_P01/
A0A096TUU6	Ribulose bisphosphate carboxylase large chain	A0A096TUU6;GRMZM2G385635_P01;GRMZM2G448344_P01;GRMZM2G360821_P01;GRMZM5G815453_P01	YGRPLLGCTIKPK	8,Carbamidomethyl[C];11,Acetyl[K];	172	182	Lx9801_48h_1.11360.11360.3.0.dta	3	0.281	1544.86	0.00669	1544.86	-0.00043	-0.28	S	1	TRUE	A0A096TUU6/P00874/A0A3L6D6B8/A0A3L6D5L5/A0A3L6D5S1/GRMZM2G385635_P01/GRMZM2G448344_P01/GRMZM2G360821_P01/GRMZM5G815453_P01/
A0A096TUU6	Ribulose bisphosphate carboxylase large chain	A0A096TUU6;GRMZM2G385635_P01;GRMZM2G448344_P01;GRMZM2G360821_P01;GRMZM5G815453_P01	GGLDFTKDDENVNSQPFMR	7,Acetyl[K];11,Deamidated[N];18,Oxidation[M];	202	208	Lx9801_12h_1.18832.18832.3.0.dta	3	0.235	2228.99	0.0068	2228.98	0.01041	4.67	S	1	TRUE	A0A096TUU6/P00874/A0A3L6D6B8/A0A3L6D5L5/A0A3L6D5S1/GRMZM2G385635_P01/GRMZM2G448344_P01/GRMZM2G360821_P01/GRMZM5G815453_P01/
A0A096TUU6	Ribulose bisphosphate carboxylase large chain	A0A096TUU6;GRMZM2G385635_P01;GRMZM2G448344_P01;GRMZM2G360821_P01;GRMZM5G815453_P01	EIKFDGFK	3,Acetyl[K];	471	473	Lx9801_24h_3.15136.15136.2.0.dta	2	0.223	1025.53	0.00696	1025.53	-0.0005	-0.49	S	1	TRUE	A0A096TUU6/A0A1D6NYD9/A0A1D6EVW3/P00874/GRMZM2G385635_P01/GRMZM2G308907_P01/GRMZM2G448344_P01/GRMZM2G360821_P01/GRMZM5G815453_P01/
A0A096TUU6	Ribulose bisphosphate carboxylase large chain	A0A096TUU6;GRMZM2G385635_P01;GRMZM2G448344_P01;GRMZM2G360821_P01;GRMZM5G815453_P01	GGLDFTKDDENVNSQPFMR	7,Acetyl[K];11,Deamidated[N];18,Oxidation[M];	202	208	Lx9801_24h_3.16179.16179.3.0.dta	3	0.231	2228.99	0.00696	2228.98	0.01045	4.69	S	1	TRUE	A0A096TUU6/P00874/A0A3L6D6B8/A0A3L6D5L5/A0A3L6D5S1/GRMZM2G385635_P01/GRMZM2G448344_P01/GRMZM2G360821_P01/GRMZM5G815453_P01/
A0A096TUU6	Ribulose bisphosphate carboxylase large chain	A0A096TUU6;GRMZM2G385635_P01;GRMZM2G448344_P01;GRMZM2G360821_P01;GRMZM5G815453_P01	AGVKDYKLTYYTPEYETK	7,Acetyl[K];	22	28	CML496_72h_2.14507.14507.3.0.dta	3	0.245	2211.08	0.00725	2211.09	-0.00357	-1.61	S	1	TRUE	A0A096TUU6/A0A1D6LYF6/A0A1D6EVW0/A0A1D6Q759/A0A1D6EVW3/P00874/A0A3L6D6B8/A0A3L6D5R3/A0A3L6E8S7/A0A3L6D5L5/A0A3L6D5S1/GRMZM2G057171_P01/GRMZM2G385635_P01/GRMZM2G448344_P01/GRMZM2G450762_P01/GRMZM2G122563_P01/GRMZM2G360821_P01/GRMZM5G815453_P01/
A0A096TUU6	Ribulose bisphosphate carboxylase large chain	A0A096TUU6;GRMZM2G385635_P01;GRMZM2G448344_P01;GRMZM2G360821_P01;GRMZM5G815453_P01	FDGFKAMDTI	5,Acetyl[K];	474	478	Lx9801_0h_3.25866.25866.2.0.dta	2	0.217	1186.54	0.00781	1186.54	-0.00038	-0.32	S	1	TRUE	A0A096TUU6/A0A1D6NYD9/A0A1D6EVW3/P00874/A0A3L6D5R3/GRMZM2G385635_P01/GRMZM2G308907_P01/GRMZM2G448344_P01/GRMZM2G360821_P01/GRMZM5G815453_P01/
A0A096TUU6	Ribulose bisphosphate carboxylase large chain	A0A096TUU6;GRMZM2G385635_P01;GRMZM2G448344_P01;GRMZM2G360821_P01;GRMZM5G815453_P01	AGVKDYKLTYYTPEYETK	7,Acetyl[K];	22	28	Lx9801_72h_1.15227.15227.3.0.dta	3	0.231	2211.08	0.00781	2211.09	-0.00601	-2.72	S	1	TRUE	A0A096TUU6/A0A1D6LYF6/A0A1D6EVW0/A0A1D6Q759/A0A1D6EVW3/P00874/A0A3L6D6B8/A0A3L6D5R3/A0A3L6E8S7/A0A3L6D5L5/A0A3L6D5S1/GRMZM2G057171_P01/GRMZM2G385635_P01/GRMZM2G448344_P01/GRMZM2G450762_P01/GRMZM2G122563_P01/GRMZM2G360821_P01/GRMZM5G815453_P01/
A0A096TUU6	Ribulose bisphosphate carboxylase large chain	A0A096TUU6;GRMZM2G385635_P01;GRMZM2G448344_P01;GRMZM2G360821_P01;GRMZM5G815453_P01	GGLDFTKDDENVNSQPFMR	7,Acetyl[K];	202	208	Lx9801_72h_1.18148.18148.3.0.dta	3	0.259	2212	0.00781	2212	0.00032	0.14	S	1	TRUE	A0A096TUU6/P00874/A0A3L6D6B8/A0A3L6D5L5/A0A3L6D5S1/GRMZM2G385635_P01/GRMZM2G448344_P01/GRMZM2G360821_P01/GRMZM5G815453_P01/
A0A096TUU6	Ribulose bisphosphate carboxylase large chain	A0A096TUU6;GRMZM2G385635_P01;GRMZM2G448344_P01;GRMZM2G360821_P01;GRMZM5G815453_P01	YGRPLLGCTIKPK	8,Carbamidomethyl[C];11,Acetyl[K];	172	182	Lx9801_48h_3.11270.11270.3.0.dta	3	0.216	1544.86	0.00807	1544.86	-0.00145	-0.94	S	1	TRUE	A0A096TUU6/P00874/A0A3L6D6B8/A0A3L6D5L5/A0A3L6D5S1/GRMZM2G385635_P01/GRMZM2G448344_P01/GRMZM2G360821_P01/GRMZM5G815453_P01/
A0A096TUU6	Ribulose bisphosphate carboxylase large chain	A0A096TUU6;GRMZM2G385635_P01;GRMZM2G448344_P01;GRMZM2G360821_P01;GRMZM5G815453_P01	IPPAYSKTFQGPPHGIQVER	7,Acetyl[K];	147	153	Lx9801_72h_1.14746.14746.3.1.dta	3	0.308	2264.18	0.00894	2264.18	-0.00147	-0.65	S	1	TRUE	A0A096TUU6/A0A1D6EVW0/P00874/A0A3L6D6B8/A0A3L6D5L5/A0A3L6D5S1/GRMZM2G385635_P01/GRMZM2G448344_P01/GRMZM2G083364_P01/GRMZM2G450762_P01/GRMZM2G360821_P01/GRMZM5G815453_P01/
A0A096TUU6	Ribulose bisphosphate carboxylase large chain	A0A096TUU6;GRMZM2G385635_P01;GRMZM2G448344_P01;GRMZM2G360821_P01;GRMZM5G815453_P01	AGVKDYKLTYYTPEYETKDTDILAAFR	4,Acetyl[K];7,Acetyl[K];18,Acetyl[K];	22	25	Lx9801_12h_2.30135.30135.4.2.dta	4	0.179	3297.63	0.00894	3297.62	0.01127	3.42	S	1	TRUE	A0A096TUU6/A0A1D6EVW0/A0A1D6EVW3/P00874/A0A3L6D6B8/A0A3L6D5L5/A0A3L6D5S1/GRMZM2G385635_P01/GRMZM2G448344_P01/GRMZM2G360821_P01/GRMZM5G815453_P01/
A0A096TUU6	Ribulose bisphosphate carboxylase large chain	A0A096TUU6;GRMZM2G385635_P01;GRMZM2G448344_P01;GRMZM2G360821_P01;GRMZM5G815453_P01	AGVKDYKLTYYTPEYETKDTDILAAFR	4,Acetyl[K];7,Acetyl[K];18,Acetyl[K];	22	28	Lx9801_12h_2.30135.30135.4.2.dta	4	0.179	3297.63	0.00894	3297.62	0.01127	3.42	S	1	TRUE	A0A096TUU6/A0A1D6EVW0/A0A1D6EVW3/P00874/A0A3L6D6B8/A0A3L6D5L5/A0A3L6D5S1/GRMZM2G385635_P01/GRMZM2G448344_P01/GRMZM2G360821_P01/GRMZM5G815453_P01/
A0A096TUU6	Ribulose bisphosphate carboxylase large chain	A0A096TUU6;GRMZM2G385635_P01;GRMZM2G448344_P01;GRMZM2G360821_P01;GRMZM5G815453_P01	AGVKDYKLTYYTPEYETKDTDILAAFR	4,Acetyl[K];7,Acetyl[K];18,Acetyl[K];	22	39	Lx9801_12h_2.30135.30135.4.2.dta	4	0.179	3297.63	0.00894	3297.62	0.01127	3.42	S	1	TRUE	A0A096TUU6/A0A1D6EVW0/A0A1D6EVW3/P00874/A0A3L6D6B8/A0A3L6D5L5/A0A3L6D5S1/GRMZM2G385635_P01/GRMZM2G448344_P01/GRMZM2G360821_P01/GRMZM5G815453_P01/
A0A096TUU6	Ribulose bisphosphate carboxylase large chain	A0A096TUU6;GRMZM2G385635_P01;GRMZM2G448344_P01;GRMZM2G360821_P01;GRMZM5G815453_P01	GGLDFTKDDENVNSQPFMR	7,Acetyl[K];11,Deamidated[N];	202	208	Lx9801_12h_2.21621.21621.3.0.dta	3	0.194	2212.99	0.00894	2212.98	0.00855	3.86	S	1	TRUE	A0A096TUU6/P00874/A0A3L6D6B8/A0A3L6D5L5/A0A3L6D5S1/GRMZM2G385635_P01/GRMZM2G448344_P01/GRMZM2G360821_P01/GRMZM5G815453_P01/
A0A096TUU6	Ribulose bisphosphate carboxylase large chain	A0A096TUU6;GRMZM2G385635_P01;GRMZM2G448344_P01;GRMZM2G360821_P01;GRMZM5G815453_P01	PQTETKASVGFK	0,Acetyl[ProteinN-term];6,Acetyl[K];	10	15	Lx9801_48h_1.12957.12957.2.0.dta	2	0.304	1376.71	0.00935	1376.71	0.00111	0.81	C	1	TRUE	A0A096TUU6/A0A1D6EVW0/A0A1D6Q759/A0A1D6EVW3/P00874/A0A3L6D6B8/A0A3L6D5R3/A0A3L6D5L5/A0A3L6D5S1/GRMZM2G057171_P01/GRMZM2G385635_P01/GRMZM2G448344_P01/GRMZM2G450762_P01/GRMZM2G360821_P01/GRMZM5G815453_P01/
A0A096TUU6	Ribulose bisphosphate carboxylase large chain	A0A096TUU6;GRMZM2G385635_P01;GRMZM2G448344_P01;GRMZM2G360821_P01;GRMZM5G815453_P01	IPPAYSKTFQGPPHGIQVER	7,Acetyl[K];	147	153	Lx9801_48h_2.14377.14377.3.0.dta	3	0.267	2264.18	0.00935	2264.18	0.00071	0.31	S	1	TRUE	A0A096TUU6/A0A1D6EVW0/P00874/A0A3L6D6B8/A0A3L6D5L5/A0A3L6D5S1/GRMZM2G385635_P01/GRMZM2G448344_P01/GRMZM2G083364_P01/GRMZM2G450762_P01/GRMZM2G360821_P01/GRMZM5G815453_P01/
A0A096TUU6	Ribulose bisphosphate carboxylase large chain	A0A096TUU6;GRMZM2G385635_P01;GRMZM2G448344_P01;GRMZM2G360821_P01;GRMZM5G815453_P01	GGLDFTKDDENVNSQPFMR	7,Acetyl[K];	202	208	CML496_12h_2.17656.17656.3.0.dta	3	0.248	2212	0.00935	2212	-0.00071	-0.32	S	1	TRUE	A0A096TUU6/P00874/A0A3L6D6B8/A0A3L6D5L5/A0A3L6D5S1/GRMZM2G385635_P01/GRMZM2G448344_P01/GRMZM2G360821_P01/GRMZM5G815453_P01/
A0A0B4J303	Eukaryotic initiation factor4a	A0A0B4J303;GRMZM2G027995_P01;GRMZM2G027995_P02;A0A3L6EF22	AGMAPEGSQFDAKHYDSK	0,Acetyl[ProteinN-term];9,Deamidated[Q];13,Acetyl[K];	2	14	CML496_24h_3.12483.12483.3.0.dta	3	0.034	2023.88	0	2023.87	0.0108	5.33	S	1	TRUE	C0PHE3/A0A0B4J303/A0A3L6EGN1/A0A3L6EF22/A0A3L6EUV2/GRMZM2G116034_P02/GRMZM2G027995_P01/GRMZM2G027995_P02/
A0A0B4J303	Eukaryotic initiation factor4a	A0A0B4J303;GRMZM2G027995_P01;GRMZM2G027995_P02;A0A3L6EF22	AGMAPEGSQFDAKHYDSK	0,Acetyl[ProteinN-term];9,Deamidated[Q];13,Acetyl[K];	2	14	CML496_72h_1.12522.12522.3.0.dta	3	0.0415	2023.88	0	2023.87	0.01094	5.4	S	1	TRUE	C0PHE3/A0A0B4J303/A0A3L6EGN1/A0A3L6EF22/A0A3L6EUV2/GRMZM2G116034_P02/GRMZM2G027995_P01/GRMZM2G027995_P02/
A0A0B4J303	Eukaryotic initiation factor4a	A0A0B4J303;GRMZM2G027995_P01;GRMZM2G027995_P02;A0A3L6EF22	AGMAPEGSQFDAKHYDSK	0,Acetyl[ProteinN-term];9,Deamidated[Q];13,Acetyl[K];	2	14	CML496_72h_3.12184.12184.3.0.dta	3	0.0499	2023.88	0	2023.87	0.00952	4.7	S	1	TRUE	C0PHE3/A0A0B4J303/A0A3L6EGN1/A0A3L6EF22/A0A3L6EUV2/GRMZM2G116034_P02/GRMZM2G027995_P01/GRMZM2G027995_P02/
A0A0B4J303	Eukaryotic initiation factor4a	A0A0B4J303;GRMZM2G027995_P01;GRMZM2G027995_P02;A0A3L6EF22	AGMAPEGSQFDAKHYDSK	0,Acetyl[ProteinN-term];13,Acetyl[K];	2	14	CML496_72h_1.12890.12890.3.0.dta	3	0.055	2022.88	0	2022.89	-0.00127	-0.63	S	1	TRUE	C0PHE3/A0A0B4J303/A0A3L6EGN1/A0A3L6EF22/A0A3L6EUV2/GRMZM2G116034_P02/GRMZM2G027995_P01/GRMZM2G027995_P02/
A0A0B4J303	Eukaryotic initiation factor4a	A0A0B4J303;GRMZM2G027995_P01;GRMZM2G027995_P02;A0A3L6EF22	AGMAPEGSQFDAKHYDSK	0,Acetyl[ProteinN-term];9,Deamidated[Q];13,Acetyl[K];	2	14	Lx9801_24h_1.12535.12535.3.0.dta	3	0.0809	2023.88	0	2023.87	0.01074	5.31	S	1	TRUE	C0PHE3/A0A0B4J303/A0A3L6EGN1/A0A3L6EF22/A0A3L6EUV2/GRMZM2G116034_P02/GRMZM2G027995_P01/GRMZM2G027995_P02/
A0A0B4J303	Eukaryotic initiation factor4a	A0A0B4J303;GRMZM2G027995_P01;GRMZM2G027995_P02;A0A3L6EF22	AGMAPEGSQFDAKHYDSK	0,Acetyl[ProteinN-term];9,Deamidated[Q];13,Acetyl[K];	2	14	CML496_48h_2.12494.12494.3.0.dta	3	0.0932	2023.88	0	2023.87	0.0121	5.98	S	1	TRUE	C0PHE3/A0A0B4J303/A0A3L6EGN1/A0A3L6EF22/A0A3L6EUV2/GRMZM2G116034_P02/GRMZM2G027995_P01/GRMZM2G027995_P02/
A0A0B4J303	Eukaryotic initiation factor4a	A0A0B4J303;GRMZM2G027995_P01;GRMZM2G027995_P02;A0A3L6EF22	AGMAPEGSQFDAKHYDSK	0,Acetyl[ProteinN-term];9,Deamidated[Q];13,Acetyl[K];	2	14	CML496_0h_1.12568.12568.3.0.dta	3	0.0984	2023.88	0	2023.87	0.01127	5.57	S	1	TRUE	C0PHE3/A0A0B4J303/A0A3L6EGN1/A0A3L6EF22/A0A3L6EUV2/GRMZM2G116034_P02/GRMZM2G027995_P01/GRMZM2G027995_P02/
A0A0B4J303	Eukaryotic initiation factor4a	A0A0B4J303;GRMZM2G027995_P01;GRMZM2G027995_P02;A0A3L6EF22	AGMAPEGSQFDAKHYDSK	0,Acetyl[ProteinN-term];13,Acetyl[K];	2	14	CML496_72h_3.12567.12567.3.0.dta	3	0.103	2022.88	0	2022.89	-0.00408	-2.02	S	1	TRUE	C0PHE3/A0A0B4J303/A0A3L6EGN1/A0A3L6EF22/A0A3L6EUV2/GRMZM2G116034_P02/GRMZM2G027995_P01/GRMZM2G027995_P02/
A0A0B4J303	Eukaryotic initiation factor4a	A0A0B4J303;GRMZM2G027995_P01;GRMZM2G027995_P02;A0A3L6EF22	AGMAPEGSQFDAKHYDSK	0,Acetyl[ProteinN-term];9,Deamidated[Q];13,Acetyl[K];	2	14	Lx9801_24h_2.12542.12542.3.0.dta	3	0.108	2023.88	0	2023.87	0.01091	5.39	S	1	TRUE	C0PHE3/A0A0B4J303/A0A3L6EGN1/A0A3L6EF22/A0A3L6EUV2/GRMZM2G116034_P02/GRMZM2G027995_P01/GRMZM2G027995_P02/
A0A0B4J303	Eukaryotic initiation factor4a	A0A0B4J303;GRMZM2G027995_P01;GRMZM2G027995_P02;A0A3L6EF22	AGMAPEGSQFDAKHYDSK	0,Acetyl[ProteinN-term];13,Acetyl[K];	2	14	CML496_72h_2.12690.12690.3.0.dta	3	0.113	2022.88	0	2022.89	-0.003	-1.48	S	1	TRUE	C0PHE3/A0A0B4J303/A0A3L6EGN1/A0A3L6EF22/A0A3L6EUV2/GRMZM2G116034_P02/GRMZM2G027995_P01/GRMZM2G027995_P02/
A0A0B4J303	Eukaryotic initiation factor4a	A0A0B4J303;GRMZM2G027995_P01;GRMZM2G027995_P02;A0A3L6EF22	AGMAPEGSQFDAKHYDSK	0,Acetyl[ProteinN-term];9,Deamidated[Q];13,Acetyl[K];	2	14	CML496_48h_3.12294.12294.3.0.dta	3	0.154	2023.88	0	2023.87	0.01184	5.85	S	1	TRUE	C0PHE3/A0A0B4J303/A0A3L6EGN1/A0A3L6EF22/A0A3L6EUV2/GRMZM2G116034_P02/GRMZM2G027995_P01/GRMZM2G027995_P02/
A0A0B4J303	Eukaryotic initiation factor4a	A0A0B4J303;GRMZM2G027995_P01;GRMZM2G027995_P02;A0A3L6EF22	AGMAPEGSQFDAKHYDSK	0,Acetyl[ProteinN-term];9,Deamidated[Q];13,Acetyl[K];	2	14	Lx9801_0h_2.12892.12892.3.0.dta	3	0.162	2023.88	0	2023.87	0.01163	5.75	S	1	TRUE	C0PHE3/A0A0B4J303/A0A3L6EGN1/A0A3L6EF22/A0A3L6EUV2/GRMZM2G116034_P02/GRMZM2G027995_P01/GRMZM2G027995_P02/
A0A0B4J303	Eukaryotic initiation factor4a	A0A0B4J303;GRMZM2G027995_P01;GRMZM2G027995_P02;A0A3L6EF22	AGMAPEGSQFDAKHYDSK	0,Acetyl[ProteinN-term];9,Deamidated[Q];13,Acetyl[K];	2	14	CML496_72h_2.12297.12297.3.0.dta	3	0.175	2023.88	0.00135	2023.87	0.00902	4.46	S	1	TRUE	C0PHE3/A0A0B4J303/A0A3L6EGN1/A0A3L6EF22/A0A3L6EUV2/GRMZM2G116034_P02/GRMZM2G027995_P01/GRMZM2G027995_P02/
A0A0B4J303	Eukaryotic initiation factor4a	A0A0B4J303;GRMZM2G027995_P01;GRMZM2G027995_P02;A0A3L6EF22	AGMAPEGSQFDAKHYDSK	0,Acetyl[ProteinN-term];9,Deamidated[Q];13,Acetyl[K];	2	14	Lx9801_72h_1.12701.12701.3.0.dta	3	0.134	2023.88	0.00154	2023.87	0.00988	4.88	S	1	TRUE	C0PHE3/A0A0B4J303/A0A3L6EGN1/A0A3L6EF22/A0A3L6EUV2/GRMZM2G116034_P02/GRMZM2G027995_P01/GRMZM2G027995_P02/
A0A0B4J303	Eukaryotic initiation factor4a	A0A0B4J303;GRMZM2G027995_P01;GRMZM2G027995_P02;A0A3L6EF22	AGMAPEGSQFDAKHYDSK	0,Acetyl[ProteinN-term];9,Deamidated[Q];13,Acetyl[K];	2	14	CML496_24h_2.12389.12389.3.0.dta	3	0.122	2023.88	0.00313	2023.87	0.01162	5.74	S	1	TRUE	C0PHE3/A0A0B4J303/A0A3L6EGN1/A0A3L6EF22/A0A3L6EUV2/GRMZM2G116034_P02/GRMZM2G027995_P01/GRMZM2G027995_P02/
A0A0B4J303	Eukaryotic initiation factor4a	A0A0B4J303;GRMZM2G027995_P01;GRMZM2G027995_P02;A0A3L6EF22	GFKDQIYDIFQLLPSK	3,Acetyl[K];5,Deamidated[Q];	199	201	CML496_24h_3.29024.29024.2.0.dta	2	0.136	1955.03	0.00325	1955.02	0.01133	5.8	S	1	TRUE	B4FBK3/A0A0B4J303/Q41741/A0A1D6LNL7/A0A1D6LNL6/A0A3L6ESX1/A0A3L6EGN1/A0A3L6EF22/A0A3L6EUV2/GRMZM6G711429_P01/GRMZM2G027995_P01/GRMZM2G027995_P02/
A0A0B4J303	Eukaryotic initiation factor4a	A0A0B4J303;GRMZM2G027995_P01;GRMZM2G027995_P02;A0A3L6EF22	AGMAPEGSQFDAKHYDSK	0,Acetyl[ProteinN-term];9,Deamidated[Q];13,Acetyl[K];	2	14	CML496_12h_2.12302.12302.3.0.dta	3	0.147	2023.88	0.00394	2023.87	0.01116	5.51	S	1	TRUE	C0PHE3/A0A0B4J303/A0A3L6EGN1/A0A3L6EF22/A0A3L6EUV2/GRMZM2G116034_P02/GRMZM2G027995_P01/GRMZM2G027995_P02/
A0A0B4J303	Eukaryotic initiation factor4a	A0A0B4J303;GRMZM2G027995_P01;GRMZM2G027995_P02;A0A3L6EF22	AGMAPEGSQFDAKHYDSK	0,Acetyl[ProteinN-term];13,Acetyl[K];	2	14	CML496_72h_1.12857.12857.2.0.dta	2	0.239	2022.89	0.00412	2022.89	-0.00098	-0.48	S	1	TRUE	C0PHE3/A0A0B4J303/A0A3L6EGN1/A0A3L6EF22/A0A3L6EUV2/GRMZM2G116034_P02/GRMZM2G027995_P01/GRMZM2G027995_P02/
A0A0B4J303	Eukaryotic initiation factor4a	A0A0B4J303;GRMZM2G027995_P01;GRMZM2G027995_P02;A0A3L6EF22	AGMAPEGSQFDAKHYDSK	0,Acetyl[ProteinN-term];9,Deamidated[Q];13,Acetyl[K];	2	14	Lx9801_48h_1.12674.12674.3.0.dta	3	0.238	2023.88	0.00412	2023.87	0.01067	5.27	S	1	TRUE	C0PHE3/A0A0B4J303/A0A3L6EGN1/A0A3L6EF22/A0A3L6EUV2/GRMZM2G116034_P02/GRMZM2G027995_P01/GRMZM2G027995_P02/
A0A0B4J303	Eukaryotic initiation factor4a	A0A0B4J303;GRMZM2G027995_P01;GRMZM2G027995_P02;A0A3L6EF22	AGMAPEGSQFDAKHYDSK	0,Acetyl[ProteinN-term];9,Deamidated[Q];13,Acetyl[K];	2	14	Lx9801_0h_1.12778.12778.3.0.dta	3	0.18	2023.88	0.00461	2023.87	0.01182	5.84	S	1	TRUE	C0PHE3/A0A0B4J303/A0A3L6EGN1/A0A3L6EF22/A0A3L6EUV2/GRMZM2G116034_P02/GRMZM2G027995_P01/GRMZM2G027995_P02/
A0A0B4J303	Eukaryotic initiation factor4a	A0A0B4J303;GRMZM2G027995_P01;GRMZM2G027995_P02;A0A3L6EF22	AGMAPEGSQFDAKHYDSK	0,Acetyl[ProteinN-term];9,Deamidated[Q];13,Acetyl[K];	2	14	Lx9801_0h_3.15245.15245.3.0.dta	3	0.198	2023.88	0.00624	2023.87	0.0106	5.24	S	1	TRUE	C0PHE3/A0A0B4J303/A0A3L6EGN1/A0A3L6EF22/A0A3L6EUV2/GRMZM2G116034_P02/GRMZM2G027995_P01/GRMZM2G027995_P02/
A0A0B4J303	Eukaryotic initiation factor4a	A0A0B4J303;GRMZM2G027995_P01;GRMZM2G027995_P02;A0A3L6EF22	AGMAPEGSQFDAKHYDSK	0,Acetyl[ProteinN-term];9,Deamidated[Q];13,Acetyl[K];	2	14	Lx9801_72h_3.12516.12516.3.0.dta	3	0.203	2023.88	0.0068	2023.87	0.01028	5.08	S	1	TRUE	C0PHE3/A0A0B4J303/A0A3L6EGN1/A0A3L6EF22/A0A3L6EUV2/GRMZM2G116034_P02/GRMZM2G027995_P01/GRMZM2G027995_P02/
A0A0B4J303	Eukaryotic initiation factor4a	A0A0B4J303;GRMZM2G027995_P01;GRMZM2G027995_P02;A0A3L6EF22	AGMAPEGSQFDAKHYDSK	0,Acetyl[ProteinN-term];9,Deamidated[Q];13,Acetyl[K];	2	14	CML496_48h_1.12448.12448.3.0.dta	3	0.249	2023.88	0.00725	2023.87	0.01083	5.35	S	1	TRUE	C0PHE3/A0A0B4J303/A0A3L6EGN1/A0A3L6EF22/A0A3L6EUV2/GRMZM2G116034_P02/GRMZM2G027995_P01/GRMZM2G027995_P02/
A0A0B4J3C2	Elongation factor 1-alpha	A0A0B4J3C2;GRMZM2G154218_P01;GRMZM2G154218_P02	MDATTPKYSK	7,Acetyl[K];	155	161	CML496_24h_3.5849.5849.2.0.dta	2	0.00221	1183.57	0	1183.57	-0.00032	-0.27	S	1	TRUE	A0A1D6FMJ0/A0A0B4J3C2/A0A1D6P2R8/A0A1D6M1I0/A0A1D6P2S0/B6TWN7/O50018/A0A1D6P2S1/A0A1D6LSC8/A0A1D6FMH6/K7UUB7/A0A1D6FMH9/B6SKA7/A0A1D6FMJ1/A0A1D6M1J1/A0A1D6M1G3/A0A1D6FMH8/A0A1D6M1J8/A0A1D6M1G2/A0A1D6P2R9/A0A1D6FMI7/A0A1D6M1J2/A0A1D6M1J3/A0A1D6FMJ3/A0A1D6LSD2/A0A1D6M1P7/A0A1D6LSD0/A0A1D6M1Q1/A0A1D6FMH7/A0A1D6M1H5/A0A1D6FMH5/C4JA47/A0A1D6LSD1/A0A1D6M1J0/A0A1D6EY66/B6UHJ4/A0A1D6M1P6/A0A1D6M1Q6/K7VU1…
A0A0B4J3C2	Elongation factor 1-alpha	A0A0B4J3C2;GRMZM2G154218_P01;GRMZM2G154218_P02	QTVAVGVIKSVEK	9,Acetyl[K];	419	427	Lx9801_48h_1.14361.14361.2.0.dta	2	0.00506	1399.82	0	1399.82	0.00037	0.26	S	1	TRUE	A0A1D6FMJ0/A0A1D6M1J4/A0A0B4J3C2/A0A1D6M1N8/A0A1D6M1I0/A0A1D6M1I1/A0A1D6P2S0/B6TWN7/A0A1D6FMI1/O50018/A0A1D6P2S4/A0A1D6FMI8/A0A1D6FMJ6/A0A1D6P2S1/A0A1D6FMJ4/K7UUB7/A0A1D6FMH9/A0A1D6P2S2/B6SKA7/A0A1D6M1G3/A0A1D6M1Q7/A0A1D6M1H2/A0A1D6FMH8/A0A1D6M1G2/A0A1D6P2R9/A0A1D6FMI7/A0A1D6M1J2/A0A1D6M1J3/A0A1D6FMJ3/A0A1D6LSD2/A0A1D6M1P7/A0A1D6IFM0/A0A1D6M1P5/A0A1D6M1Q1/A0A1D6FMH5/C4JA47/A0A1D6LSD1/A0A1D6EY66/B…
A0A0B4J3C2	Elongation factor 1-alpha	A0A0B4J3C2;GRMZM2G154218_P01;GRMZM2G154218_P02	MDATTPKYSK	7,Acetyl[K];	155	161	CML496_48h_1.5800.5800.2.0.dta	2	0.0119	1183.57	0	1183.57	-0.00037	-0.31	S	1	TRUE	A0A1D6FMJ0/A0A0B4J3C2/A0A1D6P2R8/A0A1D6M1I0/A0A1D6P2S0/B6TWN7/O50018/A0A1D6P2S1/A0A1D6LSC8/A0A1D6FMH6/K7UUB7/A0A1D6FMH9/B6SKA7/A0A1D6FMJ1/A0A1D6M1J1/A0A1D6M1G3/A0A1D6FMH8/A0A1D6M1J8/A0A1D6M1G2/A0A1D6P2R9/A0A1D6FMI7/A0A1D6M1J2/A0A1D6M1J3/A0A1D6FMJ3/A0A1D6LSD2/A0A1D6M1P7/A0A1D6LSD0/A0A1D6M1Q1/A0A1D6FMH7/A0A1D6M1H5/A0A1D6FMH5/C4JA47/A0A1D6LSD1/A0A1D6M1J0/A0A1D6EY66/B6UHJ4/A0A1D6M1P6/A0A1D6M1Q6/K7VU1…
A0A0B4J3C2	Elongation factor 1-alpha	A0A0B4J3C2;GRMZM2G154218_P01;GRMZM2G154218_P02	QTVAVGVIKSVEK	9,Acetyl[K];	419	427	Lx9801_24h_1.14249.14249.2.0.dta	2	0.0162	1399.82	0	1399.82	3e-05	0.02	S	1	TRUE	A0A1D6FMJ0/A0A1D6M1J4/A0A0B4J3C2/A0A1D6M1N8/A0A1D6M1I0/A0A1D6M1I1/A0A1D6P2S0/B6TWN7/A0A1D6FMI1/O50018/A0A1D6P2S4/A0A1D6FMI8/A0A1D6FMJ6/A0A1D6P2S1/A0A1D6FMJ4/K7UUB7/A0A1D6FMH9/A0A1D6P2S2/B6SKA7/A0A1D6M1G3/A0A1D6M1Q7/A0A1D6M1H2/A0A1D6FMH8/A0A1D6M1G2/A0A1D6P2R9/A0A1D6FMI7/A0A1D6M1J2/A0A1D6M1J3/A0A1D6FMJ3/A0A1D6LSD2/A0A1D6M1P7/A0A1D6IFM0/A0A1D6M1P5/A0A1D6M1Q1/A0A1D6FMH5/C4JA47/A0A1D6LSD1/A0A1D6EY66/B…
A0A0B4J3C2	Elongation factor 1-alpha	A0A0B4J3C2;GRMZM2G154218_P01;GRMZM2G154218_P02	QTVAVGVIKSVEK	9,Acetyl[K];	419	427	Lx9801_24h_3.14999.14999.2.0.dta	2	0.0185	1399.81	0	1399.82	-0.00074	-0.53	S	1	TRUE	A0A1D6FMJ0/A0A1D6M1J4/A0A0B4J3C2/A0A1D6M1N8/A0A1D6M1I0/A0A1D6M1I1/A0A1D6P2S0/B6TWN7/A0A1D6FMI1/O50018/A0A1D6P2S4/A0A1D6FMI8/A0A1D6FMJ6/A0A1D6P2S1/A0A1D6FMJ4/K7UUB7/A0A1D6FMH9/A0A1D6P2S2/B6SKA7/A0A1D6M1G3/A0A1D6M1Q7/A0A1D6M1H2/A0A1D6FMH8/A0A1D6M1G2/A0A1D6P2R9/A0A1D6FMI7/A0A1D6M1J2/A0A1D6M1J3/A0A1D6FMJ3/A0A1D6LSD2/A0A1D6M1P7/A0A1D6IFM0/A0A1D6M1P5/A0A1D6M1Q1/A0A1D6FMH5/C4JA47/A0A1D6LSD1/A0A1D6EY66/B…
A0A0B4J3C2	Elongation factor 1-alpha	A0A0B4J3C2;GRMZM2G154218_P01;GRMZM2G154218_P02	MDATTPKYSK	7,Acetyl[K];	155	161	CML496_72h_1.5756.5756.2.0.dta	2	0.0204	1183.57	0	1183.57	-7e-05	-0.05	S	1	TRUE	A0A1D6FMJ0/A0A0B4J3C2/A0A1D6P2R8/A0A1D6M1I0/A0A1D6P2S0/B6TWN7/O50018/A0A1D6P2S1/A0A1D6LSC8/A0A1D6FMH6/K7UUB7/A0A1D6FMH9/B6SKA7/A0A1D6FMJ1/A0A1D6M1J1/A0A1D6M1G3/A0A1D6FMH8/A0A1D6M1J8/A0A1D6M1G2/A0A1D6P2R9/A0A1D6FMI7/A0A1D6M1J2/A0A1D6M1J3/A0A1D6FMJ3/A0A1D6LSD2/A0A1D6M1P7/A0A1D6LSD0/A0A1D6M1Q1/A0A1D6FMH7/A0A1D6M1H5/A0A1D6FMH5/C4JA47/A0A1D6LSD1/A0A1D6M1J0/A0A1D6EY66/B6UHJ4/A0A1D6M1P6/A0A1D6M1Q6/K7VU1…
A0A0B4J3C2	Elongation factor 1-alpha	A0A0B4J3C2;GRMZM2G154218_P01;GRMZM2G154218_P02	MDATTPKYSK	7,Acetyl[K];	155	161	CML496_72h_3.5818.5818.2.0.dta	2	0.0221	1183.56	0	1183.57	-0.00143	-1.2	S	1	TRUE	A0A1D6FMJ0/A0A0B4J3C2/A0A1D6P2R8/A0A1D6M1I0/A0A1D6P2S0/B6TWN7/O50018/A0A1D6P2S1/A0A1D6LSC8/A0A1D6FMH6/K7UUB7/A0A1D6FMH9/B6SKA7/A0A1D6FMJ1/A0A1D6M1J1/A0A1D6M1G3/A0A1D6FMH8/A0A1D6M1J8/A0A1D6M1G2/A0A1D6P2R9/A0A1D6FMI7/A0A1D6M1J2/A0A1D6M1J3/A0A1D6FMJ3/A0A1D6LSD2/A0A1D6M1P7/A0A1D6LSD0/A0A1D6M1Q1/A0A1D6FMH7/A0A1D6M1H5/A0A1D6FMH5/C4JA47/A0A1D6LSD1/A0A1D6M1J0/A0A1D6EY66/B6UHJ4/A0A1D6M1P6/A0A1D6M1Q6/K7VU1…
A0A0B4J3C2	Elongation factor 1-alpha	A0A0B4J3C2;GRMZM2G154218_P01;GRMZM2G154218_P02	QTVAVGVIKSVEK	9,Acetyl[K];	419	427	CML496_24h_3.13965.13965.2.0.dta	2	0.0316	1399.82	0	1399.82	0.00032	0.23	S	1	TRUE	A0A1D6FMJ0/A0A1D6M1J4/A0A0B4J3C2/A0A1D6M1N8/A0A1D6M1I0/A0A1D6M1I1/A0A1D6P2S0/B6TWN7/A0A1D6FMI1/O50018/A0A1D6P2S4/A0A1D6FMI8/A0A1D6FMJ6/A0A1D6P2S1/A0A1D6FMJ4/K7UUB7/A0A1D6FMH9/A0A1D6P2S2/B6SKA7/A0A1D6M1G3/A0A1D6M1Q7/A0A1D6M1H2/A0A1D6FMH8/A0A1D6M1G2/A0A1D6P2R9/A0A1D6FMI7/A0A1D6M1J2/A0A1D6M1J3/A0A1D6FMJ3/A0A1D6LSD2/A0A1D6M1P7/A0A1D6IFM0/A0A1D6M1P5/A0A1D6M1Q1/A0A1D6FMH5/C4JA47/A0A1D6LSD1/A0A1D6EY66/B…
A0A0B4J3C2	Elongation factor 1-alpha	A0A0B4J3C2;GRMZM2G154218_P01;GRMZM2G154218_P02	QTVAVGVIKSVEK	9,Acetyl[K];	419	427	Lx9801_12h_1.17453.17453.2.0.dta	2	0.0396	1399.81	0	1399.82	-0.00132	-0.94	S	1	TRUE	A0A1D6FMJ0/A0A1D6M1J4/A0A0B4J3C2/A0A1D6M1N8/A0A1D6M1I0/A0A1D6M1I1/A0A1D6P2S0/B6TWN7/A0A1D6FMI1/O50018/A0A1D6P2S4/A0A1D6FMI8/A0A1D6FMJ6/A0A1D6P2S1/A0A1D6FMJ4/K7UUB7/A0A1D6FMH9/A0A1D6P2S2/B6SKA7/A0A1D6M1G3/A0A1D6M1Q7/A0A1D6M1H2/A0A1D6FMH8/A0A1D6M1G2/A0A1D6P2R9/A0A1D6FMI7/A0A1D6M1J2/A0A1D6M1J3/A0A1D6FMJ3/A0A1D6LSD2/A0A1D6M1P7/A0A1D6IFM0/A0A1D6M1P5/A0A1D6M1Q1/A0A1D6FMH5/C4JA47/A0A1D6LSD1/A0A1D6EY66/B…
A0A0B4J3C2	Elongation factor 1-alpha	A0A0B4J3C2;GRMZM2G154218_P01;GRMZM2G154218_P02	MDATTPKYSK	1,Oxidation[M];7,Acetyl[K];	155	161	CML496_72h_2.3816.3816.2.0.dta	2	0.0604	1199.56	0	1199.56	-0.0004	-0.33	S	1	TRUE	A0A1D6FMJ0/A0A0B4J3C2/A0A1D6P2R8/A0A1D6M1I0/A0A1D6P2S0/B6TWN7/O50018/A0A1D6P2S1/A0A1D6LSC8/A0A1D6FMH6/K7UUB7/A0A1D6FMH9/B6SKA7/A0A1D6FMJ1/A0A1D6M1J1/A0A1D6M1G3/A0A1D6FMH8/A0A1D6M1J8/A0A1D6M1G2/A0A1D6P2R9/A0A1D6FMI7/A0A1D6M1J2/A0A1D6M1J3/A0A1D6FMJ3/A0A1D6LSD2/A0A1D6M1P7/A0A1D6LSD0/A0A1D6M1Q1/A0A1D6FMH7/A0A1D6M1H5/A0A1D6FMH5/C4JA47/A0A1D6LSD1/A0A1D6M1J0/A0A1D6EY66/B6UHJ4/A0A1D6M1P6/A0A1D6M1Q6/K7VU1…
A0A0B4J3C2	Elongation factor 1-alpha	A0A0B4J3C2;GRMZM2G154218_P01;GRMZM2G154218_P02	QTVAVGVIKSVEK	9,Acetyl[K];	419	427	Lx9801_48h_3.14224.14224.2.0.dta	2	0.0636	1399.81	0	1399.82	-0.00048	-0.34	S	1	TRUE	A0A1D6FMJ0/A0A1D6M1J4/A0A0B4J3C2/A0A1D6M1N8/A0A1D6M1I0/A0A1D6M1I1/A0A1D6P2S0/B6TWN7/A0A1D6FMI1/O50018/A0A1D6P2S4/A0A1D6FMI8/A0A1D6FMJ6/A0A1D6P2S1/A0A1D6FMJ4/K7UUB7/A0A1D6FMH9/A0A1D6P2S2/B6SKA7/A0A1D6M1G3/A0A1D6M1Q7/A0A1D6M1H2/A0A1D6FMH8/A0A1D6M1G2/A0A1D6P2R9/A0A1D6FMI7/A0A1D6M1J2/A0A1D6M1J3/A0A1D6FMJ3/A0A1D6LSD2/A0A1D6M1P7/A0A1D6IFM0/A0A1D6M1P5/A0A1D6M1Q1/A0A1D6FMH5/C4JA47/A0A1D6LSD1/A0A1D6EY66/B…
A0A0B4J3C2	Elongation factor 1-alpha	A0A0B4J3C2;GRMZM2G154218_P01;GRMZM2G154218_P02	MDATTPKYSK	7,Acetyl[K];	155	161	CML496_24h_1.5848.5848.2.0.dta	2	0.077	1183.57	0	1183.57	0.00042	0.35	S	1	TRUE	A0A1D6FMJ0/A0A0B4J3C2/A0A1D6P2R8/A0A1D6M1I0/A0A1D6P2S0/B6TWN7/O50018/A0A1D6P2S1/A0A1D6LSC8/A0A1D6FMH6/K7UUB7/A0A1D6FMH9/B6SKA7/A0A1D6FMJ1/A0A1D6M1J1/A0A1D6M1G3/A0A1D6FMH8/A0A1D6M1J8/A0A1D6M1G2/A0A1D6P2R9/A0A1D6FMI7/A0A1D6M1J2/A0A1D6M1J3/A0A1D6FMJ3/A0A1D6LSD2/A0A1D6M1P7/A0A1D6LSD0/A0A1D6M1Q1/A0A1D6FMH7/A0A1D6M1H5/A0A1D6FMH5/C4JA47/A0A1D6LSD1/A0A1D6M1J0/A0A1D6EY66/B6UHJ4/A0A1D6M1P6/A0A1D6M1Q6/K7VU1…
A0A0B4J3C2	Elongation factor 1-alpha	A0A0B4J3C2;GRMZM2G154218_P01;GRMZM2G154218_P02	MDATTPKYSK	7,Acetyl[K];	155	161	CML496_12h_3.5806.5806.2.0.dta	2	0.079	1183.57	0	1183.57	0.00017	0.14	S	1	TRUE	A0A1D6FMJ0/A0A0B4J3C2/A0A1D6P2R8/A0A1D6M1I0/A0A1D6P2S0/B6TWN7/O50018/A0A1D6P2S1/A0A1D6LSC8/A0A1D6FMH6/K7UUB7/A0A1D6FMH9/B6SKA7/A0A1D6FMJ1/A0A1D6M1J1/A0A1D6M1G3/A0A1D6FMH8/A0A1D6M1J8/A0A1D6M1G2/A0A1D6P2R9/A0A1D6FMI7/A0A1D6M1J2/A0A1D6M1J3/A0A1D6FMJ3/A0A1D6LSD2/A0A1D6M1P7/A0A1D6LSD0/A0A1D6M1Q1/A0A1D6FMH7/A0A1D6M1H5/A0A1D6FMH5/C4JA47/A0A1D6LSD1/A0A1D6M1J0/A0A1D6EY66/B6UHJ4/A0A1D6M1P6/A0A1D6M1Q6/K7VU1…
A0A0B4J3C2	Elongation factor 1-alpha	A0A0B4J3C2;GRMZM2G154218_P01;GRMZM2G154218_P02	QTVAVGVIKSVEK	9,Acetyl[K];	419	427	Lx9801_12h_3.14331.14331.2.0.dta	2	0.0836	1399.82	0	1399.82	0.00011	0.08	S	1	TRUE	A0A1D6FMJ0/A0A1D6M1J4/A0A0B4J3C2/A0A1D6M1N8/A0A1D6M1I0/A0A1D6M1I1/A0A1D6P2S0/B6TWN7/A0A1D6FMI1/O50018/A0A1D6P2S4/A0A1D6FMI8/A0A1D6FMJ6/A0A1D6P2S1/A0A1D6FMJ4/K7UUB7/A0A1D6FMH9/A0A1D6P2S2/B6SKA7/A0A1D6M1G3/A0A1D6M1Q7/A0A1D6M1H2/A0A1D6FMH8/A0A1D6M1G2/A0A1D6P2R9/A0A1D6FMI7/A0A1D6M1J2/A0A1D6M1J3/A0A1D6FMJ3/A0A1D6LSD2/A0A1D6M1P7/A0A1D6IFM0/A0A1D6M1P5/A0A1D6M1Q1/A0A1D6FMH5/C4JA47/A0A1D6LSD1/A0A1D6EY66/B…
[truncated: 178,485 more rows]

## Sheet: Kac sites
Table S2-2 Information on acetylated sites in maize Infected by P. polysora Identified by pFind and Walley.et.al. and Yan. et.al.
Unified ID_Kac site	protein_accession	Unified ID	ALIAS	Kac sites	Identical IDs	Description	#PSMs	#Peptides	Identified in PD	Identified in Walley.et.al. 2018	Identified in Yan.et.al. 2020
[truncated: 7,421 more rows]

## Sheet: Kac proteins
Table S2-3 Information on acetylated proteins in maize Infected by P. polysora Identified by pFind and Walley.et.al. and Yan. et.al.
[truncated: 4,698 more rows]
