# Supplementary material for: A comprehensive dynamic immune acetylproteomics profiling induced by Puccinia polysora in maize
Source: BMC Plant Biol. 2022 Dec 24;22:610. doi: 10.1186/s12870-022-03964-4 (PMC9789614; doi:10.1186/s12870-022-03964-4)
Supplement: Supplementary file 3 — Additional file 3: Table S3–1. Quantitative information of acetylated PMSs of maize with P. polysora infection quantified by Protein Discovery. Table S3–2. Quantitative information of acetylated peptides of maize with P. polysora infection. Table S3–3. Quantitative information of acetylated sites of maize with P. polysora infection. Table S3–4. Quantitative information of acetylated proteins of maize with P. polysora infection. [file 12870_2022_3964_MOESM3_ESM.xlsx]

## Sheet: Kac PSMs & MSMS Info
Table S3-1 Quantitative information of acetylated PMSs of maize with P. polysora infection quantified by Protein Discovery
Checked	Confidence	Annotated Sequence	Modifications	Qvality PEP	Qvality q-value	# Protein Groups	# Proteins	# PSMs	Master Protein Accessions	Positions in Master Proteins	Modifications in Master Proteins	# Missed Cleavages	Theo. MH+ [Da]	Abundance: CML496_0h_1	Abundance: CML496_0h_2	Abundance: CML496_0h_3	Abundance: CML496_12h_1	Abundance: CML496_12h_2	Abundance: CML496_12h_3	Abundance: CML496_24h_1	Abundance: CML496_24h_2	Abundance: CML496_24h_3	Abundance: CML496_48h_1	Abundance: CML496_48h_2	Abundance: CML496_48h_3	Abundance: CML496_72h_1	Abundance: CML496_72h_2	Abundance: CML496_72h_3	Abundance: Lx9801_0h_1	Abundance: Lx9801_0h_2	Abundance: Lx9801_0h_3	Abundance: Lx9801_12h_1	Abundance: Lx9801_12h_2	Abundance: Lx9801_12h_3	Abundance: Lx9801_24h_1	Abundance: Lx9801_24h_2	Abundance: Lx9801_24h_3	Abundance: Lx9801_48h_1	Abundance: Lx9801_48h_2	Abundance: Lx9801_48h_3	Abundance: Lx9801_72h_1	Abundance: Lx9801_72h_2	Abundance: Lx9801_72h_3	Quan Info	Confidence (by Search Engine): Mascot	Confidence (by Search Engine): MS Amanda 2.0	Confidence (by Search Engine): Sequest HT	Percolator q-Value (by Search Engine): Mascot	Percolator q-Value (by Search Engine): MS Amanda 2.0
FALSE	High	[R].SEGNIIQLTIHAFCPVLGPR.[K]	1xAcetyl [N-Term]; 1xCarbamidomethyl [C14]; 1xDeamidated [N4]	0.000117298	0.000238976	1	2	1	A0A1D6HWR9	A0A1D6HWR9 [15-34]	A0A1D6HWR9 1xAcetyl [N-Term]	0	2265.17																															No Quan Values	n/a	High	n/a		6.387e-05
	Checked	Confidence	Identifying Node	PSM Ambiguity	Annotated Sequence	Modifications	# Proteins	Master Protein Accessions	Protein Accessions	# Missed Cleavages	Charge	DeltaScore	DeltaCn	Rank	Search Engine Rank	m/z [Da]	MH+ [Da]	Theo. MH+ [Da]	DeltaM [ppm]	Deltam/z [Da]	Activation Type	MS Order	Isolation Interference [%]	Ion Inject Time [ms]	RT [min]	First Scan	Spectrum File	File ID	Quan Info	Amanda Score	CharmeRT Combined Score	Search Space	MS Amanda Rank	Search Depth	XCorr	Ions Score	# Protein Groups	Identity Strict	Identity Relaxed	Expectation Value	Percolator q-Value	Percolator PEP	ptmRS: Best Site Probabilities	Precursor Abundance	Apex RT [min]
	FALSE	High	MS Amanda 2.0 (A10)	Selected	[R].sEGnIIQLTIHAFcPVLGPR.[K]	N-Term(Acetyl); N4(Deamidated); C14(Carbamidomethyl)	2	A0A1D6HWR9	GRMZM2G172204_P02 pep:known chromosome:AGPv3:7:26168122:26169874:-1 gene:GRMZM2G172204 transcript:GRMZM2G172204_T02 description:"cdna; A0A1D6HWR9	0	3	0.0746	0	1	1	755.732	2265.18	2265.17	4.57	0.00345	HCD (High Energy Collision Dissociation)	MS2	37.6946	120	90.9058	30529	CML496_24h_3.raw	CML496_24h_3	Not Reliable	306.83	306.83	490956	1	1			1				6.387e-05	6.954e-07
		Checked	File ID	RT [min]	First Scan	Mass Analyzer	Activation Type	MS Order	# PSMs	# Peptide Groups	Isolation Interference [%]	Ion Inject Time [ms]	# Precursors	# Identified Precursors	Precursor m/z [Da]	Precursor MH+ [Da]	Precursor Charge	Spectrum File
		FALSE	CML496_24h_3	90.9058	30529	Fourier Transform	HCD (High Energy Collision Dissociation)	MS2	1	1	37.6946	120	1	1	755.732	2265.18	3	CML496_24h_3.raw
FALSE	High	[-].MDVSGAGGK.[A]	1xAcetyl [N-Term]	0.00155776	0.000238976	1	2	3	A0A3L6EV79	A0A3L6EV79 [1-9]	A0A3L6EV79 1xAcetyl [N-Term]	0	863.393	634760	2.06457e+06	1.66994e+06	4.4761e+06		972816	914855		1.38734e+06		577828			871804		762023		751649		1.38595e+06		598770		1672863		500853	773330	1.13168e+06	643799	1.24613e+06		High	High	High	4.75e-05	0.0001819
	Checked	Confidence	Identifying Node	PSM Ambiguity	Annotated Sequence	Modifications	# Proteins	Master Protein Accessions	Protein Accessions	# Missed Cleavages	Charge	DeltaScore	DeltaCn	Rank	Search Engine Rank	m/z [Da]	MH+ [Da]	Theo. MH+ [Da]	DeltaM [ppm]	Deltam/z [Da]	Activation Type	MS Order	Isolation Interference [%]	Ion Inject Time [ms]	RT [min]	First Scan	Spectrum File	File ID	Quan Info	Amanda Score	CharmeRT Combined Score	Search Space	MS Amanda Rank	Search Depth	XCorr	Ions Score	# Protein Groups	Identity Strict	Identity Relaxed	Expectation Value	Percolator q-Value	Percolator PEP	ptmRS: Best Site Probabilities	Precursor Abundance	Apex RT [min]
	FALSE	High	Sequest HT (A2)	Unambiguous	[-].mDVSGAGGK.[A]	N-Term(Prot)(Acetyl)	2	A0A3L6EV79	A0A3L6EV79; GRMZM2G028955_P01 pep:known chromosome:AGPv3:5:938132:938988:1 gene:GRMZM2G028955 transcript:GRMZM2G028955_T01 description:"cdna	0	2	0.3605	0	1	1	432.2	863.392	863.393	-1.13	-0.00049	HCD (High Energy Collision Dissociation)	MS2	33.8955	120	24.5698	6541	CML496_12h_1.raw	CML496_12h_1				0	0	0	2.33		1				3.961e-05	6.846e-05		4.4761e+06	24.56
		Checked	File ID	RT [min]	First Scan	Mass Analyzer	Activation Type	MS Order	# PSMs	# Peptide Groups	Isolation Interference [%]	Ion Inject Time [ms]	# Precursors	# Identified Precursors	Precursor m/z [Da]	Precursor MH+ [Da]	Precursor Charge	Spectrum File
		FALSE	CML496_12h_1	24.5698	6541	Fourier Transform	HCD (High Energy Collision Dissociation)	MS2	3	1	33.8955	120	1	1	432.2	863.392	2	CML496_12h_1.raw
	FALSE	High	Mascot (A7)	Unambiguous	[-].mDVSGAGGK.[A]	N-Term(Prot)(Acetyl)	2	A0A3L6EV79	A0A3L6EV79; GRMZM2G028955_P01 pep:known chromosome:AGPv3:5:938132:938988:1 gene:GRMZM2G028955 transcript:GRMZM2G028955_T01 description:"cdna	0	2	0.7317	0	1	1	432.2	863.392	863.393	-1.13	-0.00049	HCD (High Energy Collision Dissociation)	MS2	33.8955	120	24.5698	6541	CML496_12h_1.raw	CML496_12h_1				0	0	0		41	1	42	35	0.0159973	4.75e-05	0.0007148		4.4761e+06	24.56
		Checked	File ID	RT [min]	First Scan	Mass Analyzer	Activation Type	MS Order	# PSMs	# Peptide Groups	Isolation Interference [%]	Ion Inject Time [ms]	# Precursors	# Identified Precursors	Precursor m/z [Da]	Precursor MH+ [Da]	Precursor Charge	Spectrum File
		FALSE	CML496_12h_1	24.5698	6541	Fourier Transform	HCD (High Energy Collision Dissociation)	MS2	3	1	33.8955	120	1	1	432.2	863.392	2	CML496_12h_1.raw
	FALSE	High	MS Amanda 2.0 (A10)	Unambiguous	[-].mDVSGAGGK.[A]	N-Term(Acetyl)	2	A0A3L6EV79	A0A3L6EV79; GRMZM2G028955_P01 pep:known chromosome:AGPv3:5:938132:938988:1 gene:GRMZM2G028955 transcript:GRMZM2G028955_T01 description:"cdna	0	2	0.2584	0	1	1	432.2	863.392	863.393	-1.13	-0.00049	HCD (High Energy Collision Dissociation)	MS2	33.8955	120	24.5698	6541	CML496_12h_1.raw	CML496_12h_1		160.97	160.97	126516	1	1			1				0.0001819	0.0007327		4.4761e+06	24.56
		Checked	File ID	RT [min]	First Scan	Mass Analyzer	Activation Type	MS Order	# PSMs	# Peptide Groups	Isolation Interference [%]	Ion Inject Time [ms]	# Precursors	# Identified Precursors	Precursor m/z [Da]	Precursor MH+ [Da]	Precursor Charge	Spectrum File
		FALSE	CML496_12h_1	24.5698	6541	Fourier Transform	HCD (High Energy Collision Dissociation)	MS2	3	1	33.8955	120	1	1	432.2	863.392	2	CML496_12h_1.raw
FALSE	High	[G].GKGLLAAKTTAAK.[S]	1xAcetyl [N-Term]; 1xAcetyl [K8(100)]	0.00278723	0.000238976	2	4	4	GRMZM2G056231_P01 pep:known chromosome:AGPv3:1:12820731:12821964:1 gene:GRMZM2G056231 transcript:GRMZM2G056231_T01 description:"cdna; A0A1D6GHW4	GRMZM2G056231_P01 pep:known chromosome:AGPv3:1:12820731:12821964:1 gene:GRMZM2G056231 transcript:GRMZM2G056231_T01 description:"cdna [6-18]; A0A1D6GHW4 [6-18]	GRMZM2G056231_P01 pep:known chromosome:AGPv3:1:12820731:12821964:1 gene:GRMZM2G056231 transcript:GRMZM2G056231_T01 description:"cdna 1xAcetyl [N-Term]; 1xAcetyl [K13(100)]; A0A1D6GHW4 1xAcetyl [N-Term]; 1xAcetyl [K13(100)]	3	1313.78	3.08721e+06	1.22921e+06	1.37623e+06	1.80119e+06	1.69521e+06	1.88585e+06	2235343	2.67091e+06	7069755	2.45316e+06	1.49057e+06	3351323	2533429	3.15638e+06	1.35655e+06	2.11404e+06	2.61369e+06	2.53895e+06	1.66102e+06		3.49683e+06	3274423	2.15254e+06	2266326	4794624	1.14363e+06	4.24781e+06	2.69306e+06	3.14689e+06	2383960	Shared	n/a	High	n/a		6.387e-05
	Checked	Confidence	Identifying Node	PSM Ambiguity	Annotated Sequence	Modifications	# Proteins	Master Protein Accessions	Protein Accessions	# Missed Cleavages	Charge	DeltaScore	DeltaCn	Rank	Search Engine Rank	m/z [Da]	MH+ [Da]	Theo. MH+ [Da]	DeltaM [ppm]	Deltam/z [Da]	Activation Type	MS Order	Isolation Interference [%]	Ion Inject Time [ms]	RT [min]	First Scan	Spectrum File	File ID	Quan Info	Amanda Score	CharmeRT Combined Score	Search Space	MS Amanda Rank	Search Depth	XCorr	Ions Score	# Protein Groups	Identity Strict	Identity Relaxed	Expectation Value	Percolator q-Value	Percolator PEP	ptmRS: Best Site Probabilities	Precursor Abundance	Apex RT [min]
	FALSE	High	MS Amanda 2.0 (A10)	Selected	[G].gKGLLAAkTTAAK.[S]	N-Term(Acetyl); K8(Acetyl)	4	GRMZM2G056231_P01 pep:known chromosome:AGPv3:1:12820731:12821964:1 gene:GRMZM2G056231 transcript:GRMZM2G056231_T01 description:"cdna; A0A1D6GHW4	GRMZM2G149775_P01 pep:known chromosome:AGPv3:1:275151282:275153619:1 gene:GRMZM2G149775 transcript:GRMZM2G149775_T01 description:"cdna; GRMZM2G056231_P01 pep:known chromosome:AGPv3:1:12820731:12821964:1 gene:GRMZM2G056231 transcript:GRMZM2G056231_T01 description:"cdna; A0A317Y456; A0A1D6GHW4	3	2	0.2968	0	1	1	657.393	1313.78	1313.78	-0.18	-0.00012	HCD (High Energy Collision Dissociation)	MS2	47.0781	120	37.9172	10994	CML496_24h_3.raw	CML496_24h_3		248.44	248.44	120264	1	1			2				6.387e-05	5.617e-05	K8(Acetyl): 100	7069755	37.88
		Checked	File ID	RT [min]	First Scan	Mass Analyzer	Activation Type	MS Order	# PSMs	# Peptide Groups	Isolation Interference [%]	Ion Inject Time [ms]	# Precursors	# Identified Precursors	Precursor m/z [Da]	Precursor MH+ [Da]	Precursor Charge	Spectrum File
		FALSE	CML496_24h_3	37.9172	10994	Fourier Transform	HCD (High Energy Collision Dissociation)	MS2	1	1	47.0781	120	1	1	657.393	1313.78	2	CML496_24h_3.raw
	FALSE	High	MS Amanda 2.0 (A10)	Selected	[G].gKGLLAAkTTAAK.[S]	N-Term(Acetyl); K8(Acetyl)	4	GRMZM2G056231_P01 pep:known chromosome:AGPv3:1:12820731:12821964:1 gene:GRMZM2G056231 transcript:GRMZM2G056231_T01 description:"cdna; A0A1D6GHW4	GRMZM2G149775_P01 pep:known chromosome:AGPv3:1:275151282:275153619:1 gene:GRMZM2G149775 transcript:GRMZM2G149775_T01 description:"cdna; GRMZM2G056231_P01 pep:known chromosome:AGPv3:1:12820731:12821964:1 gene:GRMZM2G056231 transcript:GRMZM2G056231_T01 description:"cdna; A0A317Y456; A0A1D6GHW4	3	2	0.2452	0	1	1	657.393	1313.78	1313.78	-0.09	-6e-05	HCD (High Energy Collision Dissociation)	MS2	46.1369	120	37.8504	10969	CML496_24h_3.raw	CML496_24h_3		233.08	233.08	120298	1	1			2				0.0005474	0.002008	K8(Acetyl): 100	7069755	37.88
		Checked	File ID	RT [min]	First Scan	Mass Analyzer	Activation Type	MS Order	# PSMs	# Peptide Groups	Isolation Interference [%]	Ion Inject Time [ms]	# Precursors	# Identified Precursors	Precursor m/z [Da]	Precursor MH+ [Da]	Precursor Charge	Spectrum File
		FALSE	CML496_24h_3	37.8504	10969	Fourier Transform	HCD (High Energy Collision Dissociation)	MS2	1	1	46.1369	120	1	1	657.393	1313.78	2	CML496_24h_3.raw
	FALSE	Medium	MS Amanda 2.0 (A10)	Selected	[G].gKGLLAAkTTAAK.[S]	N-Term(Acetyl); K8(Acetyl)	4	GRMZM2G056231_P01 pep:known chromosome:AGPv3:1:12820731:12821964:1 gene:GRMZM2G056231 transcript:GRMZM2G056231_T01 description:"cdna; A0A1D6GHW4	GRMZM2G149775_P01 pep:known chromosome:AGPv3:1:275151282:275153619:1 gene:GRMZM2G149775 transcript:GRMZM2G149775_T01 description:"cdna; GRMZM2G056231_P01 pep:known chromosome:AGPv3:1:12820731:12821964:1 gene:GRMZM2G056231 transcript:GRMZM2G056231_T01 description:"cdna; A0A317Y456; A0A1D6GHW4	3	2	0.146	0	1	1	657.392	1313.78	1313.78	-1.02	-0.00067	HCD (High Energy Collision Dissociation)	MS2	42.2256	120	37.7156	10768	CML496_72h_3.raw	CML496_72h_3		158.02	158.02	123065	1	1			2				0.01905	0.1491	K8(Acetyl): 100	1.35655e+06	37.63
		Checked	File ID	RT [min]	First Scan	Mass Analyzer	Activation Type	MS Order	# PSMs	# Peptide Groups	Isolation Interference [%]	Ion Inject Time [ms]	# Precursors	# Identified Precursors	Precursor m/z [Da]	Precursor MH+ [Da]	Precursor Charge	Spectrum File
		FALSE	CML496_72h_3	37.7156	10768	Fourier Transform	HCD (High Energy Collision Dissociation)	MS2	1	1	42.2256	120	1	1	657.392	1313.78	2	CML496_72h_3.raw
	FALSE	Medium	MS Amanda 2.0 (A10)	Selected	[G].gKGLLAAkTTAAK.[S]	N-Term(Acetyl); K8(Acetyl)	4	GRMZM2G056231_P01 pep:known chromosome:AGPv3:1:12820731:12821964:1 gene:GRMZM2G056231 transcript:GRMZM2G056231_T01 description:"cdna; A0A1D6GHW4	GRMZM2G149775_P01 pep:known chromosome:AGPv3:1:275151282:275153619:1 gene:GRMZM2G149775 transcript:GRMZM2G149775_T01 description:"cdna; GRMZM2G056231_P01 pep:known chromosome:AGPv3:1:12820731:12821964:1 gene:GRMZM2G056231 transcript:GRMZM2G056231_T01 description:"cdna; A0A317Y456; A0A1D6GHW4	3	2	0.0773	0	1	1	657.392	1313.78	1313.78	-1.76	-0.00116	HCD (High Energy Collision Dissociation)	MS2	64.243	120	37.6164	10793	CML496_72h_2.raw	CML496_72h_2		162.27	162.27	125511	1	1			2				0.0261	0.2119	K8(Acetyl): 100	3.15638e+06	37.67
		Checked	File ID	RT [min]	First Scan	Mass Analyzer	Activation Type	MS Order	# PSMs	# Peptide Groups	Isolation Interference [%]	Ion Inject Time [ms]	# Precursors	# Identified Precursors	Precursor m/z [Da]	Precursor MH+ [Da]	Precursor Charge	Spectrum File
		FALSE	CML496_72h_2	37.6164	10793	Fourier Transform	HCD (High Energy Collision Dissociation)	MS2	1	1	64.243	120	1	1	657.392	1313.78	2	CML496_72h_2.raw
FALSE	High	[-A].MEEQGGQAALGWAAR.[D]	1xAcetyl [N-Term]	0.000459212	0.000238976	1	5	4	GRMZM2G700188_P05	GRMZM2G700188_P05 [56-70]	GRMZM2G700188_P05 1xAcetyl [N-Term]	0	1616.75				3.00138e+06	411277	2338255		1.45739e+06												1.4137e+06	8.16527e+06								1.23206e+06			High	High	High	4.75e-05	0.001098
	Checked	Confidence	Identifying Node	PSM Ambiguity	Annotated Sequence	Modifications	# Proteins	Master Protein Accessions	Protein Accessions	# Missed Cleavages	Charge	DeltaScore	DeltaCn	Rank	Search Engine Rank	m/z [Da]	MH+ [Da]	Theo. MH+ [Da]	DeltaM [ppm]	Deltam/z [Da]	Activation Type	MS Order	Isolation Interference [%]	Ion Inject Time [ms]	RT [min]	First Scan	Spectrum File	File ID	Quan Info	Amanda Score	CharmeRT Combined Score	Search Space	MS Amanda Rank	Search Depth	XCorr	Ions Score	# Protein Groups	Identity Strict	Identity Relaxed	Expectation Value	Percolator q-Value	Percolator PEP	ptmRS: Best Site Probabilities	Precursor Abundance	Apex RT [min]
	FALSE	High	Sequest HT (A2)	Unambiguous	[-A].mEEQGGQAALGWAAR.[D]	N-Term(Prot)(Acetyl)	1		A0A3L6DWA7	0	2	0.6093	0	1	1	808.876	1616.75	1616.75	-1.8	-0.00146	HCD (High Energy Collision Dissociation)	MS2	59.8654	120	55.466	17695	Lx9801_12h_3.raw	Lx9801_12h_3				0	0	0	2.15		1				3.961e-05	1.439e-05		8.16527e+06	55.42
		Checked	File ID	RT [min]	First Scan	Mass Analyzer	Activation Type	MS Order	# PSMs	# Peptide Groups	Isolation Interference [%]	Ion Inject Time [ms]	# Precursors	# Identified Precursors	Precursor m/z [Da]	Precursor MH+ [Da]	Precursor Charge	Spectrum File
		FALSE	Lx9801_12h_3	55.466	17695	Fourier Transform	HCD (High Energy Collision Dissociation)	MS2	3	1	59.8654	120	1	1	808.876	1616.75	2	Lx9801_12h_3.raw
	FALSE	High	Mascot (A7)	Unambiguous	[-A].mEEQGGQAALGWAAR.[D]	N-Term(Prot)(Acetyl)	1		A0A3L6DWA7	0	2	0.8485	0	1	1	808.876	1616.75	1616.75	-1.8	-0.00146	HCD (High Energy Collision Dissociation)	MS2	59.8654	120	55.466	17695	Lx9801_12h_3.raw	Lx9801_12h_3				0	0	0		33	1	46	39	0.260486	4.75e-05	0.0002109		8.16527e+06	55.42
		Checked	File ID	RT [min]	First Scan	Mass Analyzer	Activation Type	MS Order	# PSMs	# Peptide Groups	Isolation Interference [%]	Ion Inject Time [ms]	# Precursors	# Identified Precursors	Precursor m/z [Da]	Precursor MH+ [Da]	Precursor Charge	Spectrum File
		FALSE	Lx9801_12h_3	55.466	17695	Fourier Transform	HCD (High Energy Collision Dissociation)	MS2	3	1	59.8654	120	1	1	808.876	1616.75	2	Lx9801_12h_3.raw
	FALSE	High	MS Amanda 2.0 (A10)	Unambiguous	[-A].mEEQGGQAALGWAAR.[D]	N-Term(Acetyl)	5	GRMZM2G700188_P05	A0A3L6DWA7; GRMZM2G700188_P05; A0A3L6DYZ7; A0A1D6I3Z9; GRMZM2G700188_P04	5	2	0.548	0	1	1	808.876	1616.75	1616.75	-1.8	-0.00146	HCD (High Energy Collision Dissociation)	MS2	59.8654	120	55.466	17695	Lx9801_12h_3.raw	Lx9801_12h_3		242.06	242.06	259673	1	1			1				0.001098	0.007923		8.16527e+06	55.42
		Checked	File ID	RT [min]	First Scan	Mass Analyzer	Activation Type	MS Order	# PSMs	# Peptide Groups	Isolation Interference [%]	Ion Inject Time [ms]	# Precursors	# Identified Precursors	Precursor m/z [Da]	Precursor MH+ [Da]	Precursor Charge	Spectrum File
		FALSE	Lx9801_12h_3	55.466	17695	Fourier Transform	HCD (High Energy Collision Dissociation)	MS2	3	1	59.8654	120	1	1	808.876	1616.75	2	Lx9801_12h_3.raw
	FALSE	Medium	Sequest HT (A2)	Unambiguous	[-A].mEEQGGQAALGWAAR.[D]	N-Term(Prot)(Acetyl)	1		A0A3L6DWA7	0	2	0.0865	0	1	1	808.879	1616.75	1616.75	1.37	0.00111	HCD (High Energy Collision Dissociation)	MS2	80.6736	120	55.1272	21218	Lx9801_12h_1.raw	Lx9801_12h_1				0	0	0	1.04		1				0.03209	0.2878
		Checked	File ID	RT [min]	First Scan	Mass Analyzer	Activation Type	MS Order	# PSMs	# Peptide Groups	Isolation Interference [%]	Ion Inject Time [ms]	# Precursors	# Identified Precursors	Precursor m/z [Da]	Precursor MH+ [Da]	Precursor Charge	Spectrum File
		FALSE	Lx9801_12h_1	55.1272	21218	Fourier Transform	HCD (High Energy Collision Dissociation)	MS2	1	1	80.6736	120	1	1	808.879	1616.75	2	Lx9801_12h_1.raw
FALSE	High	[-].MEGKEEDVR.[L]	1xAcetyl [N-Term]	2.56059e-05	0.000238976	1	17	74	Q41870	Q41870 [1-9]	Q41870 1xAcetyl [N-Term]	1	1134.51	3.12428e+06	6.23957e+06	8.25858e+06	23570478	1496759	3.01693e+06	6207337	4335529	13726459	10690911	2.62677e+06	2783317	1.97732e+06	1.60566e+06	1.39871e+06	17603636	20674122	19628962	15805140	18196074	84044168	21709958	7.90992e+06	10387021	32851994	9676225	24790400	23723230	3.49414e+06	16915098		High	High	High	4.75e-05	6.387e-05
	Checked	Confidence	Identifying Node	PSM Ambiguity	Annotated Sequence	Modifications	# Proteins	Master Protein Accessions	Protein Accessions	# Missed Cleavages	Charge	DeltaScore	DeltaCn	Rank	Search Engine Rank	m/z [Da]	MH+ [Da]	Theo. MH+ [Da]	DeltaM [ppm]	Deltam/z [Da]	Activation Type	MS Order	Isolation Interference [%]	Ion Inject Time [ms]	RT [min]	First Scan	Spectrum File	File ID	Quan Info	Amanda Score	CharmeRT Combined Score	Search Space	MS Amanda Rank	Search Depth	XCorr	Ions Score	# Protein Groups	Identity Strict	Identity Relaxed	Expectation Value	Percolator q-Value	Percolator PEP	ptmRS: Best Site Probabilities	Precursor Abundance	Apex RT [min]
	FALSE	High	Sequest HT (A2)	Unambiguous	[-].mEGKEEDVR.[L]	N-Term(Prot)(Acetyl)	17	Q41870	GRMZM2G081843_P01 pep:known chromosome:AGPv3:4:170004633:170006133:-1 gene:GRMZM2G081843 transcript:GRMZM2G081843_T01 description:"cdna; Q41870; A0A1D6E3H5; A0A1D6HFG9; A0A1D6E3H4; A0A1D6HFH1; GRMZM2G174807_P01 pep:known chromosome:AGPv3:2:18757688:18759694:-1 gene:GRMZM2G174807 transcript:GRMZM2G174807_T01 description:"cdna; A0A1D6E3H6; A0A1D6E3H7; Q9XCML496_12h_29; GRMZM2G174807_P03; A0A1D6HFH0…	1	2	0.2931	0	1	1	567.759	1134.51	1134.51	0.43	0.00025	HCD (High Energy Collision Dissociation)	MS2	26.2444	120	22.1834	5544	CML496_48h_1.raw	CML496_48h_1				0	0	0	1.74		1				3.961e-05	0.0001729		10690911	22.31
		Checked	File ID	RT [min]	First Scan	Mass Analyzer	Activation Type	MS Order	# PSMs	# Peptide Groups	Isolation Interference [%]	Ion Inject Time [ms]	# Precursors	# Identified Precursors	Precursor m/z [Da]	Precursor MH+ [Da]	Precursor Charge	Spectrum File
		FALSE	CML496_48h_1	22.1834	5544	Fourier Transform	HCD (High Energy Collision Dissociation)	MS2	3	1	26.2444	120	1	1	567.759	1134.51	2	CML496_48h_1.raw
	FALSE	High	Sequest HT (A2)	Unambiguous	[-].mEGKEEDVR.[L]	N-Term(Prot)(Acetyl)	17	Q41870	GRMZM2G081843_P01 pep:known chromosome:AGPv3:4:170004633:170006133:-1 gene:GRMZM2G081843 transcript:GRMZM2G081843_T01 description:"cdna; Q41870; A0A1D6E3H5; A0A1D6HFG9; A0A1D6E3H4; A0A1D6HFH1; GRMZM2G174807_P01 pep:known chromosome:AGPv3:2:18757688:18759694:-1 gene:GRMZM2G174807 transcript:GRMZM2G174807_T01 description:"cdna; A0A1D6E3H6; A0A1D6E3H7; Q9XCML496_12h_29; GRMZM2G174807_P03; A0A1D6HFH0…	1	2	0.3446	0	1	1	567.757	1134.51	1134.51	-1.82	-0.00104	HCD (High Energy Collision Dissociation)	MS2	31.0489	120	22.2896	5841	Lx9801_72h_1.raw	Lx9801_72h_1				0	0	0	1.77		1				3.961e-05	0.0001052		23723230	22.48
		Checked	File ID	RT [min]	First Scan	Mass Analyzer	Activation Type	MS Order	# PSMs	# Peptide Groups	Isolation Interference [%]	Ion Inject Time [ms]	# Precursors	# Identified Precursors	Precursor m/z [Da]	Precursor MH+ [Da]	Precursor Charge	Spectrum File
		FALSE	Lx9801_72h_1	22.2896	5841	Fourier Transform	HCD (High Energy Collision Dissociation)	MS2	3	1	31.0489	120	1	1	567.757	1134.51	2	Lx9801_72h_1.raw
	FALSE	High	Sequest HT (A2)	Unambiguous	[-].mEGKEEDVR.[L]	N-Term(Prot)(Acetyl)	17	Q41870	GRMZM2G081843_P01 pep:known chromosome:AGPv3:4:170004633:170006133:-1 gene:GRMZM2G081843 transcript:GRMZM2G081843_T01 description:"cdna; Q41870; A0A1D6E3H5; A0A1D6HFG9; A0A1D6E3H4; A0A1D6HFH1; GRMZM2G174807_P01 pep:known chromosome:AGPv3:2:18757688:18759694:-1 gene:GRMZM2G174807 transcript:GRMZM2G174807_T01 description:"cdna; A0A1D6E3H6; A0A1D6E3H7; Q9XCML496_12h_29; GRMZM2G174807_P03; A0A1D6HFH0…	1	2	0.3616	0	1	1	567.757	1134.51	1134.51	-2.04	-0.00116	HCD (High Energy Collision Dissociation)	MS2	28.107	120	22.1853	5520	CML496_72h_1.raw	CML496_72h_1				0	0	0	1.77		1				3.961e-05	0.0002356		1.97732e+06	22.19
		Checked	File ID	RT [min]	First Scan	Mass Analyzer	Activation Type	MS Order	# PSMs	# Peptide Groups	Isolation Interference [%]	Ion Inject Time [ms]	# Precursors	# Identified Precursors	Precursor m/z [Da]	Precursor MH+ [Da]	Precursor Charge	Spectrum File
		FALSE	CML496_72h_1	22.1853	5520	Fourier Transform	HCD (High Energy Collision Dissociation)	MS2	3	1	28.107	120	1	1	567.757	1134.51	2	CML496_72h_1.raw
	FALSE	High	Sequest HT (A2)	Unambiguous	[-].mEGKEEDVR.[L]	N-Term(Prot)(Acetyl)	17	Q41870	GRMZM2G081843_P01 pep:known chromosome:AGPv3:4:170004633:170006133:-1 gene:GRMZM2G081843 transcript:GRMZM2G081843_T01 description:"cdna; Q41870; A0A1D6E3H5; A0A1D6HFG9; A0A1D6E3H4; A0A1D6HFH1; GRMZM2G174807_P01 pep:known chromosome:AGPv3:2:18757688:18759694:-1 gene:GRMZM2G174807 transcript:GRMZM2G174807_T01 description:"cdna; A0A1D6E3H6; A0A1D6E3H7; Q9XCML496_12h_29; GRMZM2G174807_P03; A0A1D6HFH0…	1	2	0.4097	0	1	1	567.758	1134.51	1134.51	-0.75	-0.00042	HCD (High Energy Collision Dissociation)	MS2	37.0048	120	22.2198	5677	Lx9801_48h_2.raw	Lx9801_48h_2				0	0	0	2.88		1				3.961e-05	3.736e-06		9676225	22.28
		Checked	File ID	RT [min]	First Scan	Mass Analyzer	Activation Type	MS Order	# PSMs	# Peptide Groups	Isolation Interference [%]	Ion Inject Time [ms]	# Precursors	# Identified Precursors	Precursor m/z [Da]	Precursor MH+ [Da]	Precursor Charge	Spectrum File
		FALSE	Lx9801_48h_2	22.2198	5677	Fourier Transform	HCD (High Energy Collision Dissociation)	MS2	3	1	37.0048	120	1	1	567.758	1134.51	2	Lx9801_48h_2.raw
	FALSE	High	Sequest HT (A2)	Unambiguous	[-].mEGKEEDVR.[L]	N-Term(Prot)(Acetyl)	17	Q41870	GRMZM2G081843_P01 pep:known chromosome:AGPv3:4:170004633:170006133:-1 gene:GRMZM2G081843 transcript:GRMZM2G081843_T01 description:"cdna; Q41870; A0A1D6E3H5; A0A1D6HFG9; A0A1D6E3H4; A0A1D6HFH1; GRMZM2G174807_P01 pep:known chromosome:AGPv3:2:18757688:18759694:-1 gene:GRMZM2G174807 transcript:GRMZM2G174807_T01 description:"cdna; A0A1D6E3H6; A0A1D6E3H7; Q9XCML496_12h_29; GRMZM2G174807_P03; A0A1D6HFH0…	1	2	0.4441	0	1	1	567.758	1134.51	1134.51	-1.61	-0.00091	HCD (High Energy Collision Dissociation)	MS2	10.2249	120	22.124	5675	CML496_12h_1.raw	CML496_12h_1				0	0	0	2.95		1				3.961e-05	2.208e-06		23570478	22.25
		Checked	File ID	RT [min]	First Scan	Mass Analyzer	Activation Type	MS Order	# PSMs	# Peptide Groups	Isolation Interference [%]	Ion Inject Time [ms]	# Precursors	# Identified Precursors	Precursor m/z [Da]	Precursor MH+ [Da]	Precursor Charge	Spectrum File
		FALSE	CML496_12h_1	22.124	5675	Fourier Transform	HCD (High Energy Collision Dissociation)	MS2	3	1	10.2249	120	1	1	567.758	1134.51	2	CML496_12h_1.raw
	FALSE	High	Sequest HT (A2)	Unambiguous	[-].mEGKEEDVR.[L]	N-Term(Prot)(Acetyl)	17	Q41870	GRMZM2G081843_P01 pep:known chromosome:AGPv3:4:170004633:170006133:-1 gene:GRMZM2G081843 transcript:GRMZM2G081843_T01 description:"cdna; Q41870; A0A1D6E3H5; A0A1D6HFG9; A0A1D6E3H4; A0A1D6HFH1; GRMZM2G174807_P01 pep:known chromosome:AGPv3:2:18757688:18759694:-1 gene:GRMZM2G174807 transcript:GRMZM2G174807_T01 description:"cdna; A0A1D6E3H6; A0A1D6E3H7; Q9XCML496_12h_29; GRMZM2G174807_P03; A0A1D6HFH0…	1	2	0.4397	0	1	1	567.758	1134.51	1134.51	-1.07	-0.00061	HCD (High Energy Collision Dissociation)	MS2	16.0993	120	22.2281	5643	CML496_0h_2.raw	CML496_0h_2				0	0	0	2.32		1				3.961e-05	7.206e-06		6.23957e+06	22.28
		Checked	File ID	RT [min]	First Scan	Mass Analyzer	Activation Type	MS Order	# PSMs	# Peptide Groups	Isolation Interference [%]	Ion Inject Time [ms]	# Precursors	# Identified Precursors	Precursor m/z [Da]	Precursor MH+ [Da]	Precursor Charge	Spectrum File
		FALSE	CML496_0h_2	22.2281	5643	Fourier Transform	HCD (High Energy Collision Dissociation)	MS2	3	1	16.0993	120	1	1	567.758	1134.51	2	CML496_0h_2.raw
	FALSE	High	Sequest HT (A2)	Unambiguous	[-].mEGKEEDVR.[L]	N-Term(Prot)(Acetyl)	17	Q41870	GRMZM2G081843_P01 pep:known chromosome:AGPv3:4:170004633:170006133:-1 gene:GRMZM2G081843 transcript:GRMZM2G081843_T01 description:"cdna; Q41870; A0A1D6E3H5; A0A1D6HFG9; A0A1D6E3H4; A0A1D6HFH1; GRMZM2G174807_P01 pep:known chromosome:AGPv3:2:18757688:18759694:-1 gene:GRMZM2G174807 transcript:GRMZM2G174807_T01 description:"cdna; A0A1D6E3H6; A0A1D6E3H7; Q9XCML496_12h_29; GRMZM2G174807_P03; A0A1D6HFH0…	1	2	0.3431	0	1	1	567.758	1134.51	1134.51	0.11	6e-05	HCD (High Energy Collision Dissociation)	MS2	37.1349	120	22.2759	5669	CML496_0h_1.raw	CML496_0h_1				0	0	0	1.37		1				3.961e-05	0.0002174		3.12428e+06	22.32
		Checked	File ID	RT [min]	First Scan	Mass Analyzer	Activation Type	MS Order	# PSMs	# Peptide Groups	Isolation Interference [%]	Ion Inject Time [ms]	# Precursors	# Identified Precursors	Precursor m/z [Da]	Precursor MH+ [Da]	Precursor Charge	Spectrum File
		FALSE	CML496_0h_1	22.2759	5669	Fourier Transform	HCD (High Energy Collision Dissociation)	MS2	3	1	37.1349	120	1	1	567.758	1134.51	2	CML496_0h_1.raw
	FALSE	High	Sequest HT (A2)	Unambiguous	[-].mEGKEEDVR.[L]	N-Term(Prot)(Acetyl)	17	Q41870	GRMZM2G081843_P01 pep:known chromosome:AGPv3:4:170004633:170006133:-1 gene:GRMZM2G081843 transcript:GRMZM2G081843_T01 description:"cdna; Q41870; A0A1D6E3H5; A0A1D6HFG9; A0A1D6E3H4; A0A1D6HFH1; GRMZM2G174807_P01 pep:known chromosome:AGPv3:2:18757688:18759694:-1 gene:GRMZM2G174807 transcript:GRMZM2G174807_T01 description:"cdna; A0A1D6E3H6; A0A1D6E3H7; Q9XCML496_12h_29; GRMZM2G174807_P03; A0A1D6HFH0…	1	2	0.3448	0	1	1	567.758	1134.51	1134.51	-0.53	-0.0003	HCD (High Energy Collision Dissociation)	MS2	22.9147	120	22.1557	5708	CML496_0h_3.raw	CML496_0h_3				0	0	0	2.61		1				3.961e-05	3.638e-07		8.25858e+06	22.19
		Checked	File ID	RT [min]	First Scan	Mass Analyzer	Activation Type	MS Order	# PSMs	# Peptide Groups	Isolation Interference [%]	Ion Inject Time [ms]	# Precursors	# Identified Precursors	Precursor m/z [Da]	Precursor MH+ [Da]	Precursor Charge	Spectrum File
		FALSE	CML496_0h_3	22.1557	5708	Fourier Transform	HCD (High Energy Collision Dissociation)	MS2	3	1	22.9147	120	1	1	567.758	1134.51	2	CML496_0h_3.raw
	FALSE	High	Sequest HT (A2)	Unambiguous	[-].mEGKEEDVR.[L]	N-Term(Prot)(Acetyl)	17	Q41870	GRMZM2G081843_P01 pep:known chromosome:AGPv3:4:170004633:170006133:-1 gene:GRMZM2G081843 transcript:GRMZM2G081843_T01 description:"cdna; Q41870; A0A1D6E3H5; A0A1D6HFG9; A0A1D6E3H4; A0A1D6HFH1; GRMZM2G174807_P01 pep:known chromosome:AGPv3:2:18757688:18759694:-1 gene:GRMZM2G174807 transcript:GRMZM2G174807_T01 description:"cdna; A0A1D6E3H6; A0A1D6E3H7; Q9XCML496_12h_29; GRMZM2G174807_P03; A0A1D6HFH0…	1	2	0.5	0	1	1	567.758	1134.51	1134.51	-0.96	-0.00055	HCD (High Energy Collision Dissociation)	MS2	40.1967	120	22.2038	5787	Lx9801_72h_2.raw	Lx9801_72h_2				0	0	0	2		1				3.961e-05	0.0001126		3.49414e+06	22.17
		Checked	File ID	RT [min]	First Scan	Mass Analyzer	Activation Type	MS Order	# PSMs	# Peptide Groups	Isolation Interference [%]	Ion Inject Time [ms]	# Precursors	# Identified Precursors	Precursor m/z [Da]	Precursor MH+ [Da]	Precursor Charge	Spectrum File
		FALSE	Lx9801_72h_2	22.2038	5787	Fourier Transform	HCD (High Energy Collision Dissociation)	MS2	3	1	40.1967	120	1	1	567.758	1134.51	2	Lx9801_72h_2.raw
	FALSE	High	Sequest HT (A2)	Unambiguous	[-].mEGKEEDVR.[L]	N-Term(Prot)(Acetyl)	17	Q41870	GRMZM2G081843_P01 pep:known chromosome:AGPv3:4:170004633:170006133:-1 gene:GRMZM2G081843 transcript:GRMZM2G081843_T01 description:"cdna; Q41870; A0A1D6E3H5; A0A1D6HFG9; A0A1D6E3H4; A0A1D6HFH1; GRMZM2G174807_P01 pep:known chromosome:AGPv3:2:18757688:18759694:-1 gene:GRMZM2G174807 transcript:GRMZM2G174807_T01 description:"cdna; A0A1D6E3H6; A0A1D6E3H7; Q9XCML496_12h_29; GRMZM2G174807_P03; A0A1D6HFH0…	1	2	0.4109	0	1	1	567.758	1134.51	1134.51	-0.32	-0.00018	HCD (High Energy Collision Dissociation)	MS2	45.6394	120	22.3117	5556	CML496_12h_3.raw	CML496_12h_3				0	0	0	2.02		1				3.961e-05	6.596e-05		3.01693e+06	22.33
		Checked	File ID	RT [min]	First Scan	Mass Analyzer	Activation Type	MS Order	# PSMs	# Peptide Groups	Isolation Interference [%]	Ion Inject Time [ms]	# Precursors	# Identified Precursors	Precursor m/z [Da]	Precursor MH+ [Da]	Precursor Charge	Spectrum File
		FALSE	CML496_12h_3	22.3117	5556	Fourier Transform	HCD (High Energy Collision Dissociation)	MS2	3	1	45.6394	120	1	1	567.758	1134.51	2	CML496_12h_3.raw
	FALSE	High	Sequest HT (A2)	Unambiguous	[-].mEGKEEDVR.[L]	N-Term(Prot)(Acetyl)	17	Q41870	GRMZM2G081843_P01 pep:known chromosome:AGPv3:4:170004633:170006133:-1 gene:GRMZM2G081843 transcript:GRMZM2G081843_T01 description:"cdna; Q41870; A0A1D6E3H5; A0A1D6HFG9; A0A1D6E3H4; A0A1D6HFH1; GRMZM2G174807_P01 pep:known chromosome:AGPv3:2:18757688:18759694:-1 gene:GRMZM2G174807 transcript:GRMZM2G174807_T01 description:"cdna; A0A1D6E3H6; A0A1D6E3H7; Q9XCML496_12h_29; GRMZM2G174807_P03; A0A1D6HFH0…	1	2	0.3936	0	1	1	567.758	1134.51	1134.51	-1.07	-0.00061	HCD (High Energy Collision Dissociation)	MS2	3.97044	120	22.3833	7691	Lx9801_12h_1.raw	Lx9801_12h_1				0	0	0	2.49		1				3.961e-05	1.002e-05		15805140	22.32
		Checked	File ID	RT [min]	First Scan	Mass Analyzer	Activation Type	MS Order	# PSMs	# Peptide Groups	Isolation Interference [%]	Ion Inject Time [ms]	# Precursors	# Identified Precursors	Precursor m/z [Da]	Precursor MH+ [Da]	Precursor Charge	Spectrum File
		FALSE	Lx9801_12h_1	22.3833	7691	Fourier Transform	HCD (High Energy Collision Dissociation)	MS2	3	1	3.97044	120	1	1	567.758	1134.51	2	Lx9801_12h_1.raw
	FALSE	High	Sequest HT (A2)	Unambiguous	[-].mEGKEEDVR.[L]	N-Term(Prot)(Acetyl)	17	Q41870	GRMZM2G081843_P01 pep:known chromosome:AGPv3:4:170004633:170006133:-1 gene:GRMZM2G081843 transcript:GRMZM2G081843_T01 description:"cdna; Q41870; A0A1D6E3H5; A0A1D6HFG9; A0A1D6E3H4; A0A1D6HFH1; GRMZM2G174807_P01 pep:known chromosome:AGPv3:2:18757688:18759694:-1 gene:GRMZM2G174807 transcript:GRMZM2G174807_T01 description:"cdna; A0A1D6E3H6; A0A1D6E3H7; Q9XCML496_12h_29; GRMZM2G174807_P03; A0A1D6HFH0…	1	2	0.4866	0	1	1	567.758	1134.51	1134.51	-1.07	-0.00061	HCD (High Energy Collision Dissociation)	MS2	34.2553	120	22.1137	7313	Lx9801_0h_3.raw	Lx9801_0h_3				0	0	0	2.24		1				3.961e-05	0.0002108		19628962	22.29
		Checked	File ID	RT [min]	First Scan	Mass Analyzer	Activation Type	MS Order	# PSMs	# Peptide Groups	Isolation Interference [%]	Ion Inject Time [ms]	# Precursors	# Identified Precursors	Precursor m/z [Da]	Precursor MH+ [Da]	Precursor Charge	Spectrum File
		FALSE	Lx9801_0h_3	22.1137	7313	Fourier Transform	HCD (High Energy Collision Dissociation)	MS2	3	1	34.2553	120	1	1	567.758	1134.51	2	Lx9801_0h_3.raw
	FALSE	High	Sequest HT (A2)	Unambiguous	[-].mEGKEEDVR.[L]	N-Term(Prot)(Acetyl)	17	Q41870	GRMZM2G081843_P01 pep:known chromosome:AGPv3:4:170004633:170006133:-1 gene:GRMZM2G081843 transcript:GRMZM2G081843_T01 description:"cdna; Q41870; A0A1D6E3H5; A0A1D6HFG9; A0A1D6E3H4; A0A1D6HFH1; GRMZM2G174807_P01 pep:known chromosome:AGPv3:2:18757688:18759694:-1 gene:GRMZM2G174807 transcript:GRMZM2G174807_T01 description:"cdna; A0A1D6E3H6; A0A1D6E3H7; Q9XCML496_12h_29; GRMZM2G174807_P03; A0A1D6HFH0…	1	2	0.4118	0	1	1	567.759	1134.51	1134.51	0.97	0.00055	HCD (High Energy Collision Dissociation)	MS2	37.4367	120	22.158	6110	Lx9801_24h_3.raw	Lx9801_24h_3				0	0	0	2.04		1				3.961e-05	2.531e-05		10387021	22.25
		Checked	File ID	RT [min]	First Scan	Mass Analyzer	Activation Type	MS Order	# PSMs	# Peptide Groups	Isolation Interference [%]	Ion Inject Time [ms]	# Precursors	# Identified Precursors	Precursor m/z [Da]	Precursor MH+ [Da]	Precursor Charge	Spectrum File
		FALSE	Lx9801_24h_3	22.158	6110	Fourier Transform	HCD (High Energy Collision Dissociation)	MS2	3	1	37.4367	120	1	1	567.759	1134.51	2	Lx9801_24h_3.raw
	FALSE	High	Sequest HT (A2)	Unambiguous	[-].mEGKEEDVR.[L]	N-Term(Prot)(Acetyl)	17	Q41870	GRMZM2G081843_P01 pep:known chromosome:AGPv3:4:170004633:170006133:-1 gene:GRMZM2G081843 transcript:GRMZM2G081843_T01 description:"cdna; Q41870; A0A1D6E3H5; A0A1D6HFG9; A0A1D6E3H4; A0A1D6HFH1; GRMZM2G174807_P01 pep:known chromosome:AGPv3:2:18757688:18759694:-1 gene:GRMZM2G174807 transcript:GRMZM2G174807_T01 description:"cdna; A0A1D6E3H6; A0A1D6E3H7; Q9XCML496_12h_29; GRMZM2G174807_P03; A0A1D6HFH0…	1	2	0.4823	0	1	1	567.758	1134.51	1134.51	-0.64	-0.00036	HCD (High Energy Collision Dissociation)	MS2	13.3278	120	22.3064	5695	Lx9801_24h_1.raw	Lx9801_24h_1				0	0	0	3.11		1				3.961e-05	1.876e-06		21709958	22.39
		Checked	File ID	RT [min]	First Scan	Mass Analyzer	Activation Type	MS Order	# PSMs	# Peptide Groups	Isolation Interference [%]	Ion Inject Time [ms]	# Precursors	# Identified Precursors	Precursor m/z [Da]	Precursor MH+ [Da]	Precursor Charge	Spectrum File
		FALSE	Lx9801_24h_1	22.3064	5695	Fourier Transform	HCD (High Energy Collision Dissociation)	MS2	3	1	13.3278	120	1	1	567.758	1134.51	2	Lx9801_24h_1.raw
	FALSE	High	Sequest HT (A2)	Unambiguous	[-].mEGKEEDVR.[L]	N-Term(Prot)(Acetyl)	17	Q41870	GRMZM2G081843_P01 pep:known chromosome:AGPv3:4:170004633:170006133:-1 gene:GRMZM2G081843 transcript:GRMZM2G081843_T01 description:"cdna; Q41870; A0A1D6E3H5; A0A1D6HFG9; A0A1D6E3H4; A0A1D6HFH1; GRMZM2G174807_P01 pep:known chromosome:AGPv3:2:18757688:18759694:-1 gene:GRMZM2G174807 transcript:GRMZM2G174807_T01 description:"cdna; A0A1D6E3H6; A0A1D6E3H7; Q9XCML496_12h_29; GRMZM2G174807_P03; A0A1D6HFH0…	1	2	0.4934	0	1	1	567.758	1134.51	1134.51	-1.5	-0.00085	HCD (High Energy Collision Dissociation)	MS2	41.222	120	22.2422	5724	Lx9801_12h_3.raw	Lx9801_12h_3				0	0	0	3.04		1				3.961e-05	8.807e-06		84044168	22.41
		Checked	File ID	RT [min]	First Scan	Mass Analyzer	Activation Type	MS Order	# PSMs	# Peptide Groups	Isolation Interference [%]	Ion Inject Time [ms]	# Precursors	# Identified Precursors	Precursor m/z [Da]	Precursor MH+ [Da]	Precursor Charge	Spectrum File
		FALSE	Lx9801_12h_3	22.2422	5724	Fourier Transform	HCD (High Energy Collision Dissociation)	MS2	3	1	41.222	120	1	1	567.758	1134.51	2	Lx9801_12h_3.raw
	FALSE	High	Sequest HT (A2)	Unambiguous	[-].mEGKEEDVR.[L]	N-Term(Prot)(Acetyl)	17	Q41870	GRMZM2G081843_P01 pep:known chromosome:AGPv3:4:170004633:170006133:-1 gene:GRMZM2G081843 transcript:GRMZM2G081843_T01 description:"cdna; Q41870; A0A1D6E3H5; A0A1D6HFG9; A0A1D6E3H4; A0A1D6HFH1; GRMZM2G174807_P01 pep:known chromosome:AGPv3:2:18757688:18759694:-1 gene:GRMZM2G174807 transcript:GRMZM2G174807_T01 description:"cdna; A0A1D6E3H6; A0A1D6E3H7; Q9XCML496_12h_29; GRMZM2G174807_P03; A0A1D6HFH0…	1	2	0.4906	0	1	1	567.759	1134.51	1134.51	0.22	0.00012	HCD (High Energy Collision Dissociation)	MS2	21.747	120	22.0364	5787	Lx9801_0h_1.raw	Lx9801_0h_1				0	0	0	2.67		1				3.961e-05	1.072e-06		17603636	22.05
		Checked	File ID	RT [min]	First Scan	Mass Analyzer	Activation Type	MS Order	# PSMs	# Peptide Groups	Isolation Interference [%]	Ion Inject Time [ms]	# Precursors	# Identified Precursors	Precursor m/z [Da]	Precursor MH+ [Da]	Precursor Charge	Spectrum File
		FALSE	Lx9801_0h_1	22.0364	5787	Fourier Transform	HCD (High Energy Collision Dissociation)	MS2	3	1	21.747	120	1	1	567.759	1134.51	2	Lx9801_0h_1.raw
	FALSE	High	Sequest HT (A2)	Unambiguous	[-].mEGKEEDVR.[L]	N-Term(Prot)(Acetyl)	17	Q41870	GRMZM2G081843_P01 pep:known chromosome:AGPv3:4:170004633:170006133:-1 gene:GRMZM2G081843 transcript:GRMZM2G081843_T01 description:"cdna; Q41870; A0A1D6E3H5; A0A1D6HFG9; A0A1D6E3H4; A0A1D6HFH1; GRMZM2G174807_P01 pep:known chromosome:AGPv3:2:18757688:18759694:-1 gene:GRMZM2G174807 transcript:GRMZM2G174807_T01 description:"cdna; A0A1D6E3H6; A0A1D6E3H7; Q9XCML496_12h_29; GRMZM2G174807_P03; A0A1D6HFH0…	1	2	0.438	0	1	1	567.758	1134.51	1134.51	-0.43	-0.00024	HCD (High Energy Collision Dissociation)	MS2	28.7691	120	22.1779	5784	Lx9801_48h_1.raw	Lx9801_48h_1				0	0	0	2.42		1				3.961e-05	4.142e-06		32851994	22.29
		Checked	File ID	RT [min]	First Scan	Mass Analyzer	Activation Type	MS Order	# PSMs	# Peptide Groups	Isolation Interference [%]	Ion Inject Time [ms]	# Precursors	# Identified Precursors	Precursor m/z [Da]	Precursor MH+ [Da]	Precursor Charge	Spectrum File
		FALSE	Lx9801_48h_1	22.1779	5784	Fourier Transform	HCD (High Energy Collision Dissociation)	MS2	3	1	28.7691	120	1	1	567.758	1134.51	2	Lx9801_48h_1.raw
	FALSE	High	Mascot (A7)	Unambiguous	[-].mEGKEEDVR.[L]	N-Term(Prot)(Acetyl)	17	Q41870	GRMZM2G081843_P01 pep:known chromosome:AGPv3:4:170004633:170006133:-1 gene:GRMZM2G081843 transcript:GRMZM2G081843_T01 description:"cdna; Q41870; A0A1D6E3H5; A0A1D6HFG9; A0A1D6E3H4; A0A1D6HFH1; GRMZM2G174807_P01 pep:known chromosome:AGPv3:2:18757688:18759694:-1 gene:GRMZM2G174807 transcript:GRMZM2G174807_T01 description:"cdna; A0A1D6E3H6; A0A1D6E3H7; Q9XCML496_12h_29; GRMZM2G174807_P03; A0A1D6HFH0…	1	2	0.6863	0	1	1	567.758	1134.51	1134.51	-1.61	-0.00091	HCD (High Energy Collision Dissociation)	MS2	10.2249	120	22.124	5675	CML496_12h_1.raw	CML496_12h_1				0	0	0		51	1	44	37	0.00203808	4.75e-05	0.0001313		23570478	22.25
		Checked	File ID	RT [min]	First Scan	Mass Analyzer	Activation Type	MS Order	# PSMs	# Peptide Groups	Isolation Interference [%]	Ion Inject Time [ms]	# Precursors	# Identified Precursors	Precursor m/z [Da]	Precursor MH+ [Da]	Precursor Charge	Spectrum File
		FALSE	CML496_12h_1	22.124	5675	Fourier Transform	HCD (High Energy Collision Dissociation)	MS2	3	1	10.2249	120	1	1	567.758	1134.51	2	CML496_12h_1.raw
	FALSE	High	Mascot (A7)	Unambiguous	[-].mEGKEEDVR.[L]	N-Term(Prot)(Acetyl)	17	Q41870	GRMZM2G081843_P01 pep:known chromosome:AGPv3:4:170004633:170006133:-1 gene:GRMZM2G081843 transcript:GRMZM2G081843_T01 description:"cdna; Q41870; A0A1D6E3H5; A0A1D6HFG9; A0A1D6E3H4; A0A1D6HFH1; GRMZM2G174807_P01 pep:known chromosome:AGPv3:2:18757688:18759694:-1 gene:GRMZM2G174807 transcript:GRMZM2G174807_T01 description:"cdna; A0A1D6E3H6; A0A1D6E3H7; Q9XCML496_12h_29; GRMZM2G174807_P03; A0A1D6HFH0…	1	2	0.6441	0	1	1	567.758	1134.51	1134.51	-1.07	-0.00061	HCD (High Energy Collision Dissociation)	MS2	16.0993	120	22.2281	5643	CML496_0h_2.raw	CML496_0h_2				0	0	0		59	1	44	37	0.000324489	4.75e-05	0.0001268		6.23957e+06	22.28
		Checked	File ID	RT [min]	First Scan	Mass Analyzer	Activation Type	MS Order	# PSMs	# Peptide Groups	Isolation Interference [%]	Ion Inject Time [ms]	# Precursors	# Identified Precursors	Precursor m/z [Da]	Precursor MH+ [Da]	Precursor Charge	Spectrum File
		FALSE	CML496_0h_2	22.2281	5643	Fourier Transform	HCD (High Energy Collision Dissociation)	MS2	3	1	16.0993	120	1	1	567.758	1134.51	2	CML496_0h_2.raw
	FALSE	High	Mascot (A7)	Unambiguous	[-].mEGKEEDVR.[L]	N-Term(Prot)(Acetyl)	17	Q41870	GRMZM2G081843_P01 pep:known chromosome:AGPv3:4:170004633:170006133:-1 gene:GRMZM2G081843 transcript:GRMZM2G081843_T01 description:"cdna; Q41870; A0A1D6E3H5; A0A1D6HFG9; A0A1D6E3H4; A0A1D6HFH1; GRMZM2G174807_P01 pep:known chromosome:AGPv3:2:18757688:18759694:-1 gene:GRMZM2G174807 transcript:GRMZM2G174807_T01 description:"cdna; A0A1D6E3H6; A0A1D6E3H7; Q9XCML496_12h_29; GRMZM2G174807_P03; A0A1D6HFH0…	1	2	0.629	0	1	1	567.758	1134.51	1134.51	-0.53	-0.0003	HCD (High Energy Collision Dissociation)	MS2	22.9147	120	22.1557	5708	CML496_0h_3.raw	CML496_0h_3				0	0	0		62	1	44	37	0.000182342	4.75e-05	1.069e-05		8.25858e+06	22.19
		Checked	File ID	RT [min]	First Scan	Mass Analyzer	Activation Type	MS Order	# PSMs	# Peptide Groups	Isolation Interference [%]	Ion Inject Time [ms]	# Precursors	# Identified Precursors	Precursor m/z [Da]	Precursor MH+ [Da]	Precursor Charge	Spectrum File
		FALSE	CML496_0h_3	22.1557	5708	Fourier Transform	HCD (High Energy Collision Dissociation)	MS2	3	1	22.9147	120	1	1	567.758	1134.51	2	CML496_0h_3.raw
	FALSE	High	Mascot (A7)	Unambiguous	[-].mEGKEEDVR.[L]	N-Term(Prot)(Acetyl)	17	Q41870	GRMZM2G081843_P01 pep:known chromosome:AGPv3:4:170004633:170006133:-1 gene:GRMZM2G081843 transcript:GRMZM2G081843_T01 description:"cdna; Q41870; A0A1D6E3H5; A0A1D6HFG9; A0A1D6E3H4; A0A1D6HFH1; GRMZM2G174807_P01 pep:known chromosome:AGPv3:2:18757688:18759694:-1 gene:GRMZM2G174807 transcript:GRMZM2G174807_T01 description:"cdna; A0A1D6E3H6; A0A1D6E3H7; Q9XCML496_12h_29; GRMZM2G174807_P03; A0A1D6HFH0…	1	2	0.6429	0	1	1	567.758	1134.51	1134.51	-0.75	-0.00042	HCD (High Energy Collision Dissociation)	MS2	37.0048	120	22.2198	5677	Lx9801_48h_2.raw	Lx9801_48h_2				0	0	0		56	1	44	37	0.000666633	4.75e-05	0.0001274		9676225	22.28
		Checked	File ID	RT [min]	First Scan	Mass Analyzer	Activation Type	MS Order	# PSMs	# Peptide Groups	Isolation Interference [%]	Ion Inject Time [ms]	# Precursors	# Identified Precursors	Precursor m/z [Da]	Precursor MH+ [Da]	Precursor Charge	Spectrum File
		FALSE	Lx9801_48h_2	22.2198	5677	Fourier Transform	HCD (High Energy Collision Dissociation)	MS2	3	1	37.0048	120	1	1	567.758	1134.51	2	Lx9801_48h_2.raw
	FALSE	High	Mascot (A7)	Unambiguous	[-].mEGKEEDVR.[L]	N-Term(Prot)(Acetyl)	17	Q41870	GRMZM2G081843_P01 pep:known chromosome:AGPv3:4:170004633:170006133:-1 gene:GRMZM2G081843 transcript:GRMZM2G081843_T01 description:"cdna; Q41870; A0A1D6E3H5; A0A1D6HFG9; A0A1D6E3H4; A0A1D6HFH1; GRMZM2G174807_P01 pep:known chromosome:AGPv3:2:18757688:18759694:-1 gene:GRMZM2G174807 transcript:GRMZM2G174807_T01 description:"cdna; A0A1D6E3H6; A0A1D6E3H7; Q9XCML496_12h_29; GRMZM2G174807_P03; A0A1D6HFH0…	1	2	0.6863	0	1	1	567.758	1134.51	1134.51	-0.43	-0.00024	HCD (High Energy Collision Dissociation)	MS2	28.7691	120	22.1779	5784	Lx9801_48h_1.raw	Lx9801_48h_1				0	0	0		51	1	44	37	0.00232213	4.75e-05	5.069e-05		32851994	22.29
		Checked	File ID	RT [min]	First Scan	Mass Analyzer	Activation Type	MS Order	# PSMs	# Peptide Groups	Isolation Interference [%]	Ion Inject Time [ms]	# Precursors	# Identified Precursors	Precursor m/z [Da]	Precursor MH+ [Da]	Precursor Charge	Spectrum File
		FALSE	Lx9801_48h_1	22.1779	5784	Fourier Transform	HCD (High Energy Collision Dissociation)	MS2	3	1	28.7691	120	1	1	567.758	1134.51	2	Lx9801_48h_1.raw
	FALSE	High	Mascot (A7)	Unambiguous	[-].mEGKEEDVR.[L]	N-Term(Prot)(Acetyl)	17	Q41870	GRMZM2G081843_P01 pep:known chromosome:AGPv3:4:170004633:170006133:-1 gene:GRMZM2G081843 transcript:GRMZM2G081843_T01 description:"cdna; Q41870; A0A1D6E3H5; A0A1D6HFG9; A0A1D6E3H4; A0A1D6HFH1; GRMZM2G174807_P01 pep:known chromosome:AGPv3:2:18757688:18759694:-1 gene:GRMZM2G174807 transcript:GRMZM2G174807_T01 description:"cdna; A0A1D6E3H6; A0A1D6E3H7; Q9XCML496_12h_29; GRMZM2G174807_P03; A0A1D6HFH0…	1	2	0.6842	0	1	1	567.759	1134.51	1134.51	0.97	0.00055	HCD (High Energy Collision Dissociation)	MS2	37.4367	120	22.158	6110	Lx9801_24h_3.raw	Lx9801_24h_3				0	0	0		38	1	44	37	0.0466922	4.75e-05	0.0004612		10387021	22.25
		Checked	File ID	RT [min]	First Scan	Mass Analyzer	Activation Type	MS Order	# PSMs	# Peptide Groups	Isolation Interference [%]	Ion Inject Time [ms]	# Precursors	# Identified Precursors	Precursor m/z [Da]	Precursor MH+ [Da]	Precursor Charge	Spectrum File
		FALSE	Lx9801_24h_3	22.158	6110	Fourier Transform	HCD (High Energy Collision Dissociation)	MS2	3	1	37.4367	120	1	1	567.759	1134.51	2	Lx9801_24h_3.raw
	FALSE	High	Mascot (A7)	Unambiguous	[-].mEGKEEDVR.[L]	N-Term(Prot)(Acetyl)	17	Q41870	GRMZM2G081843_P01 pep:known chromosome:AGPv3:4:170004633:170006133:-1 gene:GRMZM2G081843 transcript:GRMZM2G081843_T01 description:"cdna; Q41870; A0A1D6E3H5; A0A1D6HFG9; A0A1D6E3H4; A0A1D6HFH1; GRMZM2G174807_P01 pep:known chromosome:AGPv3:2:18757688:18759694:-1 gene:GRMZM2G174807 transcript:GRMZM2G174807_T01 description:"cdna; A0A1D6E3H6; A0A1D6E3H7; Q9XCML496_12h_29; GRMZM2G174807_P03; A0A1D6HFH0…	1	2	0.65	0	1	1	567.758	1134.51	1134.51	-0.96	-0.00055	HCD (High Energy Collision Dissociation)	MS2	40.1967	120	22.2038	5787	Lx9801_72h_2.raw	Lx9801_72h_2				0	0	0		40	1	44	37	0.025775	4.75e-05	0.0006715		3.49414e+06	22.17
		Checked	File ID	RT [min]	First Scan	Mass Analyzer	Activation Type	MS Order	# PSMs	# Peptide Groups	Isolation Interference [%]	Ion Inject Time [ms]	# Precursors	# Identified Precursors	Precursor m/z [Da]	Precursor MH+ [Da]	Precursor Charge	Spectrum File
		FALSE	Lx9801_72h_2	22.2038	5787	Fourier Transform	HCD (High Energy Collision Dissociation)	MS2	3	1	40.1967	120	1	1	567.758	1134.51	2	Lx9801_72h_2.raw
	FALSE	High	Mascot (A7)	Unambiguous	[-].mEGKEEDVR.[L]	N-Term(Prot)(Acetyl)	17	Q41870	GRMZM2G081843_P01 pep:known chromosome:AGPv3:4:170004633:170006133:-1 gene:GRMZM2G081843 transcript:GRMZM2G081843_T01 description:"cdna; Q41870; A0A1D6E3H5; A0A1D6HFG9; A0A1D6E3H4; A0A1D6HFH1; GRMZM2G174807_P01 pep:known chromosome:AGPv3:2:18757688:18759694:-1 gene:GRMZM2G174807 transcript:GRMZM2G174807_T01 description:"cdna; A0A1D6E3H6; A0A1D6E3H7; Q9XCML496_12h_29; GRMZM2G174807_P03; A0A1D6HFH0…	1	2	0.6939	0	1	1	567.759	1134.51	1134.51	0.22	0.00012	HCD (High Energy Collision Dissociation)	MS2	21.747	120	22.0364	5787	Lx9801_0h_1.raw	Lx9801_0h_1				0	0	0		49	1	44	37	0.0031092	4.75e-05	4.019e-05		17603636	22.05
		Checked	File ID	RT [min]	First Scan	Mass Analyzer	Activation Type	MS Order	# PSMs	# Peptide Groups	Isolation Interference [%]	Ion Inject Time [ms]	# Precursors	# Identified Precursors	Precursor m/z [Da]	Precursor MH+ [Da]	Precursor Charge	Spectrum File
		FALSE	Lx9801_0h_1	22.0364	5787	Fourier Transform	HCD (High Energy Collision Dissociation)	MS2	3	1	21.747	120	1	1	567.759	1134.51	2	Lx9801_0h_1.raw
	FALSE	High	Mascot (A7)	Unambiguous	[-].mEGKEEDVR.[L]	N-Term(Prot)(Acetyl)	17	Q41870	GRMZM2G081843_P01 pep:known chromosome:AGPv3:4:170004633:170006133:-1 gene:GRMZM2G081843 transcript:GRMZM2G081843_T01 description:"cdna; Q41870; A0A1D6E3H5; A0A1D6HFG9; A0A1D6E3H4; A0A1D6HFH1; GRMZM2G174807_P01 pep:known chromosome:AGPv3:2:18757688:18759694:-1 gene:GRMZM2G174807 transcript:GRMZM2G174807_T01 description:"cdna; A0A1D6E3H6; A0A1D6E3H7; Q9XCML496_12h_29; GRMZM2G174807_P03; A0A1D6HFH0…	1	2	0.7321	0	1	1	567.758	1134.51	1134.51	-1.5	-0.00085	HCD (High Energy Collision Dissociation)	MS2	41.222	120	22.2422	5724	Lx9801_12h_3.raw	Lx9801_12h_3				0	0	0		56	1	44	37	0.000685837	4.75e-05	0.0001338		84044168	22.41
		Checked	File ID	RT [min]	First Scan	Mass Analyzer	Activation Type	MS Order	# PSMs	# Peptide Groups	Isolation Interference [%]	Ion Inject Time [ms]	# Precursors	# Identified Precursors	Precursor m/z [Da]	Precursor MH+ [Da]	Precursor Charge	Spectrum File
		FALSE	Lx9801_12h_3	22.2422	5724	Fourier Transform	HCD (High Energy Collision Dissociation)	MS2	3	1	41.222	120	1	1	567.758	1134.51	2	Lx9801_12h_3.raw
	FALSE	High	Mascot (A7)	Unambiguous	[-].mEGKEEDVR.[L]	N-Term(Prot)(Acetyl)	17	Q41870	GRMZM2G081843_P01 pep:known chromosome:AGPv3:4:170004633:170006133:-1 gene:GRMZM2G081843 transcript:GRMZM2G081843_T01 description:"cdna; Q41870; A0A1D6E3H5; A0A1D6HFG9; A0A1D6E3H4; A0A1D6HFH1; GRMZM2G174807_P01 pep:known chromosome:AGPv3:2:18757688:18759694:-1 gene:GRMZM2G174807 transcript:GRMZM2G174807_T01 description:"cdna; A0A1D6E3H6; A0A1D6E3H7; Q9XCML496_12h_29; GRMZM2G174807_P03; A0A1D6HFH0…	1	2	0.7021	0	1	1	567.757	1134.51	1134.51	-2.04	-0.00116	HCD (High Energy Collision Dissociation)	MS2	28.107	120	22.1853	5520	CML496_72h_1.raw	CML496_72h_1				0	0	0		47	1	44	37	0.00499355	4.75e-05	0.0006562		1.97732e+06	22.19
		Checked	File ID	RT [min]	First Scan	Mass Analyzer	Activation Type	MS Order	# PSMs	# Peptide Groups	Isolation Interference [%]	Ion Inject Time [ms]	# Precursors	# Identified Precursors	Precursor m/z [Da]	Precursor MH+ [Da]	Precursor Charge	Spectrum File
		FALSE	CML496_72h_1	22.1853	5520	Fourier Transform	HCD (High Energy Collision Dissociation)	MS2	3	1	28.107	120	1	1	567.757	1134.51	2	CML496_72h_1.raw
	FALSE	High	Mascot (A7)	Unambiguous	[-].mEGKEEDVR.[L]	N-Term(Prot)(Acetyl)	17	Q41870	GRMZM2G081843_P01 pep:known chromosome:AGPv3:4:170004633:170006133:-1 gene:GRMZM2G081843 transcript:GRMZM2G081843_T01 description:"cdna; Q41870; A0A1D6E3H5; A0A1D6HFG9; A0A1D6E3H4; A0A1D6HFH1; GRMZM2G174807_P01 pep:known chromosome:AGPv3:2:18757688:18759694:-1 gene:GRMZM2G174807 transcript:GRMZM2G174807_T01 description:"cdna; A0A1D6E3H6; A0A1D6E3H7; Q9XCML496_12h_29; GRMZM2G174807_P03; A0A1D6HFH0…	1	2	0.7742	0	1	1	567.758	1134.51	1134.51	-1.07	-0.00061	HCD (High Energy Collision Dissociation)	MS2	34.2553	120	22.1137	7313	Lx9801_0h_3.raw	Lx9801_0h_3				0	0	0		62	1	44	37	0.00015531	4.75e-05	0.0005061		19628962	22.29
		Checked	File ID	RT [min]	First Scan	Mass Analyzer	Activation Type	MS Order	# PSMs	# Peptide Groups	Isolation Interference [%]	Ion Inject Time [ms]	# Precursors	# Identified Precursors	Precursor m/z [Da]	Precursor MH+ [Da]	Precursor Charge	Spectrum File
		FALSE	Lx9801_0h_3	22.1137	7313	Fourier Transform	HCD (High Energy Collision Dissociation)	MS2	3	1	34.2553	120	1	1	567.758	1134.51	2	Lx9801_0h_3.raw
	FALSE	High	Mascot (A7)	Unambiguous	[-].mEGKEEDVR.[L]	N-Term(Prot)(Acetyl)	17	Q41870	GRMZM2G081843_P01 pep:known chromosome:AGPv3:4:170004633:170006133:-1 gene:GRMZM2G081843 transcript:GRMZM2G081843_T01 description:"cdna; Q41870; A0A1D6E3H5; A0A1D6HFG9; A0A1D6E3H4; A0A1D6HFH1; GRMZM2G174807_P01 pep:known chromosome:AGPv3:2:18757688:18759694:-1 gene:GRMZM2G174807 transcript:GRMZM2G174807_T01 description:"cdna; A0A1D6E3H6; A0A1D6E3H7; Q9XCML496_12h_29; GRMZM2G174807_P03; A0A1D6HFH0…	1	2	0.7273	0	1	1	567.758	1134.51	1134.51	-0.64	-0.00036	HCD (High Energy Collision Dissociation)	MS2	13.3278	120	22.3064	5695	Lx9801_24h_1.raw	Lx9801_24h_1				0	0	0		55	1	44	37	0.000816369	4.75e-05	9.907e-05		21709958	22.39
		Checked	File ID	RT [min]	First Scan	Mass Analyzer	Activation Type	MS Order	# PSMs	# Peptide Groups	Isolation Interference [%]	Ion Inject Time [ms]	# Precursors	# Identified Precursors	Precursor m/z [Da]	Precursor MH+ [Da]	Precursor Charge	Spectrum File
		FALSE	Lx9801_24h_1	22.3064	5695	Fourier Transform	HCD (High Energy Collision Dissociation)	MS2	3	1	13.3278	120	1	1	567.758	1134.51	2	Lx9801_24h_1.raw
	FALSE	High	Mascot (A7)	Unambiguous	[-].mEGKEEDVR.[L]	N-Term(Prot)(Acetyl)	17	Q41870	GRMZM2G081843_P01 pep:known chromosome:AGPv3:4:170004633:170006133:-1 gene:GRMZM2G081843 transcript:GRMZM2G081843_T01 description:"cdna; Q41870; A0A1D6E3H5; A0A1D6HFG9; A0A1D6E3H4; A0A1D6HFH1; GRMZM2G174807_P01 pep:known chromosome:AGPv3:2:18757688:18759694:-1 gene:GRMZM2G174807 transcript:GRMZM2G174807_T01 description:"cdna; A0A1D6E3H6; A0A1D6E3H7; Q9XCML496_12h_29; GRMZM2G174807_P03; A0A1D6HFH0…	1	2	0.7	0	1	1	567.758	1134.51	1134.51	-1.07	-0.00061	HCD (High Energy Collision Dissociation)	MS2	3.97044	120	22.3833	7691	Lx9801_12h_1.raw	Lx9801_12h_1				0	0	0		50	1	44	37	0.0024615	4.75e-05	0.0003271		15805140	22.32
		Checked	File ID	RT [min]	First Scan	Mass Analyzer	Activation Type	MS Order	# PSMs	# Peptide Groups	Isolation Interference [%]	Ion Inject Time [ms]	# Precursors	# Identified Precursors	Precursor m/z [Da]	Precursor MH+ [Da]	Precursor Charge	Spectrum File
		FALSE	Lx9801_12h_1	22.3833	7691	Fourier Transform	HCD (High Energy Collision Dissociation)	MS2	3	1	3.97044	120	1	1	567.758	1134.51	2	Lx9801_12h_1.raw
	FALSE	High	MS Amanda 2.0 (A10)	Unambiguous	[-].mEGKEEDVR.[L]	N-Term(Acetyl)	17	Q41870	GRMZM2G081843_P01 pep:known chromosome:AGPv3:4:170004633:170006133:-1 gene:GRMZM2G081843 transcript:GRMZM2G081843_T01 description:"cdna; Q41870; A0A1D6E3H5; A0A1D6HFG9; A0A1D6E3H4; A0A1D6HFH1; GRMZM2G174807_P01 pep:known chromosome:AGPv3:2:18757688:18759694:-1 gene:GRMZM2G174807 transcript:GRMZM2G174807_T01 description:"cdna; A0A1D6E3H6; A0A1D6E3H7; Q9XCML496_12h_29; GRMZM2G174807_P03; A0A1D6HFH0…	1	2	0.3527	0	1	1	567.759	1134.51	1134.51	0.22	0.00012	HCD (High Energy Collision Dissociation)	MS2	21.747	120	22.0364	5787	Lx9801_0h_1.raw	Lx9801_0h_1		299.37	299.37	160841	1	1			1				6.387e-05	0.0002069		17603636	22.05
		Checked	File ID	RT [min]	First Scan	Mass Analyzer	Activation Type	MS Order	# PSMs	# Peptide Groups	Isolation Interference [%]	Ion Inject Time [ms]	# Precursors	# Identified Precursors	Precursor m/z [Da]	Precursor MH+ [Da]	Precursor Charge	Spectrum File
		FALSE	Lx9801_0h_1	22.0364	5787	Fourier Transform	HCD (High Energy Collision Dissociation)	MS2	3	1	21.747	120	1	1	567.759	1134.51	2	Lx9801_0h_1.raw
	FALSE	High	MS Amanda 2.0 (A10)	Unambiguous	[-].mEGKEEDVR.[L]	N-Term(Acetyl)	17	Q41870	GRMZM2G081843_P01 pep:known chromosome:AGPv3:4:170004633:170006133:-1 gene:GRMZM2G081843 transcript:GRMZM2G081843_T01 description:"cdna; Q41870; A0A1D6E3H5; A0A1D6HFG9; A0A1D6E3H4; A0A1D6HFH1; GRMZM2G174807_P01 pep:known chromosome:AGPv3:2:18757688:18759694:-1 gene:GRMZM2G174807 transcript:GRMZM2G174807_T01 description:"cdna; A0A1D6E3H6; A0A1D6E3H7; Q9XCML496_12h_29; GRMZM2G174807_P03; A0A1D6HFH0…	1	2	0.3111	0	1	1	567.758	1134.51	1134.51	-0.53	-0.0003	HCD (High Energy Collision Dissociation)	MS2	22.9147	120	22.1557	5708	CML496_0h_3.raw	CML496_0h_3		295.11	295.11	156171	1	1			1				6.387e-05	3.799e-05		8.25858e+06	22.19
		Checked	File ID	RT [min]	First Scan	Mass Analyzer	Activation Type	MS Order	# PSMs	# Peptide Groups	Isolation Interference [%]	Ion Inject Time [ms]	# Precursors	# Identified Precursors	Precursor m/z [Da]	Precursor MH+ [Da]	Precursor Charge	Spectrum File
		FALSE	CML496_0h_3	22.1557	5708	Fourier Transform	HCD (High Energy Collision Dissociation)	MS2	3	1	22.9147	120	1	1	567.758	1134.51	2	CML496_0h_3.raw
	FALSE	High	MS Amanda 2.0 (A10)	Unambiguous	[-].mEGKEEDVR.[L]	N-Term(Acetyl)	17	Q41870	GRMZM2G081843_P01 pep:known chromosome:AGPv3:4:170004633:170006133:-1 gene:GRMZM2G081843 transcript:GRMZM2G081843_T01 description:"cdna; Q41870; A0A1D6E3H5; A0A1D6HFG9; A0A1D6E3H4; A0A1D6HFH1; GRMZM2G174807_P01 pep:known chromosome:AGPv3:2:18757688:18759694:-1 gene:GRMZM2G174807 transcript:GRMZM2G174807_T01 description:"cdna; A0A1D6E3H6; A0A1D6E3H7; Q9XCML496_12h_29; GRMZM2G174807_P03; A0A1D6HFH0…	1	2	0.3809	0	1	1	567.758	1134.51	1134.51	-1.61	-0.00091	HCD (High Energy Collision Dissociation)	MS2	10.2249	120	22.124	5675	CML496_12h_1.raw	CML496_12h_1		276.28	276.28	153228	1	1			1				6.387e-05	0.0001236		23570478	22.25
		Checked	File ID	RT [min]	First Scan	Mass Analyzer	Activation Type	MS Order	# PSMs	# Peptide Groups	Isolation Interference [%]	Ion Inject Time [ms]	# Precursors	# Identified Precursors	Precursor m/z [Da]	Precursor MH+ [Da]	Precursor Charge	Spectrum File
		FALSE	CML496_12h_1	22.124	5675	Fourier Transform	HCD (High Energy Collision Dissociation)	MS2	3	1	10.2249	120	1	1	567.758	1134.51	2	CML496_12h_1.raw
	FALSE	High	MS Amanda 2.0 (A10)	Unambiguous	[-].mEGKEEDVR.[L]	N-Term(Acetyl)	17	Q41870	GRMZM2G081843_P01 pep:known chromosome:AGPv3:4:170004633:170006133:-1 gene:GRMZM2G081843 transcript:GRMZM2G081843_T01 description:"cdna; Q41870; A0A1D6E3H5; A0A1D6HFG9; A0A1D6E3H4; A0A1D6HFH1; GRMZM2G174807_P01 pep:known chromosome:AGPv3:2:18757688:18759694:-1 gene:GRMZM2G174807 transcript:GRMZM2G174807_T01 description:"cdna; A0A1D6E3H6; A0A1D6E3H7; Q9XCML496_12h_29; GRMZM2G174807_P03; A0A1D6HFH0…	1	2	0.3366	0	1	1	567.758	1134.51	1134.51	-1.07	-0.00061	HCD (High Energy Collision Dissociation)	MS2	16.0993	120	22.2281	5643	CML496_0h_2.raw	CML496_0h_2		275.38	275.38	153884	1	1			1				6.387e-05	0.0001887		6.23957e+06	22.28
		Checked	File ID	RT [min]	First Scan	Mass Analyzer	Activation Type	MS Order	# PSMs	# Peptide Groups	Isolation Interference [%]	Ion Inject Time [ms]	# Precursors	# Identified Precursors	Precursor m/z [Da]	Precursor MH+ [Da]	Precursor Charge	Spectrum File
		FALSE	CML496_0h_2	22.2281	5643	Fourier Transform	HCD (High Energy Collision Dissociation)	MS2	3	1	16.0993	120	1	1	567.758	1134.51	2	CML496_0h_2.raw
	FALSE	High	Sequest HT (A2)	Unambiguous	[-].mEGKEEDVR.[L]	N-Term(Prot)(Acetyl)	17	Q41870	GRMZM2G081843_P01 pep:known chromosome:AGPv3:4:170004633:170006133:-1 gene:GRMZM2G081843 transcript:GRMZM2G081843_T01 description:"cdna; Q41870; A0A1D6E3H5; A0A1D6HFG9; A0A1D6E3H4; A0A1D6HFH1; GRMZM2G174807_P01 pep:known chromosome:AGPv3:2:18757688:18759694:-1 gene:GRMZM2G174807 transcript:GRMZM2G174807_T01 description:"cdna; A0A1D6E3H6; A0A1D6E3H7; Q9XCML496_12h_29; GRMZM2G174807_P03; A0A1D6HFH0…	1	2	0.4269	0	1	1	567.758	1134.51	1134.51	-0.21	-0.00012	HCD (High Energy Collision Dissociation)	MS2	48.7921	120	22.2711	5536	Lx9801_72h_3.raw	Lx9801_72h_3				0	0	0	1.71		1				7.236e-05	0.0006169		16915098	22.45
		Checked	File ID	RT [min]	First Scan	Mass Analyzer	Activation Type	MS Order	# PSMs	# Peptide Groups	Isolation Interference [%]	Ion Inject Time [ms]	# Precursors	# Identified Precursors	Precursor m/z [Da]	Precursor MH+ [Da]	Precursor Charge	Spectrum File
		FALSE	Lx9801_72h_3	22.2711	5536	Fourier Transform	HCD (High Energy Collision Dissociation)	MS2	3	1	48.7921	120	1	1	567.758	1134.51	2	Lx9801_72h_3.raw
	FALSE	High	Sequest HT (A2)	Unambiguous	[-].mEGKEEDVR.[L]	N-Term(Prot)(Acetyl)	17	Q41870	GRMZM2G081843_P01 pep:known chromosome:AGPv3:4:170004633:170006133:-1 gene:GRMZM2G081843 transcript:GRMZM2G081843_T01 description:"cdna; Q41870; A0A1D6E3H5; A0A1D6HFG9; A0A1D6E3H4; A0A1D6HFH1; GRMZM2G174807_P01 pep:known chromosome:AGPv3:2:18757688:18759694:-1 gene:GRMZM2G174807 transcript:GRMZM2G174807_T01 description:"cdna; A0A1D6E3H6; A0A1D6E3H7; Q9XCML496_12h_29; GRMZM2G174807_P03; A0A1D6HFH0…	1	2	0.4503	0	1	1	567.758	1134.51	1134.51	-1.18	-0.00067	HCD (High Energy Collision Dissociation)	MS2	45.804	120	22.2347	5454	CML496_24h_2.raw	CML496_24h_2				0	0	0	1.51		1				7.236e-05	0.0007082		4335529	22.34
		Checked	File ID	RT [min]	First Scan	Mass Analyzer	Activation Type	MS Order	# PSMs	# Peptide Groups	Isolation Interference [%]	Ion Inject Time [ms]	# Precursors	# Identified Precursors	Precursor m/z [Da]	Precursor MH+ [Da]	Precursor Charge	Spectrum File
		FALSE	CML496_24h_2	22.2347	5454	Fourier Transform	HCD (High Energy Collision Dissociation)	MS2	3	1	45.804	120	1	1	567.758	1134.51	2	CML496_24h_2.raw
	FALSE	High	Mascot (A7)	Unambiguous	[-].mEGKEEDVR.[L]	N-Term(Prot)(Acetyl)	17	Q41870	GRMZM2G081843_P01 pep:known chromosome:AGPv3:4:170004633:170006133:-1 gene:GRMZM2G081843 transcript:GRMZM2G081843_T01 description:"cdna; Q41870; A0A1D6E3H5; A0A1D6HFG9; A0A1D6E3H4; A0A1D6HFH1; GRMZM2G174807_P01 pep:known chromosome:AGPv3:2:18757688:18759694:-1 gene:GRMZM2G174807 transcript:GRMZM2G174807_T01 description:"cdna; A0A1D6E3H6; A0A1D6E3H7; Q9XCML496_12h_29; GRMZM2G174807_P03; A0A1D6HFH0…	1	2	0.7407	0	1	1	567.758	1134.51	1134.51	-0.32	-0.00018	HCD (High Energy Collision Dissociation)	MS2	45.6394	120	22.3117	5556	CML496_12h_3.raw	CML496_12h_3				0	0	0		54	1	44	37	0.000999739	8.843e-05	0.0008927		3.01693e+06	22.33
		Checked	File ID	RT [min]	First Scan	Mass Analyzer	Activation Type	MS Order	# PSMs	# Peptide Groups	Isolation Interference [%]	Ion Inject Time [ms]	# Precursors	# Identified Precursors	Precursor m/z [Da]	Precursor MH+ [Da]	Precursor Charge	Spectrum File
		FALSE	CML496_12h_3	22.3117	5556	Fourier Transform	HCD (High Energy Collision Dissociation)	MS2	3	1	45.6394	120	1	1	567.758	1134.51	2	CML496_12h_3.raw
	FALSE	High	Mascot (A7)	Unambiguous	[-].mEGKEEDVR.[L]	N-Term(Prot)(Acetyl)	17	Q41870	GRMZM2G081843_P01 pep:known chromosome:AGPv3:4:170004633:170006133:-1 gene:GRMZM2G081843 transcript:GRMZM2G081843_T01 description:"cdna; Q41870; A0A1D6E3H5; A0A1D6HFG9; A0A1D6E3H4; A0A1D6HFH1; GRMZM2G174807_P01 pep:known chromosome:AGPv3:2:18757688:18759694:-1 gene:GRMZM2G174807 transcript:GRMZM2G174807_T01 description:"cdna; A0A1D6E3H6; A0A1D6E3H7; Q9XCML496_12h_29; GRMZM2G174807_P03; A0A1D6HFH0…	1	2	0.7073	0	1	1	567.758	1134.51	1134.51	0.11	6e-05	HCD (High Energy Collision Dissociation)	MS2	37.1349	120	22.2759	5669	CML496_0h_1.raw	CML496_0h_1				0	0	0		41	1	44	37	0.0197083	8.843e-05	0.000984		3.12428e+06	22.32
		Checked	File ID	RT [min]	First Scan	Mass Analyzer	Activation Type	MS Order	# PSMs	# Peptide Groups	Isolation Interference [%]	Ion Inject Time [ms]	# Precursors	# Identified Precursors	Precursor m/z [Da]	Precursor MH+ [Da]	Precursor Charge	Spectrum File
		FALSE	CML496_0h_1	22.2759	5669	Fourier Transform	HCD (High Energy Collision Dissociation)	MS2	3	1	37.1349	120	1	1	567.758	1134.51	2	CML496_0h_1.raw
	FALSE	High	MS Amanda 2.0 (A10)	Unambiguous	[-].mEGKEEDVR.[L]	N-Term(Acetyl)	17	Q41870	GRMZM2G081843_P01 pep:known chromosome:AGPv3:4:170004633:170006133:-1 gene:GRMZM2G081843 transcript:GRMZM2G081843_T01 description:"cdna; Q41870; A0A1D6E3H5; A0A1D6HFG9; A0A1D6E3H4; A0A1D6HFH1; GRMZM2G174807_P01 pep:known chromosome:AGPv3:2:18757688:18759694:-1 gene:GRMZM2G174807 transcript:GRMZM2G174807_T01 description:"cdna; A0A1D6E3H6; A0A1D6E3H7; Q9XCML496_12h_29; GRMZM2G174807_P03; A0A1D6HFH0…	1	2	0.3144	0	1	1	567.758	1134.51	1134.51	-1.07	-0.00061	HCD (High Energy Collision Dissociation)	MS2	3.97044	120	22.3833	7691	Lx9801_12h_1.raw	Lx9801_12h_1		279.33	279.33	153884	1	1			1				0.0001057	0.0004121		15805140	22.32
		Checked	File ID	RT [min]	First Scan	Mass Analyzer	Activation Type	MS Order	# PSMs	# Peptide Groups	Isolation Interference [%]	Ion Inject Time [ms]	# Precursors	# Identified Precursors	Precursor m/z [Da]	Precursor MH+ [Da]	Precursor Charge	Spectrum File
		FALSE	Lx9801_12h_1	22.3833	7691	Fourier Transform	HCD (High Energy Collision Dissociation)	MS2	3	1	3.97044	120	1	1	567.758	1134.51	2	Lx9801_12h_1.raw
	FALSE	High	MS Amanda 2.0 (A10)	Unambiguous	[-].mEGKEEDVR.[L]	N-Term(Acetyl)	17	Q41870	GRMZM2G081843_P01 pep:known chromosome:AGPv3:4:170004633:170006133:-1 gene:GRMZM2G081843 transcript:GRMZM2G081843_T01 description:"cdna; Q41870; A0A1D6E3H5; A0A1D6HFG9; A0A1D6E3H4; A0A1D6HFH1; GRMZM2G174807_P01 pep:known chromosome:AGPv3:2:18757688:18759694:-1 gene:GRMZM2G174807 transcript:GRMZM2G174807_T01 description:"cdna; A0A1D6E3H6; A0A1D6E3H7; Q9XCML496_12h_29; GRMZM2G174807_P03; A0A1D6HFH0…	1	2	0.383	0	1	1	567.758	1134.51	1134.51	-0.32	-0.00018	HCD (High Energy Collision Dissociation)	MS2	45.6394	120	22.3117	5556	CML496_12h_3.raw	CML496_12h_3		238.99	238.99	155153	1	1			1				0.0001057	0.0004967		3.01693e+06	22.33
		Checked	File ID	RT [min]	First Scan	Mass Analyzer	Activation Type	MS Order	# PSMs	# Peptide Groups	Isolation Interference [%]	Ion Inject Time [ms]	# Precursors	# Identified Precursors	Precursor m/z [Da]	Precursor MH+ [Da]	Precursor Charge	Spectrum File
		FALSE	CML496_12h_3	22.3117	5556	Fourier Transform	HCD (High Energy Collision Dissociation)	MS2	3	1	45.6394	120	1	1	567.758	1134.51	2	CML496_12h_3.raw
	FALSE	High	MS Amanda 2.0 (A10)	Unambiguous	[-].mEGKEEDVR.[L]	N-Term(Acetyl)	17	Q41870	GRMZM2G081843_P01 pep:known chromosome:AGPv3:4:170004633:170006133:-1 gene:GRMZM2G081843 transcript:GRMZM2G081843_T01 description:"cdna; Q41870; A0A1D6E3H5; A0A1D6HFG9; A0A1D6E3H4; A0A1D6HFH1; GRMZM2G174807_P01 pep:known chromosome:AGPv3:2:18757688:18759694:-1 gene:GRMZM2G174807 transcript:GRMZM2G174807_T01 description:"cdna; A0A1D6E3H6; A0A1D6E3H7; Q9XCML496_12h_29; GRMZM2G174807_P03; A0A1D6HFH0…	1	2	0.3787	0	1	1	567.758	1134.51	1134.51	-0.75	-0.00042	HCD (High Energy Collision Dissociation)	MS2	37.0048	120	22.2198	5677	Lx9801_48h_2.raw	Lx9801_48h_2		292.32	292.32	155943	1	1			1				0.0001057	0.0003311		9676225	22.28
		Checked	File ID	RT [min]	First Scan	Mass Analyzer	Activation Type	MS Order	# PSMs	# Peptide Groups	Isolation Interference [%]	Ion Inject Time [ms]	# Precursors	# Identified Precursors	Precursor m/z [Da]	Precursor MH+ [Da]	Precursor Charge	Spectrum File
		FALSE	Lx9801_48h_2	22.2198	5677	Fourier Transform	HCD (High Energy Collision Dissociation)	MS2	3	1	37.0048	120	1	1	567.758	1134.51	2	Lx9801_48h_2.raw
	FALSE	High	MS Amanda 2.0 (A10)	Unambiguous	[-].mEGKEEDVR.[L]	N-Term(Acetyl)	17	Q41870	GRMZM2G081843_P01 pep:known chromosome:AGPv3:4:170004633:170006133:-1 gene:GRMZM2G081843 transcript:GRMZM2G081843_T01 description:"cdna; Q41870; A0A1D6E3H5; A0A1D6HFG9; A0A1D6E3H4; A0A1D6HFH1; GRMZM2G174807_P01 pep:known chromosome:AGPv3:2:18757688:18759694:-1 gene:GRMZM2G174807 transcript:GRMZM2G174807_T01 description:"cdna; A0A1D6E3H6; A0A1D6E3H7; Q9XCML496_12h_29; GRMZM2G174807_P03; A0A1D6HFH0…	1	2	0.3243	0	1	1	567.758	1134.51	1134.51	-0.43	-0.00024	HCD (High Energy Collision Dissociation)	MS2	28.7691	120	22.1779	5784	Lx9801_48h_1.raw	Lx9801_48h_1		293.54	293.54	156162	1	1			1				0.0001057	0.0002653		32851994	22.29
		Checked	File ID	RT [min]	First Scan	Mass Analyzer	Activation Type	MS Order	# PSMs	# Peptide Groups	Isolation Interference [%]	Ion Inject Time [ms]	# Precursors	# Identified Precursors	Precursor m/z [Da]	Precursor MH+ [Da]	Precursor Charge	Spectrum File
		FALSE	Lx9801_48h_1	22.1779	5784	Fourier Transform	HCD (High Energy Collision Dissociation)	MS2	3	1	28.7691	120	1	1	567.758	1134.51	2	Lx9801_48h_1.raw
	FALSE	High	MS Amanda 2.0 (A10)	Unambiguous	[-].mEGKEEDVR.[L]	N-Term(Acetyl)	17	Q41870	GRMZM2G081843_P01 pep:known chromosome:AGPv3:4:170004633:170006133:-1 gene:GRMZM2G081843 transcript:GRMZM2G081843_T01 description:"cdna; Q41870; A0A1D6E3H5; A0A1D6HFG9; A0A1D6E3H4; A0A1D6HFH1; GRMZM2G174807_P01 pep:known chromosome:AGPv3:2:18757688:18759694:-1 gene:GRMZM2G174807 transcript:GRMZM2G174807_T01 description:"cdna; A0A1D6E3H6; A0A1D6E3H7; Q9XCML496_12h_29; GRMZM2G174807_P03; A0A1D6HFH0…	1	2	0.3573	0	1	1	567.758	1134.51	1134.51	-0.64	-0.00036	HCD (High Energy Collision Dissociation)	MS2	13.3278	120	22.3064	5695	Lx9801_24h_1.raw	Lx9801_24h_1		291.52	291.52	156398	1	1			1				0.0001057	0.0004123		21709958	22.39
		Checked	File ID	RT [min]	First Scan	Mass Analyzer	Activation Type	MS Order	# PSMs	# Peptide Groups	Isolation Interference [%]	Ion Inject Time [ms]	# Precursors	# Identified Precursors	Precursor m/z [Da]	Precursor MH+ [Da]	Precursor Charge	Spectrum File
		FALSE	Lx9801_24h_1	22.3064	5695	Fourier Transform	HCD (High Energy Collision Dissociation)	MS2	3	1	13.3278	120	1	1	567.758	1134.51	2	Lx9801_24h_1.raw
	FALSE	High	Mascot (A7)	Unambiguous	[-].mEGKEEDVR.[L]	N-Term(Prot)(Acetyl)	17	Q41870	GRMZM2G081843_P01 pep:known chromosome:AGPv3:4:170004633:170006133:-1 gene:GRMZM2G081843 transcript:GRMZM2G081843_T01 description:"cdna; Q41870; A0A1D6E3H5; A0A1D6HFG9; A0A1D6E3H4; A0A1D6HFH1; GRMZM2G174807_P01 pep:known chromosome:AGPv3:2:18757688:18759694:-1 gene:GRMZM2G174807 transcript:GRMZM2G174807_T01 description:"cdna; A0A1D6E3H6; A0A1D6E3H7; Q9XCML496_12h_29; GRMZM2G174807_P03; A0A1D6HFH0…	1	2	0.6087	0	1	1	567.759	1134.51	1134.51	0.43	0.00025	HCD (High Energy Collision Dissociation)	MS2	26.2444	120	22.1834	5544	CML496_48h_1.raw	CML496_48h_1				0	0	0		46	1	44	37	0.00717809	0.0001212	0.001224		10690911	22.31
		Checked	File ID	RT [min]	First Scan	Mass Analyzer	Activation Type	MS Order	# PSMs	# Peptide Groups	Isolation Interference [%]	Ion Inject Time [ms]	# Precursors	# Identified Precursors	Precursor m/z [Da]	Precursor MH+ [Da]	Precursor Charge	Spectrum File
		FALSE	CML496_48h_1	22.1834	5544	Fourier Transform	HCD (High Energy Collision Dissociation)	MS2	3	1	26.2444	120	1	1	567.759	1134.51	2	CML496_48h_1.raw
	FALSE	High	MS Amanda 2.0 (A10)	Unambiguous	[-].mEGKEEDVR.[L]	N-Term(Acetyl)	17	Q41870	GRMZM2G081843_P01 pep:known chromosome:AGPv3:4:170004633:170006133:-1 gene:GRMZM2G081843 transcript:GRMZM2G081843_T01 description:"cdna; Q41870; A0A1D6E3H5; A0A1D6HFG9; A0A1D6E3H4; A0A1D6HFH1; GRMZM2G174807_P01 pep:known chromosome:AGPv3:2:18757688:18759694:-1 gene:GRMZM2G174807 transcript:GRMZM2G174807_T01 description:"cdna; A0A1D6E3H6; A0A1D6E3H7; Q9XCML496_12h_29; GRMZM2G174807_P03; A0A1D6HFH0…	1	2	0.3498	0	1	1	567.758	1134.51	1134.51	-1.5	-0.00085	HCD (High Energy Collision Dissociation)	MS2	41.222	120	22.2422	5724	Lx9801_12h_3.raw	Lx9801_12h_3		252.3	252.3	153723	1	1			1				0.0001549	0.000581		84044168	22.41
		Checked	File ID	RT [min]	First Scan	Mass Analyzer	Activation Type	MS Order	# PSMs	# Peptide Groups	Isolation Interference [%]	Ion Inject Time [ms]	# Precursors	# Identified Precursors	Precursor m/z [Da]	Precursor MH+ [Da]	Precursor Charge	Spectrum File
		FALSE	Lx9801_12h_3	22.2422	5724	Fourier Transform	HCD (High Energy Collision Dissociation)	MS2	3	1	41.222	120	1	1	567.758	1134.51	2	Lx9801_12h_3.raw
	FALSE	High	Mascot (A7)	Unambiguous	[-].mEGKEEDVR.[L]	N-Term(Prot)(Acetyl)	17	Q41870	GRMZM2G081843_P01 pep:known chromosome:AGPv3:4:170004633:170006133:-1 gene:GRMZM2G081843 transcript:GRMZM2G081843_T01 description:"cdna; Q41870; A0A1D6E3H5; A0A1D6HFG9; A0A1D6E3H4; A0A1D6HFH1; GRMZM2G174807_P01 pep:known chromosome:AGPv3:2:18757688:18759694:-1 gene:GRMZM2G174807 transcript:GRMZM2G174807_T01 description:"cdna; A0A1D6E3H6; A0A1D6E3H7; Q9XCML496_12h_29; GRMZM2G174807_P03; A0A1D6HFH0…	1	2	0.6957	0	1	1	567.759	1134.51	1134.51	1.4	0.0008	HCD (High Energy Collision Dissociation)	MS2	70.7549	120	22.1834	5552	CML496_24h_3.raw	CML496_24h_3				0	0	0		46	1	44	37	0.00631434	0.0001564	0.001821		13726459	22.4
		Checked	File ID	RT [min]	First Scan	Mass Analyzer	Activation Type	MS Order	# PSMs	# Peptide Groups	Isolation Interference [%]	Ion Inject Time [ms]	# Precursors	# Identified Precursors	Precursor m/z [Da]	Precursor MH+ [Da]	Precursor Charge	Spectrum File
		FALSE	CML496_24h_3	22.1834	5552	Fourier Transform	HCD (High Energy Collision Dissociation)	MS2	3	1	70.7549	120	1	1	567.759	1134.51	2	CML496_24h_3.raw
	FALSE	High	Sequest HT (A2)	Unambiguous	[-].mEGKEEDVR.[L]	N-Term(Prot)(Acetyl)	17	Q41870	GRMZM2G081843_P01 pep:known chromosome:AGPv3:4:170004633:170006133:-1 gene:GRMZM2G081843 transcript:GRMZM2G081843_T01 description:"cdna; Q41870; A0A1D6E3H5; A0A1D6HFG9; A0A1D6E3H4; A0A1D6HFH1; GRMZM2G174807_P01 pep:known chromosome:AGPv3:2:18757688:18759694:-1 gene:GRMZM2G174807 transcript:GRMZM2G174807_T01 description:"cdna; A0A1D6E3H6; A0A1D6E3H7; Q9XCML496_12h_29; GRMZM2G174807_P03; A0A1D6HFH0…	1	2	0.3179	0	1	1	567.758	1134.51	1134.51	-0.86	-0.00049	HCD (High Energy Collision Dissociation)	MS2	8.62081	120	22.2752	5602	CML496_24h_1.raw	CML496_24h_1				0	0	0	1.95		1				0.0001608	0.001202		6207337	22.37
		Checked	File ID	RT [min]	First Scan	Mass Analyzer	Activation Type	MS Order	# PSMs	# Peptide Groups	Isolation Interference [%]	Ion Inject Time [ms]	# Precursors	# Identified Precursors	Precursor m/z [Da]	Precursor MH+ [Da]	Precursor Charge	Spectrum File
		FALSE	CML496_24h_1	22.2752	5602	Fourier Transform	HCD (High Energy Collision Dissociation)	MS2	3	1	8.62081	120	1	1	567.758	1134.51	2	CML496_24h_1.raw
	FALSE	High	MS Amanda 2.0 (A10)	Unambiguous	[-].mEGKEEDVR.[L]	N-Term(Acetyl)	17	Q41870	GRMZM2G081843_P01 pep:known chromosome:AGPv3:4:170004633:170006133:-1 gene:GRMZM2G081843 transcript:GRMZM2G081843_T01 description:"cdna; Q41870; A0A1D6E3H5; A0A1D6HFG9; A0A1D6E3H4; A0A1D6HFH1; GRMZM2G174807_P01 pep:known chromosome:AGPv3:2:18757688:18759694:-1 gene:GRMZM2G174807 transcript:GRMZM2G174807_T01 description:"cdna; A0A1D6E3H6; A0A1D6E3H7; Q9XCML496_12h_29; GRMZM2G174807_P03; A0A1D6HFH0…	1	2	0.3834	0	1	1	567.758	1134.51	1134.51	-0.96	-0.00055	HCD (High Energy Collision Dissociation)	MS2	40.1967	120	22.2038	5787	Lx9801_72h_2.raw	Lx9801_72h_2		199.51	199.51	153989	1	1			1				0.0001819	0.0009511		3.49414e+06	22.17
		Checked	File ID	RT [min]	First Scan	Mass Analyzer	Activation Type	MS Order	# PSMs	# Peptide Groups	Isolation Interference [%]	Ion Inject Time [ms]	# Precursors	# Identified Precursors	Precursor m/z [Da]	Precursor MH+ [Da]	Precursor Charge	Spectrum File
		FALSE	Lx9801_72h_2	22.2038	5787	Fourier Transform	HCD (High Energy Collision Dissociation)	MS2	3	1	40.1967	120	1	1	567.758	1134.51	2	Lx9801_72h_2.raw
	FALSE	High	MS Amanda 2.0 (A10)	Unambiguous	[-].mEGKEEDVR.[L]	N-Term(Acetyl)	17	Q41870	GRMZM2G081843_P01 pep:known chromosome:AGPv3:4:170004633:170006133:-1 gene:GRMZM2G081843 transcript:GRMZM2G081843_T01 description:"cdna; Q41870; A0A1D6E3H5; A0A1D6HFG9; A0A1D6E3H4; A0A1D6HFH1; GRMZM2G174807_P01 pep:known chromosome:AGPv3:2:18757688:18759694:-1 gene:GRMZM2G174807 transcript:GRMZM2G174807_T01 description:"cdna; A0A1D6E3H6; A0A1D6E3H7; Q9XCML496_12h_29; GRMZM2G174807_P03; A0A1D6HFH0…	1	2	0.3879	0	1	1	567.758	1134.51	1134.51	-1.07	-0.00061	HCD (High Energy Collision Dissociation)	MS2	34.2553	120	22.1137	7313	Lx9801_0h_3.raw	Lx9801_0h_3		235.98	235.98	153884	1	1			1				0.0001819	0.0008575		19628962	22.29
		Checked	File ID	RT [min]	First Scan	Mass Analyzer	Activation Type	MS Order	# PSMs	# Peptide Groups	Isolation Interference [%]	Ion Inject Time [ms]	# Precursors	# Identified Precursors	Precursor m/z [Da]	Precursor MH+ [Da]	Precursor Charge	Spectrum File
		FALSE	Lx9801_0h_3	22.1137	7313	Fourier Transform	HCD (High Energy Collision Dissociation)	MS2	3	1	34.2553	120	1	1	567.758	1134.51	2	Lx9801_0h_3.raw
	FALSE	High	Mascot (A7)	Unambiguous	[-].mEGKEEDVR.[L]	N-Term(Prot)(Acetyl)	17	Q41870	GRMZM2G081843_P01 pep:known chromosome:AGPv3:4:170004633:170006133:-1 gene:GRMZM2G081843 transcript:GRMZM2G081843_T01 description:"cdna; Q41870; A0A1D6E3H5; A0A1D6HFG9; A0A1D6E3H4; A0A1D6HFH1; GRMZM2G174807_P01 pep:known chromosome:AGPv3:2:18757688:18759694:-1 gene:GRMZM2G174807 transcript:GRMZM2G174807_T01 description:"cdna; A0A1D6E3H6; A0A1D6E3H7; Q9XCML496_12h_29; GRMZM2G174807_P03; A0A1D6HFH0…	1	2	0.6757	0	1	1	567.757	1134.51	1134.51	-1.82	-0.00104	HCD (High Energy Collision Dissociation)	MS2	31.0489	120	22.2896	5841	Lx9801_72h_1.raw	Lx9801_72h_1				0	0	0		37	1	44	37	0.0563092	0.0001884	0.002097		23723230	22.48
		Checked	File ID	RT [min]	First Scan	Mass Analyzer	Activation Type	MS Order	# PSMs	# Peptide Groups	Isolation Interference [%]	Ion Inject Time [ms]	# Precursors	# Identified Precursors	Precursor m/z [Da]	Precursor MH+ [Da]	Precursor Charge	Spectrum File
		FALSE	Lx9801_72h_1	22.2896	5841	Fourier Transform	HCD (High Energy Collision Dissociation)	MS2	3	1	31.0489	120	1	1	567.757	1134.51	2	Lx9801_72h_1.raw
	FALSE	High	Mascot (A7)	Unambiguous	[-].mEGKEEDVR.[L]	N-Term(Prot)(Acetyl)	17	Q41870	GRMZM2G081843_P01 pep:known chromosome:AGPv3:4:170004633:170006133:-1 gene:GRMZM2G081843 transcript:GRMZM2G081843_T01 description:"cdna; Q41870; A0A1D6E3H5; A0A1D6HFG9; A0A1D6E3H4; A0A1D6HFH1; GRMZM2G174807_P01 pep:known chromosome:AGPv3:2:18757688:18759694:-1 gene:GRMZM2G174807 transcript:GRMZM2G174807_T01 description:"cdna; A0A1D6E3H6; A0A1D6E3H7; Q9XCML496_12h_29; GRMZM2G174807_P03; A0A1D6HFH0…	1	2	0.8125	0	1	1	567.758	1134.51	1134.51	0.11	6e-05	HCD (High Energy Collision Dissociation)	MS2	16.5772	120	22.2371	7714	Lx9801_12h_2.raw	Lx9801_12h_2				0	0	0		32	1	44	37	0.185203	0.0001884	0.0024		18196074	22.37
		Checked	File ID	RT [min]	First Scan	Mass Analyzer	Activation Type	MS Order	# PSMs	# Peptide Groups	Isolation Interference [%]	Ion Inject Time [ms]	# Precursors	# Identified Precursors	Precursor m/z [Da]	Precursor MH+ [Da]	Precursor Charge	Spectrum File
		FALSE	Lx9801_12h_2	22.2371	7714	Fourier Transform	HCD (High Energy Collision Dissociation)	MS2	3	1	16.5772	120	1	1	567.758	1134.51	2	Lx9801_12h_2.raw
	FALSE	High	Sequest HT (A2)	Unambiguous	[-].mEGKEEDVR.[L]	N-Term(Prot)(Acetyl)	17	Q41870	GRMZM2G081843_P01 pep:known chromosome:AGPv3:4:170004633:170006133:-1 gene:GRMZM2G081843 transcript:GRMZM2G081843_T01 description:"cdna; Q41870; A0A1D6E3H5; A0A1D6HFG9; A0A1D6E3H4; A0A1D6HFH1; GRMZM2G174807_P01 pep:known chromosome:AGPv3:2:18757688:18759694:-1 gene:GRMZM2G174807 transcript:GRMZM2G174807_T01 description:"cdna; A0A1D6E3H6; A0A1D6E3H7; Q9XCML496_12h_29; GRMZM2G174807_P03; A0A1D6HFH0…	1	2	0.375	0	1	1	567.759	1134.51	1134.51	1.4	0.0008	HCD (High Energy Collision Dissociation)	MS2	70.7549	120	22.1834	5552	CML496_24h_3.raw	CML496_24h_3				0	0	0	1.6		1				0.0001896	0.001795		13726459	22.4
		Checked	File ID	RT [min]	First Scan	Mass Analyzer	Activation Type	MS Order	# PSMs	# Peptide Groups	Isolation Interference [%]	Ion Inject Time [ms]	# Precursors	# Identified Precursors	Precursor m/z [Da]	Precursor MH+ [Da]	Precursor Charge	Spectrum File
		FALSE	CML496_24h_3	22.1834	5552	Fourier Transform	HCD (High Energy Collision Dissociation)	MS2	3	1	70.7549	120	1	1	567.759	1134.51	2	CML496_24h_3.raw
	FALSE	High	Sequest HT (A2)	Unambiguous	[-].mEGKEEDVR.[L]	N-Term(Prot)(Acetyl)	17	Q41870	GRMZM2G081843_P01 pep:known chromosome:AGPv3:4:170004633:170006133:-1 gene:GRMZM2G081843 transcript:GRMZM2G081843_T01 description:"cdna; Q41870; A0A1D6E3H5; A0A1D6HFG9; A0A1D6E3H4; A0A1D6HFH1; GRMZM2G174807_P01 pep:known chromosome:AGPv3:2:18757688:18759694:-1 gene:GRMZM2G174807 transcript:GRMZM2G174807_T01 description:"cdna; A0A1D6E3H6; A0A1D6E3H7; Q9XCML496_12h_29; GRMZM2G174807_P03; A0A1D6HFH0…	1	2	0.3879	0	1	1	567.758	1134.51	1134.51	0.11	6e-05	HCD (High Energy Collision Dissociation)	MS2	16.5772	120	22.2371	7714	Lx9801_12h_2.raw	Lx9801_12h_2				0	0	0	1.65		1				0.0002183	0.001835		18196074	22.37
		Checked	File ID	RT [min]	First Scan	Mass Analyzer	Activation Type	MS Order	# PSMs	# Peptide Groups	Isolation Interference [%]	Ion Inject Time [ms]	# Precursors	# Identified Precursors	Precursor m/z [Da]	Precursor MH+ [Da]	Precursor Charge	Spectrum File
		FALSE	Lx9801_12h_2	22.2371	7714	Fourier Transform	HCD (High Energy Collision Dissociation)	MS2	3	1	16.5772	120	1	1	567.758	1134.51	2	Lx9801_12h_2.raw
	FALSE	High	MS Amanda 2.0 (A10)	Unambiguous	[-].mEGKEEDVR.[L]	N-Term(Acetyl)	17	Q41870	GRMZM2G081843_P01 pep:known chromosome:AGPv3:4:170004633:170006133:-1 gene:GRMZM2G081843 transcript:GRMZM2G081843_T01 description:"cdna; Q41870; A0A1D6E3H5; A0A1D6HFG9; A0A1D6E3H4; A0A1D6HFH1; GRMZM2G174807_P01 pep:known chromosome:AGPv3:2:18757688:18759694:-1 gene:GRMZM2G174807 transcript:GRMZM2G174807_T01 description:"cdna; A0A1D6E3H6; A0A1D6E3H7; Q9XCML496_12h_29; GRMZM2G174807_P03; A0A1D6HFH0…	1	2	0.4268	0	1	1	567.758	1134.51	1134.51	0.11	6e-05	HCD (High Energy Collision Dissociation)	MS2	37.1349	120	22.2759	5669	CML496_0h_1.raw	CML496_0h_1		204.39	204.39	160625	1	1			1				0.0002234	0.001082		3.12428e+06	22.32
		Checked	File ID	RT [min]	First Scan	Mass Analyzer	Activation Type	MS Order	# PSMs	# Peptide Groups	Isolation Interference [%]	Ion Inject Time [ms]	# Precursors	# Identified Precursors	Precursor m/z [Da]	Precursor MH+ [Da]	Precursor Charge	Spectrum File
		FALSE	CML496_0h_1	22.2759	5669	Fourier Transform	HCD (High Energy Collision Dissociation)	MS2	3	1	37.1349	120	1	1	567.758	1134.51	2	CML496_0h_1.raw
	FALSE	High	Mascot (A7)	Unambiguous	[-].mEGKEEDVR.[L]	N-Term(Prot)(Acetyl)	17	Q41870	GRMZM2G081843_P01 pep:known chromosome:AGPv3:4:170004633:170006133:-1 gene:GRMZM2G081843 transcript:GRMZM2G081843_T01 description:"cdna; Q41870; A0A1D6E3H5; A0A1D6HFG9; A0A1D6E3H4; A0A1D6HFH1; GRMZM2G174807_P01 pep:known chromosome:AGPv3:2:18757688:18759694:-1 gene:GRMZM2G174807 transcript:GRMZM2G174807_T01 description:"cdna; A0A1D6E3H6; A0A1D6E3H7; Q9XCML496_12h_29; GRMZM2G174807_P03; A0A1D6HFH0…	1	2	0.6552	0	1	1	567.758	1134.51	1134.51	-1.18	-0.00067	HCD (High Energy Collision Dissociation)	MS2	45.804	120	22.2347	5454	CML496_24h_2.raw	CML496_24h_2				0	0	0		29	1	44	37	0.34135	0.0002483	0.00303		4335529	22.34
		Checked	File ID	RT [min]	First Scan	Mass Analyzer	Activation Type	MS Order	# PSMs	# Peptide Groups	Isolation Interference [%]	Ion Inject Time [ms]	# Precursors	# Identified Precursors	Precursor m/z [Da]	Precursor MH+ [Da]	Precursor Charge	Spectrum File
		FALSE	CML496_24h_2	22.2347	5454	Fourier Transform	HCD (High Energy Collision Dissociation)	MS2	3	1	45.804	120	1	1	567.758	1134.51	2	CML496_24h_2.raw
	FALSE	High	Mascot (A7)	Unambiguous	[-].mEGKEEDVR.[L]	N-Term(Prot)(Acetyl)	17	Q41870	GRMZM2G081843_P01 pep:known chromosome:AGPv3:4:170004633:170006133:-1 gene:GRMZM2G081843 transcript:GRMZM2G081843_T01 description:"cdna; Q41870; A0A1D6E3H5; A0A1D6HFG9; A0A1D6E3H4; A0A1D6HFH1; GRMZM2G174807_P01 pep:known chromosome:AGPv3:2:18757688:18759694:-1 gene:GRMZM2G174807 transcript:GRMZM2G174807_T01 description:"cdna; A0A1D6E3H6; A0A1D6E3H7; Q9XCML496_12h_29; GRMZM2G174807_P03; A0A1D6HFH0…	1	2	0.6757	0	1	1	567.758	1134.51	1134.51	-0.21	-0.00012	HCD (High Energy Collision Dissociation)	MS2	48.7921	120	22.2711	5536	Lx9801_72h_3.raw	Lx9801_72h_3				0	0	0		37	1	44	37	0.0581261	0.0002483	0.00316		16915098	22.45
		Checked	File ID	RT [min]	First Scan	Mass Analyzer	Activation Type	MS Order	# PSMs	# Peptide Groups	Isolation Interference [%]	Ion Inject Time [ms]	# Precursors	# Identified Precursors	Precursor m/z [Da]	Precursor MH+ [Da]	Precursor Charge	Spectrum File
		FALSE	Lx9801_72h_3	22.2711	5536	Fourier Transform	HCD (High Energy Collision Dissociation)	MS2	3	1	48.7921	120	1	1	567.758	1134.51	2	Lx9801_72h_3.raw
	FALSE	High	MS Amanda 2.0 (A10)	Unambiguous	[-].mEGKEEDVR.[L]	N-Term(Acetyl)	17	Q41870	GRMZM2G081843_P01 pep:known chromosome:AGPv3:4:170004633:170006133:-1 gene:GRMZM2G081843 transcript:GRMZM2G081843_T01 description:"cdna; Q41870; A0A1D6E3H5; A0A1D6HFG9; A0A1D6E3H4; A0A1D6HFH1; GRMZM2G174807_P01 pep:known chromosome:AGPv3:2:18757688:18759694:-1 gene:GRMZM2G174807 transcript:GRMZM2G174807_T01 description:"cdna; A0A1D6E3H6; A0A1D6E3H7; Q9XCML496_12h_29; GRMZM2G174807_P03; A0A1D6HFH0…	1	2	0.3905	0	1	1	567.757	1134.51	1134.51	-1.82	-0.00104	HCD (High Energy Collision Dissociation)	MS2	31.0489	120	22.2896	5841	Lx9801_72h_1.raw	Lx9801_72h_1		208.81	208.81	152659	1	1			1				0.0003056	0.001195		23723230	22.48
		Checked	File ID	RT [min]	First Scan	Mass Analyzer	Activation Type	MS Order	# PSMs	# Peptide Groups	Isolation Interference [%]	Ion Inject Time [ms]	# Precursors	# Identified Precursors	Precursor m/z [Da]	Precursor MH+ [Da]	Precursor Charge	Spectrum File
		FALSE	Lx9801_72h_1	22.2896	5841	Fourier Transform	HCD (High Energy Collision Dissociation)	MS2	3	1	31.0489	120	1	1	567.757	1134.51	2	Lx9801_72h_1.raw
	FALSE	High	Sequest HT (A2)	Unambiguous	[-].mEGKEEDVR.[L]	N-Term(Prot)(Acetyl)	17	Q41870	GRMZM2G081843_P01 pep:known chromosome:AGPv3:4:170004633:170006133:-1 gene:GRMZM2G081843 transcript:GRMZM2G081843_T01 description:"cdna; Q41870; A0A1D6E3H5; A0A1D6HFG9; A0A1D6E3H4; A0A1D6HFH1; GRMZM2G174807_P01 pep:known chromosome:AGPv3:2:18757688:18759694:-1 gene:GRMZM2G174807 transcript:GRMZM2G174807_T01 description:"cdna; A0A1D6E3H6; A0A1D6E3H7; Q9XCML496_12h_29; GRMZM2G174807_P03; A0A1D6HFH0…	1	2	0.3886	0	1	1	567.758	1134.51	1134.51	-0.86	-0.00049	HCD (High Energy Collision Dissociation)	MS2	30.3866	120	22.0812	5452	CML496_48h_3.raw	CML496_48h_3				0	0	0	1.75		1				0.0003293	0.002492		2783317	22.14
		Checked	File ID	RT [min]	First Scan	Mass Analyzer	Activation Type	MS Order	# PSMs	# Peptide Groups	Isolation Interference [%]	Ion Inject Time [ms]	# Precursors	# Identified Precursors	Precursor m/z [Da]	Precursor MH+ [Da]	Precursor Charge	Spectrum File
		FALSE	CML496_48h_3	22.0812	5452	Fourier Transform	HCD (High Energy Collision Dissociation)	MS2	3	1	30.3866	120	1	1	567.758	1134.51	2	CML496_48h_3.raw
	FALSE	High	MS Amanda 2.0 (A10)	Unambiguous	[-].mEGKEEDVR.[L]	N-Term(Acetyl)	17	Q41870	GRMZM2G081843_P01 pep:known chromosome:AGPv3:4:170004633:170006133:-1 gene:GRMZM2G081843 transcript:GRMZM2G081843_T01 description:"cdna; Q41870; A0A1D6E3H5; A0A1D6HFG9; A0A1D6E3H4; A0A1D6HFH1; GRMZM2G174807_P01 pep:known chromosome:AGPv3:2:18757688:18759694:-1 gene:GRMZM2G174807 transcript:GRMZM2G174807_T01 description:"cdna; A0A1D6E3H6; A0A1D6E3H7; Q9XCML496_12h_29; GRMZM2G174807_P03; A0A1D6HFH0…	1	2	0.286	0	1	1	567.759	1134.51	1134.51	0.43	0.00025	HCD (High Energy Collision Dissociation)	MS2	26.2444	120	22.1834	5544	CML496_48h_1.raw	CML496_48h_1		195.64	195.64	160271	1	1			1				0.0003451	0.00131		10690911	22.31
		Checked	File ID	RT [min]	First Scan	Mass Analyzer	Activation Type	MS Order	# PSMs	# Peptide Groups	Isolation Interference [%]	Ion Inject Time [ms]	# Precursors	# Identified Precursors	Precursor m/z [Da]	Precursor MH+ [Da]	Precursor Charge	Spectrum File
		FALSE	CML496_48h_1	22.1834	5544	Fourier Transform	HCD (High Energy Collision Dissociation)	MS2	3	1	26.2444	120	1	1	567.759	1134.51	2	CML496_48h_1.raw
	FALSE	High	Mascot (A7)	Unambiguous	[-].mEGKEEDVR.[L]	N-Term(Prot)(Acetyl)	17	Q41870	GRMZM2G081843_P01 pep:known chromosome:AGPv3:4:170004633:170006133:-1 gene:GRMZM2G081843 transcript:GRMZM2G081843_T01 description:"cdna; Q41870; A0A1D6E3H5; A0A1D6HFG9; A0A1D6E3H4; A0A1D6HFH1; GRMZM2G174807_P01 pep:known chromosome:AGPv3:2:18757688:18759694:-1 gene:GRMZM2G174807 transcript:GRMZM2G174807_T01 description:"cdna; A0A1D6E3H6; A0A1D6E3H7; Q9XCML496_12h_29; GRMZM2G174807_P03; A0A1D6HFH0…	1	2	0.6571	0	1	1	567.758	1134.51	1134.51	-0.86	-0.00049	HCD (High Energy Collision Dissociation)	MS2	8.62081	120	22.2752	5602	CML496_24h_1.raw	CML496_24h_1				0	0	0		35	1	44	37	0.0755439	0.0003845	0.005297		6207337	22.37
		Checked	File ID	RT [min]	First Scan	Mass Analyzer	Activation Type	MS Order	# PSMs	# Peptide Groups	Isolation Interference [%]	Ion Inject Time [ms]	# Precursors	# Identified Precursors	Precursor m/z [Da]	Precursor MH+ [Da]	Precursor Charge	Spectrum File
		FALSE	CML496_24h_1	22.2752	5602	Fourier Transform	HCD (High Energy Collision Dissociation)	MS2	3	1	8.62081	120	1	1	567.758	1134.51	2	CML496_24h_1.raw
	FALSE	High	MS Amanda 2.0 (A10)	Unambiguous	[-].mEGKEEDVR.[L]	N-Term(Acetyl)	17	Q41870	GRMZM2G081843_P01 pep:known chromosome:AGPv3:4:170004633:170006133:-1 gene:GRMZM2G081843 transcript:GRMZM2G081843_T01 description:"cdna; Q41870; A0A1D6E3H5; A0A1D6HFG9; A0A1D6E3H4; A0A1D6HFH1; GRMZM2G174807_P01 pep:known chromosome:AGPv3:2:18757688:18759694:-1 gene:GRMZM2G174807 transcript:GRMZM2G174807_T01 description:"cdna; A0A1D6E3H6; A0A1D6E3H7; Q9XCML496_12h_29; GRMZM2G174807_P03; A0A1D6HFH0…	1	2	0.433	0	1	1	567.757	1134.51	1134.51	-2.04	-0.00116	HCD (High Energy Collision Dissociation)	MS2	28.107	120	22.1853	5520	CML496_72h_1.raw	CML496_72h_1		209.1	209.1	152462	1	1			1				0.0004099	0.001376		1.97732e+06	22.19
		Checked	File ID	RT [min]	First Scan	Mass Analyzer	Activation Type	MS Order	# PSMs	# Peptide Groups	Isolation Interference [%]	Ion Inject Time [ms]	# Precursors	# Identified Precursors	Precursor m/z [Da]	Precursor MH+ [Da]	Precursor Charge	Spectrum File
		FALSE	CML496_72h_1	22.1853	5520	Fourier Transform	HCD (High Energy Collision Dissociation)	MS2	3	1	28.107	120	1	1	567.757	1134.51	2	CML496_72h_1.raw
	FALSE	High	MS Amanda 2.0 (A10)	Unambiguous	[-].mEGKEEDVR.[L]	N-Term(Acetyl)	17	Q41870	GRMZM2G081843_P01 pep:known chromosome:AGPv3:4:170004633:170006133:-1 gene:GRMZM2G081843 transcript:GRMZM2G081843_T01 description:"cdna; Q41870; A0A1D6E3H5; A0A1D6HFG9; A0A1D6E3H4; A0A1D6HFH1; GRMZM2G174807_P01 pep:known chromosome:AGPv3:2:18757688:18759694:-1 gene:GRMZM2G174807 transcript:GRMZM2G174807_T01 description:"cdna; A0A1D6E3H6; A0A1D6E3H7; Q9XCML496_12h_29; GRMZM2G174807_P03; A0A1D6HFH0…	1	2	0.3375	0	1	1	567.759	1134.51	1134.51	0.97	0.00055	HCD (High Energy Collision Dissociation)	MS2	37.4367	120	22.158	6110	Lx9801_24h_3.raw	Lx9801_24h_3		230.26	230.26	164053	1	1			1				0.0004504	0.001682		10387021	22.25
		Checked	File ID	RT [min]	First Scan	Mass Analyzer	Activation Type	MS Order	# PSMs	# Peptide Groups	Isolation Interference [%]	Ion Inject Time [ms]	# Precursors	# Identified Precursors	Precursor m/z [Da]	Precursor MH+ [Da]	Precursor Charge	Spectrum File
		FALSE	Lx9801_24h_3	22.158	6110	Fourier Transform	HCD (High Energy Collision Dissociation)	MS2	3	1	37.4367	120	1	1	567.759	1134.51	2	Lx9801_24h_3.raw
	FALSE	High	Mascot (A7)	Unambiguous	[-].mEGKEEDVR.[L]	N-Term(Prot)(Acetyl)	17	Q41870	GRMZM2G081843_P01 pep:known chromosome:AGPv3:4:170004633:170006133:-1 gene:GRMZM2G081843 transcript:GRMZM2G081843_T01 description:"cdna; Q41870; A0A1D6E3H5; A0A1D6HFG9; A0A1D6E3H4; A0A1D6HFH1; GRMZM2G174807_P01 pep:known chromosome:AGPv3:2:18757688:18759694:-1 gene:GRMZM2G174807 transcript:GRMZM2G174807_T01 description:"cdna; A0A1D6E3H6; A0A1D6E3H7; Q9XCML496_12h_29; GRMZM2G174807_P03; A0A1D6HFH0…	1	2	0.6667	0	1	1	567.758	1134.51	1134.51	-0.86	-0.00049	HCD (High Energy Collision Dissociation)	MS2	30.3866	120	22.0812	5452	CML496_48h_3.raw	CML496_48h_3				0	0	0		24	1	44	37	0.937993	0.0004642	0.00651		2783317	22.14
		Checked	File ID	RT [min]	First Scan	Mass Analyzer	Activation Type	MS Order	# PSMs	# Peptide Groups	Isolation Interference [%]	Ion Inject Time [ms]	# Precursors	# Identified Precursors	Precursor m/z [Da]	Precursor MH+ [Da]	Precursor Charge	Spectrum File
		FALSE	CML496_48h_3	22.0812	5452	Fourier Transform	HCD (High Energy Collision Dissociation)	MS2	3	1	30.3866	120	1	1	567.758	1134.51	2	CML496_48h_3.raw
	FALSE	High	MS Amanda 2.0 (A10)	Unambiguous	[-].mEGKEEDVR.[L]	N-Term(Acetyl)	17	Q41870	GRMZM2G081843_P01 pep:known chromosome:AGPv3:4:170004633:170006133:-1 gene:GRMZM2G081843 transcript:GRMZM2G081843_T01 description:"cdna; Q41870; A0A1D6E3H5; A0A1D6HFG9; A0A1D6E3H4; A0A1D6HFH1; GRMZM2G174807_P01 pep:known chromosome:AGPv3:2:18757688:18759694:-1 gene:GRMZM2G174807 transcript:GRMZM2G174807_T01 description:"cdna; A0A1D6E3H6; A0A1D6E3H7; Q9XCML496_12h_29; GRMZM2G174807_P03; A0A1D6HFH0…	1	2	0.3349	0	1	1	567.758	1134.51	1134.51	-1.18	-0.00067	HCD (High Energy Collision Dissociation)	MS2	45.804	120	22.2347	5454	CML496_24h_2.raw	CML496_24h_2		164.25	164.25	153998	1	1			1				0.0006134	0.003333		4335529	22.34
		Checked	File ID	RT [min]	First Scan	Mass Analyzer	Activation Type	MS Order	# PSMs	# Peptide Groups	Isolation Interference [%]	Ion Inject Time [ms]	# Precursors	# Identified Precursors	Precursor m/z [Da]	Precursor MH+ [Da]	Precursor Charge	Spectrum File
		FALSE	CML496_24h_2	22.2347	5454	Fourier Transform	HCD (High Energy Collision Dissociation)	MS2	3	1	45.804	120	1	1	567.758	1134.51	2	CML496_24h_2.raw
	FALSE	High	MS Amanda 2.0 (A10)	Unambiguous	[-].mEGKEEDVR.[L]	N-Term(Acetyl)	17	Q41870	GRMZM2G081843_P01 pep:known chromosome:AGPv3:4:170004633:170006133:-1 gene:GRMZM2G081843 transcript:GRMZM2G081843_T01 description:"cdna; Q41870; A0A1D6E3H5; A0A1D6HFG9; A0A1D6E3H4; A0A1D6HFH1; GRMZM2G174807_P01 pep:known chromosome:AGPv3:2:18757688:18759694:-1 gene:GRMZM2G174807 transcript:GRMZM2G174807_T01 description:"cdna; A0A1D6E3H6; A0A1D6E3H7; Q9XCML496_12h_29; GRMZM2G174807_P03; A0A1D6HFH0…	1	2	0.3327	0	1	1	567.759	1134.51	1134.51	1.4	0.0008	HCD (High Energy Collision Dissociation)	MS2	70.7549	120	22.1834	5552	CML496_24h_3.raw	CML496_24h_3		178.73	178.73	163915	1	1			1				0.0006134	0.00317		13726459	22.4
		Checked	File ID	RT [min]	First Scan	Mass Analyzer	Activation Type	MS Order	# PSMs	# Peptide Groups	Isolation Interference [%]	Ion Inject Time [ms]	# Precursors	# Identified Precursors	Precursor m/z [Da]	Precursor MH+ [Da]	Precursor Charge	Spectrum File
		FALSE	CML496_24h_3	22.1834	5552	Fourier Transform	HCD (High Energy Collision Dissociation)	MS2	3	1	70.7549	120	1	1	567.759	1134.51	2	CML496_24h_3.raw
	FALSE	High	MS Amanda 2.0 (A10)	Unambiguous	[-].mEGKEEDVR.[L]	N-Term(Acetyl)	17	Q41870	GRMZM2G081843_P01 pep:known chromosome:AGPv3:4:170004633:170006133:-1 gene:GRMZM2G081843 transcript:GRMZM2G081843_T01 description:"cdna; Q41870; A0A1D6E3H5; A0A1D6HFG9; A0A1D6E3H4; A0A1D6HFH1; GRMZM2G174807_P01 pep:known chromosome:AGPv3:2:18757688:18759694:-1 gene:GRMZM2G174807 transcript:GRMZM2G174807_T01 description:"cdna; A0A1D6E3H6; A0A1D6E3H7; Q9XCML496_12h_29; GRMZM2G174807_P03; A0A1D6HFH0…	1	2	0.2748	0	1	1	567.758	1134.51	1134.51	-0.21	-0.00012	HCD (High Energy Collision Dissociation)	MS2	48.7921	120	22.2711	5536	Lx9801_72h_3.raw	Lx9801_72h_3		219.14	219.14	155153	1	1			1				0.0006929	0.004557		16915098	22.45
		Checked	File ID	RT [min]	First Scan	Mass Analyzer	Activation Type	MS Order	# PSMs	# Peptide Groups	Isolation Interference [%]	Ion Inject Time [ms]	# Precursors	# Identified Precursors	Precursor m/z [Da]	Precursor MH+ [Da]	Precursor Charge	Spectrum File
		FALSE	Lx9801_72h_3	22.2711	5536	Fourier Transform	HCD (High Energy Collision Dissociation)	MS2	3	1	48.7921	120	1	1	567.758	1134.51	2	Lx9801_72h_3.raw
	FALSE	High	MS Amanda 2.0 (A10)	Unambiguous	[-].mEGKEEDVR.[L]	N-Term(Acetyl)	17	Q41870	GRMZM2G081843_P01 pep:known chromosome:AGPv3:4:170004633:170006133:-1 gene:GRMZM2G081843 transcript:GRMZM2G081843_T01 description:"cdna; Q41870; A0A1D6E3H5; A0A1D6HFG9; A0A1D6E3H4; A0A1D6HFH1; GRMZM2G174807_P01 pep:known chromosome:AGPv3:2:18757688:18759694:-1 gene:GRMZM2G174807 transcript:GRMZM2G174807_T01 description:"cdna; A0A1D6E3H6; A0A1D6E3H7; Q9XCML496_12h_29; GRMZM2G174807_P03; A0A1D6HFH0…	1	2	0.3895	0	1	1	567.758	1134.51	1134.51	0.11	6e-05	HCD (High Energy Collision Dissociation)	MS2	16.5772	120	22.2371	7714	Lx9801_12h_2.raw	Lx9801_12h_2		186.33	186.33	160625	1	1			1				0.0007451	0.005079		18196074	22.37
		Checked	File ID	RT [min]	First Scan	Mass Analyzer	Activation Type	MS Order	# PSMs	# Peptide Groups	Isolation Interference [%]	Ion Inject Time [ms]	# Precursors	# Identified Precursors	Precursor m/z [Da]	Precursor MH+ [Da]	Precursor Charge	Spectrum File
		FALSE	Lx9801_12h_2	22.2371	7714	Fourier Transform	HCD (High Energy Collision Dissociation)	MS2	3	1	16.5772	120	1	1	567.758	1134.51	2	Lx9801_12h_2.raw
	FALSE	High	MS Amanda 2.0 (A10)	Unambiguous	[-].mEGKEEDVR.[L]	N-Term(Acetyl)	17	Q41870	GRMZM2G081843_P01 pep:known chromosome:AGPv3:4:170004633:170006133:-1 gene:GRMZM2G081843 transcript:GRMZM2G081843_T01 description:"cdna; Q41870; A0A1D6E3H5; A0A1D6HFG9; A0A1D6E3H4; A0A1D6HFH1; GRMZM2G174807_P01 pep:known chromosome:AGPv3:2:18757688:18759694:-1 gene:GRMZM2G174807 transcript:GRMZM2G174807_T01 description:"cdna; A0A1D6E3H6; A0A1D6E3H7; Q9XCML496_12h_29; GRMZM2G174807_P03; A0A1D6HFH0…	1	2	0.339	0	1	1	567.758	1134.51	1134.51	-0.86	-0.00049	HCD (High Energy Collision Dissociation)	MS2	30.3866	120	22.0812	5452	CML496_48h_3.raw	CML496_48h_3		155.85	155.85	153962	1	1			1				0.001197	0.008513		2783317	22.14
		Checked	File ID	RT [min]	First Scan	Mass Analyzer	Activation Type	MS Order	# PSMs	# Peptide Groups	Isolation Interference [%]	Ion Inject Time [ms]	# Precursors	# Identified Precursors	Precursor m/z [Da]	Precursor MH+ [Da]	Precursor Charge	Spectrum File
		FALSE	CML496_48h_3	22.0812	5452	Fourier Transform	HCD (High Energy Collision Dissociation)	MS2	3	1	30.3866	120	1	1	567.758	1134.51	2	CML496_48h_3.raw
	FALSE	High	MS Amanda 2.0 (A10)	Unambiguous	[-].mEGKEEDVR.[L]	N-Term(Acetyl)	17	Q41870	GRMZM2G081843_P01 pep:known chromosome:AGPv3:4:170004633:170006133:-1 gene:GRMZM2G081843 transcript:GRMZM2G081843_T01 description:"cdna; Q41870; A0A1D6E3H5; A0A1D6HFG9; A0A1D6E3H4; A0A1D6HFH1; GRMZM2G174807_P01 pep:known chromosome:AGPv3:2:18757688:18759694:-1 gene:GRMZM2G174807 transcript:GRMZM2G174807_T01 description:"cdna; A0A1D6E3H6; A0A1D6E3H7; Q9XCML496_12h_29; GRMZM2G174807_P03; A0A1D6HFH0…	1	2	0.294	0	1	1	567.758	1134.51	1134.51	-0.86	-0.00049	HCD (High Energy Collision Dissociation)	MS2	8.62081	120	22.2752	5602	CML496_24h_1.raw	CML496_24h_1		186.8	186.8	153962	1	1			1				0.001197	0.008536		6207337	22.37
		Checked	File ID	RT [min]	First Scan	Mass Analyzer	Activation Type	MS Order	# PSMs	# Peptide Groups	Isolation Interference [%]	Ion Inject Time [ms]	# Precursors	# Identified Precursors	Precursor m/z [Da]	Precursor MH+ [Da]	Precursor Charge	Spectrum File
		FALSE	CML496_24h_1	22.2752	5602	Fourier Transform	HCD (High Energy Collision Dissociation)	MS2	3	1	8.62081	120	1	1	567.758	1134.51	2	CML496_24h_1.raw
	FALSE	Medium	Sequest HT (A2)	Unambiguous	[-].mEGKEEDVR.[L]	N-Term(Prot)(Acetyl)	17	Q41870	GRMZM2G081843_P01 pep:known chromosome:AGPv3:4:170004633:170006133:-1 gene:GRMZM2G081843 transcript:GRMZM2G081843_T01 description:"cdna; Q41870; A0A1D6E3H5; A0A1D6HFG9; A0A1D6E3H4; A0A1D6HFH1; GRMZM2G174807_P01 pep:known chromosome:AGPv3:2:18757688:18759694:-1 gene:GRMZM2G174807 transcript:GRMZM2G174807_T01 description:"cdna; A0A1D6E3H6; A0A1D6E3H7; Q9XCML496_12h_29; GRMZM2G174807_P03; A0A1D6HFH0…	1	2	0.1683	0	1	1	567.758	1134.51	1134.51	-0.32	-0.00018	HCD (High Energy Collision Dissociation)	MS2	44.6489	120	22.0689	5540	CML496_48h_2.raw	CML496_48h_2				0	0	0	1.01		1				0.01358	0.1303		2.62677e+06	22.17
		Checked	File ID	RT [min]	First Scan	Mass Analyzer	Activation Type	MS Order	# PSMs	# Peptide Groups	Isolation Interference [%]	Ion Inject Time [ms]	# Precursors	# Identified Precursors	Precursor m/z [Da]	Precursor MH+ [Da]	Precursor Charge	Spectrum File
		FALSE	CML496_48h_2	22.0689	5540	Fourier Transform	HCD (High Energy Collision Dissociation)	MS2	3	1	44.6489	120	1	1	567.758	1134.51	2	CML496_48h_2.raw
	FALSE	Medium	MS Amanda 2.0 (A10)	Unambiguous	[-].mEGKEEDVR.[L]	N-Term(Acetyl)	17	Q41870	GRMZM2G081843_P01 pep:known chromosome:AGPv3:4:170004633:170006133:-1 gene:GRMZM2G081843 transcript:GRMZM2G081843_T01 description:"cdna; Q41870; A0A1D6E3H5; A0A1D6HFG9; A0A1D6E3H4; A0A1D6HFH1; GRMZM2G174807_P01 pep:known chromosome:AGPv3:2:18757688:18759694:-1 gene:GRMZM2G174807 transcript:GRMZM2G174807_T01 description:"cdna; A0A1D6E3H6; A0A1D6E3H7; Q9XCML496_12h_29; GRMZM2G174807_P03; A0A1D6HFH0…	1	2	0.2454	0	1	1	567.758	1134.51	1134.51	-0.32	-0.00018	HCD (High Energy Collision Dissociation)	MS2	44.6489	120	22.0689	5540	CML496_48h_2.raw	CML496_48h_2		104.55	104.55	155153	1	1			1				0.01753	0.1356		2.62677e+06	22.17
		Checked	File ID	RT [min]	First Scan	Mass Analyzer	Activation Type	MS Order	# PSMs	# Peptide Groups	Isolation Interference [%]	Ion Inject Time [ms]	# Precursors	# Identified Precursors	Precursor m/z [Da]	Precursor MH+ [Da]	Precursor Charge	Spectrum File
		FALSE	CML496_48h_2	22.0689	5540	Fourier Transform	HCD (High Energy Collision Dissociation)	MS2	3	1	44.6489	120	1	1	567.758	1134.51	2	CML496_48h_2.raw
	FALSE	Medium	Mascot (A7)	Unambiguous	[-].mEGKEEDVR.[L]	N-Term(Prot)(Acetyl)	17	Q41870	GRMZM2G081843_P01 pep:known chromosome:AGPv3:4:170004633:170006133:-1 gene:GRMZM2G081843 transcript:GRMZM2G081843_T01 description:"cdna; Q41870; A0A1D6E3H5; A0A1D6HFG9; A0A1D6E3H4; A0A1D6HFH1; GRMZM2G174807_P01 pep:known chromosome:AGPv3:2:18757688:18759694:-1 gene:GRMZM2G174807 transcript:GRMZM2G174807_T01 description:"cdna; A0A1D6E3H6; A0A1D6E3H7; Q9XCML496_12h_29; GRMZM2G174807_P03; A0A1D6HFH0…	1	2	0.4167	0	1	1	567.758	1134.51	1134.51	-0.32	-0.00018	HCD (High Energy Collision Dissociation)	MS2	44.6489	120	22.0689	5540	CML496_48h_2.raw	CML496_48h_2				0	0	0		12	1	44	37	16.7065	0.02461	0.2515		2.62677e+06	22.17
		Checked	File ID	RT [min]	First Scan	Mass Analyzer	Activation Type	MS Order	# PSMs	# Peptide Groups	Isolation Interference [%]	Ion Inject Time [ms]	# Precursors	# Identified Precursors	Precursor m/z [Da]	Precursor MH+ [Da]	Precursor Charge	Spectrum File
		FALSE	CML496_48h_2	22.0689	5540	Fourier Transform	HCD (High Energy Collision Dissociation)	MS2	3	1	44.6489	120	1	1	567.758	1134.51	2	CML496_48h_2.raw
	FALSE	Medium	Mascot (A7)	Unambiguous	[-].mEGKEEDVR.[L]	N-Term(Prot)(Acetyl)	17	Q41870	GRMZM2G081843_P01 pep:known chromosome:AGPv3:4:170004633:170006133:-1 gene:GRMZM2G081843 transcript:GRMZM2G081843_T01 description:"cdna; Q41870; A0A1D6E3H5; A0A1D6HFG9; A0A1D6E3H4; A0A1D6HFH1; GRMZM2G174807_P01 pep:known chromosome:AGPv3:2:18757688:18759694:-1 gene:GRMZM2G174807 transcript:GRMZM2G174807_T01 description:"cdna; A0A1D6E3H6; A0A1D6E3H7; Q9XCML496_12h_29; GRMZM2G174807_P03; A0A1D6HFH0…	1	2	0.4545	0	1	1	567.758	1134.51	1134.51	-1.29	-0.00073	HCD (High Energy Collision Dissociation)	MS2	31.7376	120	22.3621	5513	CML496_12h_2.raw	CML496_12h_2				0	0	0		11	1	44	37	19.2841	0.03143	0.3092		1496759	22.31
		Checked	File ID	RT [min]	First Scan	Mass Analyzer	Activation Type	MS Order	# PSMs	# Peptide Groups	Isolation Interference [%]	Ion Inject Time [ms]	# Precursors	# Identified Precursors	Precursor m/z [Da]	Precursor MH+ [Da]	Precursor Charge	Spectrum File
		FALSE	CML496_12h_2	22.3621	5513	Fourier Transform	HCD (High Energy Collision Dissociation)	MS2	2	1	31.7376	120	1	1	567.758	1134.51	2	CML496_12h_2.raw
	FALSE	Medium	Sequest HT (A2)	Unambiguous	[-].mEGKEEDVR.[L]	N-Term(Prot)(Acetyl)	17	Q41870	GRMZM2G081843_P01 pep:known chromosome:AGPv3:4:170004633:170006133:-1 gene:GRMZM2G081843 transcript:GRMZM2G081843_T01 description:"cdna; Q41870; A0A1D6E3H5; A0A1D6HFG9; A0A1D6E3H4; A0A1D6HFH1; GRMZM2G174807_P01 pep:known chromosome:AGPv3:2:18757688:18759694:-1 gene:GRMZM2G174807 transcript:GRMZM2G174807_T01 description:"cdna; A0A1D6E3H6; A0A1D6E3H7; Q9XCML496_12h_29; GRMZM2G174807_P03; A0A1D6HFH0…	1	2	0.3796	0	1	1	567.758	1134.51	1134.51	-1.29	-0.00073	HCD (High Energy Collision Dissociation)	MS2	31.7376	120	22.3621	5513	CML496_12h_2.raw	CML496_12h_2				0	0	0	1.08		1				0.03984	0.3424		1496759	22.31
		Checked	File ID	RT [min]	First Scan	Mass Analyzer	Activation Type	MS Order	# PSMs	# Peptide Groups	Isolation Interference [%]	Ion Inject Time [ms]	# Precursors	# Identified Precursors	Precursor m/z [Da]	Precursor MH+ [Da]	Precursor Charge	Spectrum File
		FALSE	CML496_12h_2	22.3621	5513	Fourier Transform	HCD (High Energy Collision Dissociation)	MS2	2	1	31.7376	120	1	1	567.758	1134.51	2	CML496_12h_2.raw
FALSE	High	[R].GKGGKGLGKGGAKR.[H]	1xAcetyl [N-Term]; Acetyl [K]	3.48335e-08	0.000238976	2	9	273	A0A3L6DXC0; A0A1D6IAU4	A0A3L6DXC0 [5-18]; A0A1D6IAU4 [39-52]	A0A3L6DXC0 1xAcetyl [N-Term]; A0A1D6IAU4 1xAcetyl [N-Term]	4	1438.81	2.80675e+09	2.02037e+09	1.66709e+09	1.93216e+09	1.57293e+09	2.91527e+09	3.78611e+09	2.17744e+09	8670600562	2.44646e+09	1.88692e+09	3.46795e+09	3.19201e+09	3.09064e+09	2.51274e+09	1.71126e+09	2.48905e+09	2.44922e+09	2.8915e+09	1.65281e+09	2.64052e+09	2.25242e+09	2.55494e+09	3.89816e+09	5.07765e+09	3.19644e+09	3.74177e+09	2.88794e+09	4.03199e+09	2.50565e+09	Shared	High	High	High	4.75e-05	6.387e-05
	Checked	Confidence	Identifying Node	PSM Ambiguity	Annotated Sequence	Modifications	# Proteins	Master Protein Accessions	Protein Accessions	# Missed Cleavages	Charge	DeltaScore	DeltaCn	Rank	Search Engine Rank	m/z [Da]	MH+ [Da]	Theo. MH+ [Da]	DeltaM [ppm]	Deltam/z [Da]	Activation Type	MS Order	Isolation Interference [%]	Ion Inject Time [ms]	RT [min]	First Scan	Spectrum File	File ID	Quan Info	Amanda Score	CharmeRT Combined Score	Search Space	MS Amanda Rank	Search Depth	XCorr	Ions Score	# Protein Groups	Identity Strict	Identity Relaxed	Expectation Value	Percolator q-Value	Percolator PEP	ptmRS: Best Site Probabilities	Precursor Abundance	Apex RT [min]
	FALSE	High	Sequest HT (A2)	Unambiguous	[R].GkGGkGLGkGGAkR.[H]	K2(Acetyl); K5(Acetyl); K9(Acetyl); K13(Acetyl)	9	A0A3L6DXC0; A0A1D6IAU4	GRMZM2G149178_P02; GRMZM2G063896_P01 pep:known chromosome:AGPv3:8:117349862:117351374:1 gene:GRMZM2G063896 transcript:GRMZM2G063896_T01 description:"abinitio; GRMZM2G332838_P02; A0A3L6FIV3; A0A3L6DXC0; A0A1D6IAU4; GRMZM2G084195_P02; GRMZM2G332838_P01 pep:known chromosome:AGPv3:2:183946006:183947706:1 gene:GRMZM2G332838 transcript:GRMZM2G332838_T01 description:"abinitio; AC212565.3_FGP001	4	2	0.5296	0	1	1	719.911	1438.81	1438.81	1.06	0.00076	HCD (High Energy Collision Dissociation)	MS2	78.1479	120	26.489	6962	CML496_24h_2.raw	CML496_24h_2				0	0	0	2.87		2				3.961e-05	4.026e-06	K2(Acetyl): 100; K5(Acetyl): 100; K9(Acetyl): 100; K13(Acetyl): 100	1701907712	26.77
		Checked	File ID	RT [min]	First Scan	Mass Analyzer	Activation Type	MS Order	# PSMs	# Peptide Groups	Isolation Interference [%]	Ion Inject Time [ms]	# Precursors	# Identified Precursors	Precursor m/z [Da]	Precursor MH+ [Da]	Precursor Charge	Spectrum File
		FALSE	CML496_24h_2	26.489	6962	Fourier Transform	HCD (High Energy Collision Dissociation)	MS2	3	1	78.1479	120	1	1	719.911	1438.81	2	CML496_24h_2.raw
	FALSE	High	Sequest HT (A2)	Unambiguous	[R].GkGGkGLGkGGAkR.[H]	K2(Acetyl); K5(Acetyl); K9(Acetyl); K13(Acetyl)	9	A0A3L6DXC0; A0A1D6IAU4	GRMZM2G149178_P02; GRMZM2G063896_P01 pep:known chromosome:AGPv3:8:117349862:117351374:1 gene:GRMZM2G063896 transcript:GRMZM2G063896_T01 description:"abinitio; GRMZM2G332838_P02; A0A3L6FIV3; A0A3L6DXC0; A0A1D6IAU4; GRMZM2G084195_P02; GRMZM2G332838_P01 pep:known chromosome:AGPv3:2:183946006:183947706:1 gene:GRMZM2G332838 transcript:GRMZM2G332838_T01 description:"abinitio; AC212565.3_FGP001	4	3	0.4884	0	1	1	480.275	1438.81	1438.81	-0.54	-0.00026	HCD (High Energy Collision Dissociation)	MS2	44.5388	120	26.5839	6995	CML496_24h_2.raw	CML496_24h_2				0	0	0	3.87		2				3.961e-05	7.406e-08	K2(Acetyl): 100; K5(Acetyl): 100; K9(Acetyl): 100; K13(Acetyl): 100	466625216	26.78
		Checked	File ID	RT [min]	First Scan	Mass Analyzer	Activation Type	MS Order	# PSMs	# Peptide Groups	Isolation Interference [%]	Ion Inject Time [ms]	# Precursors	# Identified Precursors	Precursor m/z [Da]	Precursor MH+ [Da]	Precursor Charge	Spectrum File
		FALSE	CML496_24h_2	26.5839	6995	Fourier Transform	HCD (High Energy Collision Dissociation)	MS2	3	1	44.5388	120	1	1	480.275	1438.81	3	CML496_24h_2.raw
	FALSE	High	Sequest HT (A2)	Unambiguous	[R].GkGGkGLGkGGAkR.[H]	K2(Acetyl); K5(Acetyl); K9(Acetyl); K13(Acetyl)	9	A0A3L6DXC0; A0A1D6IAU4	GRMZM2G149178_P02; GRMZM2G063896_P01 pep:known chromosome:AGPv3:8:117349862:117351374:1 gene:GRMZM2G063896 transcript:GRMZM2G063896_T01 description:"abinitio; GRMZM2G332838_P02; A0A3L6FIV3; A0A3L6DXC0; A0A1D6IAU4; GRMZM2G084195_P02; GRMZM2G332838_P01 pep:known chromosome:AGPv3:2:183946006:183947706:1 gene:GRMZM2G332838 transcript:GRMZM2G332838_T01 description:"abinitio; AC212565.3_FGP001	4	2	0.5304	0	1	1	719.91	1438.81	1438.81	-0.38	-0.00028	HCD (High Energy Collision Dissociation)	MS2	27.8606	120	28.7696	7763	CML496_24h_2.raw	CML496_24h_2				0	0	0	2.47		2				3.961e-05	0.0002032	K2(Acetyl): 100; K5(Acetyl): 100; K9(Acetyl): 100; K13(Acetyl): 100	2.5935e+06	28.75
		Checked	File ID	RT [min]	First Scan	Mass Analyzer	Activation Type	MS Order	# PSMs	# Peptide Groups	Isolation Interference [%]	Ion Inject Time [ms]	# Precursors	# Identified Precursors	Precursor m/z [Da]	Precursor MH+ [Da]	Precursor Charge	Spectrum File
		FALSE	CML496_24h_2	28.7696	7763	Fourier Transform	HCD (High Energy Collision Dissociation)	MS2	3	1	27.8606	120	1	1	719.91	1438.81	2	CML496_24h_2.raw
	FALSE	High	Sequest HT (A2)	Unambiguous	[R].GkGGkGLGkGGAkR.[H]	K2(Acetyl); K5(Acetyl); K9(Acetyl); K13(Acetyl)	9	A0A3L6DXC0; A0A1D6IAU4	GRMZM2G149178_P02; GRMZM2G063896_P01 pep:known chromosome:AGPv3:8:117349862:117351374:1 gene:GRMZM2G063896 transcript:GRMZM2G063896_T01 description:"abinitio; GRMZM2G332838_P02; A0A3L6FIV3; A0A3L6DXC0; A0A1D6IAU4; GRMZM2G084195_P02; GRMZM2G332838_P01 pep:known chromosome:AGPv3:2:183946006:183947706:1 gene:GRMZM2G332838 transcript:GRMZM2G332838_T01 description:"abinitio; AC212565.3_FGP001	4	3	0.4949	0	1	1	480.275	1438.81	1438.81	-0.41	-0.0002	HCD (High Energy Collision Dissociation)	MS2	28.8523	57.872	26.7329	7083	CML496_24h_3.raw	CML496_24h_3				0	0	0	4.89		2				3.961e-05	9.49e-06	K2(Acetyl): 100; K5(Acetyl): 100; K9(Acetyl): 100; K13(Acetyl): 100	1602211072	26.9
		Checked	File ID	RT [min]	First Scan	Mass Analyzer	Activation Type	MS Order	# PSMs	# Peptide Groups	Isolation Interference [%]	Ion Inject Time [ms]	# Precursors	# Identified Precursors	Precursor m/z [Da]	Precursor MH+ [Da]	Precursor Charge	Spectrum File
		FALSE	CML496_24h_3	26.7329	7083	Fourier Transform	HCD (High Energy Collision Dissociation)	MS2	3	1	28.8523	57.872	1	1	480.275	1438.81	3	CML496_24h_3.raw
	FALSE	High	Sequest HT (A2)	Unambiguous	[R].GkGGkGLGkGGAkR.[H]	K2(Acetyl); K5(Acetyl); K9(Acetyl); K13(Acetyl)	9	A0A3L6DXC0; A0A1D6IAU4	GRMZM2G149178_P02; GRMZM2G063896_P01 pep:known chromosome:AGPv3:8:117349862:117351374:1 gene:GRMZM2G063896 transcript:GRMZM2G063896_T01 description:"abinitio; GRMZM2G332838_P02; A0A3L6FIV3; A0A3L6DXC0; A0A1D6IAU4; GRMZM2G084195_P02; GRMZM2G332838_P01 pep:known chromosome:AGPv3:2:183946006:183947706:1 gene:GRMZM2G332838 transcript:GRMZM2G332838_T01 description:"abinitio; AC212565.3_FGP001	4	2	0.5411	0	1	1	719.91	1438.81	1438.81	-0.13	-9e-05	HCD (High Energy Collision Dissociation)	MS2	0.163857	12.788	27.183	7235	CML496_24h_3.raw	CML496_24h_3				0	0	0	4.14		2				3.961e-05	3.351e-08	K2(Acetyl): 100; K5(Acetyl): 100; K9(Acetyl): 100; K13(Acetyl): 100	7063005184	26.89
		Checked	File ID	RT [min]	First Scan	Mass Analyzer	Activation Type	MS Order	# PSMs	# Peptide Groups	Isolation Interference [%]	Ion Inject Time [ms]	# Precursors	# Identified Precursors	Precursor m/z [Da]	Precursor MH+ [Da]	Precursor Charge	Spectrum File
		FALSE	CML496_24h_3	27.183	7235	Fourier Transform	HCD (High Energy Collision Dissociation)	MS2	3	1	0.163857	12.788	1	1	719.91	1438.81	2	CML496_24h_3.raw
	FALSE	High	Sequest HT (A2)	Unambiguous	[R].GkGGkGLGkGGAkR.[H]	K2(Acetyl); K5(Acetyl); K9(Acetyl); K13(Acetyl)	9	A0A3L6DXC0; A0A1D6IAU4	GRMZM2G149178_P02; GRMZM2G063896_P01 pep:known chromosome:AGPv3:8:117349862:117351374:1 gene:GRMZM2G063896 transcript:GRMZM2G063896_T01 description:"abinitio; GRMZM2G332838_P02; A0A3L6FIV3; A0A3L6DXC0; A0A1D6IAU4; GRMZM2G084195_P02; GRMZM2G332838_P01 pep:known chromosome:AGPv3:2:183946006:183947706:1 gene:GRMZM2G332838 transcript:GRMZM2G332838_T01 description:"abinitio; AC212565.3_FGP001	4	3	0.4789	0	1	1	480.275	1438.81	1438.81	-0.73	-0.00035	HCD (High Energy Collision Dissociation)	MS2	22.2031	120	26.6074	7339	Lx9801_72h_1.raw	Lx9801_72h_1				0	0	0	4.03		2				3.961e-05	1.297e-08	K2(Acetyl): 100; K5(Acetyl): 100; K9(Acetyl): 100; K13(Acetyl): 100	571699136	26.85
		Checked	File ID	RT [min]	First Scan	Mass Analyzer	Activation Type	MS Order	# PSMs	# Peptide Groups	Isolation Interference [%]	Ion Inject Time [ms]	# Precursors	# Identified Precursors	Precursor m/z [Da]	Precursor MH+ [Da]	Precursor Charge	Spectrum File
		FALSE	Lx9801_72h_1	26.6074	7339	Fourier Transform	HCD (High Energy Collision Dissociation)	MS2	3	1	22.2031	120	1	1	480.275	1438.81	3	Lx9801_72h_1.raw
	FALSE	High	Sequest HT (A2)	Unambiguous	[R].GkGGkGLGkGGAkR.[H]	K2(Acetyl); K5(Acetyl); K9(Acetyl); K13(Acetyl)	9	A0A3L6DXC0; A0A1D6IAU4	GRMZM2G149178_P02; GRMZM2G063896_P01 pep:known chromosome:AGPv3:8:117349862:117351374:1 gene:GRMZM2G063896 transcript:GRMZM2G063896_T01 description:"abinitio; GRMZM2G332838_P02; A0A3L6FIV3; A0A3L6DXC0; A0A1D6IAU4; GRMZM2G084195_P02; GRMZM2G332838_P01 pep:known chromosome:AGPv3:2:183946006:183947706:1 gene:GRMZM2G332838 transcript:GRMZM2G332838_T01 description:"abinitio; AC212565.3_FGP001	4	2	0.5559	0	1	1	719.91	1438.81	1438.81	-0.21	-0.00015	HCD (High Energy Collision Dissociation)	MS2	17.9697	120	26.5644	7324	Lx9801_72h_1.raw	Lx9801_72h_1				0	0	0	3.31		2				3.961e-05	4.31e-10	K2(Acetyl): 100; K5(Acetyl): 100; K9(Acetyl): 100; K13(Acetyl): 100	2306433536	26.85
		Checked	File ID	RT [min]	First Scan	Mass Analyzer	Activation Type	MS Order	# PSMs	# Peptide Groups	Isolation Interference [%]	Ion Inject Time [ms]	# Precursors	# Identified Precursors	Precursor m/z [Da]	Precursor MH+ [Da]	Precursor Charge	Spectrum File
		FALSE	Lx9801_72h_1	26.5644	7324	Fourier Transform	HCD (High Energy Collision Dissociation)	MS2	3	1	17.9697	120	1	1	719.91	1438.81	2	Lx9801_72h_1.raw
	FALSE	High	Sequest HT (A2)	Unambiguous	[R].GkGGkGLGkGGAkR.[H]	K2(Acetyl); K5(Acetyl); K9(Acetyl); K13(Acetyl)	9	A0A3L6DXC0; A0A1D6IAU4	GRMZM2G149178_P02; GRMZM2G063896_P01 pep:known chromosome:AGPv3:8:117349862:117351374:1 gene:GRMZM2G063896 transcript:GRMZM2G063896_T01 description:"abinitio; GRMZM2G332838_P02; A0A3L6FIV3; A0A3L6DXC0; A0A1D6IAU4; GRMZM2G084195_P02; GRMZM2G332838_P01 pep:known chromosome:AGPv3:2:183946006:183947706:1 gene:GRMZM2G332838 transcript:GRMZM2G332838_T01 description:"abinitio; AC212565.3_FGP001	4	2	0.5826	0	1	1	719.909	1438.81	1438.81	-1.49	-0.00107	HCD (High Energy Collision Dissociation)	MS2	54.7073	120	26.0564	6859	CML496_24h_3.raw	CML496_24h_3				0	0	0	2.18		2				3.961e-05	0.0002381	K2(Acetyl): 100; K5(Acetyl): 100; K9(Acetyl): 100; K13(Acetyl): 100	3.65785e+06	26.03
		Checked	File ID	RT [min]	First Scan	Mass Analyzer	Activation Type	MS Order	# PSMs	# Peptide Groups	Isolation Interference [%]	Ion Inject Time [ms]	# Precursors	# Identified Precursors	Precursor m/z [Da]	Precursor MH+ [Da]	Precursor Charge	Spectrum File
		FALSE	CML496_24h_3	26.0564	6859	Fourier Transform	HCD (High Energy Collision Dissociation)	MS2	3	1	54.7073	120	1	1	719.909	1438.81	2	CML496_24h_3.raw
	FALSE	High	Sequest HT (A2)	Unambiguous	[R].GkGGkGLGkGGAkR.[H]	K2(Acetyl); K5(Acetyl); K9(Acetyl); K13(Acetyl)	9	A0A3L6DXC0; A0A1D6IAU4	GRMZM2G149178_P02; GRMZM2G063896_P01 pep:known chromosome:AGPv3:8:117349862:117351374:1 gene:GRMZM2G063896 transcript:GRMZM2G063896_T01 description:"abinitio; GRMZM2G332838_P02; A0A3L6FIV3; A0A3L6DXC0; A0A1D6IAU4; GRMZM2G084195_P02; GRMZM2G332838_P01 pep:known chromosome:AGPv3:2:183946006:183947706:1 gene:GRMZM2G332838 transcript:GRMZM2G332838_T01 description:"abinitio; AC212565.3_FGP001	4	2	0.5043	0	1	1	719.91	1438.81	1438.81	-0.13	-9e-05	HCD (High Energy Collision Dissociation)	MS2	58.7965	120	26.608	7002	CML496_48h_3.raw	CML496_48h_3				0	0	0	3.47		2				3.961e-05	2.19e-08	K2(Acetyl): 100; K5(Acetyl): 100; K9(Acetyl): 100; K13(Acetyl): 100	2874337024	26.9
		Checked	File ID	RT [min]	First Scan	Mass Analyzer	Activation Type	MS Order	# PSMs	# Peptide Groups	Isolation Interference [%]	Ion Inject Time [ms]	# Precursors	# Identified Precursors	Precursor m/z [Da]	Precursor MH+ [Da]	Precursor Charge	Spectrum File
		FALSE	CML496_48h_3	26.608	7002	Fourier Transform	HCD (High Energy Collision Dissociation)	MS2	3	1	58.7965	120	1	1	719.91	1438.81	2	CML496_48h_3.raw
	FALSE	High	Sequest HT (A2)	Unambiguous	[R].GkGGkGLGkGGAkR.[H]	K2(Acetyl); K5(Acetyl); K9(Acetyl); K13(Acetyl)	9	A0A3L6DXC0; A0A1D6IAU4	GRMZM2G149178_P02; GRMZM2G063896_P01 pep:known chromosome:AGPv3:8:117349862:117351374:1 gene:GRMZM2G063896 transcript:GRMZM2G063896_T01 description:"abinitio; GRMZM2G332838_P02; A0A3L6FIV3; A0A3L6DXC0; A0A1D6IAU4; GRMZM2G084195_P02; GRMZM2G332838_P01 pep:known chromosome:AGPv3:2:183946006:183947706:1 gene:GRMZM2G332838 transcript:GRMZM2G332838_T01 description:"abinitio; AC212565.3_FGP001	4	3	0.428	0	1	1	480.275	1438.81	1438.81	-0.48	-0.00023	HCD (High Energy Collision Dissociation)	MS2	43.1628	120	26.6947	7032	CML496_48h_3.raw	CML496_48h_3				0	0	0	4.79		2				3.961e-05	3.154e-06	K2(Acetyl): 100; K5(Acetyl): 100; K9(Acetyl): 100; K13(Acetyl): 100	592084672	26.9
		Checked	File ID	RT [min]	First Scan	Mass Analyzer	Activation Type	MS Order	# PSMs	# Peptide Groups	Isolation Interference [%]	Ion Inject Time [ms]	# Precursors	# Identified Precursors	Precursor m/z [Da]	Precursor MH+ [Da]	Precursor Charge	Spectrum File
		FALSE	CML496_48h_3	26.6947	7032	Fourier Transform	HCD (High Energy Collision Dissociation)	MS2	3	1	43.1628	120	1	1	480.275	1438.81	3	CML496_48h_3.raw
	FALSE	High	Sequest HT (A2)	Unambiguous	[R].GkGGkGLGkGGAkR.[H]	K2(Acetyl); K5(Acetyl); K9(Acetyl); K13(Acetyl)	9	A0A3L6DXC0; A0A1D6IAU4	GRMZM2G149178_P02; GRMZM2G063896_P01 pep:known chromosome:AGPv3:8:117349862:117351374:1 gene:GRMZM2G063896 transcript:GRMZM2G063896_T01 description:"abinitio; GRMZM2G332838_P02; A0A3L6FIV3; A0A3L6DXC0; A0A1D6IAU4; GRMZM2G084195_P02; GRMZM2G332838_P01 pep:known chromosome:AGPv3:2:183946006:183947706:1 gene:GRMZM2G332838 transcript:GRMZM2G332838_T01 description:"abinitio; AC212565.3_FGP001	4	2	0.5747	0	1	1	719.911	1438.81	1438.81	0.89	0.00064	HCD (High Energy Collision Dissociation)	MS2	0.122481	19.952	26.8569	7088	CML496_48h_3.raw	CML496_48h_3				0	0	0	3.88		2				3.961e-05	6.065e-07	K2(Acetyl): 100; K5(Acetyl): 100; K9(Acetyl): 100; K13(Acetyl): 100	2874337024	26.9
		Checked	File ID	RT [min]	First Scan	Mass Analyzer	Activation Type	MS Order	# PSMs	# Peptide Groups	Isolation Interference [%]	Ion Inject Time [ms]	# Precursors	# Identified Precursors	Precursor m/z [Da]	Precursor MH+ [Da]	Precursor Charge	Spectrum File
		FALSE	CML496_48h_3	26.8569	7088	Fourier Transform	HCD (High Energy Collision Dissociation)	MS2	3	1	0.122481	19.952	1	1	719.911	1438.81	2	CML496_48h_3.raw
	FALSE	High	Sequest HT (A2)	Unambiguous	[R].GkGGkGLGkGGAkR.[H]	K2(Acetyl); K5(Acetyl); K9(Acetyl); K13(Acetyl)	9	A0A3L6DXC0; A0A1D6IAU4	GRMZM2G149178_P02; GRMZM2G063896_P01 pep:known chromosome:AGPv3:8:117349862:117351374:1 gene:GRMZM2G063896 transcript:GRMZM2G063896_T01 description:"abinitio; GRMZM2G332838_P02; A0A3L6FIV3; A0A3L6DXC0; A0A1D6IAU4; GRMZM2G084195_P02; GRMZM2G332838_P01 pep:known chromosome:AGPv3:2:183946006:183947706:1 gene:GRMZM2G332838 transcript:GRMZM2G332838_T01 description:"abinitio; AC212565.3_FGP001	4	3	0.5	0	1	1	480.276	1438.81	1438.81	-0.35	-0.00017	HCD (High Energy Collision Dissociation)	MS2	41.169	111.693	26.6714	7081	CML496_72h_1.raw	CML496_72h_1				0	0	0	3.86		2				3.961e-05	5.524e-06	K2(Acetyl): 100; K5(Acetyl): 100; K9(Acetyl): 100; K13(Acetyl): 100	668485312	26.86
		Checked	File ID	RT [min]	First Scan	Mass Analyzer	Activation Type	MS Order	# PSMs	# Peptide Groups	Isolation Interference [%]	Ion Inject Time [ms]	# Precursors	# Identified Precursors	Precursor m/z [Da]	Precursor MH+ [Da]	Precursor Charge	Spectrum File
		FALSE	CML496_72h_1	26.6714	7081	Fourier Transform	HCD (High Energy Collision Dissociation)	MS2	3	1	41.169	111.693	1	1	480.276	1438.81	3	CML496_72h_1.raw
	FALSE	High	Sequest HT (A2)	Unambiguous	[R].GkGGkGLGkGGAkR.[H]	K2(Acetyl); K5(Acetyl); K9(Acetyl); K13(Acetyl)	9	A0A3L6DXC0; A0A1D6IAU4	GRMZM2G149178_P02; GRMZM2G063896_P01 pep:known chromosome:AGPv3:8:117349862:117351374:1 gene:GRMZM2G063896 transcript:GRMZM2G063896_T01 description:"abinitio; GRMZM2G332838_P02; A0A3L6FIV3; A0A3L6DXC0; A0A1D6IAU4; GRMZM2G084195_P02; GRMZM2G332838_P01 pep:known chromosome:AGPv3:2:183946006:183947706:1 gene:GRMZM2G332838 transcript:GRMZM2G332838_T01 description:"abinitio; AC212565.3_FGP001	4	2	0.6541	0	1	1	719.91	1438.81	1438.81	-0.21	-0.00015	HCD (High Energy Collision Dissociation)	MS2	71.0083	120	26.5674	7044	CML496_72h_1.raw	CML496_72h_1				0	0	0	2.92		2				3.961e-05	1.032e-08	K2(Acetyl): 100; K5(Acetyl): 100; K9(Acetyl): 100; K13(Acetyl): 100	2519371008	26.86
		Checked	File ID	RT [min]	First Scan	Mass Analyzer	Activation Type	MS Order	# PSMs	# Peptide Groups	Isolation Interference [%]	Ion Inject Time [ms]	# Precursors	# Identified Precursors	Precursor m/z [Da]	Precursor MH+ [Da]	Precursor Charge	Spectrum File
		FALSE	CML496_72h_1	26.5674	7044	Fourier Transform	HCD (High Energy Collision Dissociation)	MS2	3	1	71.0083	120	1	1	719.91	1438.81	2	CML496_72h_1.raw
	FALSE	High	Sequest HT (A2)	Unambiguous	[R].GkGGkGLGkGGAkR.[H]	K2(Acetyl); K5(Acetyl); K9(Acetyl); K13(Acetyl)	9	A0A3L6DXC0; A0A1D6IAU4	GRMZM2G149178_P02; GRMZM2G063896_P01 pep:known chromosome:AGPv3:8:117349862:117351374:1 gene:GRMZM2G063896 transcript:GRMZM2G063896_T01 description:"abinitio; GRMZM2G332838_P02; A0A3L6FIV3; A0A3L6DXC0; A0A1D6IAU4; GRMZM2G084195_P02; GRMZM2G332838_P01 pep:known chromosome:AGPv3:2:183946006:183947706:1 gene:GRMZM2G332838 transcript:GRMZM2G332838_T01 description:"abinitio; AC212565.3_FGP001	4	2	0.5649	0	1	1	719.91	1438.81	1438.81	0.55	0.0004	HCD (High Energy Collision Dissociation)	MS2	0.0879478	9.323	26.9915	7331	Lx9801_48h_2.raw	Lx9801_48h_2				0	0	0	4.39		2				3.961e-05	2.762e-09	K2(Acetyl): 100; K5(Acetyl): 100; K9(Acetyl): 100; K13(Acetyl): 100	2597610240	26.87
		Checked	File ID	RT [min]	First Scan	Mass Analyzer	Activation Type	MS Order	# PSMs	# Peptide Groups	Isolation Interference [%]	Ion Inject Time [ms]	# Precursors	# Identified Precursors	Precursor m/z [Da]	Precursor MH+ [Da]	Precursor Charge	Spectrum File
		FALSE	Lx9801_48h_2	26.9915	7331	Fourier Transform	HCD (High Energy Collision Dissociation)	MS2	3	1	0.0879478	9.323	1	1	719.91	1438.81	2	Lx9801_48h_2.raw
	FALSE	High	Sequest HT (A2)	Unambiguous	[R].GkGGkGLGkGGAkR.[H]	K2(Acetyl); K5(Acetyl); K9(Acetyl); K13(Acetyl)	9	A0A3L6DXC0; A0A1D6IAU4	GRMZM2G149178_P02; GRMZM2G063896_P01 pep:known chromosome:AGPv3:8:117349862:117351374:1 gene:GRMZM2G063896 transcript:GRMZM2G063896_T01 description:"abinitio; GRMZM2G332838_P02; A0A3L6FIV3; A0A3L6DXC0; A0A1D6IAU4; GRMZM2G084195_P02; GRMZM2G332838_P01 pep:known chromosome:AGPv3:2:183946006:183947706:1 gene:GRMZM2G332838 transcript:GRMZM2G332838_T01 description:"abinitio; AC212565.3_FGP001	4	2	0.6121	0	1	1	719.91	1438.81	1438.81	0.47	0.00034	HCD (High Energy Collision Dissociation)	MS2	0	34.845	26.7691	7250	Lx9801_48h_2.raw	Lx9801_48h_2				0	0	0	4.28		2				3.961e-05	1.667e-06	K2(Acetyl): 100; K5(Acetyl): 100; K9(Acetyl): 100; K13(Acetyl): 100	2597610240	26.87
		Checked	File ID	RT [min]	First Scan	Mass Analyzer	Activation Type	MS Order	# PSMs	# Peptide Groups	Isolation Interference [%]	Ion Inject Time [ms]	# Precursors	# Identified Precursors	Precursor m/z [Da]	Precursor MH+ [Da]	Precursor Charge	Spectrum File
		FALSE	Lx9801_48h_2	26.7691	7250	Fourier Transform	HCD (High Energy Collision Dissociation)	MS2	3	1	0	34.845	1	1	719.91	1438.81	2	Lx9801_48h_2.raw
	FALSE	High	Sequest HT (A2)	Unambiguous	[R].GkGGkGLGkGGAkR.[H]	K2(Acetyl); K5(Acetyl); K9(Acetyl); K13(Acetyl)	9	A0A3L6DXC0; A0A1D6IAU4	GRMZM2G149178_P02; GRMZM2G063896_P01 pep:known chromosome:AGPv3:8:117349862:117351374:1 gene:GRMZM2G063896 transcript:GRMZM2G063896_T01 description:"abinitio; GRMZM2G332838_P02; A0A3L6FIV3; A0A3L6DXC0; A0A1D6IAU4; GRMZM2G084195_P02; GRMZM2G332838_P01 pep:known chromosome:AGPv3:2:183946006:183947706:1 gene:GRMZM2G332838 transcript:GRMZM2G332838_T01 description:"abinitio; AC212565.3_FGP001	4	3	0.47	0	1	1	480.276	1438.81	1438.81	0.1	5e-05	HCD (High Energy Collision Dissociation)	MS2	46.5075	114.079	26.7075	7119	CML496_48h_1.raw	CML496_48h_1				0	0	0	4.17		2				3.961e-05	1.855e-06	K2(Acetyl): 100; K5(Acetyl): 100; K9(Acetyl): 100; K13(Acetyl): 100	519151360	26.88
		Checked	File ID	RT [min]	First Scan	Mass Analyzer	Activation Type	MS Order	# PSMs	# Peptide Groups	Isolation Interference [%]	Ion Inject Time [ms]	# Precursors	# Identified Precursors	Precursor m/z [Da]	Precursor MH+ [Da]	Precursor Charge	Spectrum File
		FALSE	CML496_48h_1	26.7075	7119	Fourier Transform	HCD (High Energy Collision Dissociation)	MS2	3	1	46.5075	114.079	1	1	480.276	1438.81	3	CML496_48h_1.raw
	FALSE	High	Sequest HT (A2)	Unambiguous	[R].GkGGkGLGkGGAkR.[H]	K2(Acetyl); K5(Acetyl); K9(Acetyl); K13(Acetyl)	9	A0A3L6DXC0; A0A1D6IAU4	GRMZM2G149178_P02; GRMZM2G063896_P01 pep:known chromosome:AGPv3:8:117349862:117351374:1 gene:GRMZM2G063896 transcript:GRMZM2G063896_T01 description:"abinitio; GRMZM2G332838_P02; A0A3L6FIV3; A0A3L6DXC0; A0A1D6IAU4; GRMZM2G084195_P02; GRMZM2G332838_P01 pep:known chromosome:AGPv3:2:183946006:183947706:1 gene:GRMZM2G332838 transcript:GRMZM2G332838_T01 description:"abinitio; AC212565.3_FGP001	4	2	0.5718	0	1	1	719.91	1438.81	1438.81	-0.04	-3e-05	HCD (High Energy Collision Dissociation)	MS2	0.439666	29.006	27.0896	7254	CML496_48h_1.raw	CML496_48h_1				0	0	0	4.11		2				3.961e-05	5.083e-08	K2(Acetyl): 100; K5(Acetyl): 100; K9(Acetyl): 100; K13(Acetyl): 100	1924057216	26.89
		Checked	File ID	RT [min]	First Scan	Mass Analyzer	Activation Type	MS Order	# PSMs	# Peptide Groups	Isolation Interference [%]	Ion Inject Time [ms]	# Precursors	# Identified Precursors	Precursor m/z [Da]	Precursor MH+ [Da]	Precursor Charge	Spectrum File
		FALSE	CML496_48h_1	27.0896	7254	Fourier Transform	HCD (High Energy Collision Dissociation)	MS2	3	1	0.439666	29.006	1	1	719.91	1438.81	2	CML496_48h_1.raw
	FALSE	High	Sequest HT (A2)	Unambiguous	[R].GkGGkGLGkGGAkR.[H]	K2(Acetyl); K5(Acetyl); K9(Acetyl); K13(Acetyl)	9	A0A3L6DXC0; A0A1D6IAU4	GRMZM2G149178_P02; GRMZM2G063896_P01 pep:known chromosome:AGPv3:8:117349862:117351374:1 gene:GRMZM2G063896 transcript:GRMZM2G063896_T01 description:"abinitio; GRMZM2G332838_P02; A0A3L6FIV3; A0A3L6DXC0; A0A1D6IAU4; GRMZM2G084195_P02; GRMZM2G332838_P01 pep:known chromosome:AGPv3:2:183946006:183947706:1 gene:GRMZM2G332838 transcript:GRMZM2G332838_T01 description:"abinitio; AC212565.3_FGP001	4	2	0.6016	0	1	1	719.91	1438.81	1438.81	0.04	3e-05	HCD (High Energy Collision Dissociation)	MS2	0	23.829	26.8981	7186	CML496_48h_1.raw	CML496_48h_1				0	0	0	3.84		2				3.961e-05	9.165e-06	K2(Acetyl): 100; K5(Acetyl): 100; K9(Acetyl): 100; K13(Acetyl): 100	1924057216	26.89
		Checked	File ID	RT [min]	First Scan	Mass Analyzer	Activation Type	MS Order	# PSMs	# Peptide Groups	Isolation Interference [%]	Ion Inject Time [ms]	# Precursors	# Identified Precursors	Precursor m/z [Da]	Precursor MH+ [Da]	Precursor Charge	Spectrum File
		FALSE	CML496_48h_1	26.8981	7186	Fourier Transform	HCD (High Energy Collision Dissociation)	MS2	3	1	0	23.829	1	1	719.91	1438.81	2	CML496_48h_1.raw
	FALSE	High	Sequest HT (A2)	Unambiguous	[R].GkGGkGLGkGGAkR.[H]	K2(Acetyl); K5(Acetyl); K9(Acetyl); K13(Acetyl)	9	A0A3L6DXC0; A0A1D6IAU4	GRMZM2G149178_P02; GRMZM2G063896_P01 pep:known chromosome:AGPv3:8:117349862:117351374:1 gene:GRMZM2G063896 transcript:GRMZM2G063896_T01 description:"abinitio; GRMZM2G332838_P02; A0A3L6FIV3; A0A3L6DXC0; A0A1D6IAU4; GRMZM2G084195_P02; GRMZM2G332838_P01 pep:known chromosome:AGPv3:2:183946006:183947706:1 gene:GRMZM2G332838 transcript:GRMZM2G332838_T01 description:"abinitio; AC212565.3_FGP001	4	3	0.4713	0	1	1	480.276	1438.81	1438.81	0.22	0.00011	HCD (High Energy Collision Dissociation)	MS2	42.4486	120	26.7359	7125	CML496_48h_2.raw	CML496_48h_2				0	0	0	4.35		2				3.961e-05	3.294e-07	K2(Acetyl): 100; K5(Acetyl): 100; K9(Acetyl): 100; K13(Acetyl): 100	358743232	26.92
		Checked	File ID	RT [min]	First Scan	Mass Analyzer	Activation Type	MS Order	# PSMs	# Peptide Groups	Isolation Interference [%]	Ion Inject Time [ms]	# Precursors	# Identified Precursors	Precursor m/z [Da]	Precursor MH+ [Da]	Precursor Charge	Spectrum File
		FALSE	CML496_48h_2	26.7359	7125	Fourier Transform	HCD (High Energy Collision Dissociation)	MS2	3	1	42.4486	120	1	1	480.276	1438.81	3	CML496_48h_2.raw
	FALSE	High	Sequest HT (A2)	Unambiguous	[R].GkGGkGLGkGGAkR.[H]	K2(Acetyl); K5(Acetyl); K9(Acetyl); K13(Acetyl)	9	A0A3L6DXC0; A0A1D6IAU4	GRMZM2G149178_P02; GRMZM2G063896_P01 pep:known chromosome:AGPv3:8:117349862:117351374:1 gene:GRMZM2G063896 transcript:GRMZM2G063896_T01 description:"abinitio; GRMZM2G332838_P02; A0A3L6FIV3; A0A3L6DXC0; A0A1D6IAU4; GRMZM2G084195_P02; GRMZM2G332838_P01 pep:known chromosome:AGPv3:2:183946006:183947706:1 gene:GRMZM2G332838 transcript:GRMZM2G332838_T01 description:"abinitio; AC212565.3_FGP001	4	2	0.6021	0	1	1	719.911	1438.81	1438.81	1.23	0.00088	HCD (High Energy Collision Dissociation)	MS2	0	15.955	26.9113	7189	CML496_48h_2.raw	CML496_48h_2				0	0	0	3.82		2				3.961e-05	1.23e-06	K2(Acetyl): 100; K5(Acetyl): 100; K9(Acetyl): 100; K13(Acetyl): 100	1527750784	26.91
		Checked	File ID	RT [min]	First Scan	Mass Analyzer	Activation Type	MS Order	# PSMs	# Peptide Groups	Isolation Interference [%]	Ion Inject Time [ms]	# Precursors	# Identified Precursors	Precursor m/z [Da]	Precursor MH+ [Da]	Precursor Charge	Spectrum File
		FALSE	CML496_48h_2	26.9113	7189	Fourier Transform	HCD (High Energy Collision Dissociation)	MS2	3	1	0	15.955	1	1	719.911	1438.81	2	CML496_48h_2.raw
	FALSE	High	Sequest HT (A2)	Unambiguous	[R].GkGGkGLGkGGAkR.[H]	K2(Acetyl); K5(Acetyl); K9(Acetyl); K13(Acetyl)	9	A0A3L6DXC0; A0A1D6IAU4	GRMZM2G149178_P02; GRMZM2G063896_P01 pep:known chromosome:AGPv3:8:117349862:117351374:1 gene:GRMZM2G063896 transcript:GRMZM2G063896_T01 description:"abinitio; GRMZM2G332838_P02; A0A3L6FIV3; A0A3L6DXC0; A0A1D6IAU4; GRMZM2G084195_P02; GRMZM2G332838_P01 pep:known chromosome:AGPv3:2:183946006:183947706:1 gene:GRMZM2G332838 transcript:GRMZM2G332838_T01 description:"abinitio; AC212565.3_FGP001	4	2	0.6259	0	1	1	719.91	1438.81	1438.81	-0.04	-3e-05	HCD (High Energy Collision Dissociation)	MS2	0.276481	16.291	26.8094	7392	Lx9801_48h_3.raw	Lx9801_48h_3				0	0	0	4.09		2				3.961e-05	3.606e-05	K2(Acetyl): 100; K5(Acetyl): 100; K9(Acetyl): 100; K13(Acetyl): 100	3045534976	26.84
		Checked	File ID	RT [min]	First Scan	Mass Analyzer	Activation Type	MS Order	# PSMs	# Peptide Groups	Isolation Interference [%]	Ion Inject Time [ms]	# Precursors	# Identified Precursors	Precursor m/z [Da]	Precursor MH+ [Da]	Precursor Charge	Spectrum File
		FALSE	Lx9801_48h_3	26.8094	7392	Fourier Transform	HCD (High Energy Collision Dissociation)	MS2	3	1	0.276481	16.291	1	1	719.91	1438.81	2	Lx9801_48h_3.raw
	FALSE	High	Sequest HT (A2)	Unambiguous	[R].GkGGkGLGkGGAkR.[H]	K2(Acetyl); K5(Acetyl); K9(Acetyl); K13(Acetyl)	9	A0A3L6DXC0; A0A1D6IAU4	GRMZM2G149178_P02; GRMZM2G063896_P01 pep:known chromosome:AGPv3:8:117349862:117351374:1 gene:GRMZM2G063896 transcript:GRMZM2G063896_T01 description:"abinitio; GRMZM2G332838_P02; A0A3L6FIV3; A0A3L6DXC0; A0A1D6IAU4; GRMZM2G084195_P02; GRMZM2G332838_P01 pep:known chromosome:AGPv3:2:183946006:183947706:1 gene:GRMZM2G332838 transcript:GRMZM2G332838_T01 description:"abinitio; AC212565.3_FGP001	4	3	0.4099	0	1	1	480.276	1438.81	1438.81	-0.29	-0.00014	HCD (High Energy Collision Dissociation)	MS2	50.0324	120	26.6435	7333	Lx9801_48h_3.raw	Lx9801_48h_3				0	0	0	3.83		2				3.961e-05	5.236e-06	K2(Acetyl): 100; K5(Acetyl): 100; K9(Acetyl): 100; K13(Acetyl): 100	685489728	26.84
		Checked	File ID	RT [min]	First Scan	Mass Analyzer	Activation Type	MS Order	# PSMs	# Peptide Groups	Isolation Interference [%]	Ion Inject Time [ms]	# Precursors	# Identified Precursors	Precursor m/z [Da]	Precursor MH+ [Da]	Precursor Charge	Spectrum File
		FALSE	Lx9801_48h_3	26.6435	7333	Fourier Transform	HCD (High Energy Collision Dissociation)	MS2	3	1	50.0324	120	1	1	480.276	1438.81	3	Lx9801_48h_3.raw
	FALSE	High	Sequest HT (A2)	Unambiguous	[R].GkGGkGLGkGGAkR.[H]	K2(Acetyl); K5(Acetyl); K9(Acetyl); K13(Acetyl)	9	A0A3L6DXC0; A0A1D6IAU4	GRMZM2G149178_P02; GRMZM2G063896_P01 pep:known chromosome:AGPv3:8:117349862:117351374:1 gene:GRMZM2G063896 transcript:GRMZM2G063896_T01 description:"abinitio; GRMZM2G332838_P02; A0A3L6FIV3; A0A3L6DXC0; A0A1D6IAU4; GRMZM2G084195_P02; GRMZM2G332838_P01 pep:known chromosome:AGPv3:2:183946006:183947706:1 gene:GRMZM2G332838 transcript:GRMZM2G332838_T01 description:"abinitio; AC212565.3_FGP001	4	2	0.5781	0	1	1	719.91	1438.81	1438.81	0.3	0.00021	HCD (High Energy Collision Dissociation)	MS2	32.4795	120	26.5898	7315	Lx9801_48h_3.raw	Lx9801_48h_3				0	0	0	3.84		2				3.961e-05	8.129e-11	K2(Acetyl): 100; K5(Acetyl): 100; K9(Acetyl): 100; K13(Acetyl): 100	3045534976	26.84
		Checked	File ID	RT [min]	First Scan	Mass Analyzer	Activation Type	MS Order	# PSMs	# Peptide Groups	Isolation Interference [%]	Ion Inject Time [ms]	# Precursors	# Identified Precursors	Precursor m/z [Da]	Precursor MH+ [Da]	Precursor Charge	Spectrum File
		FALSE	Lx9801_48h_3	26.5898	7315	Fourier Transform	HCD (High Energy Collision Dissociation)	MS2	3	1	32.4795	120	1	1	719.91	1438.81	2	Lx9801_48h_3.raw
	FALSE	High	Sequest HT (A2)	Unambiguous	[R].GkGGkGLGkGGAkR.[H]	K2(Acetyl); K5(Acetyl); K9(Acetyl); K13(Acetyl)	9	A0A3L6DXC0; A0A1D6IAU4	GRMZM2G149178_P02; GRMZM2G063896_P01 pep:known chromosome:AGPv3:8:117349862:117351374:1 gene:GRMZM2G063896 transcript:GRMZM2G063896_T01 description:"abinitio; GRMZM2G332838_P02; A0A3L6FIV3; A0A3L6DXC0; A0A1D6IAU4; GRMZM2G084195_P02; GRMZM2G332838_P01 pep:known chromosome:AGPv3:2:183946006:183947706:1 gene:GRMZM2G332838 transcript:GRMZM2G332838_T01 description:"abinitio; AC212565.3_FGP001	4	2	0.483	0	1	1	719.911	1438.81	1438.81	1.14	0.00082	HCD (High Energy Collision Dissociation)	MS2	18.2541	120	26.6098	7254	CML496_12h_1.raw	CML496_12h_1				0	0	0	2.65		2				3.961e-05	2.318e-06	K2(Acetyl): 100; K5(Acetyl): 100; K9(Acetyl): 100; K13(Acetyl): 100	1561378688	26.9
		Checked	File ID	RT [min]	First Scan	Mass Analyzer	Activation Type	MS Order	# PSMs	# Peptide Groups	Isolation Interference [%]	Ion Inject Time [ms]	# Precursors	# Identified Precursors	Precursor m/z [Da]	Precursor MH+ [Da]	Precursor Charge	Spectrum File
		FALSE	CML496_12h_1	26.6098	7254	Fourier Transform	HCD (High Energy Collision Dissociation)	MS2	3	1	18.2541	120	1	1	719.911	1438.81	2	CML496_12h_1.raw
	FALSE	High	Sequest HT (A2)	Unambiguous	[R].GkGGkGLGkGGAkR.[H]	K2(Acetyl); K5(Acetyl); K9(Acetyl); K13(Acetyl)	9	A0A3L6DXC0; A0A1D6IAU4	GRMZM2G149178_P02; GRMZM2G063896_P01 pep:known chromosome:AGPv3:8:117349862:117351374:1 gene:GRMZM2G063896 transcript:GRMZM2G063896_T01 description:"abinitio; GRMZM2G332838_P02; A0A3L6FIV3; A0A3L6DXC0; A0A1D6IAU4; GRMZM2G084195_P02; GRMZM2G332838_P01 pep:known chromosome:AGPv3:2:183946006:183947706:1 gene:GRMZM2G332838 transcript:GRMZM2G332838_T01 description:"abinitio; AC212565.3_FGP001	4	3	0.5404	0	1	1	480.275	1438.81	1438.81	-0.6	-0.00029	HCD (High Energy Collision Dissociation)	MS2	41.8844	120	26.7113	7289	CML496_12h_1.raw	CML496_12h_1				0	0	0	4.46		2				3.961e-05	7.665e-07	K2(Acetyl): 100; K5(Acetyl): 100; K9(Acetyl): 100; K13(Acetyl): 100	367758752	26.9
		Checked	File ID	RT [min]	First Scan	Mass Analyzer	Activation Type	MS Order	# PSMs	# Peptide Groups	Isolation Interference [%]	Ion Inject Time [ms]	# Precursors	# Identified Precursors	Precursor m/z [Da]	Precursor MH+ [Da]	Precursor Charge	Spectrum File
		FALSE	CML496_12h_1	26.7113	7289	Fourier Transform	HCD (High Energy Collision Dissociation)	MS2	3	1	41.8844	120	1	1	480.275	1438.81	3	CML496_12h_1.raw
	FALSE	High	Sequest HT (A2)	Unambiguous	[R].GkGGkGLGkGGAkR.[H]	K2(Acetyl); K5(Acetyl); K9(Acetyl); K13(Acetyl)	9	A0A3L6DXC0; A0A1D6IAU4	GRMZM2G149178_P02; GRMZM2G063896_P01 pep:known chromosome:AGPv3:8:117349862:117351374:1 gene:GRMZM2G063896 transcript:GRMZM2G063896_T01 description:"abinitio; GRMZM2G332838_P02; A0A3L6FIV3; A0A3L6DXC0; A0A1D6IAU4; GRMZM2G084195_P02; GRMZM2G332838_P01 pep:known chromosome:AGPv3:2:183946006:183947706:1 gene:GRMZM2G332838 transcript:GRMZM2G332838_T01 description:"abinitio; AC212565.3_FGP001	4	3	0.515	0	1	1	480.275	1438.81	1438.81	-1.18	-0.00056	HCD (High Energy Collision Dissociation)	MS2	26.6478	120	26.5246	7032	Lx9801_72h_3.raw	Lx9801_72h_3				0	0	0	4		2				3.961e-05	2.399e-08	K2(Acetyl): 100; K5(Acetyl): 100; K9(Acetyl): 100; K13(Acetyl): 100	530436192	26.73
		Checked	File ID	RT [min]	First Scan	Mass Analyzer	Activation Type	MS Order	# PSMs	# Peptide Groups	Isolation Interference [%]	Ion Inject Time [ms]	# Precursors	# Identified Precursors	Precursor m/z [Da]	Precursor MH+ [Da]	Precursor Charge	Spectrum File
		FALSE	Lx9801_72h_3	26.5246	7032	Fourier Transform	HCD (High Energy Collision Dissociation)	MS2	3	1	26.6478	120	1	1	480.275	1438.81	3	Lx9801_72h_3.raw
	FALSE	High	Sequest HT (A2)	Unambiguous	[R].GkGGkGLGkGGAkR.[H]	K2(Acetyl); K5(Acetyl); K9(Acetyl); K13(Acetyl)	9	A0A3L6DXC0; A0A1D6IAU4	GRMZM2G149178_P02; GRMZM2G063896_P01 pep:known chromosome:AGPv3:8:117349862:117351374:1 gene:GRMZM2G063896 transcript:GRMZM2G063896_T01 description:"abinitio; GRMZM2G332838_P02; A0A3L6FIV3; A0A3L6DXC0; A0A1D6IAU4; GRMZM2G084195_P02; GRMZM2G332838_P01 pep:known chromosome:AGPv3:2:183946006:183947706:1 gene:GRMZM2G332838 transcript:GRMZM2G332838_T01 description:"abinitio; AC212565.3_FGP001	4	2	0.5081	0	1	1	719.909	1438.81	1438.81	-0.81	-0.00058	HCD (High Energy Collision Dissociation)	MS2	8.95939	120	26.4629	7010	Lx9801_72h_3.raw	Lx9801_72h_3				0	0	0	3.72		2				3.961e-05	2.661e-09	K2(Acetyl): 100; K5(Acetyl): 100; K9(Acetyl): 100; K13(Acetyl): 100	1969969152	26.74
		Checked	File ID	RT [min]	First Scan	Mass Analyzer	Activation Type	MS Order	# PSMs	# Peptide Groups	Isolation Interference [%]	Ion Inject Time [ms]	# Precursors	# Identified Precursors	Precursor m/z [Da]	Precursor MH+ [Da]	Precursor Charge	Spectrum File
		FALSE	Lx9801_72h_3	26.4629	7010	Fourier Transform	HCD (High Energy Collision Dissociation)	MS2	3	1	8.95939	120	1	1	719.909	1438.81	2	Lx9801_72h_3.raw
	FALSE	High	Sequest HT (A2)	Unambiguous	[R].GkGGkGLGkGGAkR.[H]	K2(Acetyl); K5(Acetyl); K9(Acetyl); K13(Acetyl)	9	A0A3L6DXC0; A0A1D6IAU4	GRMZM2G149178_P02; GRMZM2G063896_P01 pep:known chromosome:AGPv3:8:117349862:117351374:1 gene:GRMZM2G063896 transcript:GRMZM2G063896_T01 description:"abinitio; GRMZM2G332838_P02; A0A3L6FIV3; A0A3L6DXC0; A0A1D6IAU4; GRMZM2G084195_P02; GRMZM2G332838_P01 pep:known chromosome:AGPv3:2:183946006:183947706:1 gene:GRMZM2G332838 transcript:GRMZM2G332838_T01 description:"abinitio; AC212565.3_FGP001	4	2	0.5885	0	1	1	719.91	1438.81	1438.81	0.21	0.00015	HCD (High Energy Collision Dissociation)	MS2	0.321383	42.451	26.7605	7261	CML496_0h_2.raw	CML496_0h_2				0	0	0	4.35		2				3.961e-05	1.281e-06	K2(Acetyl): 100; K5(Acetyl): 100; K9(Acetyl): 100; K13(Acetyl): 100	1636474496	26.83
		Checked	File ID	RT [min]	First Scan	Mass Analyzer	Activation Type	MS Order	# PSMs	# Peptide Groups	Isolation Interference [%]	Ion Inject Time [ms]	# Precursors	# Identified Precursors	Precursor m/z [Da]	Precursor MH+ [Da]	Precursor Charge	Spectrum File
		FALSE	CML496_0h_2	26.7605	7261	Fourier Transform	HCD (High Energy Collision Dissociation)	MS2	3	1	0.321383	42.451	1	1	719.91	1438.81	2	CML496_0h_2.raw
	FALSE	High	Sequest HT (A2)	Unambiguous	[R].GkGGkGLGkGGAkR.[H]	K2(Acetyl); K5(Acetyl); K9(Acetyl); K13(Acetyl)	9	A0A3L6DXC0; A0A1D6IAU4	GRMZM2G149178_P02; GRMZM2G063896_P01 pep:known chromosome:AGPv3:8:117349862:117351374:1 gene:GRMZM2G063896 transcript:GRMZM2G063896_T01 description:"abinitio; GRMZM2G332838_P02; A0A3L6FIV3; A0A3L6DXC0; A0A1D6IAU4; GRMZM2G084195_P02; GRMZM2G332838_P01 pep:known chromosome:AGPv3:2:183946006:183947706:1 gene:GRMZM2G332838 transcript:GRMZM2G332838_T01 description:"abinitio; AC212565.3_FGP001	4	2	0.5667	0	1	1	719.909	1438.81	1438.81	-1.66	-0.00119	HCD (High Energy Collision Dissociation)	MS2	57.4048	120	26.5457	7183	CML496_0h_2.raw	CML496_0h_2				0	0	0	3.6		2				3.961e-05	3.516e-08	K2(Acetyl): 100; K5(Acetyl): 100; K9(Acetyl): 100; K13(Acetyl): 100	1636474496	26.83
		Checked	File ID	RT [min]	First Scan	Mass Analyzer	Activation Type	MS Order	# PSMs	# Peptide Groups	Isolation Interference [%]	Ion Inject Time [ms]	# Precursors	# Identified Precursors	Precursor m/z [Da]	Precursor MH+ [Da]	Precursor Charge	Spectrum File
		FALSE	CML496_0h_2	26.5457	7183	Fourier Transform	HCD (High Energy Collision Dissociation)	MS2	3	1	57.4048	120	1	1	719.909	1438.81	2	CML496_0h_2.raw
	FALSE	High	Sequest HT (A2)	Unambiguous	[R].GkGGkGLGkGGAkR.[H]	K2(Acetyl); K5(Acetyl); K9(Acetyl); K13(Acetyl)	9	A0A3L6DXC0; A0A1D6IAU4	GRMZM2G149178_P02; GRMZM2G063896_P01 pep:known chromosome:AGPv3:8:117349862:117351374:1 gene:GRMZM2G063896 transcript:GRMZM2G063896_T01 description:"abinitio; GRMZM2G332838_P02; A0A3L6FIV3; A0A3L6DXC0; A0A1D6IAU4; GRMZM2G084195_P02; GRMZM2G332838_P01 pep:known chromosome:AGPv3:2:183946006:183947706:1 gene:GRMZM2G332838 transcript:GRMZM2G332838_T01 description:"abinitio; AC212565.3_FGP001	4	3	0.598	0	1	1	480.276	1438.81	1438.81	-0.35	-0.00017	HCD (High Energy Collision Dissociation)	MS2	57.3585	120	26.6161	7208	CML496_0h_2.raw	CML496_0h_2				0	0	0	3.98		2				3.961e-05	0.0001403	K2(Acetyl): 100; K5(Acetyl): 100; K9(Acetyl): 100; K13(Acetyl): 100	382793824	26.83
		Checked	File ID	RT [min]	First Scan	Mass Analyzer	Activation Type	MS Order	# PSMs	# Peptide Groups	Isolation Interference [%]	Ion Inject Time [ms]	# Precursors	# Identified Precursors	Precursor m/z [Da]	Precursor MH+ [Da]	Precursor Charge	Spectrum File
		FALSE	CML496_0h_2	26.6161	7208	Fourier Transform	HCD (High Energy Collision Dissociation)	MS2	3	1	57.3585	120	1	1	480.276	1438.81	3	CML496_0h_2.raw
	FALSE	High	Sequest HT (A2)	Unambiguous	[R].GkGGkGLGkGGAkR.[H]	K2(Acetyl); K5(Acetyl); K9(Acetyl); K13(Acetyl)	9	A0A3L6DXC0; A0A1D6IAU4	GRMZM2G149178_P02; GRMZM2G063896_P01 pep:known chromosome:AGPv3:8:117349862:117351374:1 gene:GRMZM2G063896 transcript:GRMZM2G063896_T01 description:"abinitio; GRMZM2G332838_P02; A0A3L6FIV3; A0A3L6DXC0; A0A1D6IAU4; GRMZM2G084195_P02; GRMZM2G332838_P01 pep:known chromosome:AGPv3:2:183946006:183947706:1 gene:GRMZM2G332838 transcript:GRMZM2G332838_T01 description:"abinitio; AC212565.3_FGP001	4	2	0.5482	0	1	1	719.909	1438.81	1438.81	-0.81	-0.00058	HCD (High Energy Collision Dissociation)	MS2	27.9232	120	26.4394	7141	CML496_0h_1.raw	CML496_0h_1				0	0	0	4.36		2				3.961e-05	1.857e-09	K2(Acetyl): 100; K5(Acetyl): 100; K9(Acetyl): 100; K13(Acetyl): 100	2229146112	26.64
		Checked	File ID	RT [min]	First Scan	Mass Analyzer	Activation Type	MS Order	# PSMs	# Peptide Groups	Isolation Interference [%]	Ion Inject Time [ms]	# Precursors	# Identified Precursors	Precursor m/z [Da]	Precursor MH+ [Da]	Precursor Charge	Spectrum File
		FALSE	CML496_0h_1	26.4394	7141	Fourier Transform	HCD (High Energy Collision Dissociation)	MS2	3	1	27.9232	120	1	1	719.909	1438.81	2	CML496_0h_1.raw
	FALSE	High	Sequest HT (A2)	Unambiguous	[R].GkGGkGLGkGGAkR.[H]	K2(Acetyl); K5(Acetyl); K9(Acetyl); K13(Acetyl)	9	A0A3L6DXC0; A0A1D6IAU4	GRMZM2G149178_P02; GRMZM2G063896_P01 pep:known chromosome:AGPv3:8:117349862:117351374:1 gene:GRMZM2G063896 transcript:GRMZM2G063896_T01 description:"abinitio; GRMZM2G332838_P02; A0A3L6FIV3; A0A3L6DXC0; A0A1D6IAU4; GRMZM2G084195_P02; GRMZM2G332838_P01 pep:known chromosome:AGPv3:2:183946006:183947706:1 gene:GRMZM2G332838 transcript:GRMZM2G332838_T01 description:"abinitio; AC212565.3_FGP001	4	3	0.4964	0	1	1	480.275	1438.81	1438.81	-1.18	-0.00056	HCD (High Energy Collision Dissociation)	MS2	15.7015	120	26.4723	7152	CML496_0h_1.raw	CML496_0h_1				0	0	0	4.13		2				3.961e-05	4.91e-07	K2(Acetyl): 100; K5(Acetyl): 100; K9(Acetyl): 100; K13(Acetyl): 100	567952128	26.64
		Checked	File ID	RT [min]	First Scan	Mass Analyzer	Activation Type	MS Order	# PSMs	# Peptide Groups	Isolation Interference [%]	Ion Inject Time [ms]	# Precursors	# Identified Precursors	Precursor m/z [Da]	Precursor MH+ [Da]	Precursor Charge	Spectrum File
		FALSE	CML496_0h_1	26.4723	7152	Fourier Transform	HCD (High Energy Collision Dissociation)	MS2	3	1	15.7015	120	1	1	480.275	1438.81	3	CML496_0h_1.raw
	FALSE	High	Sequest HT (A2)	Unambiguous	[R].GkGGkGLGkGGAkR.[H]	K2(Acetyl); K5(Acetyl); K9(Acetyl); K13(Acetyl)	9	A0A3L6DXC0; A0A1D6IAU4	GRMZM2G149178_P02; GRMZM2G063896_P01 pep:known chromosome:AGPv3:8:117349862:117351374:1 gene:GRMZM2G063896 transcript:GRMZM2G063896_T01 description:"abinitio; GRMZM2G332838_P02; A0A3L6FIV3; A0A3L6DXC0; A0A1D6IAU4; GRMZM2G084195_P02; GRMZM2G332838_P01 pep:known chromosome:AGPv3:2:183946006:183947706:1 gene:GRMZM2G332838 transcript:GRMZM2G332838_T01 description:"abinitio; AC212565.3_FGP001	4	2	0.5469	0	1	1	719.91	1438.81	1438.81	-0.13	-9e-05	HCD (High Energy Collision Dissociation)	MS2	11.5455	120	27.4887	7509	CML496_0h_1.raw	CML496_0h_1				0	0	0	2.45		2				3.961e-05	1.837e-05	K2(Acetyl): 100; K5(Acetyl): 100; K9(Acetyl): 100; K13(Acetyl): 100	5.03411e+06	27.48
		Checked	File ID	RT [min]	First Scan	Mass Analyzer	Activation Type	MS Order	# PSMs	# Peptide Groups	Isolation Interference [%]	Ion Inject Time [ms]	# Precursors	# Identified Precursors	Precursor m/z [Da]	Precursor MH+ [Da]	Precursor Charge	Spectrum File
		FALSE	CML496_0h_1	27.4887	7509	Fourier Transform	HCD (High Energy Collision Dissociation)	MS2	3	1	11.5455	120	1	1	719.91	1438.81	2	CML496_0h_1.raw
	FALSE	High	Sequest HT (A2)	Unambiguous	[R].GkGGkGLGkGGAkR.[H]	K2(Acetyl); K5(Acetyl); K9(Acetyl); K13(Acetyl)	9	A0A3L6DXC0; A0A1D6IAU4	GRMZM2G149178_P02; GRMZM2G063896_P01 pep:known chromosome:AGPv3:8:117349862:117351374:1 gene:GRMZM2G063896 transcript:GRMZM2G063896_T01 description:"abinitio; GRMZM2G332838_P02; A0A3L6FIV3; A0A3L6DXC0; A0A1D6IAU4; GRMZM2G084195_P02; GRMZM2G332838_P01 pep:known chromosome:AGPv3:2:183946006:183947706:1 gene:GRMZM2G332838 transcript:GRMZM2G332838_T01 description:"abinitio; AC212565.3_FGP001	4	3	0.5262	0	1	1	480.275	1438.81	1438.81	-0.48	-0.00023	HCD (High Energy Collision Dissociation)	MS2	74.5589	120	26.6686	7270	CML496_0h_3.raw	CML496_0h_3				0	0	0	4.01		2				3.961e-05	3.993e-07	K2(Acetyl): 100; K5(Acetyl): 100; K9(Acetyl): 100; K13(Acetyl): 100	351380736	26.88
		Checked	File ID	RT [min]	First Scan	Mass Analyzer	Activation Type	MS Order	# PSMs	# Peptide Groups	Isolation Interference [%]	Ion Inject Time [ms]	# Precursors	# Identified Precursors	Precursor m/z [Da]	Precursor MH+ [Da]	Precursor Charge	Spectrum File
		FALSE	CML496_0h_3	26.6686	7270	Fourier Transform	HCD (High Energy Collision Dissociation)	MS2	3	1	74.5589	120	1	1	480.275	1438.81	3	CML496_0h_3.raw
	FALSE	High	Sequest HT (A2)	Unambiguous	[R].GkGGkGLGkGGAkR.[H]	K2(Acetyl); K5(Acetyl); K9(Acetyl); K13(Acetyl)	9	A0A3L6DXC0; A0A1D6IAU4	GRMZM2G149178_P02; GRMZM2G063896_P01 pep:known chromosome:AGPv3:8:117349862:117351374:1 gene:GRMZM2G063896 transcript:GRMZM2G063896_T01 description:"abinitio; GRMZM2G332838_P02; A0A3L6FIV3; A0A3L6DXC0; A0A1D6IAU4; GRMZM2G084195_P02; GRMZM2G332838_P01 pep:known chromosome:AGPv3:2:183946006:183947706:1 gene:GRMZM2G332838 transcript:GRMZM2G332838_T01 description:"abinitio; AC212565.3_FGP001	4	2	0.5975	0	1	1	719.91	1438.81	1438.81	0.04	3e-05	HCD (High Energy Collision Dissociation)	MS2	0.0997169	13.815	26.8321	7328	CML496_0h_3.raw	CML496_0h_3				0	0	0	3.95		2				3.961e-05	6.059e-07	K2(Acetyl): 100; K5(Acetyl): 100; K9(Acetyl): 100; K13(Acetyl): 100	1310200448	26.88
		Checked	File ID	RT [min]	First Scan	Mass Analyzer	Activation Type	MS Order	# PSMs	# Peptide Groups	Isolation Interference [%]	Ion Inject Time [ms]	# Precursors	# Identified Precursors	Precursor m/z [Da]	Precursor MH+ [Da]	Precursor Charge	Spectrum File
		FALSE	CML496_0h_3	26.8321	7328	Fourier Transform	HCD (High Energy Collision Dissociation)	MS2	3	1	0.0997169	13.815	1	1	719.91	1438.81	2	CML496_0h_3.raw
	FALSE	High	Sequest HT (A2)	Unambiguous	[R].GkGGkGLGkGGAkR.[H]	K2(Acetyl); K5(Acetyl); K9(Acetyl); K13(Acetyl)	9	A0A3L6DXC0; A0A1D6IAU4	GRMZM2G149178_P02; GRMZM2G063896_P01 pep:known chromosome:AGPv3:8:117349862:117351374:1 gene:GRMZM2G063896 transcript:GRMZM2G063896_T01 description:"abinitio; GRMZM2G332838_P02; A0A3L6FIV3; A0A3L6DXC0; A0A1D6IAU4; GRMZM2G084195_P02; GRMZM2G332838_P01 pep:known chromosome:AGPv3:2:183946006:183947706:1 gene:GRMZM2G332838 transcript:GRMZM2G332838_T01 description:"abinitio; AC212565.3_FGP001	4	2	0.5858	0	1	1	719.91	1438.81	1438.81	0.21	0.00015	HCD (High Energy Collision Dissociation)	MS2	0.490983	120	26.8788	7345	CML496_0h_3.raw	CML496_0h_3				0	0	0	3.79		2				3.961e-05	0.0002005	K2(Acetyl): 100; K5(Acetyl): 100; K9(Acetyl): 100; K13(Acetyl): 100	1310200448	26.88
		Checked	File ID	RT [min]	First Scan	Mass Analyzer	Activation Type	MS Order	# PSMs	# Peptide Groups	Isolation Interference [%]	Ion Inject Time [ms]	# Precursors	# Identified Precursors	Precursor m/z [Da]	Precursor MH+ [Da]	Precursor Charge	Spectrum File
		FALSE	CML496_0h_3	26.8788	7345	Fourier Transform	HCD (High Energy Collision Dissociation)	MS2	3	1	0.490983	120	1	1	719.91	1438.81	2	CML496_0h_3.raw
	FALSE	High	Sequest HT (A2)	Unambiguous	[R].GkGGkGLGkGGAkR.[H]	K2(Acetyl); K5(Acetyl); K9(Acetyl); K13(Acetyl)	9	A0A3L6DXC0; A0A1D6IAU4	GRMZM2G149178_P02; GRMZM2G063896_P01 pep:known chromosome:AGPv3:8:117349862:117351374:1 gene:GRMZM2G063896 transcript:GRMZM2G063896_T01 description:"abinitio; GRMZM2G332838_P02; A0A3L6FIV3; A0A3L6DXC0; A0A1D6IAU4; GRMZM2G084195_P02; GRMZM2G332838_P01 pep:known chromosome:AGPv3:2:183946006:183947706:1 gene:GRMZM2G332838 transcript:GRMZM2G332838_T01 description:"abinitio; AC212565.3_FGP001	4	2	0.5361	0	1	1	719.909	1438.81	1438.81	-0.64	-0.00046	HCD (High Energy Collision Dissociation)	MS2	31.2675	120	26.5599	7232	CML496_0h_3.raw	CML496_0h_3				0	0	0	3.19		2				3.961e-05	1.416e-06	K2(Acetyl): 100; K5(Acetyl): 100; K9(Acetyl): 100; K13(Acetyl): 100	1310200448	26.88
		Checked	File ID	RT [min]	First Scan	Mass Analyzer	Activation Type	MS Order	# PSMs	# Peptide Groups	Isolation Interference [%]	Ion Inject Time [ms]	# Precursors	# Identified Precursors	Precursor m/z [Da]	Precursor MH+ [Da]	Precursor Charge	Spectrum File
		FALSE	CML496_0h_3	26.5599	7232	Fourier Transform	HCD (High Energy Collision Dissociation)	MS2	3	1	31.2675	120	1	1	719.909	1438.81	2	CML496_0h_3.raw
	FALSE	High	Sequest HT (A2)	Unambiguous	[R].GkGGkGLGkGGAkR.[H]	K2(Acetyl); K5(Acetyl); K9(Acetyl); K13(Acetyl)	9	A0A3L6DXC0; A0A1D6IAU4	GRMZM2G149178_P02; GRMZM2G063896_P01 pep:known chromosome:AGPv3:8:117349862:117351374:1 gene:GRMZM2G063896 transcript:GRMZM2G063896_T01 description:"abinitio; GRMZM2G332838_P02; A0A3L6FIV3; A0A3L6DXC0; A0A1D6IAU4; GRMZM2G084195_P02; GRMZM2G332838_P01 pep:known chromosome:AGPv3:2:183946006:183947706:1 gene:GRMZM2G332838 transcript:GRMZM2G332838_T01 description:"abinitio; AC212565.3_FGP001	4	2	0.6049	0	1	1	719.91	1438.81	1438.81	-0.21	-0.00015	HCD (High Energy Collision Dissociation)	MS2	7.29954	120	7.5022	753	CML496_0h_3.raw	CML496_0h_3				0	0	0	2.43		2				3.961e-05	3.451e-07	K2(Acetyl): 100; K5(Acetyl): 100; K9(Acetyl): 100; K13(Acetyl): 100	4.62607e+06	7.64
		Checked	File ID	RT [min]	First Scan	Mass Analyzer	Activation Type	MS Order	# PSMs	# Peptide Groups	Isolation Interference [%]	Ion Inject Time [ms]	# Precursors	# Identified Precursors	Precursor m/z [Da]	Precursor MH+ [Da]	Precursor Charge	Spectrum File
		FALSE	CML496_0h_3	7.5022	753	Fourier Transform	HCD (High Energy Collision Dissociation)	MS2	3	1	7.29954	120	1	1	719.91	1438.81	2	CML496_0h_3.raw
	FALSE	High	Sequest HT (A2)	Unambiguous	[R].GkGGkGLGkGGAkR.[H]	K2(Acetyl); K5(Acetyl); K9(Acetyl); K13(Acetyl)	9	A0A3L6DXC0; A0A1D6IAU4	GRMZM2G149178_P02; GRMZM2G063896_P01 pep:known chromosome:AGPv3:8:117349862:117351374:1 gene:GRMZM2G063896 transcript:GRMZM2G063896_T01 description:"abinitio; GRMZM2G332838_P02; A0A3L6FIV3; A0A3L6DXC0; A0A1D6IAU4; GRMZM2G084195_P02; GRMZM2G332838_P01 pep:known chromosome:AGPv3:2:183946006:183947706:1 gene:GRMZM2G332838 transcript:GRMZM2G332838_T01 description:"abinitio; AC212565.3_FGP001	4	2	0.5417	0	1	1	719.91	1438.81	1438.81	-0.3	-0.00021	HCD (High Energy Collision Dissociation)	MS2	0.127066	6.067	27.1203	7517	Lx9801_72h_2.raw	Lx9801_72h_2				0	0	0	4.56		2				3.961e-05	4.086e-08	K2(Acetyl): 100; K5(Acetyl): 100; K9(Acetyl): 100; K13(Acetyl): 100	3118862336	27
		Checked	File ID	RT [min]	First Scan	Mass Analyzer	Activation Type	MS Order	# PSMs	# Peptide Groups	Isolation Interference [%]	Ion Inject Time [ms]	# Precursors	# Identified Precursors	Precursor m/z [Da]	Precursor MH+ [Da]	Precursor Charge	Spectrum File
		FALSE	Lx9801_72h_2	27.1203	7517	Fourier Transform	HCD (High Energy Collision Dissociation)	MS2	3	1	0.127066	6.067	1	1	719.91	1438.81	2	Lx9801_72h_2.raw
	FALSE	High	Sequest HT (A2)	Unambiguous	[R].GkGGkGLGkGGAkR.[H]	K2(Acetyl); K5(Acetyl); K9(Acetyl); K13(Acetyl)	9	A0A3L6DXC0; A0A1D6IAU4	GRMZM2G149178_P02; GRMZM2G063896_P01 pep:known chromosome:AGPv3:8:117349862:117351374:1 gene:GRMZM2G063896 transcript:GRMZM2G063896_T01 description:"abinitio; GRMZM2G332838_P02; A0A3L6FIV3; A0A3L6DXC0; A0A1D6IAU4; GRMZM2G084195_P02; GRMZM2G332838_P01 pep:known chromosome:AGPv3:2:183946006:183947706:1 gene:GRMZM2G332838 transcript:GRMZM2G332838_T01 description:"abinitio; AC212565.3_FGP001	4	2	0.5734	0	1	1	719.91	1438.81	1438.81	-0.04	-3e-05	HCD (High Energy Collision Dissociation)	MS2	0.239899	24.822	26.9759	7465	Lx9801_72h_2.raw	Lx9801_72h_2				0	0	0	4.29		2				3.961e-05	1.028e-06	K2(Acetyl): 100; K5(Acetyl): 100; K9(Acetyl): 100; K13(Acetyl): 100	3118862336	27
		Checked	File ID	RT [min]	First Scan	Mass Analyzer	Activation Type	MS Order	# PSMs	# Peptide Groups	Isolation Interference [%]	Ion Inject Time [ms]	# Precursors	# Identified Precursors	Precursor m/z [Da]	Precursor MH+ [Da]	Precursor Charge	Spectrum File
		FALSE	Lx9801_72h_2	26.9759	7465	Fourier Transform	HCD (High Energy Collision Dissociation)	MS2	3	1	0.239899	24.822	1	1	719.91	1438.81	2	Lx9801_72h_2.raw
	FALSE	High	Sequest HT (A2)	Unambiguous	[R].GkGGkGLGkGGAkR.[H]	K2(Acetyl); K5(Acetyl); K9(Acetyl); K13(Acetyl)	9	A0A3L6DXC0; A0A1D6IAU4	GRMZM2G149178_P02; GRMZM2G063896_P01 pep:known chromosome:AGPv3:8:117349862:117351374:1 gene:GRMZM2G063896 transcript:GRMZM2G063896_T01 description:"abinitio; GRMZM2G332838_P02; A0A3L6FIV3; A0A3L6DXC0; A0A1D6IAU4; GRMZM2G084195_P02; GRMZM2G332838_P01 pep:known chromosome:AGPv3:2:183946006:183947706:1 gene:GRMZM2G332838 transcript:GRMZM2G332838_T01 description:"abinitio; AC212565.3_FGP001	4	3	0.4123	0	1	1	480.275	1438.81	1438.81	-0.92	-0.00044	HCD (High Energy Collision Dissociation)	MS2	67.7806	120	26.7705	7392	Lx9801_72h_2.raw	Lx9801_72h_2				0	0	0	4.05		2				3.961e-05	2.482e-05	K2(Acetyl): 100; K5(Acetyl): 100; K9(Acetyl): 100; K13(Acetyl): 100	898862144	27.01
		Checked	File ID	RT [min]	First Scan	Mass Analyzer	Activation Type	MS Order	# PSMs	# Peptide Groups	Isolation Interference [%]	Ion Inject Time [ms]	# Precursors	# Identified Precursors	Precursor m/z [Da]	Precursor MH+ [Da]	Precursor Charge	Spectrum File
		FALSE	Lx9801_72h_2	26.7705	7392	Fourier Transform	HCD (High Energy Collision Dissociation)	MS2	3	1	67.7806	120	1	1	480.275	1438.81	3	Lx9801_72h_2.raw
	FALSE	High	Sequest HT (A2)	Unambiguous	[R].GkGGkGLGkGGAkR.[H]	K2(Acetyl); K5(Acetyl); K9(Acetyl); K13(Acetyl)	9	A0A3L6DXC0; A0A1D6IAU4	GRMZM2G149178_P02; GRMZM2G063896_P01 pep:known chromosome:AGPv3:8:117349862:117351374:1 gene:GRMZM2G063896 transcript:GRMZM2G063896_T01 description:"abinitio; GRMZM2G332838_P02; A0A3L6FIV3; A0A3L6DXC0; A0A1D6IAU4; GRMZM2G084195_P02; GRMZM2G332838_P01 pep:known chromosome:AGPv3:2:183946006:183947706:1 gene:GRMZM2G332838 transcript:GRMZM2G332838_T01 description:"abinitio; AC212565.3_FGP001	4	3	0.2611	0	1	1	480.279	1438.82	1438.81	7.03	0.00337	HCD (High Energy Collision Dissociation)	MS2	23.5343	120	20.2636	5109	Lx9801_72h_2.raw	Lx9801_72h_2				0	0	0	2.26		2				3.961e-05	5.55e-06	K2(Acetyl): 100; K5(Acetyl): 100; K9(Acetyl): 100; K13(Acetyl): 100	8.32939e+06	20.26
		Checked	File ID	RT [min]	First Scan	Mass Analyzer	Activation Type	MS Order	# PSMs	# Peptide Groups	Isolation Interference [%]	Ion Inject Time [ms]	# Precursors	# Identified Precursors	Precursor m/z [Da]	Precursor MH+ [Da]	Precursor Charge	Spectrum File
		FALSE	Lx9801_72h_2	20.2636	5109	Fourier Transform	HCD (High Energy Collision Dissociation)	MS2	3	1	23.5343	120	1	1	480.279	1438.82	3	Lx9801_72h_2.raw
	FALSE	High	Sequest HT (A2)	Unambiguous	[R].GkGGkGLGkGGAkR.[H]	K2(Acetyl); K5(Acetyl); K9(Acetyl); K13(Acetyl)	9	A0A3L6DXC0; A0A1D6IAU4	GRMZM2G149178_P02; GRMZM2G063896_P01 pep:known chromosome:AGPv3:8:117349862:117351374:1 gene:GRMZM2G063896 transcript:GRMZM2G063896_T01 description:"abinitio; GRMZM2G332838_P02; A0A3L6FIV3; A0A3L6DXC0; A0A1D6IAU4; GRMZM2G084195_P02; GRMZM2G332838_P01 pep:known chromosome:AGPv3:2:183946006:183947706:1 gene:GRMZM2G332838 transcript:GRMZM2G332838_T01 description:"abinitio; AC212565.3_FGP001	4	2	0.5325	0	1	1	719.91	1438.81	1438.81	-0.04	-3e-05	HCD (High Energy Collision Dissociation)	MS2	47.2527	120	26.546	7074	CML496_24h_1.raw	CML496_24h_1				0	0	0	3.38		2				3.961e-05	1.979e-08	K2(Acetyl): 100; K5(Acetyl): 100; K9(Acetyl): 100; K13(Acetyl): 100	2989133056	26.83
		Checked	File ID	RT [min]	First Scan	Mass Analyzer	Activation Type	MS Order	# PSMs	# Peptide Groups	Isolation Interference [%]	Ion Inject Time [ms]	# Precursors	# Identified Precursors	Precursor m/z [Da]	Precursor MH+ [Da]	Precursor Charge	Spectrum File
		FALSE	CML496_24h_1	26.546	7074	Fourier Transform	HCD (High Energy Collision Dissociation)	MS2	3	1	47.2527	120	1	1	719.91	1438.81	2	CML496_24h_1.raw
	FALSE	High	Sequest HT (A2)	Unambiguous	[R].GkGGkGLGkGGAkR.[H]	K2(Acetyl); K5(Acetyl); K9(Acetyl); K13(Acetyl)	9	A0A3L6DXC0; A0A1D6IAU4	GRMZM2G149178_P02; GRMZM2G063896_P01 pep:known chromosome:AGPv3:8:117349862:117351374:1 gene:GRMZM2G063896 transcript:GRMZM2G063896_T01 description:"abinitio; GRMZM2G332838_P02; A0A3L6FIV3; A0A3L6DXC0; A0A1D6IAU4; GRMZM2G084195_P02; GRMZM2G332838_P01 pep:known chromosome:AGPv3:2:183946006:183947706:1 gene:GRMZM2G332838 transcript:GRMZM2G332838_T01 description:"abinitio; AC212565.3_FGP001	4	3	0.5272	0	1	1	480.276	1438.81	1438.81	-0.35	-0.00017	HCD (High Energy Collision Dissociation)	MS2	50.0583	120	26.6146	7098	CML496_24h_1.raw	CML496_24h_1				0	0	0	3.49		2				3.961e-05	4.085e-06	K2(Acetyl): 100; K5(Acetyl): 100; K9(Acetyl): 100; K13(Acetyl): 100	793211136	26.83
		Checked	File ID	RT [min]	First Scan	Mass Analyzer	Activation Type	MS Order	# PSMs	# Peptide Groups	Isolation Interference [%]	Ion Inject Time [ms]	# Precursors	# Identified Precursors	Precursor m/z [Da]	Precursor MH+ [Da]	Precursor Charge	Spectrum File
		FALSE	CML496_24h_1	26.6146	7098	Fourier Transform	HCD (High Energy Collision Dissociation)	MS2	3	1	50.0583	120	1	1	480.276	1438.81	3	CML496_24h_1.raw
	FALSE	High	Sequest HT (A2)	Unambiguous	[R].GkGGkGLGkGGAkR.[H]	K2(Acetyl); K5(Acetyl); K9(Acetyl); K13(Acetyl)	9	A0A3L6DXC0; A0A1D6IAU4	GRMZM2G149178_P02; GRMZM2G063896_P01 pep:known chromosome:AGPv3:8:117349862:117351374:1 gene:GRMZM2G063896 transcript:GRMZM2G063896_T01 description:"abinitio; GRMZM2G332838_P02; A0A3L6FIV3; A0A3L6DXC0; A0A1D6IAU4; GRMZM2G084195_P02; GRMZM2G332838_P01 pep:known chromosome:AGPv3:2:183946006:183947706:1 gene:GRMZM2G332838 transcript:GRMZM2G332838_T01 description:"abinitio; AC212565.3_FGP001	4	2	0.6127	0	1	1	719.91	1438.81	1438.81	0.04	3e-05	HCD (High Energy Collision Dissociation)	MS2	0.197473	29.004	26.7363	7141	CML496_24h_1.raw	CML496_24h_1				0	0	0	3.77		2				3.961e-05	2.373e-05	K2(Acetyl): 100; K5(Acetyl): 100; K9(Acetyl): 100; K13(Acetyl): 100	2989133056	26.83
		Checked	File ID	RT [min]	First Scan	Mass Analyzer	Activation Type	MS Order	# PSMs	# Peptide Groups	Isolation Interference [%]	Ion Inject Time [ms]	# Precursors	# Identified Precursors	Precursor m/z [Da]	Precursor MH+ [Da]	Precursor Charge	Spectrum File
		FALSE	CML496_24h_1	26.7363	7141	Fourier Transform	HCD (High Energy Collision Dissociation)	MS2	3	1	0.197473	29.004	1	1	719.91	1438.81	2	CML496_24h_1.raw
	FALSE	High	Sequest HT (A2)	Unambiguous	[R].GkGGkGLGkGGAkR.[H]	K2(Acetyl); K5(Acetyl); K9(Acetyl); K13(Acetyl)	9	A0A3L6DXC0; A0A1D6IAU4	GRMZM2G149178_P02; GRMZM2G063896_P01 pep:known chromosome:AGPv3:8:117349862:117351374:1 gene:GRMZM2G063896 transcript:GRMZM2G063896_T01 description:"abinitio; GRMZM2G332838_P02; A0A3L6FIV3; A0A3L6DXC0; A0A1D6IAU4; GRMZM2G084195_P02; GRMZM2G332838_P01 pep:known chromosome:AGPv3:2:183946006:183947706:1 gene:GRMZM2G332838 transcript:GRMZM2G332838_T01 description:"abinitio; AC212565.3_FGP001	4	2	0.6195	0	1	1	719.91	1438.81	1438.81	-0.47	-0.00034	HCD (High Energy Collision Dissociation)	MS2	29.2128	120	26.46	6949	CML496_12h_2.raw	CML496_12h_2				0	0	0	3.18		2				3.961e-05	1.088e-07	K2(Acetyl): 100; K5(Acetyl): 100; K9(Acetyl): 100; K13(Acetyl): 100	1245377280	26.75
		Checked	File ID	RT [min]	First Scan	Mass Analyzer	Activation Type	MS Order	# PSMs	# Peptide Groups	Isolation Interference [%]	Ion Inject Time [ms]	# Precursors	# Identified Precursors	Precursor m/z [Da]	Precursor MH+ [Da]	Precursor Charge	Spectrum File
		FALSE	CML496_12h_2	26.46	6949	Fourier Transform	HCD (High Energy Collision Dissociation)	MS2	3	1	29.2128	120	1	1	719.91	1438.81	2	CML496_12h_2.raw
	FALSE	High	Sequest HT (A2)	Unambiguous	[R].GkGGkGLGkGGAkR.[H]	K2(Acetyl); K5(Acetyl); K9(Acetyl); K13(Acetyl)	9	A0A3L6DXC0; A0A1D6IAU4	GRMZM2G149178_P02; GRMZM2G063896_P01 pep:known chromosome:AGPv3:8:117349862:117351374:1 gene:GRMZM2G063896 transcript:GRMZM2G063896_T01 description:"abinitio; GRMZM2G332838_P02; A0A3L6FIV3; A0A3L6DXC0; A0A1D6IAU4; GRMZM2G084195_P02; GRMZM2G332838_P01 pep:known chromosome:AGPv3:2:183946006:183947706:1 gene:GRMZM2G332838 transcript:GRMZM2G332838_T01 description:"abinitio; AC212565.3_FGP001	4	3	0.4809	0	1	1	480.276	1438.81	1438.81	-0.22	-0.00011	HCD (High Energy Collision Dissociation)	MS2	43.6593	120	26.5286	6972	CML496_12h_2.raw	CML496_12h_2				0	0	0	3.41		2				3.961e-05	9.201e-06	K2(Acetyl): 100; K5(Acetyl): 100; K9(Acetyl): 100; K13(Acetyl): 100	326423168	26.75
		Checked	File ID	RT [min]	First Scan	Mass Analyzer	Activation Type	MS Order	# PSMs	# Peptide Groups	Isolation Interference [%]	Ion Inject Time [ms]	# Precursors	# Identified Precursors	Precursor m/z [Da]	Precursor MH+ [Da]	Precursor Charge	Spectrum File
		FALSE	CML496_12h_2	26.5286	6972	Fourier Transform	HCD (High Energy Collision Dissociation)	MS2	3	1	43.6593	120	1	1	480.276	1438.81	3	CML496_12h_2.raw
	FALSE	High	Sequest HT (A2)	Unambiguous	[R].GkGGkGLGkGGAkR.[H]	K2(Acetyl); K5(Acetyl); K9(Acetyl); K13(Acetyl)	9	A0A3L6DXC0; A0A1D6IAU4	GRMZM2G149178_P02; GRMZM2G063896_P01 pep:known chromosome:AGPv3:8:117349862:117351374:1 gene:GRMZM2G063896 transcript:GRMZM2G063896_T01 description:"abinitio; GRMZM2G332838_P02; A0A3L6FIV3; A0A3L6DXC0; A0A1D6IAU4; GRMZM2G084195_P02; GRMZM2G332838_P01 pep:known chromosome:AGPv3:2:183946006:183947706:1 gene:GRMZM2G332838 transcript:GRMZM2G332838_T01 description:"abinitio; AC212565.3_FGP001	4	3	0.4937	0	1	1	480.275	1438.81	1438.81	-0.41	-0.0002	HCD (High Energy Collision Dissociation)	MS2	47.7695	114.833	26.6921	7082	CML496_12h_3.raw	CML496_12h_3				0	0	0	3.99		2				3.961e-05	2.883e-07	K2(Acetyl): 100; K5(Acetyl): 100; K9(Acetyl): 100; K13(Acetyl): 100	640596416	26.93
		Checked	File ID	RT [min]	First Scan	Mass Analyzer	Activation Type	MS Order	# PSMs	# Peptide Groups	Isolation Interference [%]	Ion Inject Time [ms]	# Precursors	# Identified Precursors	Precursor m/z [Da]	Precursor MH+ [Da]	Precursor Charge	Spectrum File
		FALSE	CML496_12h_3	26.6921	7082	Fourier Transform	HCD (High Energy Collision Dissociation)	MS2	3	1	47.7695	114.833	1	1	480.275	1438.81	3	CML496_12h_3.raw
	FALSE	High	Sequest HT (A2)	Unambiguous	[R].GkGGkGLGkGGAkR.[H]	K2(Acetyl); K5(Acetyl); K9(Acetyl); K13(Acetyl)	9	A0A3L6DXC0; A0A1D6IAU4	GRMZM2G149178_P02; GRMZM2G063896_P01 pep:known chromosome:AGPv3:8:117349862:117351374:1 gene:GRMZM2G063896 transcript:GRMZM2G063896_T01 description:"abinitio; GRMZM2G332838_P02; A0A3L6FIV3; A0A3L6DXC0; A0A1D6IAU4; GRMZM2G084195_P02; GRMZM2G332838_P01 pep:known chromosome:AGPv3:2:183946006:183947706:1 gene:GRMZM2G332838 transcript:GRMZM2G332838_T01 description:"abinitio; AC212565.3_FGP001	4	2	0.5995	0	1	1	719.91	1438.81	1438.81	0.13	9e-05	HCD (High Energy Collision Dissociation)	MS2	0.235049	32.833	26.8863	7152	CML496_12h_3.raw	CML496_12h_3				0	0	0	4.02		2				3.961e-05	5.526e-07	K2(Acetyl): 100; K5(Acetyl): 100; K9(Acetyl): 100; K13(Acetyl): 100	2267933184	26.94
		Checked	File ID	RT [min]	First Scan	Mass Analyzer	Activation Type	MS Order	# PSMs	# Peptide Groups	Isolation Interference [%]	Ion Inject Time [ms]	# Precursors	# Identified Precursors	Precursor m/z [Da]	Precursor MH+ [Da]	Precursor Charge	Spectrum File
		FALSE	CML496_12h_3	26.8863	7152	Fourier Transform	HCD (High Energy Collision Dissociation)	MS2	3	1	0.235049	32.833	1	1	719.91	1438.81	2	CML496_12h_3.raw
	FALSE	High	Sequest HT (A2)	Unambiguous	[R].GkGGkGLGkGGAkR.[H]	K2(Acetyl); K5(Acetyl); K9(Acetyl); K13(Acetyl)	9	A0A3L6DXC0; A0A1D6IAU4	GRMZM2G149178_P02; GRMZM2G063896_P01 pep:known chromosome:AGPv3:8:117349862:117351374:1 gene:GRMZM2G063896 transcript:GRMZM2G063896_T01 description:"abinitio; GRMZM2G332838_P02; A0A3L6FIV3; A0A3L6DXC0; A0A1D6IAU4; GRMZM2G084195_P02; GRMZM2G332838_P01 pep:known chromosome:AGPv3:2:183946006:183947706:1 gene:GRMZM2G332838 transcript:GRMZM2G332838_T01 description:"abinitio; AC212565.3_FGP001	4	2	0.5433	0	1	1	719.91	1438.81	1438.81	0.13	9e-05	HCD (High Energy Collision Dissociation)	MS2	0.0503902	8.529	26.9057	7159	CML496_12h_3.raw	CML496_12h_3				0	0	0	4.27		2				3.961e-05	4.957e-08	K2(Acetyl): 100; K5(Acetyl): 100; K9(Acetyl): 100; K13(Acetyl): 100	2267933184	26.94
		Checked	File ID	RT [min]	First Scan	Mass Analyzer	Activation Type	MS Order	# PSMs	# Peptide Groups	Isolation Interference [%]	Ion Inject Time [ms]	# Precursors	# Identified Precursors	Precursor m/z [Da]	Precursor MH+ [Da]	Precursor Charge	Spectrum File
		FALSE	CML496_12h_3	26.9057	7159	Fourier Transform	HCD (High Energy Collision Dissociation)	MS2	3	1	0.0503902	8.529	1	1	719.91	1438.81	2	CML496_12h_3.raw
	FALSE	High	Sequest HT (A2)	Unambiguous	[R].GkGGkGLGkGGAkR.[H]	K2(Acetyl); K5(Acetyl); K9(Acetyl); K13(Acetyl)	9	A0A3L6DXC0; A0A1D6IAU4	GRMZM2G149178_P02; GRMZM2G063896_P01 pep:known chromosome:AGPv3:8:117349862:117351374:1 gene:GRMZM2G063896 transcript:GRMZM2G063896_T01 description:"abinitio; GRMZM2G332838_P02; A0A3L6FIV3; A0A3L6DXC0; A0A1D6IAU4; GRMZM2G084195_P02; GRMZM2G332838_P01 pep:known chromosome:AGPv3:2:183946006:183947706:1 gene:GRMZM2G332838 transcript:GRMZM2G332838_T01 description:"abinitio; AC212565.3_FGP001	4	3	0.4511	0	1	1	480.275	1438.81	1438.81	-1.75	-0.00084	HCD (High Energy Collision Dissociation)	MS2	16.289	120	26.3934	9363	Lx9801_12h_1.raw	Lx9801_12h_1				0	0	0	3.48		2				3.961e-05	1.858e-06	K2(Acetyl): 100; K5(Acetyl): 100; K9(Acetyl): 100; K13(Acetyl): 100	613098176	26.64
		Checked	File ID	RT [min]	First Scan	Mass Analyzer	Activation Type	MS Order	# PSMs	# Peptide Groups	Isolation Interference [%]	Ion Inject Time [ms]	# Precursors	# Identified Precursors	Precursor m/z [Da]	Precursor MH+ [Da]	Precursor Charge	Spectrum File
		FALSE	Lx9801_12h_1	26.3934	9363	Fourier Transform	HCD (High Energy Collision Dissociation)	MS2	3	1	16.289	120	1	1	480.275	1438.81	3	Lx9801_12h_1.raw
	FALSE	High	Sequest HT (A2)	Unambiguous	[R].GkGGkGLGkGGAkR.[H]	K2(Acetyl); K5(Acetyl); K9(Acetyl); K13(Acetyl)	9	A0A3L6DXC0; A0A1D6IAU4	GRMZM2G149178_P02; GRMZM2G063896_P01 pep:known chromosome:AGPv3:8:117349862:117351374:1 gene:GRMZM2G063896 transcript:GRMZM2G063896_T01 description:"abinitio; GRMZM2G332838_P02; A0A3L6FIV3; A0A3L6DXC0; A0A1D6IAU4; GRMZM2G084195_P02; GRMZM2G332838_P01 pep:known chromosome:AGPv3:2:183946006:183947706:1 gene:GRMZM2G332838 transcript:GRMZM2G332838_T01 description:"abinitio; AC212565.3_FGP001	4	2	0.6095	0	1	1	719.91	1438.81	1438.81	-0.38	-0.00028	HCD (High Energy Collision Dissociation)	MS2	0.11437	32.375	26.7236	9497	Lx9801_12h_1.raw	Lx9801_12h_1				0	0	0	4.02		2				3.961e-05	2.052e-06	K2(Acetyl): 100; K5(Acetyl): 100; K9(Acetyl): 100; K13(Acetyl): 100	2275583488	26.65
		Checked	File ID	RT [min]	First Scan	Mass Analyzer	Activation Type	MS Order	# PSMs	# Peptide Groups	Isolation Interference [%]	Ion Inject Time [ms]	# Precursors	# Identified Precursors	Precursor m/z [Da]	Precursor MH+ [Da]	Precursor Charge	Spectrum File
		FALSE	Lx9801_12h_1	26.7236	9497	Fourier Transform	HCD (High Energy Collision Dissociation)	MS2	3	1	0.11437	32.375	1	1	719.91	1438.81	2	Lx9801_12h_1.raw
	FALSE	High	Sequest HT (A2)	Unambiguous	[R].GkGGkGLGkGGAkR.[H]	K2(Acetyl); K5(Acetyl); K9(Acetyl); K13(Acetyl)	9	A0A3L6DXC0; A0A1D6IAU4	GRMZM2G149178_P02; GRMZM2G063896_P01 pep:known chromosome:AGPv3:8:117349862:117351374:1 gene:GRMZM2G063896 transcript:GRMZM2G063896_T01 description:"abinitio; GRMZM2G332838_P02; A0A3L6FIV3; A0A3L6DXC0; A0A1D6IAU4; GRMZM2G084195_P02; GRMZM2G332838_P01 pep:known chromosome:AGPv3:2:183946006:183947706:1 gene:GRMZM2G332838 transcript:GRMZM2G332838_T01 description:"abinitio; AC212565.3_FGP001	4	2	0.5039	0	1	1	719.91	1438.81	1438.81	0.21	0.00015	HCD (High Energy Collision Dissociation)	MS2	0	120	27.0708	7379	Lx9801_24h_2.raw	Lx9801_24h_2				0	0	0	3.87		2				3.961e-05	4.036e-08	K2(Acetyl): 100; K5(Acetyl): 100; K9(Acetyl): 100; K13(Acetyl): 100	2139695360	26.81
		Checked	File ID	RT [min]	First Scan	Mass Analyzer	Activation Type	MS Order	# PSMs	# Peptide Groups	Isolation Interference [%]	Ion Inject Time [ms]	# Precursors	# Identified Precursors	Precursor m/z [Da]	Precursor MH+ [Da]	Precursor Charge	Spectrum File
		FALSE	Lx9801_24h_2	27.0708	7379	Fourier Transform	HCD (High Energy Collision Dissociation)	MS2	3	1	0	120	1	1	719.91	1438.81	2	Lx9801_24h_2.raw
	FALSE	High	Sequest HT (A2)	Unambiguous	[R].GkGGkGLGkGGAkR.[H]	K2(Acetyl); K5(Acetyl); K9(Acetyl); K13(Acetyl)	9	A0A3L6DXC0; A0A1D6IAU4	GRMZM2G149178_P02; GRMZM2G063896_P01 pep:known chromosome:AGPv3:8:117349862:117351374:1 gene:GRMZM2G063896 transcript:GRMZM2G063896_T01 description:"abinitio; GRMZM2G332838_P02; A0A3L6FIV3; A0A3L6DXC0; A0A1D6IAU4; GRMZM2G084195_P02; GRMZM2G332838_P01 pep:known chromosome:AGPv3:2:183946006:183947706:1 gene:GRMZM2G332838 transcript:GRMZM2G332838_T01 description:"abinitio; AC212565.3_FGP001	4	3	0.4417	0	1	1	480.275	1438.81	1438.81	-0.99	-0.00047	HCD (High Energy Collision Dissociation)	MS2	27.0051	120	26.6083	7212	Lx9801_24h_2.raw	Lx9801_24h_2				0	0	0	3.6		2				3.961e-05	2.046e-05	K2(Acetyl): 100; K5(Acetyl): 100; K9(Acetyl): 100; K13(Acetyl): 100	406413984	26.81
		Checked	File ID	RT [min]	First Scan	Mass Analyzer	Activation Type	MS Order	# PSMs	# Peptide Groups	Isolation Interference [%]	Ion Inject Time [ms]	# Precursors	# Identified Precursors	Precursor m/z [Da]	Precursor MH+ [Da]	Precursor Charge	Spectrum File
		FALSE	Lx9801_24h_2	26.6083	7212	Fourier Transform	HCD (High Energy Collision Dissociation)	MS2	3	1	27.0051	120	1	1	480.275	1438.81	3	Lx9801_24h_2.raw
	FALSE	High	Sequest HT (A2)	Unambiguous	[R].GkGGkGLGkGGAkR.[H]	K2(Acetyl); K5(Acetyl); K9(Acetyl); K13(Acetyl)	9	A0A3L6DXC0; A0A1D6IAU4	GRMZM2G149178_P02; GRMZM2G063896_P01 pep:known chromosome:AGPv3:8:117349862:117351374:1 gene:GRMZM2G063896 transcript:GRMZM2G063896_T01 description:"abinitio; GRMZM2G332838_P02; A0A3L6FIV3; A0A3L6DXC0; A0A1D6IAU4; GRMZM2G084195_P02; GRMZM2G332838_P01 pep:known chromosome:AGPv3:2:183946006:183947706:1 gene:GRMZM2G332838 transcript:GRMZM2G332838_T01 description:"abinitio; AC212565.3_FGP001	4	3	0.5333	0	1	1	480.275	1438.81	1438.81	-1.11	-0.00053	HCD (High Energy Collision Dissociation)	MS2	35.955	120	26.4228	9435	Lx9801_12h_2.raw	Lx9801_12h_2				0	0	0	2.4		2				3.961e-05	0.0001859	K2(Acetyl): 100; K5(Acetyl): 100; K9(Acetyl): 100; K13(Acetyl): 100	368645248	26.7
		Checked	File ID	RT [min]	First Scan	Mass Analyzer	Activation Type	MS Order	# PSMs	# Peptide Groups	Isolation Interference [%]	Ion Inject Time [ms]	# Precursors	# Identified Precursors	Precursor m/z [Da]	Precursor MH+ [Da]	Precursor Charge	Spectrum File
		FALSE	Lx9801_12h_2	26.4228	9435	Fourier Transform	HCD (High Energy Collision Dissociation)	MS2	3	1	35.955	120	1	1	480.275	1438.81	3	Lx9801_12h_2.raw
	FALSE	High	Sequest HT (A2)	Unambiguous	[R].GkGGkGLGkGGAkR.[H]	K2(Acetyl); K5(Acetyl); K9(Acetyl); K13(Acetyl)	9	A0A3L6DXC0; A0A1D6IAU4	GRMZM2G149178_P02; GRMZM2G063896_P01 pep:known chromosome:AGPv3:8:117349862:117351374:1 gene:GRMZM2G063896 transcript:GRMZM2G063896_T01 description:"abinitio; GRMZM2G332838_P02; A0A3L6FIV3; A0A3L6DXC0; A0A1D6IAU4; GRMZM2G084195_P02; GRMZM2G332838_P01 pep:known chromosome:AGPv3:2:183946006:183947706:1 gene:GRMZM2G332838 transcript:GRMZM2G332838_T01 description:"abinitio; AC212565.3_FGP001	4	2	0.5528	0	1	1	719.91	1438.81	1438.81	0.72	0.00052	HCD (High Energy Collision Dissociation)	MS2	17.1054	120	26.5997	9142	Lx9801_0h_3.raw	Lx9801_0h_3				0	0	0	3.22		2				3.961e-05	4.378e-10	K2(Acetyl): 100; K5(Acetyl): 100; K9(Acetyl): 100; K13(Acetyl): 100	1954326656	26.85
		Checked	File ID	RT [min]	First Scan	Mass Analyzer	Activation Type	MS Order	# PSMs	# Peptide Groups	Isolation Interference [%]	Ion Inject Time [ms]	# Precursors	# Identified Precursors	Precursor m/z [Da]	Precursor MH+ [Da]	Precursor Charge	Spectrum File
		FALSE	Lx9801_0h_3	26.5997	9142	Fourier Transform	HCD (High Energy Collision Dissociation)	MS2	3	1	17.1054	120	1	1	719.91	1438.81	2	Lx9801_0h_3.raw
	FALSE	High	Sequest HT (A2)	Unambiguous	[R].GkGGkGLGkGGAkR.[H]	K2(Acetyl); K5(Acetyl); K9(Acetyl); K13(Acetyl)	9	A0A3L6DXC0; A0A1D6IAU4	GRMZM2G149178_P02; GRMZM2G063896_P01 pep:known chromosome:AGPv3:8:117349862:117351374:1 gene:GRMZM2G063896 transcript:GRMZM2G063896_T01 description:"abinitio; GRMZM2G332838_P02; A0A3L6FIV3; A0A3L6DXC0; A0A1D6IAU4; GRMZM2G084195_P02; GRMZM2G332838_P01 pep:known chromosome:AGPv3:2:183946006:183947706:1 gene:GRMZM2G332838 transcript:GRMZM2G332838_T01 description:"abinitio; AC212565.3_FGP001	4	3	0.5299	0	1	1	480.276	1438.81	1438.81	-0.29	-0.00014	HCD (High Energy Collision Dissociation)	MS2	10.8191	120	26.6503	9163	Lx9801_0h_3.raw	Lx9801_0h_3				0	0	0	3.51		2				3.961e-05	1.911e-07	K2(Acetyl): 100; K5(Acetyl): 100; K9(Acetyl): 100; K13(Acetyl): 100	485934912	26.85
		Checked	File ID	RT [min]	First Scan	Mass Analyzer	Activation Type	MS Order	# PSMs	# Peptide Groups	Isolation Interference [%]	Ion Inject Time [ms]	# Precursors	# Identified Precursors	Precursor m/z [Da]	Precursor MH+ [Da]	Precursor Charge	Spectrum File
		FALSE	Lx9801_0h_3	26.6503	9163	Fourier Transform	HCD (High Energy Collision Dissociation)	MS2	3	1	10.8191	120	1	1	480.276	1438.81	3	Lx9801_0h_3.raw
	FALSE	High	Sequest HT (A2)	Unambiguous	[R].GkGGkGLGkGGAkR.[H]	K2(Acetyl); K5(Acetyl); K9(Acetyl); K13(Acetyl)	9	A0A3L6DXC0; A0A1D6IAU4	GRMZM2G149178_P02; GRMZM2G063896_P01 pep:known chromosome:AGPv3:8:117349862:117351374:1 gene:GRMZM2G063896 transcript:GRMZM2G063896_T01 description:"abinitio; GRMZM2G332838_P02; A0A3L6FIV3; A0A3L6DXC0; A0A1D6IAU4; GRMZM2G084195_P02; GRMZM2G332838_P01 pep:known chromosome:AGPv3:2:183946006:183947706:1 gene:GRMZM2G332838 transcript:GRMZM2G332838_T01 description:"abinitio; AC212565.3_FGP001	4	2	0.5774	0	1	1	719.91	1438.81	1438.81	0.38	0.00027	HCD (High Energy Collision Dissociation)	MS2	0	32.915	26.801	9225	Lx9801_0h_3.raw	Lx9801_0h_3				0	0	0	4.33		2				3.961e-05	1.178e-06	K2(Acetyl): 100; K5(Acetyl): 100; K9(Acetyl): 100; K13(Acetyl): 100	1954326656	26.85
		Checked	File ID	RT [min]	First Scan	Mass Analyzer	Activation Type	MS Order	# PSMs	# Peptide Groups	Isolation Interference [%]	Ion Inject Time [ms]	# Precursors	# Identified Precursors	Precursor m/z [Da]	Precursor MH+ [Da]	Precursor Charge	Spectrum File
		FALSE	Lx9801_0h_3	26.801	9225	Fourier Transform	HCD (High Energy Collision Dissociation)	MS2	3	1	0	32.915	1	1	719.91	1438.81	2	Lx9801_0h_3.raw
	FALSE	High	Sequest HT (A2)	Unambiguous	[R].GkGGkGLGkGGAkR.[H]	K2(Acetyl); K5(Acetyl); K9(Acetyl); K13(Acetyl)	9	A0A3L6DXC0; A0A1D6IAU4	GRMZM2G149178_P02; GRMZM2G063896_P01 pep:known chromosome:AGPv3:8:117349862:117351374:1 gene:GRMZM2G063896 transcript:GRMZM2G063896_T01 description:"abinitio; GRMZM2G332838_P02; A0A3L6FIV3; A0A3L6DXC0; A0A1D6IAU4; GRMZM2G084195_P02; GRMZM2G332838_P01 pep:known chromosome:AGPv3:2:183946006:183947706:1 gene:GRMZM2G332838 transcript:GRMZM2G332838_T01 description:"abinitio; AC212565.3_FGP001	4	2	0.5485	0	1	1	719.91	1438.81	1438.81	0.72	0.00052	HCD (High Energy Collision Dissociation)	MS2	22.1205	120	26.688	7787	Lx9801_24h_3.raw	Lx9801_24h_3				0	0	0	4.74		2				3.961e-05	1.043e-09	K2(Acetyl): 100; K5(Acetyl): 100; K9(Acetyl): 100; K13(Acetyl): 100	3372968960	26.9
		Checked	File ID	RT [min]	First Scan	Mass Analyzer	Activation Type	MS Order	# PSMs	# Peptide Groups	Isolation Interference [%]	Ion Inject Time [ms]	# Precursors	# Identified Precursors	Precursor m/z [Da]	Precursor MH+ [Da]	Precursor Charge	Spectrum File
		FALSE	Lx9801_24h_3	26.688	7787	Fourier Transform	HCD (High Energy Collision Dissociation)	MS2	3	1	22.1205	120	1	1	719.91	1438.81	2	Lx9801_24h_3.raw
	FALSE	High	Sequest HT (A2)	Unambiguous	[R].GkGGkGLGkGGAkR.[H]	K2(Acetyl); K5(Acetyl); K9(Acetyl); K13(Acetyl)	9	A0A3L6DXC0; A0A1D6IAU4	GRMZM2G149178_P02; GRMZM2G063896_P01 pep:known chromosome:AGPv3:8:117349862:117351374:1 gene:GRMZM2G063896 transcript:GRMZM2G063896_T01 description:"abinitio; GRMZM2G332838_P02; A0A3L6FIV3; A0A3L6DXC0; A0A1D6IAU4; GRMZM2G084195_P02; GRMZM2G332838_P01 pep:known chromosome:AGPv3:2:183946006:183947706:1 gene:GRMZM2G332838 transcript:GRMZM2G332838_T01 description:"abinitio; AC212565.3_FGP001	4	3	0.4638	0	1	1	480.276	1438.81	1438.81	-0.03	-2e-05	HCD (High Energy Collision Dissociation)	MS2	26.7476	120	26.7361	7805	Lx9801_24h_3.raw	Lx9801_24h_3				0	0	0	4.42		2				3.961e-05	7.15e-07	K2(Acetyl): 100; K5(Acetyl): 100; K9(Acetyl): 100; K13(Acetyl): 100	523456512	26.89
		Checked	File ID	RT [min]	First Scan	Mass Analyzer	Activation Type	MS Order	# PSMs	# Peptide Groups	Isolation Interference [%]	Ion Inject Time [ms]	# Precursors	# Identified Precursors	Precursor m/z [Da]	Precursor MH+ [Da]	Precursor Charge	Spectrum File
		FALSE	Lx9801_24h_3	26.7361	7805	Fourier Transform	HCD (High Energy Collision Dissociation)	MS2	3	1	26.7476	120	1	1	480.276	1438.81	3	Lx9801_24h_3.raw
	FALSE	High	Sequest HT (A2)	Unambiguous	[R].GkGGkGLGkGGAkR.[H]	K2(Acetyl); K5(Acetyl); K9(Acetyl); K13(Acetyl)	9	A0A3L6DXC0; A0A1D6IAU4	GRMZM2G149178_P02; GRMZM2G063896_P01 pep:known chromosome:AGPv3:8:117349862:117351374:1 gene:GRMZM2G063896 transcript:GRMZM2G063896_T01 description:"abinitio; GRMZM2G332838_P02; A0A3L6FIV3; A0A3L6DXC0; A0A1D6IAU4; GRMZM2G084195_P02; GRMZM2G332838_P01 pep:known chromosome:AGPv3:2:183946006:183947706:1 gene:GRMZM2G332838 transcript:GRMZM2G332838_T01 description:"abinitio; AC212565.3_FGP001	4	3	0.4536	0	1	1	480.275	1438.81	1438.81	-0.6	-0.00029	HCD (High Energy Collision Dissociation)	MS2	9.08712	120	26.4996	7141	Lx9801_24h_1.raw	Lx9801_24h_1				0	0	0	4.74		2				3.961e-05	5.934e-09	K2(Acetyl): 100; K5(Acetyl): 100; K9(Acetyl): 100; K13(Acetyl): 100	472056320	26.64
		Checked	File ID	RT [min]	First Scan	Mass Analyzer	Activation Type	MS Order	# PSMs	# Peptide Groups	Isolation Interference [%]	Ion Inject Time [ms]	# Precursors	# Identified Precursors	Precursor m/z [Da]	Precursor MH+ [Da]	Precursor Charge	Spectrum File
		FALSE	Lx9801_24h_1	26.4996	7141	Fourier Transform	HCD (High Energy Collision Dissociation)	MS2	3	1	9.08712	120	1	1	480.275	1438.81	3	Lx9801_24h_1.raw
	FALSE	High	Sequest HT (A2)	Unambiguous	[R].GkGGkGLGkGGAkR.[H]	K2(Acetyl); K5(Acetyl); K9(Acetyl); K13(Acetyl)	9	A0A3L6DXC0; A0A1D6IAU4	GRMZM2G149178_P02; GRMZM2G063896_P01 pep:known chromosome:AGPv3:8:117349862:117351374:1 gene:GRMZM2G063896 transcript:GRMZM2G063896_T01 description:"abinitio; GRMZM2G332838_P02; A0A3L6FIV3; A0A3L6DXC0; A0A1D6IAU4; GRMZM2G084195_P02; GRMZM2G332838_P01 pep:known chromosome:AGPv3:2:183946006:183947706:1 gene:GRMZM2G332838 transcript:GRMZM2G332838_T01 description:"abinitio; AC212565.3_FGP001	4	2	0.5485	0	1	1	719.91	1438.81	1438.81	-0.04	-3e-05	HCD (High Energy Collision Dissociation)	MS2	12.0768	120	26.4546	7125	Lx9801_24h_1.raw	Lx9801_24h_1				0	0	0	3.61		2				3.961e-05	2.475e-09	K2(Acetyl): 100; K5(Acetyl): 100; K9(Acetyl): 100; K13(Acetyl): 100	1773337088	26.64
		Checked	File ID	RT [min]	First Scan	Mass Analyzer	Activation Type	MS Order	# PSMs	# Peptide Groups	Isolation Interference [%]	Ion Inject Time [ms]	# Precursors	# Identified Precursors	Precursor m/z [Da]	Precursor MH+ [Da]	Precursor Charge	Spectrum File
		FALSE	Lx9801_24h_1	26.4546	7125	Fourier Transform	HCD (High Energy Collision Dissociation)	MS2	3	1	12.0768	120	1	1	719.91	1438.81	2	Lx9801_24h_1.raw
	FALSE	High	Sequest HT (A2)	Unambiguous	[R].GkGGkGLGkGGAkR.[H]	K2(Acetyl); K5(Acetyl); K9(Acetyl); K13(Acetyl)	9	A0A3L6DXC0; A0A1D6IAU4	GRMZM2G149178_P02; GRMZM2G063896_P01 pep:known chromosome:AGPv3:8:117349862:117351374:1 gene:GRMZM2G063896 transcript:GRMZM2G063896_T01 description:"abinitio; GRMZM2G332838_P02; A0A3L6FIV3; A0A3L6DXC0; A0A1D6IAU4; GRMZM2G084195_P02; GRMZM2G332838_P01 pep:known chromosome:AGPv3:2:183946006:183947706:1 gene:GRMZM2G332838 transcript:GRMZM2G332838_T01 description:"abinitio; AC212565.3_FGP001	4	2	0.5025	0	1	1	719.909	1438.81	1438.81	-0.98	-0.0007	HCD (High Energy Collision Dissociation)	MS2	29.0415	120	26.4513	7199	Lx9801_12h_3.raw	Lx9801_12h_3				0	0	0	4.02		2				3.961e-05	6.68e-09	K2(Acetyl): 100; K5(Acetyl): 100; K9(Acetyl): 100; K13(Acetyl): 100	2091486720	26.78
		Checked	File ID	RT [min]	First Scan	Mass Analyzer	Activation Type	MS Order	# PSMs	# Peptide Groups	Isolation Interference [%]	Ion Inject Time [ms]	# Precursors	# Identified Precursors	Precursor m/z [Da]	Precursor MH+ [Da]	Precursor Charge	Spectrum File
		FALSE	Lx9801_12h_3	26.4513	7199	Fourier Transform	HCD (High Energy Collision Dissociation)	MS2	3	1	29.0415	120	1	1	719.909	1438.81	2	Lx9801_12h_3.raw
	FALSE	High	Sequest HT (A2)	Unambiguous	[R].GkGGkGLGkGGAkR.[H]	K2(Acetyl); K5(Acetyl); K9(Acetyl); K13(Acetyl)	9	A0A3L6DXC0; A0A1D6IAU4	GRMZM2G149178_P02; GRMZM2G063896_P01 pep:known chromosome:AGPv3:8:117349862:117351374:1 gene:GRMZM2G063896 transcript:GRMZM2G063896_T01 description:"abinitio; GRMZM2G332838_P02; A0A3L6FIV3; A0A3L6DXC0; A0A1D6IAU4; GRMZM2G084195_P02; GRMZM2G332838_P01 pep:known chromosome:AGPv3:2:183946006:183947706:1 gene:GRMZM2G332838 transcript:GRMZM2G332838_T01 description:"abinitio; AC212565.3_FGP001	4	3	0.5431	0	1	1	480.275	1438.81	1438.81	-0.67	-0.00032	HCD (High Energy Collision Dissociation)	MS2	49.6614	79.247	26.572	7240	Lx9801_12h_3.raw	Lx9801_12h_3				0	0	0	3.83		2				3.961e-05	2.159e-07	K2(Acetyl): 100; K5(Acetyl): 100; K9(Acetyl): 100; K13(Acetyl): 100	541628160	26.77
		Checked	File ID	RT [min]	First Scan	Mass Analyzer	Activation Type	MS Order	# PSMs	# Peptide Groups	Isolation Interference [%]	Ion Inject Time [ms]	# Precursors	# Identified Precursors	Precursor m/z [Da]	Precursor MH+ [Da]	Precursor Charge	Spectrum File
		FALSE	Lx9801_12h_3	26.572	7240	Fourier Transform	HCD (High Energy Collision Dissociation)	MS2	3	1	49.6614	79.247	1	1	480.275	1438.81	3	Lx9801_12h_3.raw
	FALSE	High	Sequest HT (A2)	Unambiguous	[R].GkGGkGLGkGGAkR.[H]	K2(Acetyl); K5(Acetyl); K9(Acetyl); K13(Acetyl)	9	A0A3L6DXC0; A0A1D6IAU4	GRMZM2G149178_P02; GRMZM2G063896_P01 pep:known chromosome:AGPv3:8:117349862:117351374:1 gene:GRMZM2G063896 transcript:GRMZM2G063896_T01 description:"abinitio; GRMZM2G332838_P02; A0A3L6FIV3; A0A3L6DXC0; A0A1D6IAU4; GRMZM2G084195_P02; GRMZM2G332838_P01 pep:known chromosome:AGPv3:2:183946006:183947706:1 gene:GRMZM2G332838 transcript:GRMZM2G332838_T01 description:"abinitio; AC212565.3_FGP001	4	2	0.5831	0	1	1	719.91	1438.81	1438.81	-0.21	-0.00015	HCD (High Energy Collision Dissociation)	MS2	0.380364	23.863	26.8878	7353	Lx9801_12h_3.raw	Lx9801_12h_3				0	0	0	3.79		2				3.961e-05	9.538e-05	K2(Acetyl): 100; K5(Acetyl): 100; K9(Acetyl): 100; K13(Acetyl): 100	2091486720	26.78
		Checked	File ID	RT [min]	First Scan	Mass Analyzer	Activation Type	MS Order	# PSMs	# Peptide Groups	Isolation Interference [%]	Ion Inject Time [ms]	# Precursors	# Identified Precursors	Precursor m/z [Da]	Precursor MH+ [Da]	Precursor Charge	Spectrum File
		FALSE	Lx9801_12h_3	26.8878	7353	Fourier Transform	HCD (High Energy Collision Dissociation)	MS2	3	1	0.380364	23.863	1	1	719.91	1438.81	2	Lx9801_12h_3.raw
	FALSE	High	Sequest HT (A2)	Unambiguous	[R].GkGGkGLGkGGAkR.[H]	K2(Acetyl); K5(Acetyl); K9(Acetyl); K13(Acetyl)	9	A0A3L6DXC0; A0A1D6IAU4	GRMZM2G149178_P02; GRMZM2G063896_P01 pep:known chromosome:AGPv3:8:117349862:117351374:1 gene:GRMZM2G063896 transcript:GRMZM2G063896_T01 description:"abinitio; GRMZM2G332838_P02; A0A3L6FIV3; A0A3L6DXC0; A0A1D6IAU4; GRMZM2G084195_P02; GRMZM2G332838_P01 pep:known chromosome:AGPv3:2:183946006:183947706:1 gene:GRMZM2G332838 transcript:GRMZM2G332838_T01 description:"abinitio; AC212565.3_FGP001	4	3	0.5223	0	1	1	480.275	1438.81	1438.81	-2.45	-0.00117	HCD (High Energy Collision Dissociation)	MS2	43.2535	120	26.6043	7076	CML496_72h_3.raw	CML496_72h_3				0	0	0	4.48		2				3.961e-05	1.964e-06	K2(Acetyl): 100; K5(Acetyl): 100; K9(Acetyl): 100; K13(Acetyl): 100	606762688	26.82
		Checked	File ID	RT [min]	First Scan	Mass Analyzer	Activation Type	MS Order	# PSMs	# Peptide Groups	Isolation Interference [%]	Ion Inject Time [ms]	# Precursors	# Identified Precursors	Precursor m/z [Da]	Precursor MH+ [Da]	Precursor Charge	Spectrum File
		FALSE	CML496_72h_3	26.6043	7076	Fourier Transform	HCD (High Energy Collision Dissociation)	MS2	3	1	43.2535	120	1	1	480.275	1438.81	3	CML496_72h_3.raw
	FALSE	High	Sequest HT (A2)	Unambiguous	[R].GkGGkGLGkGGAkR.[H]	K2(Acetyl); K5(Acetyl); K9(Acetyl); K13(Acetyl)	9	A0A3L6DXC0; A0A1D6IAU4	GRMZM2G149178_P02; GRMZM2G063896_P01 pep:known chromosome:AGPv3:8:117349862:117351374:1 gene:GRMZM2G063896 transcript:GRMZM2G063896_T01 description:"abinitio; GRMZM2G332838_P02; A0A3L6FIV3; A0A3L6DXC0; A0A1D6IAU4; GRMZM2G084195_P02; GRMZM2G332838_P01 pep:known chromosome:AGPv3:2:183946006:183947706:1 gene:GRMZM2G332838 transcript:GRMZM2G332838_T01 description:"abinitio; AC212565.3_FGP001	4	2	0.6046	0	1	1	719.909	1438.81	1438.81	-1.23	-0.00089	HCD (High Energy Collision Dissociation)	MS2	10.2449	120	27.1527	7254	CML496_72h_3.raw	CML496_72h_3				0	0	0	3.92		2				3.961e-05	2.44e-10	K2(Acetyl): 100; K5(Acetyl): 100; K9(Acetyl): 100; K13(Acetyl): 100	1892667520	26.83
		Checked	File ID	RT [min]	First Scan	Mass Analyzer	Activation Type	MS Order	# PSMs	# Peptide Groups	Isolation Interference [%]	Ion Inject Time [ms]	# Precursors	# Identified Precursors	Precursor m/z [Da]	Precursor MH+ [Da]	Precursor Charge	Spectrum File
		FALSE	CML496_72h_3	27.1527	7254	Fourier Transform	HCD (High Energy Collision Dissociation)	MS2	3	1	10.2449	120	1	1	719.909	1438.81	2	CML496_72h_3.raw
	FALSE	High	Sequest HT (A2)	Unambiguous	[R].GkGGkGLGkGGAkR.[H]	K2(Acetyl); K5(Acetyl); K9(Acetyl); K13(Acetyl)	9	A0A3L6DXC0; A0A1D6IAU4	GRMZM2G149178_P02; GRMZM2G063896_P01 pep:known chromosome:AGPv3:8:117349862:117351374:1 gene:GRMZM2G063896 transcript:GRMZM2G063896_T01 description:"abinitio; GRMZM2G332838_P02; A0A3L6FIV3; A0A3L6DXC0; A0A1D6IAU4; GRMZM2G084195_P02; GRMZM2G332838_P01 pep:known chromosome:AGPv3:2:183946006:183947706:1 gene:GRMZM2G332838 transcript:GRMZM2G332838_T01 description:"abinitio; AC212565.3_FGP001	4	2	0.5093	0	1	1	719.911	1438.82	1438.81	1.91	0.00137	HCD (High Energy Collision Dissociation)	MS2	28.8106	120	26.5686	7385	Lx9801_0h_1.raw	Lx9801_0h_1				0	0	0	3.24		2				3.961e-05	7.106e-10	K2(Acetyl): 100; K5(Acetyl): 100; K9(Acetyl): 100; K13(Acetyl): 100	1436922752	26.84
		Checked	File ID	RT [min]	First Scan	Mass Analyzer	Activation Type	MS Order	# PSMs	# Peptide Groups	Isolation Interference [%]	Ion Inject Time [ms]	# Precursors	# Identified Precursors	Precursor m/z [Da]	Precursor MH+ [Da]	Precursor Charge	Spectrum File
		FALSE	Lx9801_0h_1	26.5686	7385	Fourier Transform	HCD (High Energy Collision Dissociation)	MS2	3	1	28.8106	120	1	1	719.911	1438.82	2	Lx9801_0h_1.raw
	FALSE	High	Sequest HT (A2)	Unambiguous	[R].GkGGkGLGkGGAkR.[H]	K2(Acetyl); K5(Acetyl); K9(Acetyl); K13(Acetyl)	9	A0A3L6DXC0; A0A1D6IAU4	GRMZM2G149178_P02; GRMZM2G063896_P01 pep:known chromosome:AGPv3:8:117349862:117351374:1 gene:GRMZM2G063896 transcript:GRMZM2G063896_T01 description:"abinitio; GRMZM2G332838_P02; A0A3L6FIV3; A0A3L6DXC0; A0A1D6IAU4; GRMZM2G084195_P02; GRMZM2G332838_P01 pep:known chromosome:AGPv3:2:183946006:183947706:1 gene:GRMZM2G332838 transcript:GRMZM2G332838_T01 description:"abinitio; AC212565.3_FGP001	4	3	0.5262	0	1	1	480.275	1438.81	1438.81	-0.79	-0.00038	HCD (High Energy Collision Dissociation)	MS2	24.3192	120	26.6253	7403	Lx9801_0h_1.raw	Lx9801_0h_1				0	0	0	3.63		2				3.961e-05	1.566e-06	K2(Acetyl): 100; K5(Acetyl): 100; K9(Acetyl): 100; K13(Acetyl): 100	268914400	26.83
		Checked	File ID	RT [min]	First Scan	Mass Analyzer	Activation Type	MS Order	# PSMs	# Peptide Groups	Isolation Interference [%]	Ion Inject Time [ms]	# Precursors	# Identified Precursors	Precursor m/z [Da]	Precursor MH+ [Da]	Precursor Charge	Spectrum File
		FALSE	Lx9801_0h_1	26.6253	7403	Fourier Transform	HCD (High Energy Collision Dissociation)	MS2	3	1	24.3192	120	1	1	480.275	1438.81	3	Lx9801_0h_1.raw
	FALSE	High	Sequest HT (A2)	Unambiguous	[R].GkGGkGLGkGGAkR.[H]	K2(Acetyl); K5(Acetyl); K9(Acetyl); K13(Acetyl)	9	A0A3L6DXC0; A0A1D6IAU4	GRMZM2G149178_P02; GRMZM2G063896_P01 pep:known chromosome:AGPv3:8:117349862:117351374:1 gene:GRMZM2G063896 transcript:GRMZM2G063896_T01 description:"abinitio; GRMZM2G332838_P02; A0A3L6FIV3; A0A3L6DXC0; A0A1D6IAU4; GRMZM2G084195_P02; GRMZM2G332838_P01 pep:known chromosome:AGPv3:2:183946006:183947706:1 gene:GRMZM2G332838 transcript:GRMZM2G332838_T01 description:"abinitio; AC212565.3_FGP001	4	2	0.5752	0	1	1	719.91	1438.81	1438.81	0.38	0.00027	HCD (High Energy Collision Dissociation)	MS2	0.0563842	12.628	26.93	7514	Lx9801_0h_1.raw	Lx9801_0h_1				0	0	0	3.79		2				3.961e-05	7.596e-07	K2(Acetyl): 100; K5(Acetyl): 100; K9(Acetyl): 100; K13(Acetyl): 100	1436922752	26.84
		Checked	File ID	RT [min]	First Scan	Mass Analyzer	Activation Type	MS Order	# PSMs	# Peptide Groups	Isolation Interference [%]	Ion Inject Time [ms]	# Precursors	# Identified Precursors	Precursor m/z [Da]	Precursor MH+ [Da]	Precursor Charge	Spectrum File
		FALSE	Lx9801_0h_1	26.93	7514	Fourier Transform	HCD (High Energy Collision Dissociation)	MS2	3	1	0.0563842	12.628	1	1	719.91	1438.81	2	Lx9801_0h_1.raw
	FALSE	High	Sequest HT (A2)	Unambiguous	[R].GkGGkGLGkGGAkR.[H]	K2(Acetyl); K5(Acetyl); K9(Acetyl); K13(Acetyl)	9	A0A3L6DXC0; A0A1D6IAU4	GRMZM2G149178_P02; GRMZM2G063896_P01 pep:known chromosome:AGPv3:8:117349862:117351374:1 gene:GRMZM2G063896 transcript:GRMZM2G063896_T01 description:"abinitio; GRMZM2G332838_P02; A0A3L6FIV3; A0A3L6DXC0; A0A1D6IAU4; GRMZM2G084195_P02; GRMZM2G332838_P01 pep:known chromosome:AGPv3:2:183946006:183947706:1 gene:GRMZM2G332838 transcript:GRMZM2G332838_T01 description:"abinitio; AC212565.3_FGP001	4	2	0.6049	0	1	1	719.91	1438.81	1438.81	0.72	0.00052	HCD (High Energy Collision Dissociation)	MS2	0.469648	40.072	26.7719	7456	Lx9801_0h_1.raw	Lx9801_0h_1				0	0	0	4.1		2				3.961e-05	8.768e-07	K2(Acetyl): 100; K5(Acetyl): 100; K9(Acetyl): 100; K13(Acetyl): 100	1436922752	26.84
		Checked	File ID	RT [min]	First Scan	Mass Analyzer	Activation Type	MS Order	# PSMs	# Peptide Groups	Isolation Interference [%]	Ion Inject Time [ms]	# Precursors	# Identified Precursors	Precursor m/z [Da]	Precursor MH+ [Da]	Precursor Charge	Spectrum File
		FALSE	Lx9801_0h_1	26.7719	7456	Fourier Transform	HCD (High Energy Collision Dissociation)	MS2	3	1	0.469648	40.072	1	1	719.91	1438.81	2	Lx9801_0h_1.raw
	FALSE	High	Sequest HT (A2)	Unambiguous	[R].GkGGkGLGkGGAkR.[H]	K2(Acetyl); K5(Acetyl); K9(Acetyl); K13(Acetyl)	9	A0A3L6DXC0; A0A1D6IAU4	GRMZM2G149178_P02; GRMZM2G063896_P01 pep:known chromosome:AGPv3:8:117349862:117351374:1 gene:GRMZM2G063896 transcript:GRMZM2G063896_T01 description:"abinitio; GRMZM2G332838_P02; A0A3L6FIV3; A0A3L6DXC0; A0A1D6IAU4; GRMZM2G084195_P02; GRMZM2G332838_P01 pep:known chromosome:AGPv3:2:183946006:183947706:1 gene:GRMZM2G332838 transcript:GRMZM2G332838_T01 description:"abinitio; AC212565.3_FGP001	4	2	0.5242	0	1	1	719.909	1438.81	1438.81	-0.55	-0.0004	HCD (High Energy Collision Dissociation)	MS2	0.237022	28.126	27.0653	7094	CML496_72h_2.raw	CML496_72h_2				0	0	0	4.33		2				3.961e-05	4.839e-09	K2(Acetyl): 100; K5(Acetyl): 100; K9(Acetyl): 100; K13(Acetyl): 100	2351887104	26.86
		Checked	File ID	RT [min]	First Scan	Mass Analyzer	Activation Type	MS Order	# PSMs	# Peptide Groups	Isolation Interference [%]	Ion Inject Time [ms]	# Precursors	# Identified Precursors	Precursor m/z [Da]	Precursor MH+ [Da]	Precursor Charge	Spectrum File
		FALSE	CML496_72h_2	27.0653	7094	Fourier Transform	HCD (High Energy Collision Dissociation)	MS2	3	1	0.237022	28.126	1	1	719.909	1438.81	2	CML496_72h_2.raw
	FALSE	High	Sequest HT (A2)	Unambiguous	[R].GkGGkGLGkGGAkR.[H]	K2(Acetyl); K5(Acetyl); K9(Acetyl); K13(Acetyl)	9	A0A3L6DXC0; A0A1D6IAU4	GRMZM2G149178_P02; GRMZM2G063896_P01 pep:known chromosome:AGPv3:8:117349862:117351374:1 gene:GRMZM2G063896 transcript:GRMZM2G063896_T01 description:"abinitio; GRMZM2G332838_P02; A0A3L6FIV3; A0A3L6DXC0; A0A1D6IAU4; GRMZM2G084195_P02; GRMZM2G332838_P01 pep:known chromosome:AGPv3:2:183946006:183947706:1 gene:GRMZM2G332838 transcript:GRMZM2G332838_T01 description:"abinitio; AC212565.3_FGP001	4	2	0.5808	0	1	1	719.909	1438.81	1438.81	-0.64	-0.00046	HCD (High Energy Collision Dissociation)	MS2	0.118372	11.992	27.0262	7080	CML496_72h_2.raw	CML496_72h_2				0	0	0	4.58		2				3.961e-05	2.728e-07	K2(Acetyl): 100; K5(Acetyl): 100; K9(Acetyl): 100; K13(Acetyl): 100	2351887104	26.86
		Checked	File ID	RT [min]	First Scan	Mass Analyzer	Activation Type	MS Order	# PSMs	# Peptide Groups	Isolation Interference [%]	Ion Inject Time [ms]	# Precursors	# Identified Precursors	Precursor m/z [Da]	Precursor MH+ [Da]	Precursor Charge	Spectrum File
		FALSE	CML496_72h_2	27.0262	7080	Fourier Transform	HCD (High Energy Collision Dissociation)	MS2	3	1	0.118372	11.992	1	1	719.909	1438.81	2	CML496_72h_2.raw
	FALSE	High	Sequest HT (A2)	Unambiguous	[R].GkGGkGLGkGGAkR.[H]	K2(Acetyl); K5(Acetyl); K9(Acetyl); K13(Acetyl)	9	A0A3L6DXC0; A0A1D6IAU4	GRMZM2G149178_P02; GRMZM2G063896_P01 pep:known chromosome:AGPv3:8:117349862:117351374:1 gene:GRMZM2G063896 transcript:GRMZM2G063896_T01 description:"abinitio; GRMZM2G332838_P02; A0A3L6FIV3; A0A3L6DXC0; A0A1D6IAU4; GRMZM2G084195_P02; GRMZM2G332838_P01 pep:known chromosome:AGPv3:2:183946006:183947706:1 gene:GRMZM2G332838 transcript:GRMZM2G332838_T01 description:"abinitio; AC212565.3_FGP001	4	3	0.539	0	1	1	480.275	1438.81	1438.81	-0.92	-0.00044	HCD (High Energy Collision Dissociation)	MS2	73.6764	102.548	26.6622	6951	CML496_72h_2.raw	CML496_72h_2				0	0	0	4.1		2				3.961e-05	8.627e-07	K2(Acetyl): 100; K5(Acetyl): 100; K9(Acetyl): 100; K13(Acetyl): 100	736110720	26.86
		Checked	File ID	RT [min]	First Scan	Mass Analyzer	Activation Type	MS Order	# PSMs	# Peptide Groups	Isolation Interference [%]	Ion Inject Time [ms]	# Precursors	# Identified Precursors	Precursor m/z [Da]	Precursor MH+ [Da]	Precursor Charge	Spectrum File
		FALSE	CML496_72h_2	26.6622	6951	Fourier Transform	HCD (High Energy Collision Dissociation)	MS2	3	1	73.6764	102.548	1	1	480.275	1438.81	3	CML496_72h_2.raw
	FALSE	High	Sequest HT (A2)	Unambiguous	[R].GkGGkGLGkGGAkR.[H]	K2(Acetyl); K5(Acetyl); K9(Acetyl); K13(Acetyl)	9	A0A3L6DXC0; A0A1D6IAU4	GRMZM2G149178_P02; GRMZM2G063896_P01 pep:known chromosome:AGPv3:8:117349862:117351374:1 gene:GRMZM2G063896 transcript:GRMZM2G063896_T01 description:"abinitio; GRMZM2G332838_P02; A0A3L6FIV3; A0A3L6DXC0; A0A1D6IAU4; GRMZM2G084195_P02; GRMZM2G332838_P01 pep:known chromosome:AGPv3:2:183946006:183947706:1 gene:GRMZM2G332838 transcript:GRMZM2G332838_T01 description:"abinitio; AC212565.3_FGP001	4	2	0.5478	0	1	1	719.91	1438.81	1438.81	0.55	0.0004	HCD (High Energy Collision Dissociation)	MS2	0	14.242	27.0115	7683	Lx9801_0h_2.raw	Lx9801_0h_2				0	0	0	4.71		2				3.961e-05	2.815e-07	K2(Acetyl): 100; K5(Acetyl): 100; K9(Acetyl): 100; K13(Acetyl): 100	2087752448	26.88
		Checked	File ID	RT [min]	First Scan	Mass Analyzer	Activation Type	MS Order	# PSMs	# Peptide Groups	Isolation Interference [%]	Ion Inject Time [ms]	# Precursors	# Identified Precursors	Precursor m/z [Da]	Precursor MH+ [Da]	Precursor Charge	Spectrum File
		FALSE	Lx9801_0h_2	27.0115	7683	Fourier Transform	HCD (High Energy Collision Dissociation)	MS2	3	1	0	14.242	1	1	719.91	1438.81	2	Lx9801_0h_2.raw
	FALSE	High	Sequest HT (A2)	Unambiguous	[R].GkGGkGLGkGGAkR.[H]	K2(Acetyl); K5(Acetyl); K9(Acetyl); K13(Acetyl)	9	A0A3L6DXC0; A0A1D6IAU4	GRMZM2G149178_P02; GRMZM2G063896_P01 pep:known chromosome:AGPv3:8:117349862:117351374:1 gene:GRMZM2G063896 transcript:GRMZM2G063896_T01 description:"abinitio; GRMZM2G332838_P02; A0A3L6FIV3; A0A3L6DXC0; A0A1D6IAU4; GRMZM2G084195_P02; GRMZM2G332838_P01 pep:known chromosome:AGPv3:2:183946006:183947706:1 gene:GRMZM2G332838 transcript:GRMZM2G332838_T01 description:"abinitio; AC212565.3_FGP001	4	2	0.5831	0	1	1	719.91	1438.81	1438.81	0.47	0.00034	HCD (High Energy Collision Dissociation)	MS2	0.187639	13.567	26.9108	7646	Lx9801_0h_2.raw	Lx9801_0h_2				0	0	0	4.15		2				3.961e-05	2.415e-06	K2(Acetyl): 100; K5(Acetyl): 100; K9(Acetyl): 100; K13(Acetyl): 100	2087752448	26.88
		Checked	File ID	RT [min]	First Scan	Mass Analyzer	Activation Type	MS Order	# PSMs	# Peptide Groups	Isolation Interference [%]	Ion Inject Time [ms]	# Precursors	# Identified Precursors	Precursor m/z [Da]	Precursor MH+ [Da]	Precursor Charge	Spectrum File
		FALSE	Lx9801_0h_2	26.9108	7646	Fourier Transform	HCD (High Energy Collision Dissociation)	MS2	3	1	0.187639	13.567	1	1	719.91	1438.81	2	Lx9801_0h_2.raw
	FALSE	High	Sequest HT (A2)	Unambiguous	[R].GkGGkGLGkGGAkR.[H]	K2(Acetyl); K5(Acetyl); K9(Acetyl); K13(Acetyl)	9	A0A3L6DXC0; A0A1D6IAU4	GRMZM2G149178_P02; GRMZM2G063896_P01 pep:known chromosome:AGPv3:8:117349862:117351374:1 gene:GRMZM2G063896 transcript:GRMZM2G063896_T01 description:"abinitio; GRMZM2G332838_P02; A0A3L6FIV3; A0A3L6DXC0; A0A1D6IAU4; GRMZM2G084195_P02; GRMZM2G332838_P01 pep:known chromosome:AGPv3:2:183946006:183947706:1 gene:GRMZM2G332838 transcript:GRMZM2G332838_T01 description:"abinitio; AC212565.3_FGP001	4	2	0.5951	0	1	1	719.91	1438.81	1438.81	-0.3	-0.00021	HCD (High Energy Collision Dissociation)	MS2	27.607	120	26.6282	7545	Lx9801_0h_2.raw	Lx9801_0h_2				0	0	0	3.26		2				3.961e-05	3.578e-09	K2(Acetyl): 100; K5(Acetyl): 100; K9(Acetyl): 100; K13(Acetyl): 100	2087752448	26.88
		Checked	File ID	RT [min]	First Scan	Mass Analyzer	Activation Type	MS Order	# PSMs	# Peptide Groups	Isolation Interference [%]	Ion Inject Time [ms]	# Precursors	# Identified Precursors	Precursor m/z [Da]	Precursor MH+ [Da]	Precursor Charge	Spectrum File
		FALSE	Lx9801_0h_2	26.6282	7545	Fourier Transform	HCD (High Energy Collision Dissociation)	MS2	3	1	27.607	120	1	1	719.91	1438.81	2	Lx9801_0h_2.raw
	FALSE	High	Sequest HT (A2)	Unambiguous	[R].GkGGkGLGkGGAkR.[H]	K2(Acetyl); K5(Acetyl); K9(Acetyl); K13(Acetyl)	9	A0A3L6DXC0; A0A1D6IAU4	GRMZM2G149178_P02; GRMZM2G063896_P01 pep:known chromosome:AGPv3:8:117349862:117351374:1 gene:GRMZM2G063896 transcript:GRMZM2G063896_T01 description:"abinitio; GRMZM2G332838_P02; A0A3L6FIV3; A0A3L6DXC0; A0A1D6IAU4; GRMZM2G084195_P02; GRMZM2G332838_P01 pep:known chromosome:AGPv3:2:183946006:183947706:1 gene:GRMZM2G332838 transcript:GRMZM2G332838_T01 description:"abinitio; AC212565.3_FGP001	4	3	0.5813	0	1	1	480.275	1438.81	1438.81	-0.92	-0.00044	HCD (High Energy Collision Dissociation)	MS2	73.7288	120	26.6649	7558	Lx9801_0h_2.raw	Lx9801_0h_2				0	0	0	3.63		2				3.961e-05	1.31e-06	K2(Acetyl): 100; K5(Acetyl): 100; K9(Acetyl): 100; K13(Acetyl): 100	394772064	26.88
		Checked	File ID	RT [min]	First Scan	Mass Analyzer	Activation Type	MS Order	# PSMs	# Peptide Groups	Isolation Interference [%]	Ion Inject Time [ms]	# Precursors	# Identified Precursors	Precursor m/z [Da]	Precursor MH+ [Da]	Precursor Charge	Spectrum File
		FALSE	Lx9801_0h_2	26.6649	7558	Fourier Transform	HCD (High Energy Collision Dissociation)	MS2	3	1	73.7288	120	1	1	480.275	1438.81	3	Lx9801_0h_2.raw
	FALSE	High	Sequest HT (A2)	Unambiguous	[R].GkGGkGLGkGGAkR.[H]	K2(Acetyl); K5(Acetyl); K9(Acetyl); K13(Acetyl)	9	A0A3L6DXC0; A0A1D6IAU4	GRMZM2G149178_P02; GRMZM2G063896_P01 pep:known chromosome:AGPv3:8:117349862:117351374:1 gene:GRMZM2G063896 transcript:GRMZM2G063896_T01 description:"abinitio; GRMZM2G332838_P02; A0A3L6FIV3; A0A3L6DXC0; A0A1D6IAU4; GRMZM2G084195_P02; GRMZM2G332838_P01 pep:known chromosome:AGPv3:2:183946006:183947706:1 gene:GRMZM2G332838 transcript:GRMZM2G332838_T01 description:"abinitio; AC212565.3_FGP001	4	3	0.4635	0	1	1	480.276	1438.81	1438.81	-0.22	-0.00011	HCD (High Energy Collision Dissociation)	MS2	45.69	120	26.4506	7262	Lx9801_48h_1.raw	Lx9801_48h_1				0	0	0	3.56		2				3.961e-05	1.464e-08	K2(Acetyl): 100; K5(Acetyl): 100; K9(Acetyl): 100; K13(Acetyl): 100	857276608	26.71
		Checked	File ID	RT [min]	First Scan	Mass Analyzer	Activation Type	MS Order	# PSMs	# Peptide Groups	Isolation Interference [%]	Ion Inject Time [ms]	# Precursors	# Identified Precursors	Precursor m/z [Da]	Precursor MH+ [Da]	Precursor Charge	Spectrum File
		FALSE	Lx9801_48h_1	26.4506	7262	Fourier Transform	HCD (High Energy Collision Dissociation)	MS2	3	1	45.69	120	1	1	480.276	1438.81	3	Lx9801_48h_1.raw
	FALSE	High	Sequest HT (A2)	Unambiguous	[R].GkGGkGLGkGGAkR.[H]	K2(Acetyl); K5(Acetyl); K9(Acetyl); K13(Acetyl)	9	A0A3L6DXC0; A0A1D6IAU4	GRMZM2G149178_P02; GRMZM2G063896_P01 pep:known chromosome:AGPv3:8:117349862:117351374:1 gene:GRMZM2G063896 transcript:GRMZM2G063896_T01 description:"abinitio; GRMZM2G332838_P02; A0A3L6FIV3; A0A3L6DXC0; A0A1D6IAU4; GRMZM2G084195_P02; GRMZM2G332838_P01 pep:known chromosome:AGPv3:2:183946006:183947706:1 gene:GRMZM2G332838 transcript:GRMZM2G332838_T01 description:"abinitio; AC212565.3_FGP001	4	2	0.5656	0	1	1	719.91	1438.81	1438.81	0.3	0.00021	HCD (High Energy Collision Dissociation)	MS2	0.381872	27.959	26.9789	7446	Lx9801_48h_1.raw	Lx9801_48h_1				0	0	0	3.66		2				3.961e-05	8.562e-05	K2(Acetyl): 100; K5(Acetyl): 100; K9(Acetyl): 100; K13(Acetyl): 100	4204090624	26.69
		Checked	File ID	RT [min]	First Scan	Mass Analyzer	Activation Type	MS Order	# PSMs	# Peptide Groups	Isolation Interference [%]	Ion Inject Time [ms]	# Precursors	# Identified Precursors	Precursor m/z [Da]	Precursor MH+ [Da]	Precursor Charge	Spectrum File
		FALSE	Lx9801_48h_1	26.9789	7446	Fourier Transform	HCD (High Energy Collision Dissociation)	MS2	3	1	0.381872	27.959	1	1	719.91	1438.81	2	Lx9801_48h_1.raw
	FALSE	High	Sequest HT (A2)	Unambiguous	[R].GkGGkGLGkGGAkR.[H]	K2(Acetyl); K5(Acetyl); K9(Acetyl); K13(Acetyl)	9	A0A3L6DXC0; A0A1D6IAU4	GRMZM2G149178_P02; GRMZM2G063896_P01 pep:known chromosome:AGPv3:8:117349862:117351374:1 gene:GRMZM2G063896 transcript:GRMZM2G063896_T01 description:"abinitio; GRMZM2G332838_P02; A0A3L6FIV3; A0A3L6DXC0; A0A1D6IAU4; GRMZM2G084195_P02; GRMZM2G332838_P01 pep:known chromosome:AGPv3:2:183946006:183947706:1 gene:GRMZM2G332838 transcript:GRMZM2G332838_T01 description:"abinitio; AC212565.3_FGP001	4	2	0.5425	0	1	1	719.91	1438.81	1438.81	0.47	0.00034	HCD (High Energy Collision Dissociation)	MS2	0.215825	11.98	26.9565	7438	Lx9801_48h_1.raw	Lx9801_48h_1				0	0	0	4.59		2				3.961e-05	2.257e-07	K2(Acetyl): 100; K5(Acetyl): 100; K9(Acetyl): 100; K13(Acetyl): 100	4204090624	26.69
		Checked	File ID	RT [min]	First Scan	Mass Analyzer	Activation Type	MS Order	# PSMs	# Peptide Groups	Isolation Interference [%]	Ion Inject Time [ms]	# Precursors	# Identified Precursors	Precursor m/z [Da]	Precursor MH+ [Da]	Precursor Charge	Spectrum File
		FALSE	Lx9801_48h_1	26.9565	7438	Fourier Transform	HCD (High Energy Collision Dissociation)	MS2	3	1	0.215825	11.98	1	1	719.91	1438.81	2	Lx9801_48h_1.raw
	FALSE	High	Mascot (A7)	Unambiguous	[R].GkGGkGLGkGGAkR.[H]	K2(Acetyl); K5(Acetyl); K9(Acetyl); K13(Acetyl)	9	A0A3L6DXC0; A0A1D6IAU4	GRMZM2G149178_P02; GRMZM2G063896_P01 pep:known chromosome:AGPv3:8:117349862:117351374:1 gene:GRMZM2G063896 transcript:GRMZM2G063896_T01 description:"abinitio; GRMZM2G332838_P02; A0A3L6FIV3; A0A3L6DXC0; A0A1D6IAU4; GRMZM2G084195_P02; GRMZM2G332838_P01 pep:known chromosome:AGPv3:2:183946006:183947706:1 gene:GRMZM2G332838 transcript:GRMZM2G332838_T01 description:"abinitio; AC212565.3_FGP001	4	2	0.6753	0	1	1	719.91	1438.81	1438.81	0.13	9e-05	HCD (High Energy Collision Dissociation)	MS2	0.0503902	8.529	26.9057	7159	CML496_12h_3.raw	CML496_12h_3				0	0	0		77	2	46	39	9.42294e-06	4.75e-05	2.01e-06	K2(Acetyl): 100; K5(Acetyl): 100; K9(Acetyl): 100; K13(Acetyl): 100	2267933184	26.94
		Checked	File ID	RT [min]	First Scan	Mass Analyzer	Activation Type	MS Order	# PSMs	# Peptide Groups	Isolation Interference [%]	Ion Inject Time [ms]	# Precursors	# Identified Precursors	Precursor m/z [Da]	Precursor MH+ [Da]	Precursor Charge	Spectrum File
		FALSE	CML496_12h_3	26.9057	7159	Fourier Transform	HCD (High Energy Collision Dissociation)	MS2	3	1	0.0503902	8.529	1	1	719.91	1438.81	2	CML496_12h_3.raw
	FALSE	High	Mascot (A7)	Unambiguous	[R].GkGGkGLGkGGAkR.[H]	K2(Acetyl); K5(Acetyl); K9(Acetyl); K13(Acetyl)	9	A0A3L6DXC0; A0A1D6IAU4	GRMZM2G149178_P02; GRMZM2G063896_P01 pep:known chromosome:AGPv3:8:117349862:117351374:1 gene:GRMZM2G063896 transcript:GRMZM2G063896_T01 description:"abinitio; GRMZM2G332838_P02; A0A3L6FIV3; A0A3L6DXC0; A0A1D6IAU4; GRMZM2G084195_P02; GRMZM2G332838_P01 pep:known chromosome:AGPv3:2:183946006:183947706:1 gene:GRMZM2G332838 transcript:GRMZM2G332838_T01 description:"abinitio; AC212565.3_FGP001	4	3	0.6957	0	1	1	480.276	1438.81	1438.81	0.1	5e-05	HCD (High Energy Collision Dissociation)	MS2	46.5075	114.079	26.7075	7119	CML496_48h_1.raw	CML496_48h_1				0	0	0		46	2	46	39	0.00993542	4.75e-05	1.458e-05	K2(Acetyl): 100; K5(Acetyl): 100; K9(Acetyl): 100; K13(Acetyl): 100	519151360	26.88
		Checked	File ID	RT [min]	First Scan	Mass Analyzer	Activation Type	MS Order	# PSMs	# Peptide Groups	Isolation Interference [%]	Ion Inject Time [ms]	# Precursors	# Identified Precursors	Precursor m/z [Da]	Precursor MH+ [Da]	Precursor Charge	Spectrum File
		FALSE	CML496_48h_1	26.7075	7119	Fourier Transform	HCD (High Energy Collision Dissociation)	MS2	3	1	46.5075	114.079	1	1	480.276	1438.81	3	CML496_48h_1.raw
	FALSE	High	Mascot (A7)	Unambiguous	[R].GkGGkGLGkGGAkR.[H]	K2(Acetyl); K5(Acetyl); K9(Acetyl); K13(Acetyl)	9	A0A3L6DXC0; A0A1D6IAU4	GRMZM2G149178_P02; GRMZM2G063896_P01 pep:known chromosome:AGPv3:8:117349862:117351374:1 gene:GRMZM2G063896 transcript:GRMZM2G063896_T01 description:"abinitio; GRMZM2G332838_P02; A0A3L6FIV3; A0A3L6DXC0; A0A1D6IAU4; GRMZM2G084195_P02; GRMZM2G332838_P01 pep:known chromosome:AGPv3:2:183946006:183947706:1 gene:GRMZM2G332838 transcript:GRMZM2G332838_T01 description:"abinitio; AC212565.3_FGP001	4	2	0.8182	0	1	1	719.91	1438.81	1438.81	0.04	3e-05	HCD (High Energy Collision Dissociation)	MS2	0	23.829	26.8981	7186	CML496_48h_1.raw	CML496_48h_1				0	0	0		44	2	46	39	0.0174255	4.75e-05	3.603e-05	K2(Acetyl): 100; K5(Acetyl): 100; K9(Acetyl): 100; K13(Acetyl): 100	1924057216	26.89
		Checked	File ID	RT [min]	First Scan	Mass Analyzer	Activation Type	MS Order	# PSMs	# Peptide Groups	Isolation Interference [%]	Ion Inject Time [ms]	# Precursors	# Identified Precursors	Precursor m/z [Da]	Precursor MH+ [Da]	Precursor Charge	Spectrum File
		FALSE	CML496_48h_1	26.8981	7186	Fourier Transform	HCD (High Energy Collision Dissociation)	MS2	3	1	0	23.829	1	1	719.91	1438.81	2	CML496_48h_1.raw
	FALSE	High	Mascot (A7)	Unambiguous	[R].GkGGkGLGkGGAkR.[H]	K2(Acetyl); K5(Acetyl); K9(Acetyl); K13(Acetyl)	9	A0A3L6DXC0; A0A1D6IAU4	GRMZM2G149178_P02; GRMZM2G063896_P01 pep:known chromosome:AGPv3:8:117349862:117351374:1 gene:GRMZM2G063896 transcript:GRMZM2G063896_T01 description:"abinitio; GRMZM2G332838_P02; A0A3L6FIV3; A0A3L6DXC0; A0A1D6IAU4; GRMZM2G084195_P02; GRMZM2G332838_P01 pep:known chromosome:AGPv3:2:183946006:183947706:1 gene:GRMZM2G332838 transcript:GRMZM2G332838_T01 description:"abinitio; AC212565.3_FGP001	4	2	0.7692	0	1	1	719.91	1438.81	1438.81	0.04	3e-05	HCD (High Energy Collision Dissociation)	MS2	0.197473	29.004	26.7363	7141	CML496_24h_1.raw	CML496_24h_1				0	0	0		39	2	46	39	0.0582353	4.75e-05	0.0003826	K2(Acetyl): 100; K5(Acetyl): 100; K9(Acetyl): 100; K13(Acetyl): 100	2989133056	26.83
		Checked	File ID	RT [min]	First Scan	Mass Analyzer	Activation Type	MS Order	# PSMs	# Peptide Groups	Isolation Interference [%]	Ion Inject Time [ms]	# Precursors	# Identified Precursors	Precursor m/z [Da]	Precursor MH+ [Da]	Precursor Charge	Spectrum File
		FALSE	CML496_24h_1	26.7363	7141	Fourier Transform	HCD (High Energy Collision Dissociation)	MS2	3	1	0.197473	29.004	1	1	719.91	1438.81	2	CML496_24h_1.raw
	FALSE	High	Mascot (A7)	Unambiguous	[R].GkGGkGLGkGGAkR.[H]	K2(Acetyl); K5(Acetyl); K9(Acetyl); K13(Acetyl)	9	A0A3L6DXC0; A0A1D6IAU4	GRMZM2G149178_P02; GRMZM2G063896_P01 pep:known chromosome:AGPv3:8:117349862:117351374:1 gene:GRMZM2G063896 transcript:GRMZM2G063896_T01 description:"abinitio; GRMZM2G332838_P02; A0A3L6FIV3; A0A3L6DXC0; A0A1D6IAU4; GRMZM2G084195_P02; GRMZM2G332838_P01 pep:known chromosome:AGPv3:2:183946006:183947706:1 gene:GRMZM2G332838 transcript:GRMZM2G332838_T01 description:"abinitio; AC212565.3_FGP001	4	2	0.8197	0	1	1	719.91	1438.81	1438.81	0.04	3e-05	HCD (High Energy Collision Dissociation)	MS2	0.0997169	13.815	26.8321	7328	CML496_0h_3.raw	CML496_0h_3				0	0	0		61	2	46	39	0.000336656	4.75e-05	2.226e-05	K2(Acetyl): 100; K5(Acetyl): 100; K9(Acetyl): 100; K13(Acetyl): 100	1310200448	26.88
		Checked	File ID	RT [min]	First Scan	Mass Analyzer	Activation Type	MS Order	# PSMs	# Peptide Groups	Isolation Interference [%]	Ion Inject Time [ms]	# Precursors	# Identified Precursors	Precursor m/z [Da]	Precursor MH+ [Da]	Precursor Charge	Spectrum File
		FALSE	CML496_0h_3	26.8321	7328	Fourier Transform	HCD (High Energy Collision Dissociation)	MS2	3	1	0.0997169	13.815	1	1	719.91	1438.81	2	CML496_0h_3.raw
	FALSE	High	Mascot (A7)	Unambiguous	[R].GkGGkGLGkGGAkR.[H]	K2(Acetyl); K5(Acetyl); K9(Acetyl); K13(Acetyl)	9	A0A3L6DXC0; A0A1D6IAU4	GRMZM2G149178_P02; GRMZM2G063896_P01 pep:known chromosome:AGPv3:8:117349862:117351374:1 gene:GRMZM2G063896 transcript:GRMZM2G063896_T01 description:"abinitio; GRMZM2G332838_P02; A0A3L6FIV3; A0A3L6DXC0; A0A1D6IAU4; GRMZM2G084195_P02; GRMZM2G332838_P01 pep:known chromosome:AGPv3:2:183946006:183947706:1 gene:GRMZM2G332838 transcript:GRMZM2G332838_T01 description:"abinitio; AC212565.3_FGP001	4	2	0.7195	0	1	1	719.91	1438.81	1438.81	-0.04	-3e-05	HCD (High Energy Collision Dissociation)	MS2	0.439666	29.006	27.0896	7254	CML496_48h_1.raw	CML496_48h_1				0	0	0		82	2	46	39	2.9661e-06	4.75e-05	5.985e-06	K2(Acetyl): 100; K5(Acetyl): 100; K9(Acetyl): 100; K13(Acetyl): 100	1924057216	26.89
		Checked	File ID	RT [min]	First Scan	Mass Analyzer	Activation Type	MS Order	# PSMs	# Peptide Groups	Isolation Interference [%]	Ion Inject Time [ms]	# Precursors	# Identified Precursors	Precursor m/z [Da]	Precursor MH+ [Da]	Precursor Charge	Spectrum File
		FALSE	CML496_48h_1	27.0896	7254	Fourier Transform	HCD (High Energy Collision Dissociation)	MS2	3	1	0.439666	29.006	1	1	719.91	1438.81	2	CML496_48h_1.raw
	FALSE	High	Mascot (A7)	Unambiguous	[R].GkGGkGLGkGGAkR.[H]	K2(Acetyl); K5(Acetyl); K9(Acetyl); K13(Acetyl)	9	A0A3L6DXC0; A0A1D6IAU4	GRMZM2G149178_P02; GRMZM2G063896_P01 pep:known chromosome:AGPv3:8:117349862:117351374:1 gene:GRMZM2G063896 transcript:GRMZM2G063896_T01 description:"abinitio; GRMZM2G332838_P02; A0A3L6FIV3; A0A3L6DXC0; A0A1D6IAU4; GRMZM2G084195_P02; GRMZM2G332838_P01 pep:known chromosome:AGPv3:2:183946006:183947706:1 gene:GRMZM2G332838 transcript:GRMZM2G332838_T01 description:"abinitio; AC212565.3_FGP001	4	2	0.7586	0	1	1	719.91	1438.81	1438.81	-0.04	-3e-05	HCD (High Energy Collision Dissociation)	MS2	47.2527	120	26.546	7074	CML496_24h_1.raw	CML496_24h_1				0	0	0		58	2	46	39	0.000738221	4.75e-05	2.585e-06	K2(Acetyl): 100; K5(Acetyl): 100; K9(Acetyl): 100; K13(Acetyl): 100	2989133056	26.83
		Checked	File ID	RT [min]	First Scan	Mass Analyzer	Activation Type	MS Order	# PSMs	# Peptide Groups	Isolation Interference [%]	Ion Inject Time [ms]	# Precursors	# Identified Precursors	Precursor m/z [Da]	Precursor MH+ [Da]	Precursor Charge	Spectrum File
		FALSE	CML496_24h_1	26.546	7074	Fourier Transform	HCD (High Energy Collision Dissociation)	MS2	3	1	47.2527	120	1	1	719.91	1438.81	2	CML496_24h_1.raw
	FALSE	High	Mascot (A7)	Unambiguous	[R].GkGGkGLGkGGAkR.[H]	K2(Acetyl); K5(Acetyl); K9(Acetyl); K13(Acetyl)	9	A0A3L6DXC0; A0A1D6IAU4	GRMZM2G149178_P02; GRMZM2G063896_P01 pep:known chromosome:AGPv3:8:117349862:117351374:1 gene:GRMZM2G063896 transcript:GRMZM2G063896_T01 description:"abinitio; GRMZM2G332838_P02; A0A3L6FIV3; A0A3L6DXC0; A0A1D6IAU4; GRMZM2G084195_P02; GRMZM2G332838_P01 pep:known chromosome:AGPv3:2:183946006:183947706:1 gene:GRMZM2G332838 transcript:GRMZM2G332838_T01 description:"abinitio; AC212565.3_FGP001	4	2	0.7123	0	1	1	719.91	1438.81	1438.81	-0.13	-9e-05	HCD (High Energy Collision Dissociation)	MS2	0.163857	12.788	27.183	7235	CML496_24h_3.raw	CML496_24h_3				0	0	0		73	2	46	39	2.01971e-05	4.75e-05	2.136e-06	K2(Acetyl): 100; K5(Acetyl): 100; K9(Acetyl): 100; K13(Acetyl): 100	7063005184	26.89
		Checked	File ID	RT [min]	First Scan	Mass Analyzer	Activation Type	MS Order	# PSMs	# Peptide Groups	Isolation Interference [%]	Ion Inject Time [ms]	# Precursors	# Identified Precursors	Precursor m/z [Da]	Precursor MH+ [Da]	Precursor Charge	Spectrum File
		FALSE	CML496_24h_3	27.183	7235	Fourier Transform	HCD (High Energy Collision Dissociation)	MS2	3	1	0.163857	12.788	1	1	719.91	1438.81	2	CML496_24h_3.raw
	FALSE	High	Mascot (A7)	Unambiguous	[R].GkGGkGLGkGGAkR.[H]	K2(Acetyl); K5(Acetyl); K9(Acetyl); K13(Acetyl)	9	A0A3L6DXC0; A0A1D6IAU4	GRMZM2G149178_P02; GRMZM2G063896_P01 pep:known chromosome:AGPv3:8:117349862:117351374:1 gene:GRMZM2G063896 transcript:GRMZM2G063896_T01 description:"abinitio; GRMZM2G332838_P02; A0A3L6FIV3; A0A3L6DXC0; A0A1D6IAU4; GRMZM2G084195_P02; GRMZM2G332838_P01 pep:known chromosome:AGPv3:2:183946006:183947706:1 gene:GRMZM2G332838 transcript:GRMZM2G332838_T01 description:"abinitio; AC212565.3_FGP001	4	2	0.7703	0	1	1	719.91	1438.81	1438.81	-0.13	-9e-05	HCD (High Energy Collision Dissociation)	MS2	58.7965	120	26.608	7002	CML496_48h_3.raw	CML496_48h_3				0	0	0		74	2	46	39	1.62663e-05	4.75e-05	1.781e-07	K2(Acetyl): 100; K5(Acetyl): 100; K9(Acetyl): 100; K13(Acetyl): 100	2874337024	26.9
		Checked	File ID	RT [min]	First Scan	Mass Analyzer	Activation Type	MS Order	# PSMs	# Peptide Groups	Isolation Interference [%]	Ion Inject Time [ms]	# Precursors	# Identified Precursors	Precursor m/z [Da]	Precursor MH+ [Da]	Precursor Charge	Spectrum File
		FALSE	CML496_48h_3	26.608	7002	Fourier Transform	HCD (High Energy Collision Dissociation)	MS2	3	1	58.7965	120	1	1	719.91	1438.81	2	CML496_48h_3.raw
	FALSE	High	Mascot (A7)	Unambiguous	[R].GkGGkGLGkGGAkR.[H]	K2(Acetyl); K5(Acetyl); K9(Acetyl); K13(Acetyl)	9	A0A3L6DXC0; A0A1D6IAU4	GRMZM2G149178_P02; GRMZM2G063896_P01 pep:known chromosome:AGPv3:8:117349862:117351374:1 gene:GRMZM2G063896 transcript:GRMZM2G063896_T01 description:"abinitio; GRMZM2G332838_P02; A0A3L6FIV3; A0A3L6DXC0; A0A1D6IAU4; GRMZM2G084195_P02; GRMZM2G332838_P01 pep:known chromosome:AGPv3:2:183946006:183947706:1 gene:GRMZM2G332838 transcript:GRMZM2G332838_T01 description:"abinitio; AC212565.3_FGP001	4	2	0.8333	0	1	1	719.91	1438.81	1438.81	0.13	9e-05	HCD (High Energy Collision Dissociation)	MS2	0.235049	32.833	26.8863	7152	CML496_12h_3.raw	CML496_12h_3				0	0	0		48	2	46	39	0.00638537	4.75e-05	3.634e-05	K2(Acetyl): 100; K5(Acetyl): 100; K9(Acetyl): 100; K13(Acetyl): 100	2267933184	26.94
		Checked	File ID	RT [min]	First Scan	Mass Analyzer	Activation Type	MS Order	# PSMs	# Peptide Groups	Isolation Interference [%]	Ion Inject Time [ms]	# Precursors	# Identified Precursors	Precursor m/z [Da]	Precursor MH+ [Da]	Precursor Charge	Spectrum File
		FALSE	CML496_12h_3	26.8863	7152	Fourier Transform	HCD (High Energy Collision Dissociation)	MS2	3	1	0.235049	32.833	1	1	719.91	1438.81	2	CML496_12h_3.raw
	FALSE	High	Mascot (A7)	Unambiguous	[R].GkGGkGLGkGGAkR.[H]	K2(Acetyl); K5(Acetyl); K9(Acetyl); K13(Acetyl)	9	A0A3L6DXC0; A0A1D6IAU4	GRMZM2G149178_P02; GRMZM2G063896_P01 pep:known chromosome:AGPv3:8:117349862:117351374:1 gene:GRMZM2G063896 transcript:GRMZM2G063896_T01 description:"abinitio; GRMZM2G332838_P02; A0A3L6FIV3; A0A3L6DXC0; A0A1D6IAU4; GRMZM2G084195_P02; GRMZM2G332838_P01 pep:known chromosome:AGPv3:2:183946006:183947706:1 gene:GRMZM2G332838 transcript:GRMZM2G332838_T01 description:"abinitio; AC212565.3_FGP001	4	2	0.7571	0	1	1	719.911	1438.81	1438.81	1.06	0.00076	HCD (High Energy Collision Dissociation)	MS2	78.1479	120	26.489	6962	CML496_24h_2.raw	CML496_24h_2				0	0	0		71	2	46	39	3.82748e-05	4.75e-05	1.692e-05	K2(Acetyl): 100; K5(Acetyl): 100; K9(Acetyl): 100; K13(Acetyl): 100	1701907712	26.77
		Checked	File ID	RT [min]	First Scan	Mass Analyzer	Activation Type	MS Order	# PSMs	# Peptide Groups	Isolation Interference [%]	Ion Inject Time [ms]	# Precursors	# Identified Precursors	Precursor m/z [Da]	Precursor MH+ [Da]	Precursor Charge	Spectrum File
		FALSE	CML496_24h_2	26.489	6962	Fourier Transform	HCD (High Energy Collision Dissociation)	MS2	3	1	78.1479	120	1	1	719.911	1438.81	2	CML496_24h_2.raw
	FALSE	High	Mascot (A7)	Unambiguous	[R].GkGGkGLGkGGAkR.[H]	K2(Acetyl); K5(Acetyl); K9(Acetyl); K13(Acetyl)	9	A0A3L6DXC0; A0A1D6IAU4	GRMZM2G149178_P02; GRMZM2G063896_P01 pep:known chromosome:AGPv3:8:117349862:117351374:1 gene:GRMZM2G063896 transcript:GRMZM2G063896_T01 description:"abinitio; GRMZM2G332838_P02; A0A3L6FIV3; A0A3L6DXC0; A0A1D6IAU4; GRMZM2G084195_P02; GRMZM2G332838_P01 pep:known chromosome:AGPv3:2:183946006:183947706:1 gene:GRMZM2G332838 transcript:GRMZM2G332838_T01 description:"abinitio; AC212565.3_FGP001	4	2	0.8571	0	1	1	719.911	1438.81	1438.81	0.89	0.00064	HCD (High Energy Collision Dissociation)	MS2	0.122481	19.952	26.8569	7088	CML496_48h_3.raw	CML496_48h_3				0	0	0		49	2	46	39	0.00522291	4.75e-05	2.989e-05	K2(Acetyl): 100; K5(Acetyl): 100; K9(Acetyl): 100; K13(Acetyl): 100	2874337024	26.9
		Checked	File ID	RT [min]	First Scan	Mass Analyzer	Activation Type	MS Order	# PSMs	# Peptide Groups	Isolation Interference [%]	Ion Inject Time [ms]	# Precursors	# Identified Precursors	Precursor m/z [Da]	Precursor MH+ [Da]	Precursor Charge	Spectrum File
		FALSE	CML496_48h_3	26.8569	7088	Fourier Transform	HCD (High Energy Collision Dissociation)	MS2	3	1	0.122481	19.952	1	1	719.911	1438.81	2	CML496_48h_3.raw
	FALSE	High	Mascot (A7)	Unambiguous	[R].GkGGkGLGkGGAkR.[H]	K2(Acetyl); K5(Acetyl); K9(Acetyl); K13(Acetyl)	9	A0A3L6DXC0; A0A1D6IAU4	GRMZM2G149178_P02; GRMZM2G063896_P01 pep:known chromosome:AGPv3:8:117349862:117351374:1 gene:GRMZM2G063896 transcript:GRMZM2G063896_T01 description:"abinitio; GRMZM2G332838_P02; A0A3L6FIV3; A0A3L6DXC0; A0A1D6IAU4; GRMZM2G084195_P02; GRMZM2G332838_P01 pep:known chromosome:AGPv3:2:183946006:183947706:1 gene:GRMZM2G332838 transcript:GRMZM2G332838_T01 description:"abinitio; AC212565.3_FGP001	4	3	0.6522	0	1	1	480.276	1438.81	1438.81	0.22	0.00011	HCD (High Energy Collision Dissociation)	MS2	42.4486	120	26.7359	7125	CML496_48h_2.raw	CML496_48h_2				0	0	0		46	2	46	39	0.0115436	4.75e-05	8.186e-06	K2(Acetyl): 100; K5(Acetyl): 100; K9(Acetyl): 100; K13(Acetyl): 100	358743232	26.92
		Checked	File ID	RT [min]	First Scan	Mass Analyzer	Activation Type	MS Order	# PSMs	# Peptide Groups	Isolation Interference [%]	Ion Inject Time [ms]	# Precursors	# Identified Precursors	Precursor m/z [Da]	Precursor MH+ [Da]	Precursor Charge	Spectrum File
		FALSE	CML496_48h_2	26.7359	7125	Fourier Transform	HCD (High Energy Collision Dissociation)	MS2	3	1	42.4486	120	1	1	480.276	1438.81	3	CML496_48h_2.raw
	FALSE	High	Mascot (A7)	Unambiguous	[R].GkGGkGLGkGGAkR.[H]	K2(Acetyl); K5(Acetyl); K9(Acetyl); K13(Acetyl)	9	A0A3L6DXC0; A0A1D6IAU4	GRMZM2G149178_P02; GRMZM2G063896_P01 pep:known chromosome:AGPv3:8:117349862:117351374:1 gene:GRMZM2G063896 transcript:GRMZM2G063896_T01 description:"abinitio; GRMZM2G332838_P02; A0A3L6FIV3; A0A3L6DXC0; A0A1D6IAU4; GRMZM2G084195_P02; GRMZM2G332838_P01 pep:known chromosome:AGPv3:2:183946006:183947706:1 gene:GRMZM2G332838 transcript:GRMZM2G332838_T01 description:"abinitio; AC212565.3_FGP001	4	2	0.8163	0	1	1	719.91	1438.81	1438.81	0.21	0.00015	HCD (High Energy Collision Dissociation)	MS2	0.321383	42.451	26.7605	7261	CML496_0h_2.raw	CML496_0h_2				0	0	0		49	2	46	39	0.00537262	4.75e-05	2.203e-05	K2(Acetyl): 100; K5(Acetyl): 100; K9(Acetyl): 100; K13(Acetyl): 100	1636474496	26.83
		Checked	File ID	RT [min]	First Scan	Mass Analyzer	Activation Type	MS Order	# PSMs	# Peptide Groups	Isolation Interference [%]	Ion Inject Time [ms]	# Precursors	# Identified Precursors	Precursor m/z [Da]	Precursor MH+ [Da]	Precursor Charge	Spectrum File
		FALSE	CML496_0h_2	26.7605	7261	Fourier Transform	HCD (High Energy Collision Dissociation)	MS2	3	1	0.321383	42.451	1	1	719.91	1438.81	2	CML496_0h_2.raw
	FALSE	High	Mascot (A7)	Unambiguous	[R].GkGGkGLGkGGAkR.[H]	K2(Acetyl); K5(Acetyl); K9(Acetyl); K13(Acetyl)	9	A0A3L6DXC0; A0A1D6IAU4	GRMZM2G149178_P02; GRMZM2G063896_P01 pep:known chromosome:AGPv3:8:117349862:117351374:1 gene:GRMZM2G063896 transcript:GRMZM2G063896_T01 description:"abinitio; GRMZM2G332838_P02; A0A3L6FIV3; A0A3L6DXC0; A0A1D6IAU4; GRMZM2G084195_P02; GRMZM2G332838_P01 pep:known chromosome:AGPv3:2:183946006:183947706:1 gene:GRMZM2G332838 transcript:GRMZM2G332838_T01 description:"abinitio; AC212565.3_FGP001	4	2	0.7436	0	1	1	719.91	1438.81	1438.81	-0.21	-0.00015	HCD (High Energy Collision Dissociation)	MS2	7.29954	120	7.5022	753	CML496_0h_3.raw	CML496_0h_3				0	0	0		78	2	46	39	6.91779e-06	4.75e-05	2.352e-05	K2(Acetyl): 100; K5(Acetyl): 100; K9(Acetyl): 100; K13(Acetyl): 100	4.62607e+06	7.64
		Checked	File ID	RT [min]	First Scan	Mass Analyzer	Activation Type	MS Order	# PSMs	# Peptide Groups	Isolation Interference [%]	Ion Inject Time [ms]	# Precursors	# Identified Precursors	Precursor m/z [Da]	Precursor MH+ [Da]	Precursor Charge	Spectrum File
		FALSE	CML496_0h_3	7.5022	753	Fourier Transform	HCD (High Energy Collision Dissociation)	MS2	3	1	7.29954	120	1	1	719.91	1438.81	2	CML496_0h_3.raw
	FALSE	High	Mascot (A7)	Unambiguous	[R].GkGGkGLGkGGAkR.[H]	K2(Acetyl); K5(Acetyl); K9(Acetyl); K13(Acetyl)	9	A0A3L6DXC0; A0A1D6IAU4	GRMZM2G149178_P02; GRMZM2G063896_P01 pep:known chromosome:AGPv3:8:117349862:117351374:1 gene:GRMZM2G063896 transcript:GRMZM2G063896_T01 description:"abinitio; GRMZM2G332838_P02; A0A3L6FIV3; A0A3L6DXC0; A0A1D6IAU4; GRMZM2G084195_P02; GRMZM2G332838_P01 pep:known chromosome:AGPv3:2:183946006:183947706:1 gene:GRMZM2G332838 transcript:GRMZM2G332838_T01 description:"abinitio; AC212565.3_FGP001	4	2	0.7551	0	1	1	719.909	1438.81	1438.81	-0.64	-0.00046	HCD (High Energy Collision Dissociation)	MS2	31.2675	120	26.5599	7232	CML496_0h_3.raw	CML496_0h_3				0	0	0		49	2	46	39	0.00612579	4.75e-05	1.856e-05	K2(Acetyl): 100; K5(Acetyl): 100; K9(Acetyl): 100; K13(Acetyl): 100	1310200448	26.88
		Checked	File ID	RT [min]	First Scan	Mass Analyzer	Activation Type	MS Order	# PSMs	# Peptide Groups	Isolation Interference [%]	Ion Inject Time [ms]	# Precursors	# Identified Precursors	Precursor m/z [Da]	Precursor MH+ [Da]	Precursor Charge	Spectrum File
		FALSE	CML496_0h_3	26.5599	7232	Fourier Transform	HCD (High Energy Collision Dissociation)	MS2	3	1	31.2675	120	1	1	719.909	1438.81	2	CML496_0h_3.raw
	FALSE	High	Mascot (A7)	Unambiguous	[R].GkGGkGLGkGGAkR.[H]	K2(Acetyl); K5(Acetyl); K9(Acetyl); K13(Acetyl)	9	A0A3L6DXC0; A0A1D6IAU4	GRMZM2G149178_P02; GRMZM2G063896_P01 pep:known chromosome:AGPv3:8:117349862:117351374:1 gene:GRMZM2G063896 transcript:GRMZM2G063896_T01 description:"abinitio; GRMZM2G332838_P02; A0A3L6FIV3; A0A3L6DXC0; A0A1D6IAU4; GRMZM2G084195_P02; GRMZM2G332838_P01 pep:known chromosome:AGPv3:2:183946006:183947706:1 gene:GRMZM2G332838 transcript:GRMZM2G332838_T01 description:"abinitio; AC212565.3_FGP001	4	2	0.6932	0	1	1	719.909	1438.81	1438.81	-0.81	-0.00058	HCD (High Energy Collision Dissociation)	MS2	27.9232	120	26.4394	7141	CML496_0h_1.raw	CML496_0h_1				0	0	0		88	2	46	39	7.54006e-07	4.75e-05	6.089e-07	K2(Acetyl): 100; K5(Acetyl): 100; K9(Acetyl): 100; K13(Acetyl): 100	2229146112	26.64
		Checked	File ID	RT [min]	First Scan	Mass Analyzer	Activation Type	MS Order	# PSMs	# Peptide Groups	Isolation Interference [%]	Ion Inject Time [ms]	# Precursors	# Identified Precursors	Precursor m/z [Da]	Precursor MH+ [Da]	Precursor Charge	Spectrum File
		FALSE	CML496_0h_1	26.4394	7141	Fourier Transform	HCD (High Energy Collision Dissociation)	MS2	3	1	27.9232	120	1	1	719.909	1438.81	2	CML496_0h_1.raw
	FALSE	High	Mascot (A7)	Unambiguous	[R].GkGGkGLGkGGAkR.[H]	K2(Acetyl); K5(Acetyl); K9(Acetyl); K13(Acetyl)	9	A0A3L6DXC0; A0A1D6IAU4	GRMZM2G149178_P02; GRMZM2G063896_P01 pep:known chromosome:AGPv3:8:117349862:117351374:1 gene:GRMZM2G063896 transcript:GRMZM2G063896_T01 description:"abinitio; GRMZM2G332838_P02; A0A3L6FIV3; A0A3L6DXC0; A0A1D6IAU4; GRMZM2G084195_P02; GRMZM2G332838_P01 pep:known chromosome:AGPv3:2:183946006:183947706:1 gene:GRMZM2G332838 transcript:GRMZM2G332838_T01 description:"abinitio; AC212565.3_FGP001	4	3	0.6981	0	1	1	480.275	1438.81	1438.81	-1.18	-0.00056	HCD (High Energy Collision Dissociation)	MS2	15.7015	120	26.4723	7152	CML496_0h_1.raw	CML496_0h_1				0	0	0		53	2	46	39	0.00238385	4.75e-05	4.942e-06	K2(Acetyl): 100; K5(Acetyl): 100; K9(Acetyl): 100; K13(Acetyl): 100	567952128	26.64
		Checked	File ID	RT [min]	First Scan	Mass Analyzer	Activation Type	MS Order	# PSMs	# Peptide Groups	Isolation Interference [%]	Ion Inject Time [ms]	# Precursors	# Identified Precursors	Precursor m/z [Da]	Precursor MH+ [Da]	Precursor Charge	Spectrum File
		FALSE	CML496_0h_1	26.4723	7152	Fourier Transform	HCD (High Energy Collision Dissociation)	MS2	3	1	15.7015	120	1	1	480.275	1438.81	3	CML496_0h_1.raw
	FALSE	High	Mascot (A7)	Unambiguous	[R].GkGGkGLGkGGAkR.[H]	K2(Acetyl); K5(Acetyl); K9(Acetyl); K13(Acetyl)	9	A0A3L6DXC0; A0A1D6IAU4	GRMZM2G149178_P02; GRMZM2G063896_P01 pep:known chromosome:AGPv3:8:117349862:117351374:1 gene:GRMZM2G063896 transcript:GRMZM2G063896_T01 description:"abinitio; GRMZM2G332838_P02; A0A3L6FIV3; A0A3L6DXC0; A0A1D6IAU4; GRMZM2G084195_P02; GRMZM2G332838_P01 pep:known chromosome:AGPv3:2:183946006:183947706:1 gene:GRMZM2G332838 transcript:GRMZM2G332838_T01 description:"abinitio; AC212565.3_FGP001	4	2	0.6364	0	1	1	719.909	1438.81	1438.81	-1.49	-0.00107	HCD (High Energy Collision Dissociation)	MS2	54.7073	120	26.0564	6859	CML496_24h_3.raw	CML496_24h_3				0	0	0		44	2	46	39	0.018762	4.75e-05	0.0002786	K2(Acetyl): 100; K5(Acetyl): 100; K9(Acetyl): 100; K13(Acetyl): 100	3.65785e+06	26.03
		Checked	File ID	RT [min]	First Scan	Mass Analyzer	Activation Type	MS Order	# PSMs	# Peptide Groups	Isolation Interference [%]	Ion Inject Time [ms]	# Precursors	# Identified Precursors	Precursor m/z [Da]	Precursor MH+ [Da]	Precursor Charge	Spectrum File
		FALSE	CML496_24h_3	26.0564	6859	Fourier Transform	HCD (High Energy Collision Dissociation)	MS2	3	1	54.7073	120	1	1	719.909	1438.81	2	CML496_24h_3.raw
	FALSE	High	Mascot (A7)	Unambiguous	[R].GkGGkGLGkGGAkR.[H]	K2(Acetyl); K5(Acetyl); K9(Acetyl); K13(Acetyl)	9	A0A3L6DXC0; A0A1D6IAU4	GRMZM2G149178_P02; GRMZM2G063896_P01 pep:known chromosome:AGPv3:8:117349862:117351374:1 gene:GRMZM2G063896 transcript:GRMZM2G063896_T01 description:"abinitio; GRMZM2G332838_P02; A0A3L6FIV3; A0A3L6DXC0; A0A1D6IAU4; GRMZM2G084195_P02; GRMZM2G332838_P01 pep:known chromosome:AGPv3:2:183946006:183947706:1 gene:GRMZM2G332838 transcript:GRMZM2G332838_T01 description:"abinitio; AC212565.3_FGP001	4	2	0.7429	0	1	1	719.909	1438.81	1438.81	-1.66	-0.00119	HCD (High Energy Collision Dissociation)	MS2	57.4048	120	26.5457	7183	CML496_0h_2.raw	CML496_0h_2				0	0	0		70	2	46	39	4.17754e-05	4.75e-05	9.283e-06	K2(Acetyl): 100; K5(Acetyl): 100; K9(Acetyl): 100; K13(Acetyl): 100	1636474496	26.83
		Checked	File ID	RT [min]	First Scan	Mass Analyzer	Activation Type	MS Order	# PSMs	# Peptide Groups	Isolation Interference [%]	Ion Inject Time [ms]	# Precursors	# Identified Precursors	Precursor m/z [Da]	Precursor MH+ [Da]	Precursor Charge	Spectrum File
		FALSE	CML496_0h_2	26.5457	7183	Fourier Transform	HCD (High Energy Collision Dissociation)	MS2	3	1	57.4048	120	1	1	719.909	1438.81	2	CML496_0h_2.raw
	FALSE	High	Mascot (A7)	Unambiguous	[R].GkGGkGLGkGGAkR.[H]	K2(Acetyl); K5(Acetyl); K9(Acetyl); K13(Acetyl)	9	A0A3L6DXC0; A0A1D6IAU4	GRMZM2G149178_P02; GRMZM2G063896_P01 pep:known chromosome:AGPv3:8:117349862:117351374:1 gene:GRMZM2G063896 transcript:GRMZM2G063896_T01 description:"abinitio; GRMZM2G332838_P02; A0A3L6FIV3; A0A3L6DXC0; A0A1D6IAU4; GRMZM2G084195_P02; GRMZM2G332838_P01 pep:known chromosome:AGPv3:2:183946006:183947706:1 gene:GRMZM2G332838 transcript:GRMZM2G332838_T01 description:"abinitio; AC212565.3_FGP001	4	3	0.6279	0	1	1	480.275	1438.81	1438.81	-0.6	-0.00029	HCD (High Energy Collision Dissociation)	MS2	41.8844	120	26.7113	7289	CML496_12h_1.raw	CML496_12h_1				0	0	0		43	2	46	39	0.0217803	4.75e-05	8.181e-06	K2(Acetyl): 100; K5(Acetyl): 100; K9(Acetyl): 100; K13(Acetyl): 100	367758752	26.9
		Checked	File ID	RT [min]	First Scan	Mass Analyzer	Activation Type	MS Order	# PSMs	# Peptide Groups	Isolation Interference [%]	Ion Inject Time [ms]	# Precursors	# Identified Precursors	Precursor m/z [Da]	Precursor MH+ [Da]	Precursor Charge	Spectrum File
		FALSE	CML496_12h_1	26.7113	7289	Fourier Transform	HCD (High Energy Collision Dissociation)	MS2	3	1	41.8844	120	1	1	480.275	1438.81	3	CML496_12h_1.raw
	FALSE	High	Mascot (A7)	Unambiguous	[R].GkGGkGLGkGGAkR.[H]	K2(Acetyl); K5(Acetyl); K9(Acetyl); K13(Acetyl)	9	A0A3L6DXC0; A0A1D6IAU4	GRMZM2G149178_P02; GRMZM2G063896_P01 pep:known chromosome:AGPv3:8:117349862:117351374:1 gene:GRMZM2G063896 transcript:GRMZM2G063896_T01 description:"abinitio; GRMZM2G332838_P02; A0A3L6FIV3; A0A3L6DXC0; A0A1D6IAU4; GRMZM2G084195_P02; GRMZM2G332838_P01 pep:known chromosome:AGPv3:2:183946006:183947706:1 gene:GRMZM2G332838 transcript:GRMZM2G332838_T01 description:"abinitio; AC212565.3_FGP001	4	3	0.5946	0	1	1	480.275	1438.81	1438.81	-0.54	-0.00026	HCD (High Energy Collision Dissociation)	MS2	44.5388	120	26.5839	6995	CML496_24h_2.raw	CML496_24h_2				0	0	0		37	2	46	39	0.0944201	4.75e-05	2.306e-06	K2(Acetyl): 100; K5(Acetyl): 100; K9(Acetyl): 100; K13(Acetyl): 100	466625216	26.78
		Checked	File ID	RT [min]	First Scan	Mass Analyzer	Activation Type	MS Order	# PSMs	# Peptide Groups	Isolation Interference [%]	Ion Inject Time [ms]	# Precursors	# Identified Precursors	Precursor m/z [Da]	Precursor MH+ [Da]	Precursor Charge	Spectrum File
		FALSE	CML496_24h_2	26.5839	6995	Fourier Transform	HCD (High Energy Collision Dissociation)	MS2	3	1	44.5388	120	1	1	480.275	1438.81	3	CML496_24h_2.raw
	FALSE	High	Mascot (A7)	Unambiguous	[R].GkGGkGLGkGGAkR.[H]	K2(Acetyl); K5(Acetyl); K9(Acetyl); K13(Acetyl)	9	A0A3L6DXC0; A0A1D6IAU4	GRMZM2G149178_P02; GRMZM2G063896_P01 pep:known chromosome:AGPv3:8:117349862:117351374:1 gene:GRMZM2G063896 transcript:GRMZM2G063896_T01 description:"abinitio; GRMZM2G332838_P02; A0A3L6FIV3; A0A3L6DXC0; A0A1D6IAU4; GRMZM2G084195_P02; GRMZM2G332838_P01 pep:known chromosome:AGPv3:2:183946006:183947706:1 gene:GRMZM2G332838 transcript:GRMZM2G332838_T01 description:"abinitio; AC212565.3_FGP001	4	3	0.6667	0	1	1	480.275	1438.81	1438.81	-0.48	-0.00023	HCD (High Energy Collision Dissociation)	MS2	74.5589	120	26.6686	7270	CML496_0h_3.raw	CML496_0h_3				0	0	0		42	2	46	39	0.0267957	4.75e-05	6.22e-06	K2(Acetyl): 100; K5(Acetyl): 100; K9(Acetyl): 100; K13(Acetyl): 100	351380736	26.88
		Checked	File ID	RT [min]	First Scan	Mass Analyzer	Activation Type	MS Order	# PSMs	# Peptide Groups	Isolation Interference [%]	Ion Inject Time [ms]	# Precursors	# Identified Precursors	Precursor m/z [Da]	Precursor MH+ [Da]	Precursor Charge	Spectrum File
		FALSE	CML496_0h_3	26.6686	7270	Fourier Transform	HCD (High Energy Collision Dissociation)	MS2	3	1	74.5589	120	1	1	480.275	1438.81	3	CML496_0h_3.raw
	FALSE	High	Mascot (A7)	Unambiguous	[R].GkGGkGLGkGGAkR.[H]	K2(Acetyl); K5(Acetyl); K9(Acetyl); K13(Acetyl)	9	A0A3L6DXC0; A0A1D6IAU4	GRMZM2G149178_P02; GRMZM2G063896_P01 pep:known chromosome:AGPv3:8:117349862:117351374:1 gene:GRMZM2G063896 transcript:GRMZM2G063896_T01 description:"abinitio; GRMZM2G332838_P02; A0A3L6FIV3; A0A3L6DXC0; A0A1D6IAU4; GRMZM2G084195_P02; GRMZM2G332838_P01 pep:known chromosome:AGPv3:2:183946006:183947706:1 gene:GRMZM2G332838 transcript:GRMZM2G332838_T01 description:"abinitio; AC212565.3_FGP001	4	3	0.5952	0	1	1	480.276	1438.81	1438.81	-0.22	-0.00011	HCD (High Energy Collision Dissociation)	MS2	43.6593	120	26.5286	6972	CML496_12h_2.raw	CML496_12h_2				0	0	0		42	2	46	39	0.0290445	4.75e-05	9.828e-05	K2(Acetyl): 100; K5(Acetyl): 100; K9(Acetyl): 100; K13(Acetyl): 100	326423168	26.75
		Checked	File ID	RT [min]	First Scan	Mass Analyzer	Activation Type	MS Order	# PSMs	# Peptide Groups	Isolation Interference [%]	Ion Inject Time [ms]	# Precursors	# Identified Precursors	Precursor m/z [Da]	Precursor MH+ [Da]	Precursor Charge	Spectrum File
		FALSE	CML496_12h_2	26.5286	6972	Fourier Transform	HCD (High Energy Collision Dissociation)	MS2	3	1	43.6593	120	1	1	480.276	1438.81	3	CML496_12h_2.raw
	FALSE	High	Mascot (A7)	Unambiguous	[R].GkGGkGLGkGGAkR.[H]	K2(Acetyl); K5(Acetyl); K9(Acetyl); K13(Acetyl)	9	A0A3L6DXC0; A0A1D6IAU4	GRMZM2G149178_P02; GRMZM2G063896_P01 pep:known chromosome:AGPv3:8:117349862:117351374:1 gene:GRMZM2G063896 transcript:GRMZM2G063896_T01 description:"abinitio; GRMZM2G332838_P02; A0A3L6FIV3; A0A3L6DXC0; A0A1D6IAU4; GRMZM2G084195_P02; GRMZM2G332838_P01 pep:known chromosome:AGPv3:2:183946006:183947706:1 gene:GRMZM2G332838 transcript:GRMZM2G332838_T01 description:"abinitio; AC212565.3_FGP001	4	3	0.6667	0	1	1	480.276	1438.81	1438.81	-0.35	-0.00017	HCD (High Energy Collision Dissociation)	MS2	50.0583	120	26.6146	7098	CML496_24h_1.raw	CML496_24h_1				0	0	0		39	2	46	39	0.0553432	4.75e-05	2.06e-05	K2(Acetyl): 100; K5(Acetyl): 100; K9(Acetyl): 100; K13(Acetyl): 100	793211136	26.83
		Checked	File ID	RT [min]	First Scan	Mass Analyzer	Activation Type	MS Order	# PSMs	# Peptide Groups	Isolation Interference [%]	Ion Inject Time [ms]	# Precursors	# Identified Precursors	Precursor m/z [Da]	Precursor MH+ [Da]	Precursor Charge	Spectrum File
		FALSE	CML496_24h_1	26.6146	7098	Fourier Transform	HCD (High Energy Collision Dissociation)	MS2	3	1	50.0583	120	1	1	480.276	1438.81	3	CML496_24h_1.raw
	FALSE	High	Mascot (A7)	Unambiguous	[R].GkGGkGLGkGGAkR.[H]	K2(Acetyl); K5(Acetyl); K9(Acetyl); K13(Acetyl)	9	A0A3L6DXC0; A0A1D6IAU4	GRMZM2G149178_P02; GRMZM2G063896_P01 pep:known chromosome:AGPv3:8:117349862:117351374:1 gene:GRMZM2G063896 transcript:GRMZM2G063896_T01 description:"abinitio; GRMZM2G332838_P02; A0A3L6FIV3; A0A3L6DXC0; A0A1D6IAU4; GRMZM2G084195_P02; GRMZM2G332838_P01 pep:known chromosome:AGPv3:2:183946006:183947706:1 gene:GRMZM2G332838 transcript:GRMZM2G332838_T01 description:"abinitio; AC212565.3_FGP001	4	3	0.5581	0	1	1	480.276	1438.81	1438.81	-0.35	-0.00017	HCD (High Energy Collision Dissociation)	MS2	57.3585	120	26.6161	7208	CML496_0h_2.raw	CML496_0h_2				0	0	0		43	2	46	39	0.0203266	4.75e-05	0.0002975	K2(Acetyl): 100; K5(Acetyl): 100; K9(Acetyl): 100; K13(Acetyl): 100	382793824	26.83
		Checked	File ID	RT [min]	First Scan	Mass Analyzer	Activation Type	MS Order	# PSMs	# Peptide Groups	Isolation Interference [%]	Ion Inject Time [ms]	# Precursors	# Identified Precursors	Precursor m/z [Da]	Precursor MH+ [Da]	Precursor Charge	Spectrum File
		FALSE	CML496_0h_2	26.6161	7208	Fourier Transform	HCD (High Energy Collision Dissociation)	MS2	3	1	57.3585	120	1	1	480.276	1438.81	3	CML496_0h_2.raw
	FALSE	High	Mascot (A7)	Unambiguous	[R].GkGGkGLGkGGAkR.[H]	K2(Acetyl); K5(Acetyl); K9(Acetyl); K13(Acetyl)	9	A0A3L6DXC0; A0A1D6IAU4	GRMZM2G149178_P02; GRMZM2G063896_P01 pep:known chromosome:AGPv3:8:117349862:117351374:1 gene:GRMZM2G063896 transcript:GRMZM2G063896_T01 description:"abinitio; GRMZM2G332838_P02; A0A3L6FIV3; A0A3L6DXC0; A0A1D6IAU4; GRMZM2G084195_P02; GRMZM2G332838_P01 pep:known chromosome:AGPv3:2:183946006:183947706:1 gene:GRMZM2G332838 transcript:GRMZM2G332838_T01 description:"abinitio; AC212565.3_FGP001	4	3	0.6047	0	1	1	480.275	1438.81	1438.81	-0.41	-0.0002	HCD (High Energy Collision Dissociation)	MS2	47.7695	114.833	26.6921	7082	CML496_12h_3.raw	CML496_12h_3				0	0	0		43	2	46	39	0.0206569	4.75e-05	4.122e-06	K2(Acetyl): 100; K5(Acetyl): 100; K9(Acetyl): 100; K13(Acetyl): 100	640596416	26.93
		Checked	File ID	RT [min]	First Scan	Mass Analyzer	Activation Type	MS Order	# PSMs	# Peptide Groups	Isolation Interference [%]	Ion Inject Time [ms]	# Precursors	# Identified Precursors	Precursor m/z [Da]	Precursor MH+ [Da]	Precursor Charge	Spectrum File
		FALSE	CML496_12h_3	26.6921	7082	Fourier Transform	HCD (High Energy Collision Dissociation)	MS2	3	1	47.7695	114.833	1	1	480.275	1438.81	3	CML496_12h_3.raw
	FALSE	High	Mascot (A7)	Unambiguous	[R].GkGGkGLGkGGAkR.[H]	K2(Acetyl); K5(Acetyl); K9(Acetyl); K13(Acetyl)	9	A0A3L6DXC0; A0A1D6IAU4	GRMZM2G149178_P02; GRMZM2G063896_P01 pep:known chromosome:AGPv3:8:117349862:117351374:1 gene:GRMZM2G063896 transcript:GRMZM2G063896_T01 description:"abinitio; GRMZM2G332838_P02; A0A3L6FIV3; A0A3L6DXC0; A0A1D6IAU4; GRMZM2G084195_P02; GRMZM2G332838_P01 pep:known chromosome:AGPv3:2:183946006:183947706:1 gene:GRMZM2G332838 transcript:GRMZM2G332838_T01 description:"abinitio; AC212565.3_FGP001	4	3	0.6727	0	1	1	480.275	1438.81	1438.81	-0.41	-0.0002	HCD (High Energy Collision Dissociation)	MS2	28.8523	57.872	26.7329	7083	CML496_24h_3.raw	CML496_24h_3				0	0	0		55	2	46	39	0.00139336	4.75e-05	0.0001612	K2(Acetyl): 100; K5(Acetyl): 100; K9(Acetyl): 100; K13(Acetyl): 100	1602211072	26.9
		Checked	File ID	RT [min]	First Scan	Mass Analyzer	Activation Type	MS Order	# PSMs	# Peptide Groups	Isolation Interference [%]	Ion Inject Time [ms]	# Precursors	# Identified Precursors	Precursor m/z [Da]	Precursor MH+ [Da]	Precursor Charge	Spectrum File
		FALSE	CML496_24h_3	26.7329	7083	Fourier Transform	HCD (High Energy Collision Dissociation)	MS2	3	1	28.8523	57.872	1	1	480.275	1438.81	3	CML496_24h_3.raw
	FALSE	High	Mascot (A7)	Unambiguous	[R].GkGGkGLGkGGAkR.[H]	K2(Acetyl); K5(Acetyl); K9(Acetyl); K13(Acetyl)	9	A0A3L6DXC0; A0A1D6IAU4	GRMZM2G149178_P02; GRMZM2G063896_P01 pep:known chromosome:AGPv3:8:117349862:117351374:1 gene:GRMZM2G063896 transcript:GRMZM2G063896_T01 description:"abinitio; GRMZM2G332838_P02; A0A3L6FIV3; A0A3L6DXC0; A0A1D6IAU4; GRMZM2G084195_P02; GRMZM2G332838_P01 pep:known chromosome:AGPv3:2:183946006:183947706:1 gene:GRMZM2G332838 transcript:GRMZM2G332838_T01 description:"abinitio; AC212565.3_FGP001	4	2	0.5714	0	1	1	719.91	1438.81	1438.81	-0.47	-0.00034	HCD (High Energy Collision Dissociation)	MS2	29.2128	120	26.46	6949	CML496_12h_2.raw	CML496_12h_2				0	0	0		70	2	46	39	4.04636e-05	4.75e-05	7.037e-07	K2(Acetyl): 100; K5(Acetyl): 100; K9(Acetyl): 100; K13(Acetyl): 100	1245377280	26.75
		Checked	File ID	RT [min]	First Scan	Mass Analyzer	Activation Type	MS Order	# PSMs	# Peptide Groups	Isolation Interference [%]	Ion Inject Time [ms]	# Precursors	# Identified Precursors	Precursor m/z [Da]	Precursor MH+ [Da]	Precursor Charge	Spectrum File
		FALSE	CML496_12h_2	26.46	6949	Fourier Transform	HCD (High Energy Collision Dissociation)	MS2	3	1	29.2128	120	1	1	719.91	1438.81	2	CML496_12h_2.raw
	FALSE	High	Mascot (A7)	Unambiguous	[R].GkGGkGLGkGGAkR.[H]	K2(Acetyl); K5(Acetyl); K9(Acetyl); K13(Acetyl)	9	A0A3L6DXC0; A0A1D6IAU4	GRMZM2G149178_P02; GRMZM2G063896_P01 pep:known chromosome:AGPv3:8:117349862:117351374:1 gene:GRMZM2G063896 transcript:GRMZM2G063896_T01 description:"abinitio; GRMZM2G332838_P02; A0A3L6FIV3; A0A3L6DXC0; A0A1D6IAU4; GRMZM2G084195_P02; GRMZM2G332838_P01 pep:known chromosome:AGPv3:2:183946006:183947706:1 gene:GRMZM2G332838 transcript:GRMZM2G332838_T01 description:"abinitio; AC212565.3_FGP001	4	3	0.6078	0	1	1	480.275	1438.81	1438.81	-0.48	-0.00023	HCD (High Energy Collision Dissociation)	MS2	43.1628	120	26.6947	7032	CML496_48h_3.raw	CML496_48h_3				0	0	0		51	2	46	39	0.00382882	4.75e-05	0.0001778	K2(Acetyl): 100; K5(Acetyl): 100; K9(Acetyl): 100; K13(Acetyl): 100	592084672	26.9
		Checked	File ID	RT [min]	First Scan	Mass Analyzer	Activation Type	MS Order	# PSMs	# Peptide Groups	Isolation Interference [%]	Ion Inject Time [ms]	# Precursors	# Identified Precursors	Precursor m/z [Da]	Precursor MH+ [Da]	Precursor Charge	Spectrum File
		FALSE	CML496_48h_3	26.6947	7032	Fourier Transform	HCD (High Energy Collision Dissociation)	MS2	3	1	43.1628	120	1	1	480.275	1438.81	3	CML496_48h_3.raw
	FALSE	High	Mascot (A7)	Unambiguous	[R].GkGGkGLGkGGAkR.[H]	K2(Acetyl); K5(Acetyl); K9(Acetyl); K13(Acetyl)	9	A0A3L6DXC0; A0A1D6IAU4	GRMZM2G149178_P02; GRMZM2G063896_P01 pep:known chromosome:AGPv3:8:117349862:117351374:1 gene:GRMZM2G063896 transcript:GRMZM2G063896_T01 description:"abinitio; GRMZM2G332838_P02; A0A3L6FIV3; A0A3L6DXC0; A0A1D6IAU4; GRMZM2G084195_P02; GRMZM2G332838_P01 pep:known chromosome:AGPv3:2:183946006:183947706:1 gene:GRMZM2G332838 transcript:GRMZM2G332838_T01 description:"abinitio; AC212565.3_FGP001	4	2	0.8333	0	1	1	719.911	1438.81	1438.81	1.23	0.00088	HCD (High Energy Collision Dissociation)	MS2	0	15.955	26.9113	7189	CML496_48h_2.raw	CML496_48h_2				0	0	0		54	2	46	39	0.00166866	4.75e-05	5.512e-05	K2(Acetyl): 100; K5(Acetyl): 100; K9(Acetyl): 100; K13(Acetyl): 100	1527750784	26.91
		Checked	File ID	RT [min]	First Scan	Mass Analyzer	Activation Type	MS Order	# PSMs	# Peptide Groups	Isolation Interference [%]	Ion Inject Time [ms]	# Precursors	# Identified Precursors	Precursor m/z [Da]	Precursor MH+ [Da]	Precursor Charge	Spectrum File
		FALSE	CML496_48h_2	26.9113	7189	Fourier Transform	HCD (High Energy Collision Dissociation)	MS2	3	1	0	15.955	1	1	719.911	1438.81	2	CML496_48h_2.raw
	FALSE	High	Mascot (A7)	Unambiguous	[R].GkGGkGLGkGGAkR.[H]	K2(Acetyl); K5(Acetyl); K9(Acetyl); K13(Acetyl)	9	A0A3L6DXC0; A0A1D6IAU4	GRMZM2G149178_P02; GRMZM2G063896_P01 pep:known chromosome:AGPv3:8:117349862:117351374:1 gene:GRMZM2G063896 transcript:GRMZM2G063896_T01 description:"abinitio; GRMZM2G332838_P02; A0A3L6FIV3; A0A3L6DXC0; A0A1D6IAU4; GRMZM2G084195_P02; GRMZM2G332838_P01 pep:known chromosome:AGPv3:2:183946006:183947706:1 gene:GRMZM2G332838 transcript:GRMZM2G332838_T01 description:"abinitio; AC212565.3_FGP001	4	2	0.7576	0	1	1	719.911	1438.81	1438.81	1.14	0.00082	HCD (High Energy Collision Dissociation)	MS2	18.2541	120	26.6098	7254	CML496_12h_1.raw	CML496_12h_1				0	0	0		66	2	46	39	0.000120479	4.75e-05	1.25e-05	K2(Acetyl): 100; K5(Acetyl): 100; K9(Acetyl): 100; K13(Acetyl): 100	1561378688	26.9
		Checked	File ID	RT [min]	First Scan	Mass Analyzer	Activation Type	MS Order	# PSMs	# Peptide Groups	Isolation Interference [%]	Ion Inject Time [ms]	# Precursors	# Identified Precursors	Precursor m/z [Da]	Precursor MH+ [Da]	Precursor Charge	Spectrum File
		FALSE	CML496_12h_1	26.6098	7254	Fourier Transform	HCD (High Energy Collision Dissociation)	MS2	3	1	18.2541	120	1	1	719.911	1438.81	2	CML496_12h_1.raw
	FALSE	High	Mascot (A7)	Unambiguous	[R].GkGGkGLGkGGAkR.[H]	K2(Acetyl); K5(Acetyl); K9(Acetyl); K13(Acetyl)	9	A0A3L6DXC0; A0A1D6IAU4	GRMZM2G149178_P02; GRMZM2G063896_P01 pep:known chromosome:AGPv3:8:117349862:117351374:1 gene:GRMZM2G063896 transcript:GRMZM2G063896_T01 description:"abinitio; GRMZM2G332838_P02; A0A3L6FIV3; A0A3L6DXC0; A0A1D6IAU4; GRMZM2G084195_P02; GRMZM2G332838_P01 pep:known chromosome:AGPv3:2:183946006:183947706:1 gene:GRMZM2G332838 transcript:GRMZM2G332838_T01 description:"abinitio; AC212565.3_FGP001	4	3	0.7895	0	1	1	480.279	1438.82	1438.81	7.03	0.00337	HCD (High Energy Collision Dissociation)	MS2	23.5343	120	20.2636	5109	Lx9801_72h_2.raw	Lx9801_72h_2				0	0	0		38	2	46	39	0.0638538	4.75e-05	5.325e-05	K2(Acetyl): 100; K5(Acetyl): 100; K9(Acetyl): 100; K13(Acetyl): 100	8.32939e+06	20.26
		Checked	File ID	RT [min]	First Scan	Mass Analyzer	Activation Type	MS Order	# PSMs	# Peptide Groups	Isolation Interference [%]	Ion Inject Time [ms]	# Precursors	# Identified Precursors	Precursor m/z [Da]	Precursor MH+ [Da]	Precursor Charge	Spectrum File
		FALSE	Lx9801_72h_2	20.2636	5109	Fourier Transform	HCD (High Energy Collision Dissociation)	MS2	3	1	23.5343	120	1	1	480.279	1438.82	3	Lx9801_72h_2.raw
	FALSE	High	Mascot (A7)	Unambiguous	[R].GkGGkGLGkGGAkR.[H]	K2(Acetyl); K5(Acetyl); K9(Acetyl); K13(Acetyl)	9	A0A3L6DXC0; A0A1D6IAU4	GRMZM2G149178_P02; GRMZM2G063896_P01 pep:known chromosome:AGPv3:8:117349862:117351374:1 gene:GRMZM2G063896 transcript:GRMZM2G063896_T01 description:"abinitio; GRMZM2G332838_P02; A0A3L6FIV3; A0A3L6DXC0; A0A1D6IAU4; GRMZM2G084195_P02; GRMZM2G332838_P01 pep:known chromosome:AGPv3:2:183946006:183947706:1 gene:GRMZM2G332838 transcript:GRMZM2G332838_T01 description:"abinitio; AC212565.3_FGP001	4	2	0.7571	0	1	1	719.91	1438.81	1438.81	0.21	0.00015	HCD (High Energy Collision Dissociation)	MS2	0	120	27.0708	7379	Lx9801_24h_2.raw	Lx9801_24h_2				0	0	0		70	2	46	39	3.99196e-05	4.75e-05	3.864e-06	K2(Acetyl): 100; K5(Acetyl): 100; K9(Acetyl): 100; K13(Acetyl): 100	2139695360	26.81
		Checked	File ID	RT [min]	First Scan	Mass Analyzer	Activation Type	MS Order	# PSMs	# Peptide Groups	Isolation Interference [%]	Ion Inject Time [ms]	# Precursors	# Identified Precursors	Precursor m/z [Da]	Precursor MH+ [Da]	Precursor Charge	Spectrum File
		FALSE	Lx9801_24h_2	27.0708	7379	Fourier Transform	HCD (High Energy Collision Dissociation)	MS2	3	1	0	120	1	1	719.91	1438.81	2	Lx9801_24h_2.raw
	FALSE	High	Mascot (A7)	Unambiguous	[R].GkGGkGLGkGGAkR.[H]	K2(Acetyl); K5(Acetyl); K9(Acetyl); K13(Acetyl)	9	A0A3L6DXC0; A0A1D6IAU4	GRMZM2G149178_P02; GRMZM2G063896_P01 pep:known chromosome:AGPv3:8:117349862:117351374:1 gene:GRMZM2G063896 transcript:GRMZM2G063896_T01 description:"abinitio; GRMZM2G332838_P02; A0A3L6FIV3; A0A3L6DXC0; A0A1D6IAU4; GRMZM2G084195_P02; GRMZM2G332838_P01 pep:known chromosome:AGPv3:2:183946006:183947706:1 gene:GRMZM2G332838 transcript:GRMZM2G332838_T01 description:"abinitio; AC212565.3_FGP001	4	3	0.7302	0	1	1	480.276	1438.81	1438.81	-0.03	-2e-05	HCD (High Energy Collision Dissociation)	MS2	26.7476	120	26.7361	7805	Lx9801_24h_3.raw	Lx9801_24h_3				0	0	0		63	2	46	39	0.000231839	4.75e-05	2.922e-05	K2(Acetyl): 100; K5(Acetyl): 100; K9(Acetyl): 100; K13(Acetyl): 100	523456512	26.89
		Checked	File ID	RT [min]	First Scan	Mass Analyzer	Activation Type	MS Order	# PSMs	# Peptide Groups	Isolation Interference [%]	Ion Inject Time [ms]	# Precursors	# Identified Precursors	Precursor m/z [Da]	Precursor MH+ [Da]	Precursor Charge	Spectrum File
		FALSE	Lx9801_24h_3	26.7361	7805	Fourier Transform	HCD (High Energy Collision Dissociation)	MS2	3	1	26.7476	120	1	1	480.276	1438.81	3	Lx9801_24h_3.raw
	FALSE	High	Mascot (A7)	Unambiguous	[R].GkGGkGLGkGGAkR.[H]	K2(Acetyl); K5(Acetyl); K9(Acetyl); K13(Acetyl)	9	A0A3L6DXC0; A0A1D6IAU4	GRMZM2G149178_P02; GRMZM2G063896_P01 pep:known chromosome:AGPv3:8:117349862:117351374:1 gene:GRMZM2G063896 transcript:GRMZM2G063896_T01 description:"abinitio; GRMZM2G332838_P02; A0A3L6FIV3; A0A3L6DXC0; A0A1D6IAU4; GRMZM2G084195_P02; GRMZM2G332838_P01 pep:known chromosome:AGPv3:2:183946006:183947706:1 gene:GRMZM2G332838 transcript:GRMZM2G332838_T01 description:"abinitio; AC212565.3_FGP001	4	2	0.8163	0	1	1	719.91	1438.81	1438.81	-0.04	-3e-05	HCD (High Energy Collision Dissociation)	MS2	0.239899	24.822	26.9759	7465	Lx9801_72h_2.raw	Lx9801_72h_2				0	0	0		49	2	46	39	0.00538501	4.75e-05	3.154e-05	K2(Acetyl): 100; K5(Acetyl): 100; K9(Acetyl): 100; K13(Acetyl): 100	3118862336	27
		Checked	File ID	RT [min]	First Scan	Mass Analyzer	Activation Type	MS Order	# PSMs	# Peptide Groups	Isolation Interference [%]	Ion Inject Time [ms]	# Precursors	# Identified Precursors	Precursor m/z [Da]	Precursor MH+ [Da]	Precursor Charge	Spectrum File
		FALSE	Lx9801_72h_2	26.9759	7465	Fourier Transform	HCD (High Energy Collision Dissociation)	MS2	3	1	0.239899	24.822	1	1	719.91	1438.81	2	Lx9801_72h_2.raw
	FALSE	High	Mascot (A7)	Unambiguous	[R].GkGGkGLGkGGAkR.[H]	K2(Acetyl); K5(Acetyl); K9(Acetyl); K13(Acetyl)	9	A0A3L6DXC0; A0A1D6IAU4	GRMZM2G149178_P02; GRMZM2G063896_P01 pep:known chromosome:AGPv3:8:117349862:117351374:1 gene:GRMZM2G063896 transcript:GRMZM2G063896_T01 description:"abinitio; GRMZM2G332838_P02; A0A3L6FIV3; A0A3L6DXC0; A0A1D6IAU4; GRMZM2G084195_P02; GRMZM2G332838_P01 pep:known chromosome:AGPv3:2:183946006:183947706:1 gene:GRMZM2G332838 transcript:GRMZM2G332838_T01 description:"abinitio; AC212565.3_FGP001	4	2	0.6447	0	1	1	719.91	1438.81	1438.81	0.72	0.00052	HCD (High Energy Collision Dissociation)	MS2	22.1205	120	26.688	7787	Lx9801_24h_3.raw	Lx9801_24h_3				0	0	0		76	2	46	39	1.11079e-05	4.75e-05	2.256e-06	K2(Acetyl): 100; K5(Acetyl): 100; K9(Acetyl): 100; K13(Acetyl): 100	3372968960	26.9
		Checked	File ID	RT [min]	First Scan	Mass Analyzer	Activation Type	MS Order	# PSMs	# Peptide Groups	Isolation Interference [%]	Ion Inject Time [ms]	# Precursors	# Identified Precursors	Precursor m/z [Da]	Precursor MH+ [Da]	Precursor Charge	Spectrum File
		FALSE	Lx9801_24h_3	26.688	7787	Fourier Transform	HCD (High Energy Collision Dissociation)	MS2	3	1	22.1205	120	1	1	719.91	1438.81	2	Lx9801_24h_3.raw
	FALSE	High	Mascot (A7)	Unambiguous	[R].GkGGkGLGkGGAkR.[H]	K2(Acetyl); K5(Acetyl); K9(Acetyl); K13(Acetyl)	9	A0A3L6DXC0; A0A1D6IAU4	GRMZM2G149178_P02; GRMZM2G063896_P01 pep:known chromosome:AGPv3:8:117349862:117351374:1 gene:GRMZM2G063896 transcript:GRMZM2G063896_T01 description:"abinitio; GRMZM2G332838_P02; A0A3L6FIV3; A0A3L6DXC0; A0A1D6IAU4; GRMZM2G084195_P02; GRMZM2G332838_P01 pep:known chromosome:AGPv3:2:183946006:183947706:1 gene:GRMZM2G332838 transcript:GRMZM2G332838_T01 description:"abinitio; AC212565.3_FGP001	4	2	0.6875	0	1	1	719.91	1438.81	1438.81	0.55	0.0004	HCD (High Energy Collision Dissociation)	MS2	0.0879478	9.323	26.9915	7331	Lx9801_48h_2.raw	Lx9801_48h_2				0	0	0		80	2	46	39	3.91743e-06	4.75e-05	6.114e-07	K2(Acetyl): 100; K5(Acetyl): 100; K9(Acetyl): 100; K13(Acetyl): 100	2597610240	26.87
		Checked	File ID	RT [min]	First Scan	Mass Analyzer	Activation Type	MS Order	# PSMs	# Peptide Groups	Isolation Interference [%]	Ion Inject Time [ms]	# Precursors	# Identified Precursors	Precursor m/z [Da]	Precursor MH+ [Da]	Precursor Charge	Spectrum File
		FALSE	Lx9801_48h_2	26.9915	7331	Fourier Transform	HCD (High Energy Collision Dissociation)	MS2	3	1	0.0879478	9.323	1	1	719.91	1438.81	2	Lx9801_48h_2.raw
	FALSE	High	Mascot (A7)	Unambiguous	[R].GkGGkGLGkGGAkR.[H]	K2(Acetyl); K5(Acetyl); K9(Acetyl); K13(Acetyl)	9	A0A3L6DXC0; A0A1D6IAU4	GRMZM2G149178_P02; GRMZM2G063896_P01 pep:known chromosome:AGPv3:8:117349862:117351374:1 gene:GRMZM2G063896 transcript:GRMZM2G063896_T01 description:"abinitio; GRMZM2G332838_P02; A0A3L6FIV3; A0A3L6DXC0; A0A1D6IAU4; GRMZM2G084195_P02; GRMZM2G332838_P01 pep:known chromosome:AGPv3:2:183946006:183947706:1 gene:GRMZM2G332838 transcript:GRMZM2G332838_T01 description:"abinitio; AC212565.3_FGP001	4	2	0.8125	0	1	1	719.91	1438.81	1438.81	0.47	0.00034	HCD (High Energy Collision Dissociation)	MS2	0	34.845	26.7691	7250	Lx9801_48h_2.raw	Lx9801_48h_2				0	0	0		48	2	46	39	0.00737907	4.75e-05	6.897e-05	K2(Acetyl): 100; K5(Acetyl): 100; K9(Acetyl): 100; K13(Acetyl): 100	2597610240	26.87
		Checked	File ID	RT [min]	First Scan	Mass Analyzer	Activation Type	MS Order	# PSMs	# Peptide Groups	Isolation Interference [%]	Ion Inject Time [ms]	# Precursors	# Identified Precursors	Precursor m/z [Da]	Precursor MH+ [Da]	Precursor Charge	Spectrum File
		FALSE	Lx9801_48h_2	26.7691	7250	Fourier Transform	HCD (High Energy Collision Dissociation)	MS2	3	1	0	34.845	1	1	719.91	1438.81	2	Lx9801_48h_2.raw
	FALSE	High	Mascot (A7)	Unambiguous	[R].GkGGkGLGkGGAkR.[H]	K2(Acetyl); K5(Acetyl); K9(Acetyl); K13(Acetyl)	9	A0A3L6DXC0; A0A1D6IAU4	GRMZM2G149178_P02; GRMZM2G063896_P01 pep:known chromosome:AGPv3:8:117349862:117351374:1 gene:GRMZM2G063896 transcript:GRMZM2G063896_T01 description:"abinitio; GRMZM2G332838_P02; A0A3L6FIV3; A0A3L6DXC0; A0A1D6IAU4; GRMZM2G084195_P02; GRMZM2G332838_P01 pep:known chromosome:AGPv3:2:183946006:183947706:1 gene:GRMZM2G332838 transcript:GRMZM2G332838_T01 description:"abinitio; AC212565.3_FGP001	4	2	0.6625	0	1	1	719.91	1438.81	1438.81	0.47	0.00034	HCD (High Energy Collision Dissociation)	MS2	0.215825	11.98	26.9565	7438	Lx9801_48h_1.raw	Lx9801_48h_1				0	0	0		80	2	46	39	3.90842e-06	4.75e-05	1.171e-05	K2(Acetyl): 100; K5(Acetyl): 100; K9(Acetyl): 100; K13(Acetyl): 100	4204090624	26.69
		Checked	File ID	RT [min]	First Scan	Mass Analyzer	Activation Type	MS Order	# PSMs	# Peptide Groups	Isolation Interference [%]	Ion Inject Time [ms]	# Precursors	# Identified Precursors	Precursor m/z [Da]	Precursor MH+ [Da]	Precursor Charge	Spectrum File
		FALSE	Lx9801_48h_1	26.9565	7438	Fourier Transform	HCD (High Energy Collision Dissociation)	MS2	3	1	0.215825	11.98	1	1	719.91	1438.81	2	Lx9801_48h_1.raw
	FALSE	High	Mascot (A7)	Unambiguous	[R].GkGGkGLGkGGAkR.[H]	K2(Acetyl); K5(Acetyl); K9(Acetyl); K13(Acetyl)	9	A0A3L6DXC0; A0A1D6IAU4	GRMZM2G149178_P02; GRMZM2G063896_P01 pep:known chromosome:AGPv3:8:117349862:117351374:1 gene:GRMZM2G063896 transcript:GRMZM2G063896_T01 description:"abinitio; GRMZM2G332838_P02; A0A3L6FIV3; A0A3L6DXC0; A0A1D6IAU4; GRMZM2G084195_P02; GRMZM2G332838_P01 pep:known chromosome:AGPv3:2:183946006:183947706:1 gene:GRMZM2G332838 transcript:GRMZM2G332838_T01 description:"abinitio; AC212565.3_FGP001	4	2	0.7033	0	1	1	719.91	1438.81	1438.81	0.3	0.00021	HCD (High Energy Collision Dissociation)	MS2	32.4795	120	26.5898	7315	Lx9801_48h_3.raw	Lx9801_48h_3				0	0	0		91	2	46	39	3.64755e-07	4.75e-05	1.147e-07	K2(Acetyl): 100; K5(Acetyl): 100; K9(Acetyl): 100; K13(Acetyl): 100	3045534976	26.84
		Checked	File ID	RT [min]	First Scan	Mass Analyzer	Activation Type	MS Order	# PSMs	# Peptide Groups	Isolation Interference [%]	Ion Inject Time [ms]	# Precursors	# Identified Precursors	Precursor m/z [Da]	Precursor MH+ [Da]	Precursor Charge	Spectrum File
		FALSE	Lx9801_48h_3	26.5898	7315	Fourier Transform	HCD (High Energy Collision Dissociation)	MS2	3	1	32.4795	120	1	1	719.91	1438.81	2	Lx9801_48h_3.raw
	FALSE	High	Mascot (A7)	Unambiguous	[R].GkGGkGLGkGGAkR.[H]	K2(Acetyl); K5(Acetyl); K9(Acetyl); K13(Acetyl)	9	A0A3L6DXC0; A0A1D6IAU4	GRMZM2G149178_P02; GRMZM2G063896_P01 pep:known chromosome:AGPv3:8:117349862:117351374:1 gene:GRMZM2G063896 transcript:GRMZM2G063896_T01 description:"abinitio; GRMZM2G332838_P02; A0A3L6FIV3; A0A3L6DXC0; A0A1D6IAU4; GRMZM2G084195_P02; GRMZM2G332838_P01 pep:known chromosome:AGPv3:2:183946006:183947706:1 gene:GRMZM2G332838 transcript:GRMZM2G332838_T01 description:"abinitio; AC212565.3_FGP001	4	3	0.6531	0	1	1	480.275	1438.81	1438.81	-1.18	-0.00056	HCD (High Energy Collision Dissociation)	MS2	26.6478	120	26.5246	7032	Lx9801_72h_3.raw	Lx9801_72h_3				0	0	0		49	2	46	39	0.00526354	4.75e-05	1.816e-07	K2(Acetyl): 100; K5(Acetyl): 100; K9(Acetyl): 100; K13(Acetyl): 100	530436192	26.73
		Checked	File ID	RT [min]	First Scan	Mass Analyzer	Activation Type	MS Order	# PSMs	# Peptide Groups	Isolation Interference [%]	Ion Inject Time [ms]	# Precursors	# Identified Precursors	Precursor m/z [Da]	Precursor MH+ [Da]	Precursor Charge	Spectrum File
		FALSE	Lx9801_72h_3	26.5246	7032	Fourier Transform	HCD (High Energy Collision Dissociation)	MS2	3	1	26.6478	120	1	1	480.275	1438.81	3	Lx9801_72h_3.raw
	FALSE	High	Mascot (A7)	Unambiguous	[R].GkGGkGLGkGGAkR.[H]	K2(Acetyl); K5(Acetyl); K9(Acetyl); K13(Acetyl)	9	A0A3L6DXC0; A0A1D6IAU4	GRMZM2G149178_P02; GRMZM2G063896_P01 pep:known chromosome:AGPv3:8:117349862:117351374:1 gene:GRMZM2G063896 transcript:GRMZM2G063896_T01 description:"abinitio; GRMZM2G332838_P02; A0A3L6FIV3; A0A3L6DXC0; A0A1D6IAU4; GRMZM2G084195_P02; GRMZM2G332838_P01 pep:known chromosome:AGPv3:2:183946006:183947706:1 gene:GRMZM2G332838 transcript:GRMZM2G332838_T01 description:"abinitio; AC212565.3_FGP001	4	2	0.8118	0	1	1	719.91	1438.81	1438.81	-0.21	-0.00015	HCD (High Energy Collision Dissociation)	MS2	17.9697	120	26.5644	7324	Lx9801_72h_1.raw	Lx9801_72h_1				0	0	0		85	2	46	39	1.41243e-06	4.75e-05	3.003e-08	K2(Acetyl): 100; K5(Acetyl): 100; K9(Acetyl): 100; K13(Acetyl): 100	2306433536	26.85
		Checked	File ID	RT [min]	First Scan	Mass Analyzer	Activation Type	MS Order	# PSMs	# Peptide Groups	Isolation Interference [%]	Ion Inject Time [ms]	# Precursors	# Identified Precursors	Precursor m/z [Da]	Precursor MH+ [Da]	Precursor Charge	Spectrum File
		FALSE	Lx9801_72h_1	26.5644	7324	Fourier Transform	HCD (High Energy Collision Dissociation)	MS2	3	1	17.9697	120	1	1	719.91	1438.81	2	Lx9801_72h_1.raw
	FALSE	High	Mascot (A7)	Unambiguous	[R].GkGGkGLGkGGAkR.[H]	K2(Acetyl); K5(Acetyl); K9(Acetyl); K13(Acetyl)	9	A0A3L6DXC0; A0A1D6IAU4	GRMZM2G149178_P02; GRMZM2G063896_P01 pep:known chromosome:AGPv3:8:117349862:117351374:1 gene:GRMZM2G063896 transcript:GRMZM2G063896_T01 description:"abinitio; GRMZM2G332838_P02; A0A3L6FIV3; A0A3L6DXC0; A0A1D6IAU4; GRMZM2G084195_P02; GRMZM2G332838_P01 pep:known chromosome:AGPv3:2:183946006:183947706:1 gene:GRMZM2G332838 transcript:GRMZM2G332838_T01 description:"abinitio; AC212565.3_FGP001	4	3	0.7213	0	1	1	480.276	1438.81	1438.81	-0.22	-0.00011	HCD (High Energy Collision Dissociation)	MS2	45.69	120	26.4506	7262	Lx9801_48h_1.raw	Lx9801_48h_1				0	0	0		61	2	46	39	0.000397251	4.75e-05	2.215e-06	K2(Acetyl): 100; K5(Acetyl): 100; K9(Acetyl): 100; K13(Acetyl): 100	857276608	26.71
		Checked	File ID	RT [min]	First Scan	Mass Analyzer	Activation Type	MS Order	# PSMs	# Peptide Groups	Isolation Interference [%]	Ion Inject Time [ms]	# Precursors	# Identified Precursors	Precursor m/z [Da]	Precursor MH+ [Da]	Precursor Charge	Spectrum File
		FALSE	Lx9801_48h_1	26.4506	7262	Fourier Transform	HCD (High Energy Collision Dissociation)	MS2	3	1	45.69	120	1	1	480.276	1438.81	3	Lx9801_48h_1.raw
	FALSE	High	Mascot (A7)	Unambiguous	[R].GkGGkGLGkGGAkR.[H]	K2(Acetyl); K5(Acetyl); K9(Acetyl); K13(Acetyl)	9	A0A3L6DXC0; A0A1D6IAU4	GRMZM2G149178_P02; GRMZM2G063896_P01 pep:known chromosome:AGPv3:8:117349862:117351374:1 gene:GRMZM2G063896 transcript:GRMZM2G063896_T01 description:"abinitio; GRMZM2G332838_P02; A0A3L6FIV3; A0A3L6DXC0; A0A1D6IAU4; GRMZM2G084195_P02; GRMZM2G332838_P01 pep:known chromosome:AGPv3:2:183946006:183947706:1 gene:GRMZM2G332838 transcript:GRMZM2G332838_T01 description:"abinitio; AC212565.3_FGP001	4	2	0.7826	0	1	1	719.91	1438.81	1438.81	-0.04	-3e-05	HCD (High Energy Collision Dissociation)	MS2	0.276481	16.291	26.8094	7392	Lx9801_48h_3.raw	Lx9801_48h_3				0	0	0		46	2	46	39	0.00959812	4.75e-05	3.457e-05	K2(Acetyl): 100; K5(Acetyl): 100; K9(Acetyl): 100; K13(Acetyl): 100	3045534976	26.84
		Checked	File ID	RT [min]	First Scan	Mass Analyzer	Activation Type	MS Order	# PSMs	# Peptide Groups	Isolation Interference [%]	Ion Inject Time [ms]	# Precursors	# Identified Precursors	Precursor m/z [Da]	Precursor MH+ [Da]	Precursor Charge	Spectrum File
		FALSE	Lx9801_48h_3	26.8094	7392	Fourier Transform	HCD (High Energy Collision Dissociation)	MS2	3	1	0.276481	16.291	1	1	719.91	1438.81	2	Lx9801_48h_3.raw
	FALSE	High	Mascot (A7)	Unambiguous	[R].GkGGkGLGkGGAkR.[H]	K2(Acetyl); K5(Acetyl); K9(Acetyl); K13(Acetyl)	9	A0A3L6DXC0; A0A1D6IAU4	GRMZM2G149178_P02; GRMZM2G063896_P01 pep:known chromosome:AGPv3:8:117349862:117351374:1 gene:GRMZM2G063896 transcript:GRMZM2G063896_T01 description:"abinitio; GRMZM2G332838_P02; A0A3L6FIV3; A0A3L6DXC0; A0A1D6IAU4; GRMZM2G084195_P02; GRMZM2G332838_P01 pep:known chromosome:AGPv3:2:183946006:183947706:1 gene:GRMZM2G332838 transcript:GRMZM2G332838_T01 description:"abinitio; AC212565.3_FGP001	4	3	0.6522	0	1	1	480.275	1438.81	1438.81	-0.99	-0.00047	HCD (High Energy Collision Dissociation)	MS2	27.0051	120	26.6083	7212	Lx9801_24h_2.raw	Lx9801_24h_2				0	0	0		46	2	46	39	0.012285	4.75e-05	0.000154	K2(Acetyl): 100; K5(Acetyl): 100; K9(Acetyl): 100; K13(Acetyl): 100	406413984	26.81
		Checked	File ID	RT [min]	First Scan	Mass Analyzer	Activation Type	MS Order	# PSMs	# Peptide Groups	Isolation Interference [%]	Ion Inject Time [ms]	# Precursors	# Identified Precursors	Precursor m/z [Da]	Precursor MH+ [Da]	Precursor Charge	Spectrum File
		FALSE	Lx9801_24h_2	26.6083	7212	Fourier Transform	HCD (High Energy Collision Dissociation)	MS2	3	1	27.0051	120	1	1	480.275	1438.81	3	Lx9801_24h_2.raw
	FALSE	High	Mascot (A7)	Unambiguous	[R].GkGGkGLGkGGAkR.[H]	K2(Acetyl); K5(Acetyl); K9(Acetyl); K13(Acetyl)	9	A0A3L6DXC0; A0A1D6IAU4	GRMZM2G149178_P02; GRMZM2G063896_P01 pep:known chromosome:AGPv3:8:117349862:117351374:1 gene:GRMZM2G063896 transcript:GRMZM2G063896_T01 description:"abinitio; GRMZM2G332838_P02; A0A3L6FIV3; A0A3L6DXC0; A0A1D6IAU4; GRMZM2G084195_P02; GRMZM2G332838_P01 pep:known chromosome:AGPv3:2:183946006:183947706:1 gene:GRMZM2G332838 transcript:GRMZM2G332838_T01 description:"abinitio; AC212565.3_FGP001	4	3	0.6364	0	1	1	480.275	1438.81	1438.81	-0.92	-0.00044	HCD (High Energy Collision Dissociation)	MS2	67.7806	120	26.7705	7392	Lx9801_72h_2.raw	Lx9801_72h_2				0	0	0		55	2	46	39	0.00158261	4.75e-05	0.0002118	K2(Acetyl): 100; K5(Acetyl): 100; K9(Acetyl): 100; K13(Acetyl): 100	898862144	27.01
		Checked	File ID	RT [min]	First Scan	Mass Analyzer	Activation Type	MS Order	# PSMs	# Peptide Groups	Isolation Interference [%]	Ion Inject Time [ms]	# Precursors	# Identified Precursors	Precursor m/z [Da]	Precursor MH+ [Da]	Precursor Charge	Spectrum File
		FALSE	Lx9801_72h_2	26.7705	7392	Fourier Transform	HCD (High Energy Collision Dissociation)	MS2	3	1	67.7806	120	1	1	480.275	1438.81	3	Lx9801_72h_2.raw
	FALSE	High	Mascot (A7)	Unambiguous	[R].GkGGkGLGkGGAkR.[H]	K2(Acetyl); K5(Acetyl); K9(Acetyl); K13(Acetyl)	9	A0A3L6DXC0; A0A1D6IAU4	GRMZM2G149178_P02; GRMZM2G063896_P01 pep:known chromosome:AGPv3:8:117349862:117351374:1 gene:GRMZM2G063896 transcript:GRMZM2G063896_T01 description:"abinitio; GRMZM2G332838_P02; A0A3L6FIV3; A0A3L6DXC0; A0A1D6IAU4; GRMZM2G084195_P02; GRMZM2G332838_P01 pep:known chromosome:AGPv3:2:183946006:183947706:1 gene:GRMZM2G332838 transcript:GRMZM2G332838_T01 description:"abinitio; AC212565.3_FGP001	4	3	0.6852	0	1	1	480.276	1438.81	1438.81	-0.29	-0.00014	HCD (High Energy Collision Dissociation)	MS2	50.0324	120	26.6435	7333	Lx9801_48h_3.raw	Lx9801_48h_3				0	0	0		54	2	46	39	0.00162205	4.75e-05	0.0001184	K2(Acetyl): 100; K5(Acetyl): 100; K9(Acetyl): 100; K13(Acetyl): 100	685489728	26.84
		Checked	File ID	RT [min]	First Scan	Mass Analyzer	Activation Type	MS Order	# PSMs	# Peptide Groups	Isolation Interference [%]	Ion Inject Time [ms]	# Precursors	# Identified Precursors	Precursor m/z [Da]	Precursor MH+ [Da]	Precursor Charge	Spectrum File
		FALSE	Lx9801_48h_3	26.6435	7333	Fourier Transform	HCD (High Energy Collision Dissociation)	MS2	3	1	50.0324	120	1	1	480.276	1438.81	3	Lx9801_48h_3.raw
	FALSE	High	Mascot (A7)	Unambiguous	[R].GkGGkGLGkGGAkR.[H]	K2(Acetyl); K5(Acetyl); K9(Acetyl); K13(Acetyl)	9	A0A3L6DXC0; A0A1D6IAU4	GRMZM2G149178_P02; GRMZM2G063896_P01 pep:known chromosome:AGPv3:8:117349862:117351374:1 gene:GRMZM2G063896 transcript:GRMZM2G063896_T01 description:"abinitio; GRMZM2G332838_P02; A0A3L6FIV3; A0A3L6DXC0; A0A1D6IAU4; GRMZM2G084195_P02; GRMZM2G332838_P01 pep:known chromosome:AGPv3:2:183946006:183947706:1 gene:GRMZM2G332838 transcript:GRMZM2G332838_T01 description:"abinitio; AC212565.3_FGP001	4	2	0.6538	0	1	1	719.91	1438.81	1438.81	-0.3	-0.00021	HCD (High Energy Collision Dissociation)	MS2	0.127066	6.067	27.1203	7517	Lx9801_72h_2.raw	Lx9801_72h_2				0	0	0		78	2	46	39	6.42783e-06	4.75e-05	2.465e-06	K2(Acetyl): 100; K5(Acetyl): 100; K9(Acetyl): 100; K13(Acetyl): 100	3118862336	27
		Checked	File ID	RT [min]	First Scan	Mass Analyzer	Activation Type	MS Order	# PSMs	# Peptide Groups	Isolation Interference [%]	Ion Inject Time [ms]	# Precursors	# Identified Precursors	Precursor m/z [Da]	Precursor MH+ [Da]	Precursor Charge	Spectrum File
		FALSE	Lx9801_72h_2	27.1203	7517	Fourier Transform	HCD (High Energy Collision Dissociation)	MS2	3	1	0.127066	6.067	1	1	719.91	1438.81	2	Lx9801_72h_2.raw
	FALSE	High	Mascot (A7)	Unambiguous	[R].GkGGkGLGkGGAkR.[H]	K2(Acetyl); K5(Acetyl); K9(Acetyl); K13(Acetyl)	9	A0A3L6DXC0; A0A1D6IAU4	GRMZM2G149178_P02; GRMZM2G063896_P01 pep:known chromosome:AGPv3:8:117349862:117351374:1 gene:GRMZM2G063896 transcript:GRMZM2G063896_T01 description:"abinitio; GRMZM2G332838_P02; A0A3L6FIV3; A0A3L6DXC0; A0A1D6IAU4; GRMZM2G084195_P02; GRMZM2G332838_P01 pep:known chromosome:AGPv3:2:183946006:183947706:1 gene:GRMZM2G332838 transcript:GRMZM2G332838_T01 description:"abinitio; AC212565.3_FGP001	4	3	0.6885	0	1	1	480.275	1438.81	1438.81	-0.73	-0.00035	HCD (High Energy Collision Dissociation)	MS2	22.2031	120	26.6074	7339	Lx9801_72h_1.raw	Lx9801_72h_1				0	0	0		61	2	46	39	0.000355938	4.75e-05	2.922e-06	K2(Acetyl): 100; K5(Acetyl): 100; K9(Acetyl): 100; K13(Acetyl): 100	571699136	26.85
		Checked	File ID	RT [min]	First Scan	Mass Analyzer	Activation Type	MS Order	# PSMs	# Peptide Groups	Isolation Interference [%]	Ion Inject Time [ms]	# Precursors	# Identified Precursors	Precursor m/z [Da]	Precursor MH+ [Da]	Precursor Charge	Spectrum File
		FALSE	Lx9801_72h_1	26.6074	7339	Fourier Transform	HCD (High Energy Collision Dissociation)	MS2	3	1	22.2031	120	1	1	480.275	1438.81	3	Lx9801_72h_1.raw
	FALSE	High	Mascot (A7)	Unambiguous	[R].GkGGkGLGkGGAkR.[H]	K2(Acetyl); K5(Acetyl); K9(Acetyl); K13(Acetyl)	9	A0A3L6DXC0; A0A1D6IAU4	GRMZM2G149178_P02; GRMZM2G063896_P01 pep:known chromosome:AGPv3:8:117349862:117351374:1 gene:GRMZM2G063896 transcript:GRMZM2G063896_T01 description:"abinitio; GRMZM2G332838_P02; A0A3L6FIV3; A0A3L6DXC0; A0A1D6IAU4; GRMZM2G084195_P02; GRMZM2G332838_P01 pep:known chromosome:AGPv3:2:183946006:183947706:1 gene:GRMZM2G332838 transcript:GRMZM2G332838_T01 description:"abinitio; AC212565.3_FGP001	4	2	0.7955	0	1	1	719.909	1438.81	1438.81	-0.81	-0.00058	HCD (High Energy Collision Dissociation)	MS2	8.95939	120	26.4629	7010	Lx9801_72h_3.raw	Lx9801_72h_3				0	0	0		88	2	46	39	7.52272e-07	4.75e-05	1.075e-06	K2(Acetyl): 100; K5(Acetyl): 100; K9(Acetyl): 100; K13(Acetyl): 100	1969969152	26.74
		Checked	File ID	RT [min]	First Scan	Mass Analyzer	Activation Type	MS Order	# PSMs	# Peptide Groups	Isolation Interference [%]	Ion Inject Time [ms]	# Precursors	# Identified Precursors	Precursor m/z [Da]	Precursor MH+ [Da]	Precursor Charge	Spectrum File
		FALSE	Lx9801_72h_3	26.4629	7010	Fourier Transform	HCD (High Energy Collision Dissociation)	MS2	3	1	8.95939	120	1	1	719.909	1438.81	2	Lx9801_72h_3.raw
	FALSE	High	Mascot (A7)	Unambiguous	[R].GkGGkGLGkGGAkR.[H]	K2(Acetyl); K5(Acetyl); K9(Acetyl); K13(Acetyl)	9	A0A3L6DXC0; A0A1D6IAU4	GRMZM2G149178_P02; GRMZM2G063896_P01 pep:known chromosome:AGPv3:8:117349862:117351374:1 gene:GRMZM2G063896 transcript:GRMZM2G063896_T01 description:"abinitio; GRMZM2G332838_P02; A0A3L6FIV3; A0A3L6DXC0; A0A1D6IAU4; GRMZM2G084195_P02; GRMZM2G332838_P01 pep:known chromosome:AGPv3:2:183946006:183947706:1 gene:GRMZM2G332838 transcript:GRMZM2G332838_T01 description:"abinitio; AC212565.3_FGP001	4	2	0.8261	0	1	1	719.91	1438.81	1438.81	0.72	0.00052	HCD (High Energy Collision Dissociation)	MS2	0.469648	40.072	26.7719	7456	Lx9801_0h_1.raw	Lx9801_0h_1				0	0	0		46	2	46	39	0.0119572	4.75e-05	4.332e-05	K2(Acetyl): 100; K5(Acetyl): 100; K9(Acetyl): 100; K13(Acetyl): 100	1436922752	26.84
		Checked	File ID	RT [min]	First Scan	Mass Analyzer	Activation Type	MS Order	# PSMs	# Peptide Groups	Isolation Interference [%]	Ion Inject Time [ms]	# Precursors	# Identified Precursors	Precursor m/z [Da]	Precursor MH+ [Da]	Precursor Charge	Spectrum File
		FALSE	Lx9801_0h_1	26.7719	7456	Fourier Transform	HCD (High Energy Collision Dissociation)	MS2	3	1	0.469648	40.072	1	1	719.91	1438.81	2	Lx9801_0h_1.raw
	FALSE	High	Mascot (A7)	Unambiguous	[R].GkGGkGLGkGGAkR.[H]	K2(Acetyl); K5(Acetyl); K9(Acetyl); K13(Acetyl)	9	A0A3L6DXC0; A0A1D6IAU4	GRMZM2G149178_P02; GRMZM2G063896_P01 pep:known chromosome:AGPv3:8:117349862:117351374:1 gene:GRMZM2G063896 transcript:GRMZM2G063896_T01 description:"abinitio; GRMZM2G332838_P02; A0A3L6FIV3; A0A3L6DXC0; A0A1D6IAU4; GRMZM2G084195_P02; GRMZM2G332838_P01 pep:known chromosome:AGPv3:2:183946006:183947706:1 gene:GRMZM2G332838 transcript:GRMZM2G332838_T01 description:"abinitio; AC212565.3_FGP001	4	2	0.6824	0	1	1	719.91	1438.81	1438.81	0.72	0.00052	HCD (High Energy Collision Dissociation)	MS2	17.1054	120	26.5997	9142	Lx9801_0h_3.raw	Lx9801_0h_3				0	0	0		85	2	46	39	1.32627e-06	4.75e-05	4.581e-08	K2(Acetyl): 100; K5(Acetyl): 100; K9(Acetyl): 100; K13(Acetyl): 100	1954326656	26.85
		Checked	File ID	RT [min]	First Scan	Mass Analyzer	Activation Type	MS Order	# PSMs	# Peptide Groups	Isolation Interference [%]	Ion Inject Time [ms]	# Precursors	# Identified Precursors	Precursor m/z [Da]	Precursor MH+ [Da]	Precursor Charge	Spectrum File
		FALSE	Lx9801_0h_3	26.5997	9142	Fourier Transform	HCD (High Energy Collision Dissociation)	MS2	3	1	17.1054	120	1	1	719.91	1438.81	2	Lx9801_0h_3.raw
	FALSE	High	Mascot (A7)	Unambiguous	[R].GkGGkGLGkGGAkR.[H]	K2(Acetyl); K5(Acetyl); K9(Acetyl); K13(Acetyl)	9	A0A3L6DXC0; A0A1D6IAU4	GRMZM2G149178_P02; GRMZM2G063896_P01 pep:known chromosome:AGPv3:8:117349862:117351374:1 gene:GRMZM2G063896 transcript:GRMZM2G063896_T01 description:"abinitio; GRMZM2G332838_P02; A0A3L6FIV3; A0A3L6DXC0; A0A1D6IAU4; GRMZM2G084195_P02; GRMZM2G332838_P01 pep:known chromosome:AGPv3:2:183946006:183947706:1 gene:GRMZM2G332838 transcript:GRMZM2G332838_T01 description:"abinitio; AC212565.3_FGP001	4	2	0.8202	0	1	1	719.911	1438.82	1438.81	1.91	0.00137	HCD (High Energy Collision Dissociation)	MS2	28.8106	120	26.5686	7385	Lx9801_0h_1.raw	Lx9801_0h_1				0	0	0		89	2	46	39	5.39088e-07	4.75e-05	1.826e-07	K2(Acetyl): 100; K5(Acetyl): 100; K9(Acetyl): 100; K13(Acetyl): 100	1436922752	26.84
		Checked	File ID	RT [min]	First Scan	Mass Analyzer	Activation Type	MS Order	# PSMs	# Peptide Groups	Isolation Interference [%]	Ion Inject Time [ms]	# Precursors	# Identified Precursors	Precursor m/z [Da]	Precursor MH+ [Da]	Precursor Charge	Spectrum File
		FALSE	Lx9801_0h_1	26.5686	7385	Fourier Transform	HCD (High Energy Collision Dissociation)	MS2	3	1	28.8106	120	1	1	719.911	1438.82	2	Lx9801_0h_1.raw
	FALSE	High	Mascot (A7)	Unambiguous	[R].GkGGkGLGkGGAkR.[H]	K2(Acetyl); K5(Acetyl); K9(Acetyl); K13(Acetyl)	9	A0A3L6DXC0; A0A1D6IAU4	GRMZM2G149178_P02; GRMZM2G063896_P01 pep:known chromosome:AGPv3:8:117349862:117351374:1 gene:GRMZM2G063896 transcript:GRMZM2G063896_T01 description:"abinitio; GRMZM2G332838_P02; A0A3L6FIV3; A0A3L6DXC0; A0A1D6IAU4; GRMZM2G084195_P02; GRMZM2G332838_P01 pep:known chromosome:AGPv3:2:183946006:183947706:1 gene:GRMZM2G332838 transcript:GRMZM2G332838_T01 description:"abinitio; AC212565.3_FGP001	4	2	0.746	0	1	1	719.909	1438.81	1438.81	-0.98	-0.0007	HCD (High Energy Collision Dissociation)	MS2	29.0415	120	26.4513	7199	Lx9801_12h_3.raw	Lx9801_12h_3				0	0	0		63	2	46	39	0.00025025	4.75e-05	6.261e-06	K2(Acetyl): 100; K5(Acetyl): 100; K9(Acetyl): 100; K13(Acetyl): 100	2091486720	26.78
		Checked	File ID	RT [min]	First Scan	Mass Analyzer	Activation Type	MS Order	# PSMs	# Peptide Groups	Isolation Interference [%]	Ion Inject Time [ms]	# Precursors	# Identified Precursors	Precursor m/z [Da]	Precursor MH+ [Da]	Precursor Charge	Spectrum File
		FALSE	Lx9801_12h_3	26.4513	7199	Fourier Transform	HCD (High Energy Collision Dissociation)	MS2	3	1	29.0415	120	1	1	719.909	1438.81	2	Lx9801_12h_3.raw
	FALSE	High	Mascot (A7)	Unambiguous	[R].GkGGkGLGkGGAkR.[H]	K2(Acetyl); K5(Acetyl); K9(Acetyl); K13(Acetyl)	9	A0A3L6DXC0; A0A1D6IAU4	GRMZM2G149178_P02; GRMZM2G063896_P01 pep:known chromosome:AGPv3:8:117349862:117351374:1 gene:GRMZM2G063896 transcript:GRMZM2G063896_T01 description:"abinitio; GRMZM2G332838_P02; A0A3L6FIV3; A0A3L6DXC0; A0A1D6IAU4; GRMZM2G084195_P02; GRMZM2G332838_P01 pep:known chromosome:AGPv3:2:183946006:183947706:1 gene:GRMZM2G332838 transcript:GRMZM2G332838_T01 description:"abinitio; AC212565.3_FGP001	4	2	0.6588	0	1	1	719.909	1438.81	1438.81	-1.23	-0.00089	HCD (High Energy Collision Dissociation)	MS2	10.2449	120	27.1527	7254	CML496_72h_3.raw	CML496_72h_3				0	0	0		85	2	46	39	1.27139e-06	4.75e-05	3.792e-07	K2(Acetyl): 100; K5(Acetyl): 100; K9(Acetyl): 100; K13(Acetyl): 100	1892667520	26.83
		Checked	File ID	RT [min]	First Scan	Mass Analyzer	Activation Type	MS Order	# PSMs	# Peptide Groups	Isolation Interference [%]	Ion Inject Time [ms]	# Precursors	# Identified Precursors	Precursor m/z [Da]	Precursor MH+ [Da]	Precursor Charge	Spectrum File
		FALSE	CML496_72h_3	27.1527	7254	Fourier Transform	HCD (High Energy Collision Dissociation)	MS2	3	1	10.2449	120	1	1	719.909	1438.81	2	CML496_72h_3.raw
	FALSE	High	Mascot (A7)	Unambiguous	[R].GkGGkGLGkGGAkR.[H]	K2(Acetyl); K5(Acetyl); K9(Acetyl); K13(Acetyl)	9	A0A3L6DXC0; A0A1D6IAU4	GRMZM2G149178_P02; GRMZM2G063896_P01 pep:known chromosome:AGPv3:8:117349862:117351374:1 gene:GRMZM2G063896 transcript:GRMZM2G063896_T01 description:"abinitio; GRMZM2G332838_P02; A0A3L6FIV3; A0A3L6DXC0; A0A1D6IAU4; GRMZM2G084195_P02; GRMZM2G332838_P01 pep:known chromosome:AGPv3:2:183946006:183947706:1 gene:GRMZM2G332838 transcript:GRMZM2G332838_T01 description:"abinitio; AC212565.3_FGP001	4	3	0.7059	0	1	1	480.275	1438.81	1438.81	-1.11	-0.00053	HCD (High Energy Collision Dissociation)	MS2	35.955	120	26.4228	9435	Lx9801_12h_2.raw	Lx9801_12h_2				0	0	0		34	2	46	39	0.189398	4.75e-05	0.00041	K2(Acetyl): 100; K5(Acetyl): 100; K9(Acetyl): 100; K13(Acetyl): 100	368645248	26.7
		Checked	File ID	RT [min]	First Scan	Mass Analyzer	Activation Type	MS Order	# PSMs	# Peptide Groups	Isolation Interference [%]	Ion Inject Time [ms]	# Precursors	# Identified Precursors	Precursor m/z [Da]	Precursor MH+ [Da]	Precursor Charge	Spectrum File
		FALSE	Lx9801_12h_2	26.4228	9435	Fourier Transform	HCD (High Energy Collision Dissociation)	MS2	3	1	35.955	120	1	1	480.275	1438.81	3	Lx9801_12h_2.raw
	FALSE	High	Mascot (A7)	Unambiguous	[R].GkGGkGLGkGGAkR.[H]	K2(Acetyl); K5(Acetyl); K9(Acetyl); K13(Acetyl)	9	A0A3L6DXC0; A0A1D6IAU4	GRMZM2G149178_P02; GRMZM2G063896_P01 pep:known chromosome:AGPv3:8:117349862:117351374:1 gene:GRMZM2G063896 transcript:GRMZM2G063896_T01 description:"abinitio; GRMZM2G332838_P02; A0A3L6FIV3; A0A3L6DXC0; A0A1D6IAU4; GRMZM2G084195_P02; GRMZM2G332838_P01 pep:known chromosome:AGPv3:2:183946006:183947706:1 gene:GRMZM2G332838 transcript:GRMZM2G332838_T01 description:"abinitio; AC212565.3_FGP001	4	3	0.6512	0	1	1	480.275	1438.81	1438.81	-1.75	-0.00084	HCD (High Energy Collision Dissociation)	MS2	16.289	120	26.3934	9363	Lx9801_12h_1.raw	Lx9801_12h_1				0	0	0		43	2	46	39	0.0208411	4.75e-05	8.821e-06	K2(Acetyl): 100; K5(Acetyl): 100; K9(Acetyl): 100; K13(Acetyl): 100	613098176	26.64
		Checked	File ID	RT [min]	First Scan	Mass Analyzer	Activation Type	MS Order	# PSMs	# Peptide Groups	Isolation Interference [%]	Ion Inject Time [ms]	# Precursors	# Identified Precursors	Precursor m/z [Da]	Precursor MH+ [Da]	Precursor Charge	Spectrum File
		FALSE	Lx9801_12h_1	26.3934	9363	Fourier Transform	HCD (High Energy Collision Dissociation)	MS2	3	1	16.289	120	1	1	480.275	1438.81	3	Lx9801_12h_1.raw
	FALSE	High	Mascot (A7)	Unambiguous	[R].GkGGkGLGkGGAkR.[H]	K2(Acetyl); K5(Acetyl); K9(Acetyl); K13(Acetyl)	9	A0A3L6DXC0; A0A1D6IAU4	GRMZM2G149178_P02; GRMZM2G063896_P01 pep:known chromosome:AGPv3:8:117349862:117351374:1 gene:GRMZM2G063896 transcript:GRMZM2G063896_T01 description:"abinitio; GRMZM2G332838_P02; A0A3L6FIV3; A0A3L6DXC0; A0A1D6IAU4; GRMZM2G084195_P02; GRMZM2G332838_P01 pep:known chromosome:AGPv3:2:183946006:183947706:1 gene:GRMZM2G332838 transcript:GRMZM2G332838_T01 description:"abinitio; AC212565.3_FGP001	4	3	0.6364	0	1	1	480.275	1438.81	1438.81	-2.45	-0.00117	HCD (High Energy Collision Dissociation)	MS2	43.2535	120	26.6043	7076	CML496_72h_3.raw	CML496_72h_3				0	0	0		44	2	46	39	0.0196585	4.75e-05	9.795e-06	K2(Acetyl): 100; K5(Acetyl): 100; K9(Acetyl): 100; K13(Acetyl): 100	606762688	26.82
		Checked	File ID	RT [min]	First Scan	Mass Analyzer	Activation Type	MS Order	# PSMs	# Peptide Groups	Isolation Interference [%]	Ion Inject Time [ms]	# Precursors	# Identified Precursors	Precursor m/z [Da]	Precursor MH+ [Da]	Precursor Charge	Spectrum File
		FALSE	CML496_72h_3	26.6043	7076	Fourier Transform	HCD (High Energy Collision Dissociation)	MS2	3	1	43.2535	120	1	1	480.275	1438.81	3	CML496_72h_3.raw
	FALSE	High	Mascot (A7)	Unambiguous	[R].GkGGkGLGkGGAkR.[H]	K2(Acetyl); K5(Acetyl); K9(Acetyl); K13(Acetyl)	9	A0A3L6DXC0; A0A1D6IAU4	GRMZM2G149178_P02; GRMZM2G063896_P01 pep:known chromosome:AGPv3:8:117349862:117351374:1 gene:GRMZM2G063896 transcript:GRMZM2G063896_T01 description:"abinitio; GRMZM2G332838_P02; A0A3L6FIV3; A0A3L6DXC0; A0A1D6IAU4; GRMZM2G084195_P02; GRMZM2G332838_P01 pep:known chromosome:AGPv3:2:183946006:183947706:1 gene:GRMZM2G332838 transcript:GRMZM2G332838_T01 description:"abinitio; AC212565.3_FGP001	4	3	0.625	0	1	1	480.275	1438.81	1438.81	-0.92	-0.00044	HCD (High Energy Collision Dissociation)	MS2	73.6764	102.548	26.6622	6951	CML496_72h_2.raw	CML496_72h_2				0	0	0		40	2	46	39	0.0446041	4.75e-05	5.873e-07	K2(Acetyl): 100; K5(Acetyl): 100; K9(Acetyl): 100; K13(Acetyl): 100	736110720	26.86
		Checked	File ID	RT [min]	First Scan	Mass Analyzer	Activation Type	MS Order	# PSMs	# Peptide Groups	Isolation Interference [%]	Ion Inject Time [ms]	# Precursors	# Identified Precursors	Precursor m/z [Da]	Precursor MH+ [Da]	Precursor Charge	Spectrum File
		FALSE	CML496_72h_2	26.6622	6951	Fourier Transform	HCD (High Energy Collision Dissociation)	MS2	3	1	73.6764	102.548	1	1	480.275	1438.81	3	CML496_72h_2.raw
	FALSE	High	Mascot (A7)	Unambiguous	[R].GkGGkGLGkGGAkR.[H]	K2(Acetyl); K5(Acetyl); K9(Acetyl); K13(Acetyl)	9	A0A3L6DXC0; A0A1D6IAU4	GRMZM2G149178_P02; GRMZM2G063896_P01 pep:known chromosome:AGPv3:8:117349862:117351374:1 gene:GRMZM2G063896 transcript:GRMZM2G063896_T01 description:"abinitio; GRMZM2G332838_P02; A0A3L6FIV3; A0A3L6DXC0; A0A1D6IAU4; GRMZM2G084195_P02; GRMZM2G332838_P01 pep:known chromosome:AGPv3:2:183946006:183947706:1 gene:GRMZM2G332838 transcript:GRMZM2G332838_T01 description:"abinitio; AC212565.3_FGP001	4	3	0.7241	0	1	1	480.275	1438.81	1438.81	-0.92	-0.00044	HCD (High Energy Collision Dissociation)	MS2	73.7288	120	26.6649	7558	Lx9801_0h_2.raw	Lx9801_0h_2				0	0	0		58	2	46	39	0.000760983	4.75e-05	6.84e-06	K2(Acetyl): 100; K5(Acetyl): 100; K9(Acetyl): 100; K13(Acetyl): 100	394772064	26.88
		Checked	File ID	RT [min]	First Scan	Mass Analyzer	Activation Type	MS Order	# PSMs	# Peptide Groups	Isolation Interference [%]	Ion Inject Time [ms]	# Precursors	# Identified Precursors	Precursor m/z [Da]	Precursor MH+ [Da]	Precursor Charge	Spectrum File
		FALSE	Lx9801_0h_2	26.6649	7558	Fourier Transform	HCD (High Energy Collision Dissociation)	MS2	3	1	73.7288	120	1	1	480.275	1438.81	3	Lx9801_0h_2.raw
	FALSE	High	Mascot (A7)	Unambiguous	[R].GkGGkGLGkGGAkR.[H]	K2(Acetyl); K5(Acetyl); K9(Acetyl); K13(Acetyl)	9	A0A3L6DXC0; A0A1D6IAU4	GRMZM2G149178_P02; GRMZM2G063896_P01 pep:known chromosome:AGPv3:8:117349862:117351374:1 gene:GRMZM2G063896 transcript:GRMZM2G063896_T01 description:"abinitio; GRMZM2G332838_P02; A0A3L6FIV3; A0A3L6DXC0; A0A1D6IAU4; GRMZM2G084195_P02; GRMZM2G332838_P01 pep:known chromosome:AGPv3:2:183946006:183947706:1 gene:GRMZM2G332838 transcript:GRMZM2G332838_T01 description:"abinitio; AC212565.3_FGP001	4	3	0.7115	0	1	1	480.275	1438.81	1438.81	-0.79	-0.00038	HCD (High Energy Collision Dissociation)	MS2	24.3192	120	26.6253	7403	Lx9801_0h_1.raw	Lx9801_0h_1				0	0	0		52	2	46	39	0.00298109	4.75e-05	4.106e-05	K2(Acetyl): 100; K5(Acetyl): 100; K9(Acetyl): 100; K13(Acetyl): 100	268914400	26.83
		Checked	File ID	RT [min]	First Scan	Mass Analyzer	Activation Type	MS Order	# PSMs	# Peptide Groups	Isolation Interference [%]	Ion Inject Time [ms]	# Precursors	# Identified Precursors	Precursor m/z [Da]	Precursor MH+ [Da]	Precursor Charge	Spectrum File
		FALSE	Lx9801_0h_1	26.6253	7403	Fourier Transform	HCD (High Energy Collision Dissociation)	MS2	3	1	24.3192	120	1	1	480.275	1438.81	3	Lx9801_0h_1.raw
	FALSE	High	Mascot (A7)	Unambiguous	[R].GkGGkGLGkGGAkR.[H]	K2(Acetyl); K5(Acetyl); K9(Acetyl); K13(Acetyl)	9	A0A3L6DXC0; A0A1D6IAU4	GRMZM2G149178_P02; GRMZM2G063896_P01 pep:known chromosome:AGPv3:8:117349862:117351374:1 gene:GRMZM2G063896 transcript:GRMZM2G063896_T01 description:"abinitio; GRMZM2G332838_P02; A0A3L6FIV3; A0A3L6DXC0; A0A1D6IAU4; GRMZM2G084195_P02; GRMZM2G332838_P01 pep:known chromosome:AGPv3:2:183946006:183947706:1 gene:GRMZM2G332838 transcript:GRMZM2G332838_T01 description:"abinitio; AC212565.3_FGP001	4	2	0.6705	0	1	1	719.91	1438.81	1438.81	-0.3	-0.00021	HCD (High Energy Collision Dissociation)	MS2	27.607	120	26.6282	7545	Lx9801_0h_2.raw	Lx9801_0h_2				0	0	0		88	2	46	39	7.62192e-07	4.75e-05	1.107e-06	K2(Acetyl): 100; K5(Acetyl): 100; K9(Acetyl): 100; K13(Acetyl): 100	2087752448	26.88
		Checked	File ID	RT [min]	First Scan	Mass Analyzer	Activation Type	MS Order	# PSMs	# Peptide Groups	Isolation Interference [%]	Ion Inject Time [ms]	# Precursors	# Identified Precursors	Precursor m/z [Da]	Precursor MH+ [Da]	Precursor Charge	Spectrum File
		FALSE	Lx9801_0h_2	26.6282	7545	Fourier Transform	HCD (High Energy Collision Dissociation)	MS2	3	1	27.607	120	1	1	719.91	1438.81	2	Lx9801_0h_2.raw
	FALSE	High	Mascot (A7)	Unambiguous	[R].GkGGkGLGkGGAkR.[H]	K2(Acetyl); K5(Acetyl); K9(Acetyl); K13(Acetyl)	9	A0A3L6DXC0; A0A1D6IAU4	GRMZM2G149178_P02; GRMZM2G063896_P01 pep:known chromosome:AGPv3:8:117349862:117351374:1 gene:GRMZM2G063896 transcript:GRMZM2G063896_T01 description:"abinitio; GRMZM2G332838_P02; A0A3L6FIV3; A0A3L6DXC0; A0A1D6IAU4; GRMZM2G084195_P02; GRMZM2G332838_P01 pep:known chromosome:AGPv3:2:183946006:183947706:1 gene:GRMZM2G332838 transcript:GRMZM2G332838_T01 description:"abinitio; AC212565.3_FGP001	4	2	0.7647	0	1	1	719.91	1438.81	1438.81	-0.21	-0.00015	HCD (High Energy Collision Dissociation)	MS2	71.0083	120	26.5674	7044	CML496_72h_1.raw	CML496_72h_1				0	0	0		68	2	46	39	7.19395e-05	4.75e-05	8.583e-07	K2(Acetyl): 100; K5(Acetyl): 100; K9(Acetyl): 100; K13(Acetyl): 100	2519371008	26.86
		Checked	File ID	RT [min]	First Scan	Mass Analyzer	Activation Type	MS Order	# PSMs	# Peptide Groups	Isolation Interference [%]	Ion Inject Time [ms]	# Precursors	# Identified Precursors	Precursor m/z [Da]	Precursor MH+ [Da]	Precursor Charge	Spectrum File
		FALSE	CML496_72h_1	26.5674	7044	Fourier Transform	HCD (High Energy Collision Dissociation)	MS2	3	1	71.0083	120	1	1	719.91	1438.81	2	CML496_72h_1.raw
	FALSE	High	Mascot (A7)	Unambiguous	[R].GkGGkGLGkGGAkR.[H]	K2(Acetyl); K5(Acetyl); K9(Acetyl); K13(Acetyl)	9	A0A3L6DXC0; A0A1D6IAU4	GRMZM2G149178_P02; GRMZM2G063896_P01 pep:known chromosome:AGPv3:8:117349862:117351374:1 gene:GRMZM2G063896 transcript:GRMZM2G063896_T01 description:"abinitio; GRMZM2G332838_P02; A0A3L6FIV3; A0A3L6DXC0; A0A1D6IAU4; GRMZM2G084195_P02; GRMZM2G332838_P01 pep:known chromosome:AGPv3:2:183946006:183947706:1 gene:GRMZM2G332838 transcript:GRMZM2G332838_T01 description:"abinitio; AC212565.3_FGP001	4	3	0.6909	0	1	1	480.276	1438.81	1438.81	-0.29	-0.00014	HCD (High Energy Collision Dissociation)	MS2	10.8191	120	26.6503	9163	Lx9801_0h_3.raw	Lx9801_0h_3				0	0	0		55	2	46	39	0.00149991	4.75e-05	1.114e-05	K2(Acetyl): 100; K5(Acetyl): 100; K9(Acetyl): 100; K13(Acetyl): 100	485934912	26.85
		Checked	File ID	RT [min]	First Scan	Mass Analyzer	Activation Type	MS Order	# PSMs	# Peptide Groups	Isolation Interference [%]	Ion Inject Time [ms]	# Precursors	# Identified Precursors	Precursor m/z [Da]	Precursor MH+ [Da]	Precursor Charge	Spectrum File
		FALSE	Lx9801_0h_3	26.6503	9163	Fourier Transform	HCD (High Energy Collision Dissociation)	MS2	3	1	10.8191	120	1	1	480.276	1438.81	3	Lx9801_0h_3.raw
	FALSE	High	Mascot (A7)	Unambiguous	[R].GkGGkGLGkGGAkR.[H]	K2(Acetyl); K5(Acetyl); K9(Acetyl); K13(Acetyl)	9	A0A3L6DXC0; A0A1D6IAU4	GRMZM2G149178_P02; GRMZM2G063896_P01 pep:known chromosome:AGPv3:8:117349862:117351374:1 gene:GRMZM2G063896 transcript:GRMZM2G063896_T01 description:"abinitio; GRMZM2G332838_P02; A0A3L6FIV3; A0A3L6DXC0; A0A1D6IAU4; GRMZM2G084195_P02; GRMZM2G332838_P01 pep:known chromosome:AGPv3:2:183946006:183947706:1 gene:GRMZM2G332838 transcript:GRMZM2G332838_T01 description:"abinitio; AC212565.3_FGP001	4	2	0.7857	0	1	1	719.91	1438.81	1438.81	0.38	0.00027	HCD (High Energy Collision Dissociation)	MS2	0	32.915	26.801	9225	Lx9801_0h_3.raw	Lx9801_0h_3				0	0	0		42	2	46	39	0.0277972	4.75e-05	5.077e-05	K2(Acetyl): 100; K5(Acetyl): 100; K9(Acetyl): 100; K13(Acetyl): 100	1954326656	26.85
		Checked	File ID	RT [min]	First Scan	Mass Analyzer	Activation Type	MS Order	# PSMs	# Peptide Groups	Isolation Interference [%]	Ion Inject Time [ms]	# Precursors	# Identified Precursors	Precursor m/z [Da]	Precursor MH+ [Da]	Precursor Charge	Spectrum File
		FALSE	Lx9801_0h_3	26.801	9225	Fourier Transform	HCD (High Energy Collision Dissociation)	MS2	3	1	0	32.915	1	1	719.91	1438.81	2	Lx9801_0h_3.raw
	FALSE	High	Mascot (A7)	Unambiguous	[R].GkGGkGLGkGGAkR.[H]	K2(Acetyl); K5(Acetyl); K9(Acetyl); K13(Acetyl)	9	A0A3L6DXC0; A0A1D6IAU4	GRMZM2G149178_P02; GRMZM2G063896_P01 pep:known chromosome:AGPv3:8:117349862:117351374:1 gene:GRMZM2G063896 transcript:GRMZM2G063896_T01 description:"abinitio; GRMZM2G332838_P02; A0A3L6FIV3; A0A3L6DXC0; A0A1D6IAU4; GRMZM2G084195_P02; GRMZM2G332838_P01 pep:known chromosome:AGPv3:2:183946006:183947706:1 gene:GRMZM2G332838 transcript:GRMZM2G332838_T01 description:"abinitio; AC212565.3_FGP001	4	3	0.6818	0	1	1	480.276	1438.81	1438.81	-0.35	-0.00017	HCD (High Energy Collision Dissociation)	MS2	41.169	111.693	26.6714	7081	CML496_72h_1.raw	CML496_72h_1				0	0	0		44	2	46	39	0.0184529	4.75e-05	6.721e-05	K2(Acetyl): 100; K5(Acetyl): 100; K9(Acetyl): 100; K13(Acetyl): 100	668485312	26.86
		Checked	File ID	RT [min]	First Scan	Mass Analyzer	Activation Type	MS Order	# PSMs	# Peptide Groups	Isolation Interference [%]	Ion Inject Time [ms]	# Precursors	# Identified Precursors	Precursor m/z [Da]	Precursor MH+ [Da]	Precursor Charge	Spectrum File
		FALSE	CML496_72h_1	26.6714	7081	Fourier Transform	HCD (High Energy Collision Dissociation)	MS2	3	1	41.169	111.693	1	1	480.276	1438.81	3	CML496_72h_1.raw
	FALSE	High	Mascot (A7)	Unambiguous	[R].GkGGkGLGkGGAkR.[H]	K2(Acetyl); K5(Acetyl); K9(Acetyl); K13(Acetyl)	9	A0A3L6DXC0; A0A1D6IAU4	GRMZM2G149178_P02; GRMZM2G063896_P01 pep:known chromosome:AGPv3:8:117349862:117351374:1 gene:GRMZM2G063896 transcript:GRMZM2G063896_T01 description:"abinitio; GRMZM2G332838_P02; A0A3L6FIV3; A0A3L6DXC0; A0A1D6IAU4; GRMZM2G084195_P02; GRMZM2G332838_P01 pep:known chromosome:AGPv3:2:183946006:183947706:1 gene:GRMZM2G332838 transcript:GRMZM2G332838_T01 description:"abinitio; AC212565.3_FGP001	4	2	0.746	0	1	1	719.91	1438.81	1438.81	0.38	0.00027	HCD (High Energy Collision Dissociation)	MS2	0.0563842	12.628	26.93	7514	Lx9801_0h_1.raw	Lx9801_0h_1				0	0	0		63	2	46	39	0.00021429	4.75e-05	3.03e-05	K2(Acetyl): 100; K5(Acetyl): 100; K9(Acetyl): 100; K13(Acetyl): 100	1436922752	26.84
		Checked	File ID	RT [min]	First Scan	Mass Analyzer	Activation Type	MS Order	# PSMs	# Peptide Groups	Isolation Interference [%]	Ion Inject Time [ms]	# Precursors	# Identified Precursors	Precursor m/z [Da]	Precursor MH+ [Da]	Precursor Charge	Spectrum File
		FALSE	Lx9801_0h_1	26.93	7514	Fourier Transform	HCD (High Energy Collision Dissociation)	MS2	3	1	0.0563842	12.628	1	1	719.91	1438.81	2	Lx9801_0h_1.raw
	FALSE	High	Mascot (A7)	Unambiguous	[R].GkGGkGLGkGGAkR.[H]	K2(Acetyl); K5(Acetyl); K9(Acetyl); K13(Acetyl)	9	A0A3L6DXC0; A0A1D6IAU4	GRMZM2G149178_P02; GRMZM2G063896_P01 pep:known chromosome:AGPv3:8:117349862:117351374:1 gene:GRMZM2G063896 transcript:GRMZM2G063896_T01 description:"abinitio; GRMZM2G332838_P02; A0A3L6FIV3; A0A3L6DXC0; A0A1D6IAU4; GRMZM2G084195_P02; GRMZM2G332838_P01 pep:known chromosome:AGPv3:2:183946006:183947706:1 gene:GRMZM2G332838 transcript:GRMZM2G332838_T01 description:"abinitio; AC212565.3_FGP001	4	2	0.7353	0	1	1	719.91	1438.81	1438.81	-0.21	-0.00015	HCD (High Energy Collision Dissociation)	MS2	0.380364	23.863	26.8878	7353	Lx9801_12h_3.raw	Lx9801_12h_3				0	0	0		34	2	46	39	0.187054	4.75e-05	0.0007459	K2(Acetyl): 100; K5(Acetyl): 100; K9(Acetyl): 100; K13(Acetyl): 100	2091486720	26.78
		Checked	File ID	RT [min]	First Scan	Mass Analyzer	Activation Type	MS Order	# PSMs	# Peptide Groups	Isolation Interference [%]	Ion Inject Time [ms]	# Precursors	# Identified Precursors	Precursor m/z [Da]	Precursor MH+ [Da]	Precursor Charge	Spectrum File
		FALSE	Lx9801_12h_3	26.8878	7353	Fourier Transform	HCD (High Energy Collision Dissociation)	MS2	3	1	0.380364	23.863	1	1	719.91	1438.81	2	Lx9801_12h_3.raw
	FALSE	High	Mascot (A7)	Unambiguous	[R].GkGGkGLGkGGAkR.[H]	K2(Acetyl); K5(Acetyl); K9(Acetyl); K13(Acetyl)	9	A0A3L6DXC0; A0A1D6IAU4	GRMZM2G149178_P02; GRMZM2G063896_P01 pep:known chromosome:AGPv3:8:117349862:117351374:1 gene:GRMZM2G063896 transcript:GRMZM2G063896_T01 description:"abinitio; GRMZM2G332838_P02; A0A3L6FIV3; A0A3L6DXC0; A0A1D6IAU4; GRMZM2G084195_P02; GRMZM2G332838_P01 pep:known chromosome:AGPv3:2:183946006:183947706:1 gene:GRMZM2G332838 transcript:GRMZM2G332838_T01 description:"abinitio; AC212565.3_FGP001	4	2	0.8171	0	1	1	719.91	1438.81	1438.81	-0.04	-3e-05	HCD (High Energy Collision Dissociation)	MS2	12.0768	120	26.4546	7125	Lx9801_24h_1.raw	Lx9801_24h_1				0	0	0		82	2	46	39	2.59529e-06	4.75e-05	1.187e-06	K2(Acetyl): 100; K5(Acetyl): 100; K9(Acetyl): 100; K13(Acetyl): 100	1773337088	26.64
		Checked	File ID	RT [min]	First Scan	Mass Analyzer	Activation Type	MS Order	# PSMs	# Peptide Groups	Isolation Interference [%]	Ion Inject Time [ms]	# Precursors	# Identified Precursors	Precursor m/z [Da]	Precursor MH+ [Da]	Precursor Charge	Spectrum File
		FALSE	Lx9801_24h_1	26.4546	7125	Fourier Transform	HCD (High Energy Collision Dissociation)	MS2	3	1	12.0768	120	1	1	719.91	1438.81	2	Lx9801_24h_1.raw
	FALSE	High	Mascot (A7)	Unambiguous	[R].GkGGkGLGkGGAkR.[H]	K2(Acetyl); K5(Acetyl); K9(Acetyl); K13(Acetyl)	9	A0A3L6DXC0; A0A1D6IAU4	GRMZM2G149178_P02; GRMZM2G063896_P01 pep:known chromosome:AGPv3:8:117349862:117351374:1 gene:GRMZM2G063896 transcript:GRMZM2G063896_T01 description:"abinitio; GRMZM2G332838_P02; A0A3L6FIV3; A0A3L6DXC0; A0A1D6IAU4; GRMZM2G084195_P02; GRMZM2G332838_P01 pep:known chromosome:AGPv3:2:183946006:183947706:1 gene:GRMZM2G332838 transcript:GRMZM2G332838_T01 description:"abinitio; AC212565.3_FGP001	4	2	0.7778	0	1	1	719.91	1438.81	1438.81	0.55	0.0004	HCD (High Energy Collision Dissociation)	MS2	0	14.242	27.0115	7683	Lx9801_0h_2.raw	Lx9801_0h_2				0	0	0		63	2	46	39	0.000213797	4.75e-05	1.112e-05	K2(Acetyl): 100; K5(Acetyl): 100; K9(Acetyl): 100; K13(Acetyl): 100	2087752448	26.88
		Checked	File ID	RT [min]	First Scan	Mass Analyzer	Activation Type	MS Order	# PSMs	# Peptide Groups	Isolation Interference [%]	Ion Inject Time [ms]	# Precursors	# Identified Precursors	Precursor m/z [Da]	Precursor MH+ [Da]	Precursor Charge	Spectrum File
		FALSE	Lx9801_0h_2	27.0115	7683	Fourier Transform	HCD (High Energy Collision Dissociation)	MS2	3	1	0	14.242	1	1	719.91	1438.81	2	Lx9801_0h_2.raw
	FALSE	High	Mascot (A7)	Unambiguous	[R].GkGGkGLGkGGAkR.[H]	K2(Acetyl); K5(Acetyl); K9(Acetyl); K13(Acetyl)	9	A0A3L6DXC0; A0A1D6IAU4	GRMZM2G149178_P02; GRMZM2G063896_P01 pep:known chromosome:AGPv3:8:117349862:117351374:1 gene:GRMZM2G063896 transcript:GRMZM2G063896_T01 description:"abinitio; GRMZM2G332838_P02; A0A3L6FIV3; A0A3L6DXC0; A0A1D6IAU4; GRMZM2G084195_P02; GRMZM2G332838_P01 pep:known chromosome:AGPv3:2:183946006:183947706:1 gene:GRMZM2G332838 transcript:GRMZM2G332838_T01 description:"abinitio; AC212565.3_FGP001	4	2	0.6747	0	1	1	719.909	1438.81	1438.81	-0.55	-0.0004	HCD (High Energy Collision Dissociation)	MS2	0.237022	28.126	27.0653	7094	CML496_72h_2.raw	CML496_72h_2				0	0	0		83	2	46	39	2.42139e-06	4.75e-05	2.331e-07	K2(Acetyl): 100; K5(Acetyl): 100; K9(Acetyl): 100; K13(Acetyl): 100	2351887104	26.86
		Checked	File ID	RT [min]	First Scan	Mass Analyzer	Activation Type	MS Order	# PSMs	# Peptide Groups	Isolation Interference [%]	Ion Inject Time [ms]	# Precursors	# Identified Precursors	Precursor m/z [Da]	Precursor MH+ [Da]	Precursor Charge	Spectrum File
		FALSE	CML496_72h_2	27.0653	7094	Fourier Transform	HCD (High Energy Collision Dissociation)	MS2	3	1	0.237022	28.126	1	1	719.909	1438.81	2	CML496_72h_2.raw
	FALSE	High	Mascot (A7)	Unambiguous	[R].GkGGkGLGkGGAkR.[H]	K2(Acetyl); K5(Acetyl); K9(Acetyl); K13(Acetyl)	9	A0A3L6DXC0; A0A1D6IAU4	GRMZM2G149178_P02; GRMZM2G063896_P01 pep:known chromosome:AGPv3:8:117349862:117351374:1 gene:GRMZM2G063896 transcript:GRMZM2G063896_T01 description:"abinitio; GRMZM2G332838_P02; A0A3L6FIV3; A0A3L6DXC0; A0A1D6IAU4; GRMZM2G084195_P02; GRMZM2G332838_P01 pep:known chromosome:AGPv3:2:183946006:183947706:1 gene:GRMZM2G332838 transcript:GRMZM2G332838_T01 description:"abinitio; AC212565.3_FGP001	4	3	0.7368	0	1	1	480.275	1438.81	1438.81	-0.6	-0.00029	HCD (High Energy Collision Dissociation)	MS2	9.08712	120	26.4996	7141	Lx9801_24h_1.raw	Lx9801_24h_1				0	0	0		57	2	46	39	0.000901705	4.75e-05	1.776e-06	K2(Acetyl): 100; K5(Acetyl): 100; K9(Acetyl): 100; K13(Acetyl): 100	472056320	26.64
		Checked	File ID	RT [min]	First Scan	Mass Analyzer	Activation Type	MS Order	# PSMs	# Peptide Groups	Isolation Interference [%]	Ion Inject Time [ms]	# Precursors	# Identified Precursors	Precursor m/z [Da]	Precursor MH+ [Da]	Precursor Charge	Spectrum File
		FALSE	Lx9801_24h_1	26.4996	7141	Fourier Transform	HCD (High Energy Collision Dissociation)	MS2	3	1	9.08712	120	1	1	480.275	1438.81	3	Lx9801_24h_1.raw
	FALSE	High	Mascot (A7)	Unambiguous	[R].GkGGkGLGkGGAkR.[H]	K2(Acetyl); K5(Acetyl); K9(Acetyl); K13(Acetyl)	9	A0A3L6DXC0; A0A1D6IAU4	GRMZM2G149178_P02; GRMZM2G063896_P01 pep:known chromosome:AGPv3:8:117349862:117351374:1 gene:GRMZM2G063896 transcript:GRMZM2G063896_T01 description:"abinitio; GRMZM2G332838_P02; A0A3L6FIV3; A0A3L6DXC0; A0A1D6IAU4; GRMZM2G084195_P02; GRMZM2G332838_P01 pep:known chromosome:AGPv3:2:183946006:183947706:1 gene:GRMZM2G332838 transcript:GRMZM2G332838_T01 description:"abinitio; AC212565.3_FGP001	4	2	0.8095	0	1	1	719.91	1438.81	1438.81	-0.38	-0.00028	HCD (High Energy Collision Dissociation)	MS2	0.11437	32.375	26.7236	9497	Lx9801_12h_1.raw	Lx9801_12h_1				0	0	0		42	2	46	39	0.0310502	4.75e-05	8.082e-05	K2(Acetyl): 100; K5(Acetyl): 100; K9(Acetyl): 100; K13(Acetyl): 100	2275583488	26.65
		Checked	File ID	RT [min]	First Scan	Mass Analyzer	Activation Type	MS Order	# PSMs	# Peptide Groups	Isolation Interference [%]	Ion Inject Time [ms]	# Precursors	# Identified Precursors	Precursor m/z [Da]	Precursor MH+ [Da]	Precursor Charge	Spectrum File
		FALSE	Lx9801_12h_1	26.7236	9497	Fourier Transform	HCD (High Energy Collision Dissociation)	MS2	3	1	0.11437	32.375	1	1	719.91	1438.81	2	Lx9801_12h_1.raw
	FALSE	High	Mascot (A7)	Unambiguous	[R].GkGGkGLGkGGAkR.[H]	K2(Acetyl); K5(Acetyl); K9(Acetyl); K13(Acetyl)	9	A0A3L6DXC0; A0A1D6IAU4	GRMZM2G149178_P02; GRMZM2G063896_P01 pep:known chromosome:AGPv3:8:117349862:117351374:1 gene:GRMZM2G063896 transcript:GRMZM2G063896_T01 description:"abinitio; GRMZM2G332838_P02; A0A3L6FIV3; A0A3L6DXC0; A0A1D6IAU4; GRMZM2G084195_P02; GRMZM2G332838_P01 pep:known chromosome:AGPv3:2:183946006:183947706:1 gene:GRMZM2G332838 transcript:GRMZM2G332838_T01 description:"abinitio; AC212565.3_FGP001	4	3	0.6667	0	1	1	480.275	1438.81	1438.81	-0.67	-0.00032	HCD (High Energy Collision Dissociation)	MS2	49.6614	79.247	26.572	7240	Lx9801_12h_3.raw	Lx9801_12h_3				0	0	0		39	2	46	39	0.0581696	4.75e-05	1.541e-06	K2(Acetyl): 100; K5(Acetyl): 100; K9(Acetyl): 100; K13(Acetyl): 100	541628160	26.77
		Checked	File ID	RT [min]	First Scan	Mass Analyzer	Activation Type	MS Order	# PSMs	# Peptide Groups	Isolation Interference [%]	Ion Inject Time [ms]	# Precursors	# Identified Precursors	Precursor m/z [Da]	Precursor MH+ [Da]	Precursor Charge	Spectrum File
		FALSE	Lx9801_12h_3	26.572	7240	Fourier Transform	HCD (High Energy Collision Dissociation)	MS2	3	1	49.6614	79.247	1	1	480.275	1438.81	3	Lx9801_12h_3.raw
	FALSE	High	Mascot (A7)	Unambiguous	[R].GkGGkGLGkGGAkR.[H]	K2(Acetyl); K5(Acetyl); K9(Acetyl); K13(Acetyl)	9	A0A3L6DXC0; A0A1D6IAU4	GRMZM2G149178_P02; GRMZM2G063896_P01 pep:known chromosome:AGPv3:8:117349862:117351374:1 gene:GRMZM2G063896 transcript:GRMZM2G063896_T01 description:"abinitio; GRMZM2G332838_P02; A0A3L6FIV3; A0A3L6DXC0; A0A1D6IAU4; GRMZM2G084195_P02; GRMZM2G332838_P01 pep:known chromosome:AGPv3:2:183946006:183947706:1 gene:GRMZM2G332838 transcript:GRMZM2G332838_T01 description:"abinitio; AC212565.3_FGP001	4	2	0.8367	0	1	1	719.91	1438.81	1438.81	0.47	0.00034	HCD (High Energy Collision Dissociation)	MS2	0.187639	13.567	26.9108	7646	Lx9801_0h_2.raw	Lx9801_0h_2				0	0	0		49	2	46	39	0.00576768	4.75e-05	7.178e-05	K2(Acetyl): 100; K5(Acetyl): 100; K9(Acetyl): 100; K13(Acetyl): 100	2087752448	26.88
		Checked	File ID	RT [min]	First Scan	Mass Analyzer	Activation Type	MS Order	# PSMs	# Peptide Groups	Isolation Interference [%]	Ion Inject Time [ms]	# Precursors	# Identified Precursors	Precursor m/z [Da]	Precursor MH+ [Da]	Precursor Charge	Spectrum File
		FALSE	Lx9801_0h_2	26.9108	7646	Fourier Transform	HCD (High Energy Collision Dissociation)	MS2	3	1	0.187639	13.567	1	1	719.91	1438.81	2	Lx9801_0h_2.raw
	FALSE	High	Mascot (A7)	Unambiguous	[R].GkGGkGLGkGGAkR.[H]	K2(Acetyl); K5(Acetyl); K9(Acetyl); K13(Acetyl)	9	A0A3L6DXC0; A0A1D6IAU4	GRMZM2G149178_P02; GRMZM2G063896_P01 pep:known chromosome:AGPv3:8:117349862:117351374:1 gene:GRMZM2G063896 transcript:GRMZM2G063896_T01 description:"abinitio; GRMZM2G332838_P02; A0A3L6FIV3; A0A3L6DXC0; A0A1D6IAU4; GRMZM2G084195_P02; GRMZM2G332838_P01 pep:known chromosome:AGPv3:2:183946006:183947706:1 gene:GRMZM2G332838 transcript:GRMZM2G332838_T01 description:"abinitio; AC212565.3_FGP001	4	2	0.8281	0	1	1	719.909	1438.81	1438.81	-0.64	-0.00046	HCD (High Energy Collision Dissociation)	MS2	0.118372	11.992	27.0262	7080	CML496_72h_2.raw	CML496_72h_2				0	0	0		64	2	46	39	0.000167557	4.75e-05	1.382e-05	K2(Acetyl): 100; K5(Acetyl): 100; K9(Acetyl): 100; K13(Acetyl): 100	2351887104	26.86
		Checked	File ID	RT [min]	First Scan	Mass Analyzer	Activation Type	MS Order	# PSMs	# Peptide Groups	Isolation Interference [%]	Ion Inject Time [ms]	# Precursors	# Identified Precursors	Precursor m/z [Da]	Precursor MH+ [Da]	Precursor Charge	Spectrum File
		FALSE	CML496_72h_2	27.0262	7080	Fourier Transform	HCD (High Energy Collision Dissociation)	MS2	3	1	0.118372	11.992	1	1	719.909	1438.81	2	CML496_72h_2.raw
	FALSE	High	MS Amanda 2.0 (A10)	Unambiguous	[R].gKGGkGLGkGGAkR.[H]	N-Term(Acetyl); K5(Acetyl); K9(Acetyl); K13(Acetyl)	9	A0A3L6DXC0; A0A1D6IAU4	GRMZM2G149178_P02; GRMZM2G063896_P01 pep:known chromosome:AGPv3:8:117349862:117351374:1 gene:GRMZM2G063896 transcript:GRMZM2G063896_T01 description:"abinitio; GRMZM2G332838_P02; A0A3L6FIV3; A0A3L6DXC0; A0A1D6IAU4; GRMZM2G084195_P02; GRMZM2G332838_P01 pep:known chromosome:AGPv3:2:183946006:183947706:1 gene:GRMZM2G332838 transcript:GRMZM2G332838_T01 description:"abinitio; AC212565.3_FGP001	4	3	0.1188	0	1	1	480.275	1438.81	1438.81	-0.41	-0.0002	HCD (High Energy Collision Dissociation)	MS2	28.8523	57.872	26.7329	7083	CML496_24h_3.raw	CML496_24h_3		437.53	437.53	155747	1	1			2				6.387e-05	0.0001176	K5(Acetyl): 100; K9(Acetyl): 100; K13(Acetyl): 100	1602211072	26.9
		Checked	File ID	RT [min]	First Scan	Mass Analyzer	Activation Type	MS Order	# PSMs	# Peptide Groups	Isolation Interference [%]	Ion Inject Time [ms]	# Precursors	# Identified Precursors	Precursor m/z [Da]	Precursor MH+ [Da]	Precursor Charge	Spectrum File
		FALSE	CML496_24h_3	26.7329	7083	Fourier Transform	HCD (High Energy Collision Dissociation)	MS2	3	1	28.8523	57.872	1	1	480.275	1438.81	3	CML496_24h_3.raw
	FALSE	High	MS Amanda 2.0 (A10)	Unambiguous	[R].gKGGkGLGkGGAkR.[H]	N-Term(Acetyl); K5(Acetyl); K9(Acetyl); K13(Acetyl)	9	A0A3L6DXC0; A0A1D6IAU4	GRMZM2G149178_P02; GRMZM2G063896_P01 pep:known chromosome:AGPv3:8:117349862:117351374:1 gene:GRMZM2G063896 transcript:GRMZM2G063896_T01 description:"abinitio; GRMZM2G332838_P02; A0A3L6FIV3; A0A3L6DXC0; A0A1D6IAU4; GRMZM2G084195_P02; GRMZM2G332838_P01 pep:known chromosome:AGPv3:2:183946006:183947706:1 gene:GRMZM2G332838 transcript:GRMZM2G332838_T01 description:"abinitio; AC212565.3_FGP001	4	2	0.3574	0	1	1	719.91	1438.81	1438.81	0.55	0.0004	HCD (High Energy Collision Dissociation)	MS2	0	14.242	27.0115	7683	Lx9801_0h_2.raw	Lx9801_0h_2		425.63	425.63	154245	1	1			2				6.387e-05	1.022e-05	K5(Acetyl): 100; K9(Acetyl): 100; K13(Acetyl): 100	2087752448	26.88
		Checked	File ID	RT [min]	First Scan	Mass Analyzer	Activation Type	MS Order	# PSMs	# Peptide Groups	Isolation Interference [%]	Ion Inject Time [ms]	# Precursors	# Identified Precursors	Precursor m/z [Da]	Precursor MH+ [Da]	Precursor Charge	Spectrum File
		FALSE	Lx9801_0h_2	27.0115	7683	Fourier Transform	HCD (High Energy Collision Dissociation)	MS2	3	1	0	14.242	1	1	719.91	1438.81	2	Lx9801_0h_2.raw
	FALSE	High	MS Amanda 2.0 (A10)	Unambiguous	[R].gKGGkGLGkGGAkR.[H]	N-Term(Acetyl); K5(Acetyl); K9(Acetyl); K13(Acetyl)	9	A0A3L6DXC0; A0A1D6IAU4	GRMZM2G149178_P02; GRMZM2G063896_P01 pep:known chromosome:AGPv3:8:117349862:117351374:1 gene:GRMZM2G063896 transcript:GRMZM2G063896_T01 description:"abinitio; GRMZM2G332838_P02; A0A3L6FIV3; A0A3L6DXC0; A0A1D6IAU4; GRMZM2G084195_P02; GRMZM2G332838_P01 pep:known chromosome:AGPv3:2:183946006:183947706:1 gene:GRMZM2G332838 transcript:GRMZM2G332838_T01 description:"abinitio; AC212565.3_FGP001	4	3	0.1465	0	1	1	480.275	1438.81	1438.81	-0.92	-0.00044	HCD (High Energy Collision Dissociation)	MS2	73.7288	120	26.6649	7558	Lx9801_0h_2.raw	Lx9801_0h_2		381.19	381.19	156032	1	1			2				6.387e-05	3.131e-05	K5(Acetyl): 100; K9(Acetyl): 100; K13(Acetyl): 100	394772064	26.88
		Checked	File ID	RT [min]	First Scan	Mass Analyzer	Activation Type	MS Order	# PSMs	# Peptide Groups	Isolation Interference [%]	Ion Inject Time [ms]	# Precursors	# Identified Precursors	Precursor m/z [Da]	Precursor MH+ [Da]	Precursor Charge	Spectrum File
		FALSE	Lx9801_0h_2	26.6649	7558	Fourier Transform	HCD (High Energy Collision Dissociation)	MS2	3	1	73.7288	120	1	1	480.275	1438.81	3	Lx9801_0h_2.raw
	FALSE	High	MS Amanda 2.0 (A10)	Unambiguous	[R].gKGGkGLGkGGAkR.[H]	N-Term(Acetyl); K5(Acetyl); K9(Acetyl); K13(Acetyl)	9	A0A3L6DXC0; A0A1D6IAU4	GRMZM2G149178_P02; GRMZM2G063896_P01 pep:known chromosome:AGPv3:8:117349862:117351374:1 gene:GRMZM2G063896 transcript:GRMZM2G063896_T01 description:"abinitio; GRMZM2G332838_P02; A0A3L6FIV3; A0A3L6DXC0; A0A1D6IAU4; GRMZM2G084195_P02; GRMZM2G332838_P01 pep:known chromosome:AGPv3:2:183946006:183947706:1 gene:GRMZM2G332838 transcript:GRMZM2G332838_T01 description:"abinitio; AC212565.3_FGP001	4	2	0.3767	0	1	1	719.91	1438.81	1438.81	0.47	0.00034	HCD (High Energy Collision Dissociation)	MS2	0.187639	13.567	26.9108	7646	Lx9801_0h_2.raw	Lx9801_0h_2		402.2	402.2	154254	1	1			2				6.387e-05	3.757e-05	K5(Acetyl): 100; K9(Acetyl): 100; K13(Acetyl): 100	2087752448	26.88
		Checked	File ID	RT [min]	First Scan	Mass Analyzer	Activation Type	MS Order	# PSMs	# Peptide Groups	Isolation Interference [%]	Ion Inject Time [ms]	# Precursors	# Identified Precursors	Precursor m/z [Da]	Precursor MH+ [Da]	Precursor Charge	Spectrum File
		FALSE	Lx9801_0h_2	26.9108	7646	Fourier Transform	HCD (High Energy Collision Dissociation)	MS2	3	1	0.187639	13.567	1	1	719.91	1438.81	2	Lx9801_0h_2.raw
	FALSE	High	MS Amanda 2.0 (A10)	Unambiguous	[R].gKGGkGLGkGGAkR.[H]	N-Term(Acetyl); K5(Acetyl); K9(Acetyl); K13(Acetyl)	9	A0A3L6DXC0; A0A1D6IAU4	GRMZM2G149178_P02; GRMZM2G063896_P01 pep:known chromosome:AGPv3:8:117349862:117351374:1 gene:GRMZM2G063896 transcript:GRMZM2G063896_T01 description:"abinitio; GRMZM2G332838_P02; A0A3L6FIV3; A0A3L6DXC0; A0A1D6IAU4; GRMZM2G084195_P02; GRMZM2G332838_P01 pep:known chromosome:AGPv3:2:183946006:183947706:1 gene:GRMZM2G332838 transcript:GRMZM2G332838_T01 description:"abinitio; AC212565.3_FGP001	4	2	0.3505	0	1	1	719.91	1438.81	1438.81	-0.3	-0.00021	HCD (High Energy Collision Dissociation)	MS2	27.607	120	26.6282	7545	Lx9801_0h_2.raw	Lx9801_0h_2		441.12	441.12	154750	1	1			2				6.387e-05	1.849e-07	K5(Acetyl): 100; K9(Acetyl): 100; K13(Acetyl): 100	2087752448	26.88
		Checked	File ID	RT [min]	First Scan	Mass Analyzer	Activation Type	MS Order	# PSMs	# Peptide Groups	Isolation Interference [%]	Ion Inject Time [ms]	# Precursors	# Identified Precursors	Precursor m/z [Da]	Precursor MH+ [Da]	Precursor Charge	Spectrum File
		FALSE	Lx9801_0h_2	26.6282	7545	Fourier Transform	HCD (High Energy Collision Dissociation)	MS2	3	1	27.607	120	1	1	719.91	1438.81	2	Lx9801_0h_2.raw
	FALSE	High	MS Amanda 2.0 (A10)	Unambiguous	[R].gKGGkGLGkGGAkR.[H]	N-Term(Acetyl); K5(Acetyl); K9(Acetyl); K13(Acetyl)	9	A0A3L6DXC0; A0A1D6IAU4	GRMZM2G149178_P02; GRMZM2G063896_P01 pep:known chromosome:AGPv3:8:117349862:117351374:1 gene:GRMZM2G063896 transcript:GRMZM2G063896_T01 description:"abinitio; GRMZM2G332838_P02; A0A3L6FIV3; A0A3L6DXC0; A0A1D6IAU4; GRMZM2G084195_P02; GRMZM2G332838_P01 pep:known chromosome:AGPv3:2:183946006:183947706:1 gene:GRMZM2G332838 transcript:GRMZM2G332838_T01 description:"abinitio; AC212565.3_FGP001	4	2	0.354	0	1	1	719.91	1438.81	1438.81	-0.13	-9e-05	HCD (High Energy Collision Dissociation)	MS2	0.163857	12.788	27.183	7235	CML496_24h_3.raw	CML496_24h_3		451.66	451.66	153762	1	1			2				6.387e-05	1.785e-06	K5(Acetyl): 100; K9(Acetyl): 100; K13(Acetyl): 100	7063005184	26.89
		Checked	File ID	RT [min]	First Scan	Mass Analyzer	Activation Type	MS Order	# PSMs	# Peptide Groups	Isolation Interference [%]	Ion Inject Time [ms]	# Precursors	# Identified Precursors	Precursor m/z [Da]	Precursor MH+ [Da]	Precursor Charge	Spectrum File
		FALSE	CML496_24h_3	27.183	7235	Fourier Transform	HCD (High Energy Collision Dissociation)	MS2	3	1	0.163857	12.788	1	1	719.91	1438.81	2	CML496_24h_3.raw
	FALSE	High	MS Amanda 2.0 (A10)	Unambiguous	[R].gKGGkGLGkGGAkR.[H]	N-Term(Acetyl); K5(Acetyl); K9(Acetyl); K13(Acetyl)	9	A0A3L6DXC0; A0A1D6IAU4	GRMZM2G149178_P02; GRMZM2G063896_P01 pep:known chromosome:AGPv3:8:117349862:117351374:1 gene:GRMZM2G063896 transcript:GRMZM2G063896_T01 description:"abinitio; GRMZM2G332838_P02; A0A3L6FIV3; A0A3L6DXC0; A0A1D6IAU4; GRMZM2G084195_P02; GRMZM2G332838_P01 pep:known chromosome:AGPv3:2:183946006:183947706:1 gene:GRMZM2G332838 transcript:GRMZM2G332838_T01 description:"abinitio; AC212565.3_FGP001	4	2	0.3154	0	1	1	719.911	1438.81	1438.81	1.06	0.00076	HCD (High Energy Collision Dissociation)	MS2	78.1479	120	26.489	6962	CML496_24h_2.raw	CML496_24h_2		374.43	374.43	155263	1	1			2				6.387e-05	1.338e-05	K5(Acetyl): 100; K9(Acetyl): 100; K13(Acetyl): 100	1701907712	26.77
		Checked	File ID	RT [min]	First Scan	Mass Analyzer	Activation Type	MS Order	# PSMs	# Peptide Groups	Isolation Interference [%]	Ion Inject Time [ms]	# Precursors	# Identified Precursors	Precursor m/z [Da]	Precursor MH+ [Da]	Precursor Charge	Spectrum File
		FALSE	CML496_24h_2	26.489	6962	Fourier Transform	HCD (High Energy Collision Dissociation)	MS2	3	1	78.1479	120	1	1	719.911	1438.81	2	CML496_24h_2.raw
	FALSE	High	MS Amanda 2.0 (A10)	Unambiguous	[R].gKGGkGLGkGGAkR.[H]	N-Term(Acetyl); K5(Acetyl); K9(Acetyl); K13(Acetyl)	9	A0A3L6DXC0; A0A1D6IAU4	GRMZM2G149178_P02; GRMZM2G063896_P01 pep:known chromosome:AGPv3:8:117349862:117351374:1 gene:GRMZM2G063896 transcript:GRMZM2G063896_T01 description:"abinitio; GRMZM2G332838_P02; A0A3L6FIV3; A0A3L6DXC0; A0A1D6IAU4; GRMZM2G084195_P02; GRMZM2G332838_P01 pep:known chromosome:AGPv3:2:183946006:183947706:1 gene:GRMZM2G332838 transcript:GRMZM2G332838_T01 description:"abinitio; AC212565.3_FGP001	4	3	0.1272	0	1	1	480.275	1438.81	1438.81	-0.54	-0.00026	HCD (High Energy Collision Dissociation)	MS2	44.5388	120	26.5839	6995	CML496_24h_2.raw	CML496_24h_2		403.11	403.11	155742	1	1			2				6.387e-05	1.72e-05	K5(Acetyl): 100; K9(Acetyl): 100; K13(Acetyl): 100	466625216	26.78
		Checked	File ID	RT [min]	First Scan	Mass Analyzer	Activation Type	MS Order	# PSMs	# Peptide Groups	Isolation Interference [%]	Ion Inject Time [ms]	# Precursors	# Identified Precursors	Precursor m/z [Da]	Precursor MH+ [Da]	Precursor Charge	Spectrum File
		FALSE	CML496_24h_2	26.5839	6995	Fourier Transform	HCD (High Energy Collision Dissociation)	MS2	3	1	44.5388	120	1	1	480.275	1438.81	3	CML496_24h_2.raw
	FALSE	High	MS Amanda 2.0 (A10)	Unambiguous	[R].gKGGkGLGkGGAkR.[H]	N-Term(Acetyl); K5(Acetyl); K9(Acetyl); K13(Acetyl)	9	A0A3L6DXC0; A0A1D6IAU4	GRMZM2G149178_P02; GRMZM2G063896_P01 pep:known chromosome:AGPv3:8:117349862:117351374:1 gene:GRMZM2G063896 transcript:GRMZM2G063896_T01 description:"abinitio; GRMZM2G332838_P02; A0A3L6FIV3; A0A3L6DXC0; A0A1D6IAU4; GRMZM2G084195_P02; GRMZM2G332838_P01 pep:known chromosome:AGPv3:2:183946006:183947706:1 gene:GRMZM2G332838 transcript:GRMZM2G332838_T01 description:"abinitio; AC212565.3_FGP001	4	3	0.1384	0	1	1	480.275	1438.81	1438.81	-2.45	-0.00117	HCD (High Energy Collision Dissociation)	MS2	43.2535	120	26.6043	7076	CML496_72h_3.raw	CML496_72h_3		396.72	396.72	152799	1	1			2				6.387e-05	0.0001932	K5(Acetyl): 100; K9(Acetyl): 100; K13(Acetyl): 100	606762688	26.82
		Checked	File ID	RT [min]	First Scan	Mass Analyzer	Activation Type	MS Order	# PSMs	# Peptide Groups	Isolation Interference [%]	Ion Inject Time [ms]	# Precursors	# Identified Precursors	Precursor m/z [Da]	Precursor MH+ [Da]	Precursor Charge	Spectrum File
		FALSE	CML496_72h_3	26.6043	7076	Fourier Transform	HCD (High Energy Collision Dissociation)	MS2	3	1	43.2535	120	1	1	480.275	1438.81	3	CML496_72h_3.raw
	FALSE	High	MS Amanda 2.0 (A10)	Unambiguous	[R].gKGGkGLGkGGAkR.[H]	N-Term(Acetyl); K5(Acetyl); K9(Acetyl); K13(Acetyl)	9	A0A3L6DXC0; A0A1D6IAU4	GRMZM2G149178_P02; GRMZM2G063896_P01 pep:known chromosome:AGPv3:8:117349862:117351374:1 gene:GRMZM2G063896 transcript:GRMZM2G063896_T01 description:"abinitio; GRMZM2G332838_P02; A0A3L6FIV3; A0A3L6DXC0; A0A1D6IAU4; GRMZM2G084195_P02; GRMZM2G332838_P01 pep:known chromosome:AGPv3:2:183946006:183947706:1 gene:GRMZM2G332838 transcript:GRMZM2G332838_T01 description:"abinitio; AC212565.3_FGP001	4	2	0.3721	0	1	1	719.909	1438.81	1438.81	-1.23	-0.00089	HCD (High Energy Collision Dissociation)	MS2	10.2449	120	27.1527	7254	CML496_72h_3.raw	CML496_72h_3		468.7	468.7	157258	1	1			2				6.387e-05	6.824e-08	K5(Acetyl): 100; K9(Acetyl): 100; K13(Acetyl): 100	1892667520	26.83
		Checked	File ID	RT [min]	First Scan	Mass Analyzer	Activation Type	MS Order	# PSMs	# Peptide Groups	Isolation Interference [%]	Ion Inject Time [ms]	# Precursors	# Identified Precursors	Precursor m/z [Da]	Precursor MH+ [Da]	Precursor Charge	Spectrum File
		FALSE	CML496_72h_3	27.1527	7254	Fourier Transform	HCD (High Energy Collision Dissociation)	MS2	3	1	10.2449	120	1	1	719.909	1438.81	2	CML496_72h_3.raw
	FALSE	High	MS Amanda 2.0 (A10)	Unambiguous	[R].gKGGkGLGkGGAkR.[H]	N-Term(Acetyl); K5(Acetyl); K9(Acetyl); K13(Acetyl)	9	A0A3L6DXC0; A0A1D6IAU4	GRMZM2G149178_P02; GRMZM2G063896_P01 pep:known chromosome:AGPv3:8:117349862:117351374:1 gene:GRMZM2G063896 transcript:GRMZM2G063896_T01 description:"abinitio; GRMZM2G332838_P02; A0A3L6FIV3; A0A3L6DXC0; A0A1D6IAU4; GRMZM2G084195_P02; GRMZM2G332838_P01 pep:known chromosome:AGPv3:2:183946006:183947706:1 gene:GRMZM2G332838 transcript:GRMZM2G332838_T01 description:"abinitio; AC212565.3_FGP001	4	2	0.3911	0	1	1	719.911	1438.82	1438.81	1.91	0.00137	HCD (High Energy Collision Dissociation)	MS2	28.8106	120	26.5686	7385	Lx9801_0h_1.raw	Lx9801_0h_1		420.39	420.39	154081	1	1			2				6.387e-05	1.008e-07	K5(Acetyl): 100; K9(Acetyl): 100; K13(Acetyl): 100	1436922752	26.84
		Checked	File ID	RT [min]	First Scan	Mass Analyzer	Activation Type	MS Order	# PSMs	# Peptide Groups	Isolation Interference [%]	Ion Inject Time [ms]	# Precursors	# Identified Precursors	Precursor m/z [Da]	Precursor MH+ [Da]	Precursor Charge	Spectrum File
		FALSE	Lx9801_0h_1	26.5686	7385	Fourier Transform	HCD (High Energy Collision Dissociation)	MS2	3	1	28.8106	120	1	1	719.911	1438.82	2	Lx9801_0h_1.raw
	FALSE	High	MS Amanda 2.0 (A10)	Unambiguous	[R].gKGGkGLGkGGAkR.[H]	N-Term(Acetyl); K5(Acetyl); K9(Acetyl); K13(Acetyl)	9	A0A3L6DXC0; A0A1D6IAU4	GRMZM2G149178_P02; GRMZM2G063896_P01 pep:known chromosome:AGPv3:8:117349862:117351374:1 gene:GRMZM2G063896 transcript:GRMZM2G063896_T01 description:"abinitio; GRMZM2G332838_P02; A0A3L6FIV3; A0A3L6DXC0; A0A1D6IAU4; GRMZM2G084195_P02; GRMZM2G332838_P01 pep:known chromosome:AGPv3:2:183946006:183947706:1 gene:GRMZM2G332838 transcript:GRMZM2G332838_T01 description:"abinitio; AC212565.3_FGP001	4	3	0.1442	0	1	1	480.275	1438.81	1438.81	-0.79	-0.00038	HCD (High Energy Collision Dissociation)	MS2	24.3192	120	26.6253	7403	Lx9801_0h_1.raw	Lx9801_0h_1		386.7	386.7	155807	1	1			2				6.387e-05	4.148e-05	K5(Acetyl): 100; K9(Acetyl): 100; K13(Acetyl): 100	268914400	26.83
		Checked	File ID	RT [min]	First Scan	Mass Analyzer	Activation Type	MS Order	# PSMs	# Peptide Groups	Isolation Interference [%]	Ion Inject Time [ms]	# Precursors	# Identified Precursors	Precursor m/z [Da]	Precursor MH+ [Da]	Precursor Charge	Spectrum File
		FALSE	Lx9801_0h_1	26.6253	7403	Fourier Transform	HCD (High Energy Collision Dissociation)	MS2	3	1	24.3192	120	1	1	480.275	1438.81	3	Lx9801_0h_1.raw
	FALSE	High	MS Amanda 2.0 (A10)	Unambiguous	[R].gKGGkGLGkGGAkR.[H]	N-Term(Acetyl); K5(Acetyl); K9(Acetyl); K13(Acetyl)	9	A0A3L6DXC0; A0A1D6IAU4	GRMZM2G149178_P02; GRMZM2G063896_P01 pep:known chromosome:AGPv3:8:117349862:117351374:1 gene:GRMZM2G063896 transcript:GRMZM2G063896_T01 description:"abinitio; GRMZM2G332838_P02; A0A3L6FIV3; A0A3L6DXC0; A0A1D6IAU4; GRMZM2G084195_P02; GRMZM2G332838_P01 pep:known chromosome:AGPv3:2:183946006:183947706:1 gene:GRMZM2G332838 transcript:GRMZM2G332838_T01 description:"abinitio; AC212565.3_FGP001	4	2	0.3994	0	1	1	719.91	1438.81	1438.81	0.72	0.00052	HCD (High Energy Collision Dissociation)	MS2	0.469648	40.072	26.7719	7456	Lx9801_0h_1.raw	Lx9801_0h_1		357.28	357.28	154093	1	1			2				6.387e-05	2.905e-05	K5(Acetyl): 100; K9(Acetyl): 100; K13(Acetyl): 100	1436922752	26.84
		Checked	File ID	RT [min]	First Scan	Mass Analyzer	Activation Type	MS Order	# PSMs	# Peptide Groups	Isolation Interference [%]	Ion Inject Time [ms]	# Precursors	# Identified Precursors	Precursor m/z [Da]	Precursor MH+ [Da]	Precursor Charge	Spectrum File
		FALSE	Lx9801_0h_1	26.7719	7456	Fourier Transform	HCD (High Energy Collision Dissociation)	MS2	3	1	0.469648	40.072	1	1	719.91	1438.81	2	Lx9801_0h_1.raw
	FALSE	High	MS Amanda 2.0 (A10)	Unambiguous	[R].gKGGkGLGkGGAkR.[H]	N-Term(Acetyl); K5(Acetyl); K9(Acetyl); K13(Acetyl)	9	A0A3L6DXC0; A0A1D6IAU4	GRMZM2G149178_P02; GRMZM2G063896_P01 pep:known chromosome:AGPv3:8:117349862:117351374:1 gene:GRMZM2G063896 transcript:GRMZM2G063896_T01 description:"abinitio; GRMZM2G332838_P02; A0A3L6FIV3; A0A3L6DXC0; A0A1D6IAU4; GRMZM2G084195_P02; GRMZM2G332838_P01 pep:known chromosome:AGPv3:2:183946006:183947706:1 gene:GRMZM2G332838 transcript:GRMZM2G332838_T01 description:"abinitio; AC212565.3_FGP001	4	2	0.3553	0	1	1	719.91	1438.81	1438.81	0.38	0.00027	HCD (High Energy Collision Dissociation)	MS2	0.0563842	12.628	26.93	7514	Lx9801_0h_1.raw	Lx9801_0h_1		456.22	456.22	154257	1	1			2				6.387e-05	1.953e-05	K5(Acetyl): 100; K9(Acetyl): 100; K13(Acetyl): 100	1436922752	26.84
		Checked	File ID	RT [min]	First Scan	Mass Analyzer	Activation Type	MS Order	# PSMs	# Peptide Groups	Isolation Interference [%]	Ion Inject Time [ms]	# Precursors	# Identified Precursors	Precursor m/z [Da]	Precursor MH+ [Da]	Precursor Charge	Spectrum File
		FALSE	Lx9801_0h_1	26.93	7514	Fourier Transform	HCD (High Energy Collision Dissociation)	MS2	3	1	0.0563842	12.628	1	1	719.91	1438.81	2	Lx9801_0h_1.raw
	FALSE	High	MS Amanda 2.0 (A10)	Unambiguous	[R].gKGGkGLGkGGAkR.[H]	N-Term(Acetyl); K5(Acetyl); K9(Acetyl); K13(Acetyl)	9	A0A3L6DXC0; A0A1D6IAU4	GRMZM2G149178_P02; GRMZM2G063896_P01 pep:known chromosome:AGPv3:8:117349862:117351374:1 gene:GRMZM2G063896 transcript:GRMZM2G063896_T01 description:"abinitio; GRMZM2G332838_P02; A0A3L6FIV3; A0A3L6DXC0; A0A1D6IAU4; GRMZM2G084195_P02; GRMZM2G332838_P01 pep:known chromosome:AGPv3:2:183946006:183947706:1 gene:GRMZM2G332838 transcript:GRMZM2G332838_T01 description:"abinitio; AC212565.3_FGP001	4	2	0.3984	0	1	1	719.911	1438.81	1438.81	0.89	0.00064	HCD (High Energy Collision Dissociation)	MS2	0.122481	19.952	26.8569	7088	CML496_48h_3.raw	CML496_48h_3		379.21	379.21	155266	1	1			2				6.387e-05	7.911e-05	K5(Acetyl): 100; K9(Acetyl): 100; K13(Acetyl): 100	2874337024	26.9
		Checked	File ID	RT [min]	First Scan	Mass Analyzer	Activation Type	MS Order	# PSMs	# Peptide Groups	Isolation Interference [%]	Ion Inject Time [ms]	# Precursors	# Identified Precursors	Precursor m/z [Da]	Precursor MH+ [Da]	Precursor Charge	Spectrum File
		FALSE	CML496_48h_3	26.8569	7088	Fourier Transform	HCD (High Energy Collision Dissociation)	MS2	3	1	0.122481	19.952	1	1	719.911	1438.81	2	CML496_48h_3.raw
	FALSE	High	MS Amanda 2.0 (A10)	Unambiguous	[R].gKGGkGLGkGGAkR.[H]	N-Term(Acetyl); K5(Acetyl); K9(Acetyl); K13(Acetyl)	9	A0A3L6DXC0; A0A1D6IAU4	GRMZM2G149178_P02; GRMZM2G063896_P01 pep:known chromosome:AGPv3:8:117349862:117351374:1 gene:GRMZM2G063896 transcript:GRMZM2G063896_T01 description:"abinitio; GRMZM2G332838_P02; A0A3L6FIV3; A0A3L6DXC0; A0A1D6IAU4; GRMZM2G084195_P02; GRMZM2G332838_P01 pep:known chromosome:AGPv3:2:183946006:183947706:1 gene:GRMZM2G332838 transcript:GRMZM2G332838_T01 description:"abinitio; AC212565.3_FGP001	4	3	0.1287	0	1	1	480.275	1438.81	1438.81	-0.48	-0.00023	HCD (High Energy Collision Dissociation)	MS2	43.1628	120	26.6947	7032	CML496_48h_3.raw	CML496_48h_3		430.49	430.49	155745	1	1			2				6.387e-05	0.0001159	K5(Acetyl): 100; K9(Acetyl): 100; K13(Acetyl): 100	592084672	26.9
		Checked	File ID	RT [min]	First Scan	Mass Analyzer	Activation Type	MS Order	# PSMs	# Peptide Groups	Isolation Interference [%]	Ion Inject Time [ms]	# Precursors	# Identified Precursors	Precursor m/z [Da]	Precursor MH+ [Da]	Precursor Charge	Spectrum File
		FALSE	CML496_48h_3	26.6947	7032	Fourier Transform	HCD (High Energy Collision Dissociation)	MS2	3	1	43.1628	120	1	1	480.275	1438.81	3	CML496_48h_3.raw
	FALSE	High	MS Amanda 2.0 (A10)	Unambiguous	[R].gKGGkGLGkGGAkR.[H]	N-Term(Acetyl); K5(Acetyl); K9(Acetyl); K13(Acetyl)	9	A0A3L6DXC0; A0A1D6IAU4	GRMZM2G149178_P02; GRMZM2G063896_P01 pep:known chromosome:AGPv3:8:117349862:117351374:1 gene:GRMZM2G063896 transcript:GRMZM2G063896_T01 description:"abinitio; GRMZM2G332838_P02; A0A3L6FIV3; A0A3L6DXC0; A0A1D6IAU4; GRMZM2G084195_P02; GRMZM2G332838_P01 pep:known chromosome:AGPv3:2:183946006:183947706:1 gene:GRMZM2G332838 transcript:GRMZM2G332838_T01 description:"abinitio; AC212565.3_FGP001	4	2	0.3292	0	1	1	719.91	1438.81	1438.81	-0.13	-9e-05	HCD (High Energy Collision Dissociation)	MS2	58.7965	120	26.608	7002	CML496_48h_3.raw	CML496_48h_3		404.3	404.3	153762	1	1			2				6.387e-05	1.056e-06	K5(Acetyl): 100; K9(Acetyl): 100; K13(Acetyl): 100	2874337024	26.9
		Checked	File ID	RT [min]	First Scan	Mass Analyzer	Activation Type	MS Order	# PSMs	# Peptide Groups	Isolation Interference [%]	Ion Inject Time [ms]	# Precursors	# Identified Precursors	Precursor m/z [Da]	Precursor MH+ [Da]	Precursor Charge	Spectrum File
		FALSE	CML496_48h_3	26.608	7002	Fourier Transform	HCD (High Energy Collision Dissociation)	MS2	3	1	58.7965	120	1	1	719.91	1438.81	2	CML496_48h_3.raw
	FALSE	High	MS Amanda 2.0 (A10)	Unambiguous	[R].gKGGkGLGkGGAkR.[H]	N-Term(Acetyl); K5(Acetyl); K9(Acetyl); K13(Acetyl)	9	A0A3L6DXC0; A0A1D6IAU4	GRMZM2G149178_P02; GRMZM2G063896_P01 pep:known chromosome:AGPv3:8:117349862:117351374:1 gene:GRMZM2G063896 transcript:GRMZM2G063896_T01 description:"abinitio; GRMZM2G332838_P02; A0A3L6FIV3; A0A3L6DXC0; A0A1D6IAU4; GRMZM2G084195_P02; GRMZM2G332838_P01 pep:known chromosome:AGPv3:2:183946006:183947706:1 gene:GRMZM2G332838 transcript:GRMZM2G332838_T01 description:"abinitio; AC212565.3_FGP001	4	3	0.1384	0	1	1	480.275	1438.81	1438.81	-0.92	-0.00044	HCD (High Energy Collision Dissociation)	MS2	73.6764	102.548	26.6622	6951	CML496_72h_2.raw	CML496_72h_2		383.57	383.57	156032	1	1			2				6.387e-05	5.423e-05	K5(Acetyl): 100; K9(Acetyl): 100; K13(Acetyl): 100	736110720	26.86
		Checked	File ID	RT [min]	First Scan	Mass Analyzer	Activation Type	MS Order	# PSMs	# Peptide Groups	Isolation Interference [%]	Ion Inject Time [ms]	# Precursors	# Identified Precursors	Precursor m/z [Da]	Precursor MH+ [Da]	Precursor Charge	Spectrum File
		FALSE	CML496_72h_2	26.6622	6951	Fourier Transform	HCD (High Energy Collision Dissociation)	MS2	3	1	73.6764	102.548	1	1	480.275	1438.81	3	CML496_72h_2.raw
	FALSE	High	MS Amanda 2.0 (A10)	Unambiguous	[R].gKGGkGLGkGGAkR.[H]	N-Term(Acetyl); K5(Acetyl); K9(Acetyl); K13(Acetyl)	9	A0A3L6DXC0; A0A1D6IAU4	GRMZM2G149178_P02; GRMZM2G063896_P01 pep:known chromosome:AGPv3:8:117349862:117351374:1 gene:GRMZM2G063896 transcript:GRMZM2G063896_T01 description:"abinitio; GRMZM2G332838_P02; A0A3L6FIV3; A0A3L6DXC0; A0A1D6IAU4; GRMZM2G084195_P02; GRMZM2G332838_P01 pep:known chromosome:AGPv3:2:183946006:183947706:1 gene:GRMZM2G332838 transcript:GRMZM2G332838_T01 description:"abinitio; AC212565.3_FGP001	4	2	0.3392	0	1	1	719.909	1438.81	1438.81	-0.55	-0.0004	HCD (High Energy Collision Dissociation)	MS2	0.237022	28.126	27.0653	7094	CML496_72h_2.raw	CML496_72h_2		549.74	549.74	155742	1	1			2				6.387e-05	4.401e-07	K5(Acetyl): 100; K9(Acetyl): 100; K13(Acetyl): 100	2351887104	26.86
		Checked	File ID	RT [min]	First Scan	Mass Analyzer	Activation Type	MS Order	# PSMs	# Peptide Groups	Isolation Interference [%]	Ion Inject Time [ms]	# Precursors	# Identified Precursors	Precursor m/z [Da]	Precursor MH+ [Da]	Precursor Charge	Spectrum File
		FALSE	CML496_72h_2	27.0653	7094	Fourier Transform	HCD (High Energy Collision Dissociation)	MS2	3	1	0.237022	28.126	1	1	719.909	1438.81	2	CML496_72h_2.raw
	FALSE	High	MS Amanda 2.0 (A10)	Unambiguous	[R].gKGGkGLGkGGAkR.[H]	N-Term(Acetyl); K5(Acetyl); K9(Acetyl); K13(Acetyl)	9	A0A3L6DXC0; A0A1D6IAU4	GRMZM2G149178_P02; GRMZM2G063896_P01 pep:known chromosome:AGPv3:8:117349862:117351374:1 gene:GRMZM2G063896 transcript:GRMZM2G063896_T01 description:"abinitio; GRMZM2G332838_P02; A0A3L6FIV3; A0A3L6DXC0; A0A1D6IAU4; GRMZM2G084195_P02; GRMZM2G332838_P01 pep:known chromosome:AGPv3:2:183946006:183947706:1 gene:GRMZM2G332838 transcript:GRMZM2G332838_T01 description:"abinitio; AC212565.3_FGP001	4	2	0.356	0	1	1	719.909	1438.81	1438.81	-0.64	-0.00046	HCD (High Energy Collision Dissociation)	MS2	0.118372	11.992	27.0262	7080	CML496_72h_2.raw	CML496_72h_2		428.27	428.27	155781	1	1			2				6.387e-05	1.184e-05	K5(Acetyl): 100; K9(Acetyl): 100; K13(Acetyl): 100	2351887104	26.86
		Checked	File ID	RT [min]	First Scan	Mass Analyzer	Activation Type	MS Order	# PSMs	# Peptide Groups	Isolation Interference [%]	Ion Inject Time [ms]	# Precursors	# Identified Precursors	Precursor m/z [Da]	Precursor MH+ [Da]	Precursor Charge	Spectrum File
		FALSE	CML496_72h_2	27.0262	7080	Fourier Transform	HCD (High Energy Collision Dissociation)	MS2	3	1	0.118372	11.992	1	1	719.909	1438.81	2	CML496_72h_2.raw
	FALSE	High	MS Amanda 2.0 (A10)	Unambiguous	[R].gKGGkGLGkGGAkR.[H]	N-Term(Acetyl); K5(Acetyl); K9(Acetyl); K13(Acetyl)	9	A0A3L6DXC0; A0A1D6IAU4	GRMZM2G149178_P02; GRMZM2G063896_P01 pep:known chromosome:AGPv3:8:117349862:117351374:1 gene:GRMZM2G063896 transcript:GRMZM2G063896_T01 description:"abinitio; GRMZM2G332838_P02; A0A3L6FIV3; A0A3L6DXC0; A0A1D6IAU4; GRMZM2G084195_P02; GRMZM2G332838_P01 pep:known chromosome:AGPv3:2:183946006:183947706:1 gene:GRMZM2G332838 transcript:GRMZM2G332838_T01 description:"abinitio; AC212565.3_FGP001	4	3	0.1333	0	1	1	480.276	1438.81	1438.81	-0.35	-0.00017	HCD (High Energy Collision Dissociation)	MS2	41.169	111.693	26.6714	7081	CML496_72h_1.raw	CML496_72h_1		384.96	384.96	155023	1	1			2				6.387e-05	0.000195	K5(Acetyl): 100; K9(Acetyl): 100; K13(Acetyl): 100	668485312	26.86
		Checked	File ID	RT [min]	First Scan	Mass Analyzer	Activation Type	MS Order	# PSMs	# Peptide Groups	Isolation Interference [%]	Ion Inject Time [ms]	# Precursors	# Identified Precursors	Precursor m/z [Da]	Precursor MH+ [Da]	Precursor Charge	Spectrum File
		FALSE	CML496_72h_1	26.6714	7081	Fourier Transform	HCD (High Energy Collision Dissociation)	MS2	3	1	41.169	111.693	1	1	480.276	1438.81	3	CML496_72h_1.raw
	FALSE	High	MS Amanda 2.0 (A10)	Unambiguous	[R].gKGGkGLGkGGAkR.[H]	N-Term(Acetyl); K5(Acetyl); K9(Acetyl); K13(Acetyl)	9	A0A3L6DXC0; A0A1D6IAU4	GRMZM2G149178_P02; GRMZM2G063896_P01 pep:known chromosome:AGPv3:8:117349862:117351374:1 gene:GRMZM2G063896 transcript:GRMZM2G063896_T01 description:"abinitio; GRMZM2G332838_P02; A0A3L6FIV3; A0A3L6DXC0; A0A1D6IAU4; GRMZM2G084195_P02; GRMZM2G332838_P01 pep:known chromosome:AGPv3:2:183946006:183947706:1 gene:GRMZM2G332838 transcript:GRMZM2G332838_T01 description:"abinitio; AC212565.3_FGP001	4	2	0.4145	0	1	1	719.91	1438.81	1438.81	-0.21	-0.00015	HCD (High Energy Collision Dissociation)	MS2	71.0083	120	26.5674	7044	CML496_72h_1.raw	CML496_72h_1		394.54	394.54	154382	1	1			2				6.387e-05	2.942e-07	K5(Acetyl): 100; K9(Acetyl): 100; K13(Acetyl): 100	2519371008	26.86
		Checked	File ID	RT [min]	First Scan	Mass Analyzer	Activation Type	MS Order	# PSMs	# Peptide Groups	Isolation Interference [%]	Ion Inject Time [ms]	# Precursors	# Identified Precursors	Precursor m/z [Da]	Precursor MH+ [Da]	Precursor Charge	Spectrum File
		FALSE	CML496_72h_1	26.5674	7044	Fourier Transform	HCD (High Energy Collision Dissociation)	MS2	3	1	71.0083	120	1	1	719.91	1438.81	2	CML496_72h_1.raw
	FALSE	High	MS Amanda 2.0 (A10)	Unambiguous	[R].gKGGkGLGkGGAkR.[H]	N-Term(Acetyl); K5(Acetyl); K9(Acetyl); K13(Acetyl)	9	A0A3L6DXC0; A0A1D6IAU4	GRMZM2G149178_P02; GRMZM2G063896_P01 pep:known chromosome:AGPv3:8:117349862:117351374:1 gene:GRMZM2G063896 transcript:GRMZM2G063896_T01 description:"abinitio; GRMZM2G332838_P02; A0A3L6FIV3; A0A3L6DXC0; A0A1D6IAU4; GRMZM2G084195_P02; GRMZM2G332838_P01 pep:known chromosome:AGPv3:2:183946006:183947706:1 gene:GRMZM2G332838 transcript:GRMZM2G332838_T01 description:"abinitio; AC212565.3_FGP001	4	2	0.3393	0	1	1	719.91	1438.81	1438.81	-0.3	-0.00021	HCD (High Energy Collision Dissociation)	MS2	0.127066	6.067	27.1203	7517	Lx9801_72h_2.raw	Lx9801_72h_2		493.34	493.34	154750	1	1			2				6.387e-05	9.957e-07	K5(Acetyl): 100; K9(Acetyl): 100; K13(Acetyl): 100	3118862336	27
		Checked	File ID	RT [min]	First Scan	Mass Analyzer	Activation Type	MS Order	# PSMs	# Peptide Groups	Isolation Interference [%]	Ion Inject Time [ms]	# Precursors	# Identified Precursors	Precursor m/z [Da]	Precursor MH+ [Da]	Precursor Charge	Spectrum File
		FALSE	Lx9801_72h_2	27.1203	7517	Fourier Transform	HCD (High Energy Collision Dissociation)	MS2	3	1	0.127066	6.067	1	1	719.91	1438.81	2	Lx9801_72h_2.raw
	FALSE	High	MS Amanda 2.0 (A10)	Unambiguous	[R].gKGGkGLGkGGAkR.[H]	N-Term(Acetyl); K5(Acetyl); K9(Acetyl); K13(Acetyl)	9	A0A3L6DXC0; A0A1D6IAU4	GRMZM2G149178_P02; GRMZM2G063896_P01 pep:known chromosome:AGPv3:8:117349862:117351374:1 gene:GRMZM2G063896 transcript:GRMZM2G063896_T01 description:"abinitio; GRMZM2G332838_P02; A0A3L6FIV3; A0A3L6DXC0; A0A1D6IAU4; GRMZM2G084195_P02; GRMZM2G332838_P01 pep:known chromosome:AGPv3:2:183946006:183947706:1 gene:GRMZM2G332838 transcript:GRMZM2G332838_T01 description:"abinitio; AC212565.3_FGP001	4	2	0.392	0	1	1	719.91	1438.81	1438.81	-0.04	-3e-05	HCD (High Energy Collision Dissociation)	MS2	0.239899	24.822	26.9759	7465	Lx9801_72h_2.raw	Lx9801_72h_2		351.26	351.26	153796	1	1			2				6.387e-05	0.0001845	K5(Acetyl): 100; K9(Acetyl): 100; K13(Acetyl): 100	3118862336	27
		Checked	File ID	RT [min]	First Scan	Mass Analyzer	Activation Type	MS Order	# PSMs	# Peptide Groups	Isolation Interference [%]	Ion Inject Time [ms]	# Precursors	# Identified Precursors	Precursor m/z [Da]	Precursor MH+ [Da]	Precursor Charge	Spectrum File
		FALSE	Lx9801_72h_2	26.9759	7465	Fourier Transform	HCD (High Energy Collision Dissociation)	MS2	3	1	0.239899	24.822	1	1	719.91	1438.81	2	Lx9801_72h_2.raw
	FALSE	High	MS Amanda 2.0 (A10)	Unambiguous	[R].gKGGkGLGkGGAkR.[H]	N-Term(Acetyl); K5(Acetyl); K9(Acetyl); K13(Acetyl)	9	A0A3L6DXC0; A0A1D6IAU4	GRMZM2G149178_P02; GRMZM2G063896_P01 pep:known chromosome:AGPv3:8:117349862:117351374:1 gene:GRMZM2G063896 transcript:GRMZM2G063896_T01 description:"abinitio; GRMZM2G332838_P02; A0A3L6FIV3; A0A3L6DXC0; A0A1D6IAU4; GRMZM2G084195_P02; GRMZM2G332838_P01 pep:known chromosome:AGPv3:2:183946006:183947706:1 gene:GRMZM2G332838 transcript:GRMZM2G332838_T01 description:"abinitio; AC212565.3_FGP001	4	2	0.3999	0	1	1	719.911	1438.81	1438.81	1.23	0.00088	HCD (High Energy Collision Dissociation)	MS2	0	15.955	26.9113	7189	CML496_48h_2.raw	CML496_48h_2		353.33	353.33	155288	1	1			2				6.387e-05	0.0001871	K5(Acetyl): 100; K9(Acetyl): 100; K13(Acetyl): 100	1527750784	26.91
		Checked	File ID	RT [min]	First Scan	Mass Analyzer	Activation Type	MS Order	# PSMs	# Peptide Groups	Isolation Interference [%]	Ion Inject Time [ms]	# Precursors	# Identified Precursors	Precursor m/z [Da]	Precursor MH+ [Da]	Precursor Charge	Spectrum File
		FALSE	CML496_48h_2	26.9113	7189	Fourier Transform	HCD (High Energy Collision Dissociation)	MS2	3	1	0	15.955	1	1	719.911	1438.81	2	CML496_48h_2.raw
	FALSE	High	MS Amanda 2.0 (A10)	Unambiguous	[R].gKGGkGLGkGGAkR.[H]	N-Term(Acetyl); K5(Acetyl); K9(Acetyl); K13(Acetyl)	9	A0A3L6DXC0; A0A1D6IAU4	GRMZM2G149178_P02; GRMZM2G063896_P01 pep:known chromosome:AGPv3:8:117349862:117351374:1 gene:GRMZM2G063896 transcript:GRMZM2G063896_T01 description:"abinitio; GRMZM2G332838_P02; A0A3L6FIV3; A0A3L6DXC0; A0A1D6IAU4; GRMZM2G084195_P02; GRMZM2G332838_P01 pep:known chromosome:AGPv3:2:183946006:183947706:1 gene:GRMZM2G332838 transcript:GRMZM2G332838_T01 description:"abinitio; AC212565.3_FGP001	4	3	0.1265	0	1	1	480.276	1438.81	1438.81	0.22	0.00011	HCD (High Energy Collision Dissociation)	MS2	42.4486	120	26.7359	7125	CML496_48h_2.raw	CML496_48h_2		412.91	412.91	153684	1	1			2				6.387e-05	2.956e-05	K5(Acetyl): 100; K9(Acetyl): 100; K13(Acetyl): 100	358743232	26.92
		Checked	File ID	RT [min]	First Scan	Mass Analyzer	Activation Type	MS Order	# PSMs	# Peptide Groups	Isolation Interference [%]	Ion Inject Time [ms]	# Precursors	# Identified Precursors	Precursor m/z [Da]	Precursor MH+ [Da]	Precursor Charge	Spectrum File
		FALSE	CML496_48h_2	26.7359	7125	Fourier Transform	HCD (High Energy Collision Dissociation)	MS2	3	1	42.4486	120	1	1	480.276	1438.81	3	CML496_48h_2.raw
	FALSE	High	MS Amanda 2.0 (A10)	Unambiguous	[R].gKGGkGLGkGGAkR.[H]	N-Term(Acetyl); K5(Acetyl); K9(Acetyl); K13(Acetyl)	9	A0A3L6DXC0; A0A1D6IAU4	GRMZM2G149178_P02; GRMZM2G063896_P01 pep:known chromosome:AGPv3:8:117349862:117351374:1 gene:GRMZM2G063896 transcript:GRMZM2G063896_T01 description:"abinitio; GRMZM2G332838_P02; A0A3L6FIV3; A0A3L6DXC0; A0A1D6IAU4; GRMZM2G084195_P02; GRMZM2G332838_P01 pep:known chromosome:AGPv3:2:183946006:183947706:1 gene:GRMZM2G332838 transcript:GRMZM2G332838_T01 description:"abinitio; AC212565.3_FGP001	4	3	0.1373	0	1	1	480.275	1438.81	1438.81	-1.18	-0.00056	HCD (High Energy Collision Dissociation)	MS2	26.6478	120	26.5246	7032	Lx9801_72h_3.raw	Lx9801_72h_3		408.59	408.59	157124	1	1			2				6.387e-05	3.457e-06	K5(Acetyl): 100; K9(Acetyl): 100; K13(Acetyl): 100	530436192	26.73
		Checked	File ID	RT [min]	First Scan	Mass Analyzer	Activation Type	MS Order	# PSMs	# Peptide Groups	Isolation Interference [%]	Ion Inject Time [ms]	# Precursors	# Identified Precursors	Precursor m/z [Da]	Precursor MH+ [Da]	Precursor Charge	Spectrum File
		FALSE	Lx9801_72h_3	26.5246	7032	Fourier Transform	HCD (High Energy Collision Dissociation)	MS2	3	1	26.6478	120	1	1	480.275	1438.81	3	Lx9801_72h_3.raw
	FALSE	High	MS Amanda 2.0 (A10)	Unambiguous	[R].gKGGkGLGkGGAkR.[H]	N-Term(Acetyl); K5(Acetyl); K9(Acetyl); K13(Acetyl)	9	A0A3L6DXC0; A0A1D6IAU4	GRMZM2G149178_P02; GRMZM2G063896_P01 pep:known chromosome:AGPv3:8:117349862:117351374:1 gene:GRMZM2G063896 transcript:GRMZM2G063896_T01 description:"abinitio; GRMZM2G332838_P02; A0A3L6FIV3; A0A3L6DXC0; A0A1D6IAU4; GRMZM2G084195_P02; GRMZM2G332838_P01 pep:known chromosome:AGPv3:2:183946006:183947706:1 gene:GRMZM2G332838 transcript:GRMZM2G332838_T01 description:"abinitio; AC212565.3_FGP001	4	2	0.3801	0	1	1	719.909	1438.81	1438.81	-0.81	-0.00058	HCD (High Energy Collision Dissociation)	MS2	8.95939	120	26.4629	7010	Lx9801_72h_3.raw	Lx9801_72h_3		436.94	436.94	155807	1	1			2				6.387e-05	5.805e-07	K5(Acetyl): 100; K9(Acetyl): 100; K13(Acetyl): 100	1969969152	26.74
		Checked	File ID	RT [min]	First Scan	Mass Analyzer	Activation Type	MS Order	# PSMs	# Peptide Groups	Isolation Interference [%]	Ion Inject Time [ms]	# Precursors	# Identified Precursors	Precursor m/z [Da]	Precursor MH+ [Da]	Precursor Charge	Spectrum File
		FALSE	Lx9801_72h_3	26.4629	7010	Fourier Transform	HCD (High Energy Collision Dissociation)	MS2	3	1	8.95939	120	1	1	719.909	1438.81	2	Lx9801_72h_3.raw
	FALSE	High	MS Amanda 2.0 (A10)	Unambiguous	[R].gKGGkGLGkGGAkR.[H]	N-Term(Acetyl); K5(Acetyl); K9(Acetyl); K13(Acetyl)	9	A0A3L6DXC0; A0A1D6IAU4	GRMZM2G149178_P02; GRMZM2G063896_P01 pep:known chromosome:AGPv3:8:117349862:117351374:1 gene:GRMZM2G063896 transcript:GRMZM2G063896_T01 description:"abinitio; GRMZM2G332838_P02; A0A3L6FIV3; A0A3L6DXC0; A0A1D6IAU4; GRMZM2G084195_P02; GRMZM2G332838_P01 pep:known chromosome:AGPv3:2:183946006:183947706:1 gene:GRMZM2G332838 transcript:GRMZM2G332838_T01 description:"abinitio; AC212565.3_FGP001	4	3	0.1267	0	1	1	480.276	1438.81	1438.81	0.1	5e-05	HCD (High Energy Collision Dissociation)	MS2	46.5075	114.079	26.7075	7119	CML496_48h_1.raw	CML496_48h_1		429.31	429.31	153725	1	1			2				6.387e-05	2.696e-05	K5(Acetyl): 100; K9(Acetyl): 100; K13(Acetyl): 100	519151360	26.88
		Checked	File ID	RT [min]	First Scan	Mass Analyzer	Activation Type	MS Order	# PSMs	# Peptide Groups	Isolation Interference [%]	Ion Inject Time [ms]	# Precursors	# Identified Precursors	Precursor m/z [Da]	Precursor MH+ [Da]	Precursor Charge	Spectrum File
		FALSE	CML496_48h_1	26.7075	7119	Fourier Transform	HCD (High Energy Collision Dissociation)	MS2	3	1	46.5075	114.079	1	1	480.276	1438.81	3	CML496_48h_1.raw
	FALSE	High	MS Amanda 2.0 (A10)	Unambiguous	[R].gKGGkGLGkGGAkR.[H]	N-Term(Acetyl); K5(Acetyl); K9(Acetyl); K13(Acetyl)	9	A0A3L6DXC0; A0A1D6IAU4	GRMZM2G149178_P02; GRMZM2G063896_P01 pep:known chromosome:AGPv3:8:117349862:117351374:1 gene:GRMZM2G063896 transcript:GRMZM2G063896_T01 description:"abinitio; GRMZM2G332838_P02; A0A3L6FIV3; A0A3L6DXC0; A0A1D6IAU4; GRMZM2G084195_P02; GRMZM2G332838_P01 pep:known chromosome:AGPv3:2:183946006:183947706:1 gene:GRMZM2G332838 transcript:GRMZM2G332838_T01 description:"abinitio; AC212565.3_FGP001	4	2	0.3532	0	1	1	719.91	1438.81	1438.81	-0.04	-3e-05	HCD (High Energy Collision Dissociation)	MS2	0.439666	29.006	27.0896	7254	CML496_48h_1.raw	CML496_48h_1		462	462	153796	1	1			2				6.387e-05	5.224e-06	K5(Acetyl): 100; K9(Acetyl): 100; K13(Acetyl): 100	1924057216	26.89
		Checked	File ID	RT [min]	First Scan	Mass Analyzer	Activation Type	MS Order	# PSMs	# Peptide Groups	Isolation Interference [%]	Ion Inject Time [ms]	# Precursors	# Identified Precursors	Precursor m/z [Da]	Precursor MH+ [Da]	Precursor Charge	Spectrum File
		FALSE	CML496_48h_1	27.0896	7254	Fourier Transform	HCD (High Energy Collision Dissociation)	MS2	3	1	0.439666	29.006	1	1	719.91	1438.81	2	CML496_48h_1.raw
	FALSE	High	MS Amanda 2.0 (A10)	Unambiguous	[R].gKGGkGLGkGGAkR.[H]	N-Term(Acetyl); K5(Acetyl); K9(Acetyl); K13(Acetyl)	9	A0A3L6DXC0; A0A1D6IAU4	GRMZM2G149178_P02; GRMZM2G063896_P01 pep:known chromosome:AGPv3:8:117349862:117351374:1 gene:GRMZM2G063896 transcript:GRMZM2G063896_T01 description:"abinitio; GRMZM2G332838_P02; A0A3L6FIV3; A0A3L6DXC0; A0A1D6IAU4; GRMZM2G084195_P02; GRMZM2G332838_P01 pep:known chromosome:AGPv3:2:183946006:183947706:1 gene:GRMZM2G332838 transcript:GRMZM2G332838_T01 description:"abinitio; AC212565.3_FGP001	4	2	0.3539	0	1	1	719.91	1438.81	1438.81	-0.04	-3e-05	HCD (High Energy Collision Dissociation)	MS2	12.0768	120	26.4546	7125	Lx9801_24h_1.raw	Lx9801_24h_1		483.7	483.7	153796	1	1			2				6.387e-05	4.498e-07	K5(Acetyl): 100; K9(Acetyl): 100; K13(Acetyl): 100	1773337088	26.64
		Checked	File ID	RT [min]	First Scan	Mass Analyzer	Activation Type	MS Order	# PSMs	# Peptide Groups	Isolation Interference [%]	Ion Inject Time [ms]	# Precursors	# Identified Precursors	Precursor m/z [Da]	Precursor MH+ [Da]	Precursor Charge	Spectrum File
		FALSE	Lx9801_24h_1	26.4546	7125	Fourier Transform	HCD (High Energy Collision Dissociation)	MS2	3	1	12.0768	120	1	1	719.91	1438.81	2	Lx9801_24h_1.raw
	FALSE	High	MS Amanda 2.0 (A10)	Unambiguous	[R].gKGGkGLGkGGAkR.[H]	N-Term(Acetyl); K5(Acetyl); K9(Acetyl); K13(Acetyl)	9	A0A3L6DXC0; A0A1D6IAU4	GRMZM2G149178_P02; GRMZM2G063896_P01 pep:known chromosome:AGPv3:8:117349862:117351374:1 gene:GRMZM2G063896 transcript:GRMZM2G063896_T01 description:"abinitio; GRMZM2G332838_P02; A0A3L6FIV3; A0A3L6DXC0; A0A1D6IAU4; GRMZM2G084195_P02; GRMZM2G332838_P01 pep:known chromosome:AGPv3:2:183946006:183947706:1 gene:GRMZM2G332838 transcript:GRMZM2G332838_T01 description:"abinitio; AC212565.3_FGP001	4	3	0.1157	0	1	1	480.275	1438.81	1438.81	-0.6	-0.00029	HCD (High Energy Collision Dissociation)	MS2	9.08712	120	26.4996	7141	Lx9801_24h_1.raw	Lx9801_24h_1		470.93	470.93	155740	1	1			2				6.387e-05	1.026e-06	K5(Acetyl): 100; K9(Acetyl): 100; K13(Acetyl): 100	472056320	26.64
		Checked	File ID	RT [min]	First Scan	Mass Analyzer	Activation Type	MS Order	# PSMs	# Peptide Groups	Isolation Interference [%]	Ion Inject Time [ms]	# Precursors	# Identified Precursors	Precursor m/z [Da]	Precursor MH+ [Da]	Precursor Charge	Spectrum File
		FALSE	Lx9801_24h_1	26.4996	7141	Fourier Transform	HCD (High Energy Collision Dissociation)	MS2	3	1	9.08712	120	1	1	480.275	1438.81	3	Lx9801_24h_1.raw
	FALSE	High	MS Amanda 2.0 (A10)	Unambiguous	[R].gKGGkGLGkGGAkR.[H]	N-Term(Acetyl); K5(Acetyl); K9(Acetyl); K13(Acetyl)	9	A0A3L6DXC0; A0A1D6IAU4	GRMZM2G149178_P02; GRMZM2G063896_P01 pep:known chromosome:AGPv3:8:117349862:117351374:1 gene:GRMZM2G063896 transcript:GRMZM2G063896_T01 description:"abinitio; GRMZM2G332838_P02; A0A3L6FIV3; A0A3L6DXC0; A0A1D6IAU4; GRMZM2G084195_P02; GRMZM2G332838_P01 pep:known chromosome:AGPv3:2:183946006:183947706:1 gene:GRMZM2G332838 transcript:GRMZM2G332838_T01 description:"abinitio; AC212565.3_FGP001	4	2	0.3348	0	1	1	719.909	1438.81	1438.81	-0.64	-0.00046	HCD (High Energy Collision Dissociation)	MS2	31.2675	120	26.5599	7232	CML496_0h_3.raw	CML496_0h_3		314.74	314.74	155781	1	1			2				6.387e-05	3.449e-05	K5(Acetyl): 100; K9(Acetyl): 100; K13(Acetyl): 100	1310200448	26.88
		Checked	File ID	RT [min]	First Scan	Mass Analyzer	Activation Type	MS Order	# PSMs	# Peptide Groups	Isolation Interference [%]	Ion Inject Time [ms]	# Precursors	# Identified Precursors	Precursor m/z [Da]	Precursor MH+ [Da]	Precursor Charge	Spectrum File
		FALSE	CML496_0h_3	26.5599	7232	Fourier Transform	HCD (High Energy Collision Dissociation)	MS2	3	1	31.2675	120	1	1	719.909	1438.81	2	CML496_0h_3.raw
	FALSE	High	MS Amanda 2.0 (A10)	Unambiguous	[R].gKGGkGLGkGGAkR.[H]	N-Term(Acetyl); K5(Acetyl); K9(Acetyl); K13(Acetyl)	9	A0A3L6DXC0; A0A1D6IAU4	GRMZM2G149178_P02; GRMZM2G063896_P01 pep:known chromosome:AGPv3:8:117349862:117351374:1 gene:GRMZM2G063896 transcript:GRMZM2G063896_T01 description:"abinitio; GRMZM2G332838_P02; A0A3L6FIV3; A0A3L6DXC0; A0A1D6IAU4; GRMZM2G084195_P02; GRMZM2G332838_P01 pep:known chromosome:AGPv3:2:183946006:183947706:1 gene:GRMZM2G332838 transcript:GRMZM2G332838_T01 description:"abinitio; AC212565.3_FGP001	4	3	0.1275	0	1	1	480.275	1438.81	1438.81	-0.48	-0.00023	HCD (High Energy Collision Dissociation)	MS2	74.5589	120	26.6686	7270	CML496_0h_3.raw	CML496_0h_3		398.48	398.48	155745	1	1			2				6.387e-05	1.947e-05	K5(Acetyl): 100; K9(Acetyl): 100; K13(Acetyl): 100	351380736	26.88
		Checked	File ID	RT [min]	First Scan	Mass Analyzer	Activation Type	MS Order	# PSMs	# Peptide Groups	Isolation Interference [%]	Ion Inject Time [ms]	# Precursors	# Identified Precursors	Precursor m/z [Da]	Precursor MH+ [Da]	Precursor Charge	Spectrum File
		FALSE	CML496_0h_3	26.6686	7270	Fourier Transform	HCD (High Energy Collision Dissociation)	MS2	3	1	74.5589	120	1	1	480.275	1438.81	3	CML496_0h_3.raw
	FALSE	High	MS Amanda 2.0 (A10)	Unambiguous	[R].gKGGkGLGkGGAkR.[H]	N-Term(Acetyl); K5(Acetyl); K9(Acetyl); K13(Acetyl)	9	A0A3L6DXC0; A0A1D6IAU4	GRMZM2G149178_P02; GRMZM2G063896_P01 pep:known chromosome:AGPv3:8:117349862:117351374:1 gene:GRMZM2G063896 transcript:GRMZM2G063896_T01 description:"abinitio; GRMZM2G332838_P02; A0A3L6FIV3; A0A3L6DXC0; A0A1D6IAU4; GRMZM2G084195_P02; GRMZM2G332838_P01 pep:known chromosome:AGPv3:2:183946006:183947706:1 gene:GRMZM2G332838 transcript:GRMZM2G332838_T01 description:"abinitio; AC212565.3_FGP001	4	2	0.365	0	1	1	719.91	1438.81	1438.81	0.04	3e-05	HCD (High Energy Collision Dissociation)	MS2	0.0997169	13.815	26.8321	7328	CML496_0h_3.raw	CML496_0h_3		426.71	426.71	153778	1	1			2				6.387e-05	1.109e-05	K5(Acetyl): 100; K9(Acetyl): 100; K13(Acetyl): 100	1310200448	26.88
		Checked	File ID	RT [min]	First Scan	Mass Analyzer	Activation Type	MS Order	# PSMs	# Peptide Groups	Isolation Interference [%]	Ion Inject Time [ms]	# Precursors	# Identified Precursors	Precursor m/z [Da]	Precursor MH+ [Da]	Precursor Charge	Spectrum File
		FALSE	CML496_0h_3	26.8321	7328	Fourier Transform	HCD (High Energy Collision Dissociation)	MS2	3	1	0.0997169	13.815	1	1	719.91	1438.81	2	CML496_0h_3.raw
	FALSE	High	MS Amanda 2.0 (A10)	Unambiguous	[R].gKGGkGLGkGGAkR.[H]	N-Term(Acetyl); K5(Acetyl); K9(Acetyl); K13(Acetyl)	9	A0A3L6DXC0; A0A1D6IAU4	GRMZM2G149178_P02; GRMZM2G063896_P01 pep:known chromosome:AGPv3:8:117349862:117351374:1 gene:GRMZM2G063896 transcript:GRMZM2G063896_T01 description:"abinitio; GRMZM2G332838_P02; A0A3L6FIV3; A0A3L6DXC0; A0A1D6IAU4; GRMZM2G084195_P02; GRMZM2G332838_P01 pep:known chromosome:AGPv3:2:183946006:183947706:1 gene:GRMZM2G332838 transcript:GRMZM2G332838_T01 description:"abinitio; AC212565.3_FGP001	4	3	0.1326	0	1	1	480.275	1438.81	1438.81	-0.6	-0.00029	HCD (High Energy Collision Dissociation)	MS2	41.8844	120	26.7113	7289	CML496_12h_1.raw	CML496_12h_1		397.59	397.59	155740	1	1			2				6.387e-05	0.0001018	K5(Acetyl): 100; K9(Acetyl): 100; K13(Acetyl): 100	367758752	26.9
		Checked	File ID	RT [min]	First Scan	Mass Analyzer	Activation Type	MS Order	# PSMs	# Peptide Groups	Isolation Interference [%]	Ion Inject Time [ms]	# Precursors	# Identified Precursors	Precursor m/z [Da]	Precursor MH+ [Da]	Precursor Charge	Spectrum File
		FALSE	CML496_12h_1	26.7113	7289	Fourier Transform	HCD (High Energy Collision Dissociation)	MS2	3	1	41.8844	120	1	1	480.275	1438.81	3	CML496_12h_1.raw
	FALSE	High	MS Amanda 2.0 (A10)	Unambiguous	[R].gKGGkGLGkGGAkR.[H]	N-Term(Acetyl); K5(Acetyl); K9(Acetyl); K13(Acetyl)	9	A0A3L6DXC0; A0A1D6IAU4	GRMZM2G149178_P02; GRMZM2G063896_P01 pep:known chromosome:AGPv3:8:117349862:117351374:1 gene:GRMZM2G063896 transcript:GRMZM2G063896_T01 description:"abinitio; GRMZM2G332838_P02; A0A3L6FIV3; A0A3L6DXC0; A0A1D6IAU4; GRMZM2G084195_P02; GRMZM2G332838_P01 pep:known chromosome:AGPv3:2:183946006:183947706:1 gene:GRMZM2G332838 transcript:GRMZM2G332838_T01 description:"abinitio; AC212565.3_FGP001	4	2	0.4088	0	1	1	719.911	1438.81	1438.81	1.14	0.00082	HCD (High Energy Collision Dissociation)	MS2	18.2541	120	26.6098	7254	CML496_12h_1.raw	CML496_12h_1		351.95	351.95	155261	1	1			2				6.387e-05	1.483e-05	K5(Acetyl): 100; K9(Acetyl): 100; K13(Acetyl): 100	1561378688	26.9
		Checked	File ID	RT [min]	First Scan	Mass Analyzer	Activation Type	MS Order	# PSMs	# Peptide Groups	Isolation Interference [%]	Ion Inject Time [ms]	# Precursors	# Identified Precursors	Precursor m/z [Da]	Precursor MH+ [Da]	Precursor Charge	Spectrum File
		FALSE	CML496_12h_1	26.6098	7254	Fourier Transform	HCD (High Energy Collision Dissociation)	MS2	3	1	18.2541	120	1	1	719.911	1438.81	2	CML496_12h_1.raw
	FALSE	High	MS Amanda 2.0 (A10)	Unambiguous	[R].gKGGkGLGkGGAkR.[H]	N-Term(Acetyl); K5(Acetyl); K9(Acetyl); K13(Acetyl)	9	A0A3L6DXC0; A0A1D6IAU4	GRMZM2G149178_P02; GRMZM2G063896_P01 pep:known chromosome:AGPv3:8:117349862:117351374:1 gene:GRMZM2G063896 transcript:GRMZM2G063896_T01 description:"abinitio; GRMZM2G332838_P02; A0A3L6FIV3; A0A3L6DXC0; A0A1D6IAU4; GRMZM2G084195_P02; GRMZM2G332838_P01 pep:known chromosome:AGPv3:2:183946006:183947706:1 gene:GRMZM2G332838 transcript:GRMZM2G332838_T01 description:"abinitio; AC212565.3_FGP001	4	2	0.376	0	1	1	719.91	1438.81	1438.81	0.21	0.00015	HCD (High Energy Collision Dissociation)	MS2	0	120	27.0708	7379	Lx9801_24h_2.raw	Lx9801_24h_2		389.79	389.79	153684	1	1			2				6.387e-05	2.375e-06	K5(Acetyl): 100; K9(Acetyl): 100; K13(Acetyl): 100	2139695360	26.81
		Checked	File ID	RT [min]	First Scan	Mass Analyzer	Activation Type	MS Order	# PSMs	# Peptide Groups	Isolation Interference [%]	Ion Inject Time [ms]	# Precursors	# Identified Precursors	Precursor m/z [Da]	Precursor MH+ [Da]	Precursor Charge	Spectrum File
		FALSE	Lx9801_24h_2	27.0708	7379	Fourier Transform	HCD (High Energy Collision Dissociation)	MS2	3	1	0	120	1	1	719.91	1438.81	2	Lx9801_24h_2.raw
	FALSE	High	MS Amanda 2.0 (A10)	Unambiguous	[R].gKGGkGLGkGGAkR.[H]	N-Term(Acetyl); K5(Acetyl); K9(Acetyl); K13(Acetyl)	9	A0A3L6DXC0; A0A1D6IAU4	GRMZM2G149178_P02; GRMZM2G063896_P01 pep:known chromosome:AGPv3:8:117349862:117351374:1 gene:GRMZM2G063896 transcript:GRMZM2G063896_T01 description:"abinitio; GRMZM2G332838_P02; A0A3L6FIV3; A0A3L6DXC0; A0A1D6IAU4; GRMZM2G084195_P02; GRMZM2G332838_P01 pep:known chromosome:AGPv3:2:183946006:183947706:1 gene:GRMZM2G332838 transcript:GRMZM2G332838_T01 description:"abinitio; AC212565.3_FGP001	4	3	0.0666	0	1	1	480.276	1438.81	1438.81	-0.29	-0.00014	HCD (High Energy Collision Dissociation)	MS2	10.8191	120	26.6503	9163	Lx9801_0h_3.raw	Lx9801_0h_3		425.67	425.67	154406	1	1			2				6.387e-05	6.201e-06	K5(Acetyl): 100; K9(Acetyl): 100; K13(Acetyl): 100	485934912	26.85
		Checked	File ID	RT [min]	First Scan	Mass Analyzer	Activation Type	MS Order	# PSMs	# Peptide Groups	Isolation Interference [%]	Ion Inject Time [ms]	# Precursors	# Identified Precursors	Precursor m/z [Da]	Precursor MH+ [Da]	Precursor Charge	Spectrum File
		FALSE	Lx9801_0h_3	26.6503	9163	Fourier Transform	HCD (High Energy Collision Dissociation)	MS2	3	1	10.8191	120	1	1	480.276	1438.81	3	Lx9801_0h_3.raw
	FALSE	High	MS Amanda 2.0 (A10)	Unambiguous	[R].gKGGkGLGkGGAkR.[H]	N-Term(Acetyl); K5(Acetyl); K9(Acetyl); K13(Acetyl)	9	A0A3L6DXC0; A0A1D6IAU4	GRMZM2G149178_P02; GRMZM2G063896_P01 pep:known chromosome:AGPv3:8:117349862:117351374:1 gene:GRMZM2G063896 transcript:GRMZM2G063896_T01 description:"abinitio; GRMZM2G332838_P02; A0A3L6FIV3; A0A3L6DXC0; A0A1D6IAU4; GRMZM2G084195_P02; GRMZM2G332838_P01 pep:known chromosome:AGPv3:2:183946006:183947706:1 gene:GRMZM2G332838 transcript:GRMZM2G332838_T01 description:"abinitio; AC212565.3_FGP001	4	2	0.3717	0	1	1	719.91	1438.81	1438.81	0.72	0.00052	HCD (High Energy Collision Dissociation)	MS2	17.1054	120	26.5997	9142	Lx9801_0h_3.raw	Lx9801_0h_3		464.93	464.93	154093	1	1			2				6.387e-05	3.963e-08	K5(Acetyl): 100; K9(Acetyl): 100; K13(Acetyl): 100	1954326656	26.85
		Checked	File ID	RT [min]	First Scan	Mass Analyzer	Activation Type	MS Order	# PSMs	# Peptide Groups	Isolation Interference [%]	Ion Inject Time [ms]	# Precursors	# Identified Precursors	Precursor m/z [Da]	Precursor MH+ [Da]	Precursor Charge	Spectrum File
		FALSE	Lx9801_0h_3	26.5997	9142	Fourier Transform	HCD (High Energy Collision Dissociation)	MS2	3	1	17.1054	120	1	1	719.91	1438.81	2	Lx9801_0h_3.raw
	FALSE	High	MS Amanda 2.0 (A10)	Unambiguous	[R].gKGGkGLGkGGAkR.[H]	N-Term(Acetyl); K5(Acetyl); K9(Acetyl); K13(Acetyl)	9	A0A3L6DXC0; A0A1D6IAU4	GRMZM2G149178_P02; GRMZM2G063896_P01 pep:known chromosome:AGPv3:8:117349862:117351374:1 gene:GRMZM2G063896 transcript:GRMZM2G063896_T01 description:"abinitio; GRMZM2G332838_P02; A0A3L6FIV3; A0A3L6DXC0; A0A1D6IAU4; GRMZM2G084195_P02; GRMZM2G332838_P01 pep:known chromosome:AGPv3:2:183946006:183947706:1 gene:GRMZM2G332838 transcript:GRMZM2G332838_T01 description:"abinitio; AC212565.3_FGP001	4	2	0.3544	0	1	1	719.91	1438.81	1438.81	0.38	0.00027	HCD (High Energy Collision Dissociation)	MS2	0	32.915	26.801	9225	Lx9801_0h_3.raw	Lx9801_0h_3		337.58	337.58	154257	1	1			2				6.387e-05	9.934e-05	K5(Acetyl): 100; K9(Acetyl): 100; K13(Acetyl): 100	1954326656	26.85
		Checked	File ID	RT [min]	First Scan	Mass Analyzer	Activation Type	MS Order	# PSMs	# Peptide Groups	Isolation Interference [%]	Ion Inject Time [ms]	# Precursors	# Identified Precursors	Precursor m/z [Da]	Precursor MH+ [Da]	Precursor Charge	Spectrum File
		FALSE	Lx9801_0h_3	26.801	9225	Fourier Transform	HCD (High Energy Collision Dissociation)	MS2	3	1	0	32.915	1	1	719.91	1438.81	2	Lx9801_0h_3.raw
	FALSE	High	MS Amanda 2.0 (A10)	Unambiguous	[R].gKGGkGLGkGGAkR.[H]	N-Term(Acetyl); K5(Acetyl); K9(Acetyl); K13(Acetyl)	9	A0A3L6DXC0; A0A1D6IAU4	GRMZM2G149178_P02; GRMZM2G063896_P01 pep:known chromosome:AGPv3:8:117349862:117351374:1 gene:GRMZM2G063896 transcript:GRMZM2G063896_T01 description:"abinitio; GRMZM2G332838_P02; A0A3L6FIV3; A0A3L6DXC0; A0A1D6IAU4; GRMZM2G084195_P02; GRMZM2G332838_P01 pep:known chromosome:AGPv3:2:183946006:183947706:1 gene:GRMZM2G332838 transcript:GRMZM2G332838_T01 description:"abinitio; AC212565.3_FGP001	4	2	0.3469	0	1	1	719.909	1438.81	1438.81	-1.66	-0.00119	HCD (High Energy Collision Dissociation)	MS2	57.4048	120	26.5457	7183	CML496_0h_2.raw	CML496_0h_2		417.05	417.05	155854	1	1			2				6.387e-05	1.186e-06	K5(Acetyl): 100; K9(Acetyl): 100; K13(Acetyl): 100	1636474496	26.83
		Checked	File ID	RT [min]	First Scan	Mass Analyzer	Activation Type	MS Order	# PSMs	# Peptide Groups	Isolation Interference [%]	Ion Inject Time [ms]	# Precursors	# Identified Precursors	Precursor m/z [Da]	Precursor MH+ [Da]	Precursor Charge	Spectrum File
		FALSE	CML496_0h_2	26.5457	7183	Fourier Transform	HCD (High Energy Collision Dissociation)	MS2	3	1	57.4048	120	1	1	719.909	1438.81	2	CML496_0h_2.raw
	FALSE	High	MS Amanda 2.0 (A10)	Unambiguous	[R].gKGGkGLGkGGAkR.[H]	N-Term(Acetyl); K5(Acetyl); K9(Acetyl); K13(Acetyl)	9	A0A3L6DXC0; A0A1D6IAU4	GRMZM2G149178_P02; GRMZM2G063896_P01 pep:known chromosome:AGPv3:8:117349862:117351374:1 gene:GRMZM2G063896 transcript:GRMZM2G063896_T01 description:"abinitio; GRMZM2G332838_P02; A0A3L6FIV3; A0A3L6DXC0; A0A1D6IAU4; GRMZM2G084195_P02; GRMZM2G332838_P01 pep:known chromosome:AGPv3:2:183946006:183947706:1 gene:GRMZM2G332838 transcript:GRMZM2G332838_T01 description:"abinitio; AC212565.3_FGP001	4	2	0.3353	0	1	1	719.91	1438.81	1438.81	0.21	0.00015	HCD (High Energy Collision Dissociation)	MS2	0.321383	42.451	26.7605	7261	CML496_0h_2.raw	CML496_0h_2		363.79	363.79	153684	1	1			2				6.387e-05	9.449e-05	K5(Acetyl): 100; K9(Acetyl): 100; K13(Acetyl): 100	1636474496	26.83
		Checked	File ID	RT [min]	First Scan	Mass Analyzer	Activation Type	MS Order	# PSMs	# Peptide Groups	Isolation Interference [%]	Ion Inject Time [ms]	# Precursors	# Identified Precursors	Precursor m/z [Da]	Precursor MH+ [Da]	Precursor Charge	Spectrum File
		FALSE	CML496_0h_2	26.7605	7261	Fourier Transform	HCD (High Energy Collision Dissociation)	MS2	3	1	0.321383	42.451	1	1	719.91	1438.81	2	CML496_0h_2.raw
	FALSE	High	MS Amanda 2.0 (A10)	Unambiguous	[R].gKGGkGLGkGGAkR.[H]	N-Term(Acetyl); K5(Acetyl); K9(Acetyl); K13(Acetyl)	9	A0A3L6DXC0; A0A1D6IAU4	GRMZM2G149178_P02; GRMZM2G063896_P01 pep:known chromosome:AGPv3:8:117349862:117351374:1 gene:GRMZM2G063896 transcript:GRMZM2G063896_T01 description:"abinitio; GRMZM2G332838_P02; A0A3L6FIV3; A0A3L6DXC0; A0A1D6IAU4; GRMZM2G084195_P02; GRMZM2G332838_P01 pep:known chromosome:AGPv3:2:183946006:183947706:1 gene:GRMZM2G332838 transcript:GRMZM2G332838_T01 description:"abinitio; AC212565.3_FGP001	4	2	0.3538	0	1	1	719.909	1438.81	1438.81	-0.81	-0.00058	HCD (High Energy Collision Dissociation)	MS2	27.9232	120	26.4394	7141	CML496_0h_1.raw	CML496_0h_1		483.39	483.39	155807	1	1			2				6.387e-05	4.97e-07	K5(Acetyl): 100; K9(Acetyl): 100; K13(Acetyl): 100	2229146112	26.64
		Checked	File ID	RT [min]	First Scan	Mass Analyzer	Activation Type	MS Order	# PSMs	# Peptide Groups	Isolation Interference [%]	Ion Inject Time [ms]	# Precursors	# Identified Precursors	Precursor m/z [Da]	Precursor MH+ [Da]	Precursor Charge	Spectrum File
		FALSE	CML496_0h_1	26.4394	7141	Fourier Transform	HCD (High Energy Collision Dissociation)	MS2	3	1	27.9232	120	1	1	719.909	1438.81	2	CML496_0h_1.raw
	FALSE	High	MS Amanda 2.0 (A10)	Unambiguous	[R].gKGGkGLGkGGAkR.[H]	N-Term(Acetyl); K5(Acetyl); K9(Acetyl); K13(Acetyl)	9	A0A3L6DXC0; A0A1D6IAU4	GRMZM2G149178_P02; GRMZM2G063896_P01 pep:known chromosome:AGPv3:8:117349862:117351374:1 gene:GRMZM2G063896 transcript:GRMZM2G063896_T01 description:"abinitio; GRMZM2G332838_P02; A0A3L6FIV3; A0A3L6DXC0; A0A1D6IAU4; GRMZM2G084195_P02; GRMZM2G332838_P01 pep:known chromosome:AGPv3:2:183946006:183947706:1 gene:GRMZM2G332838 transcript:GRMZM2G332838_T01 description:"abinitio; AC212565.3_FGP001	4	3	0.1169	0	1	1	480.275	1438.81	1438.81	-1.18	-0.00056	HCD (High Energy Collision Dissociation)	MS2	15.7015	120	26.4723	7152	CML496_0h_1.raw	CML496_0h_1		446.53	446.53	157124	1	1			2				6.387e-05	1.877e-05	K5(Acetyl): 100; K9(Acetyl): 100; K13(Acetyl): 100	567952128	26.64
		Checked	File ID	RT [min]	First Scan	Mass Analyzer	Activation Type	MS Order	# PSMs	# Peptide Groups	Isolation Interference [%]	Ion Inject Time [ms]	# Precursors	# Identified Precursors	Precursor m/z [Da]	Precursor MH+ [Da]	Precursor Charge	Spectrum File
		FALSE	CML496_0h_1	26.4723	7152	Fourier Transform	HCD (High Energy Collision Dissociation)	MS2	3	1	15.7015	120	1	1	480.275	1438.81	3	CML496_0h_1.raw
	FALSE	High	MS Amanda 2.0 (A10)	Unambiguous	[R].gKGGkGLGkGGAkR.[H]	N-Term(Acetyl); K5(Acetyl); K9(Acetyl); K13(Acetyl)	9	A0A3L6DXC0; A0A1D6IAU4	GRMZM2G149178_P02; GRMZM2G063896_P01 pep:known chromosome:AGPv3:8:117349862:117351374:1 gene:GRMZM2G063896 transcript:GRMZM2G063896_T01 description:"abinitio; GRMZM2G332838_P02; A0A3L6FIV3; A0A3L6DXC0; A0A1D6IAU4; GRMZM2G084195_P02; GRMZM2G332838_P01 pep:known chromosome:AGPv3:2:183946006:183947706:1 gene:GRMZM2G332838 transcript:GRMZM2G332838_T01 description:"abinitio; AC212565.3_FGP001	4	2	0.3474	0	1	1	719.91	1438.81	1438.81	-0.21	-0.00015	HCD (High Energy Collision Dissociation)	MS2	7.29954	120	7.5022	753	CML496_0h_3.raw	CML496_0h_3		341.95	341.95	154382	1	1			2				6.387e-05	7.464e-06	K5(Acetyl): 100; K9(Acetyl): 100; K13(Acetyl): 100	4.62607e+06	7.64
		Checked	File ID	RT [min]	First Scan	Mass Analyzer	Activation Type	MS Order	# PSMs	# Peptide Groups	Isolation Interference [%]	Ion Inject Time [ms]	# Precursors	# Identified Precursors	Precursor m/z [Da]	Precursor MH+ [Da]	Precursor Charge	Spectrum File
		FALSE	CML496_0h_3	7.5022	753	Fourier Transform	HCD (High Energy Collision Dissociation)	MS2	3	1	7.29954	120	1	1	719.91	1438.81	2	CML496_0h_3.raw
	FALSE	High	MS Amanda 2.0 (A10)	Unambiguous	[R].gKGGkGLGkGGAkR.[H]	N-Term(Acetyl); K5(Acetyl); K9(Acetyl); K13(Acetyl)	9	A0A3L6DXC0; A0A1D6IAU4	GRMZM2G149178_P02; GRMZM2G063896_P01 pep:known chromosome:AGPv3:8:117349862:117351374:1 gene:GRMZM2G063896 transcript:GRMZM2G063896_T01 description:"abinitio; GRMZM2G332838_P02; A0A3L6FIV3; A0A3L6DXC0; A0A1D6IAU4; GRMZM2G084195_P02; GRMZM2G332838_P01 pep:known chromosome:AGPv3:2:183946006:183947706:1 gene:GRMZM2G332838 transcript:GRMZM2G332838_T01 description:"abinitio; AC212565.3_FGP001	4	3	0.132	0	1	1	480.275	1438.81	1438.81	-0.67	-0.00032	HCD (High Energy Collision Dissociation)	MS2	49.6614	79.247	26.572	7240	Lx9801_12h_3.raw	Lx9801_12h_3		405.57	405.57	156098	1	1			2				6.387e-05	2.368e-05	K5(Acetyl): 100; K9(Acetyl): 100; K13(Acetyl): 100	541628160	26.77
		Checked	File ID	RT [min]	First Scan	Mass Analyzer	Activation Type	MS Order	# PSMs	# Peptide Groups	Isolation Interference [%]	Ion Inject Time [ms]	# Precursors	# Identified Precursors	Precursor m/z [Da]	Precursor MH+ [Da]	Precursor Charge	Spectrum File
		FALSE	Lx9801_12h_3	26.572	7240	Fourier Transform	HCD (High Energy Collision Dissociation)	MS2	3	1	49.6614	79.247	1	1	480.275	1438.81	3	Lx9801_12h_3.raw
	FALSE	High	MS Amanda 2.0 (A10)	Unambiguous	[R].gKGGkGLGkGGAkR.[H]	N-Term(Acetyl); K5(Acetyl); K9(Acetyl); K13(Acetyl)	9	A0A3L6DXC0; A0A1D6IAU4	GRMZM2G149178_P02; GRMZM2G063896_P01 pep:known chromosome:AGPv3:8:117349862:117351374:1 gene:GRMZM2G063896 transcript:GRMZM2G063896_T01 description:"abinitio; GRMZM2G332838_P02; A0A3L6FIV3; A0A3L6DXC0; A0A1D6IAU4; GRMZM2G084195_P02; GRMZM2G332838_P01 pep:known chromosome:AGPv3:2:183946006:183947706:1 gene:GRMZM2G332838 transcript:GRMZM2G332838_T01 description:"abinitio; AC212565.3_FGP001	4	2	0.3717	0	1	1	719.909	1438.81	1438.81	-0.98	-0.0007	HCD (High Energy Collision Dissociation)	MS2	29.0415	120	26.4513	7199	Lx9801_12h_3.raw	Lx9801_12h_3		427.55	427.55	157224	1	1			2				6.387e-05	1.818e-06	K5(Acetyl): 100; K9(Acetyl): 100; K13(Acetyl): 100	2091486720	26.78
		Checked	File ID	RT [min]	First Scan	Mass Analyzer	Activation Type	MS Order	# PSMs	# Peptide Groups	Isolation Interference [%]	Ion Inject Time [ms]	# Precursors	# Identified Precursors	Precursor m/z [Da]	Precursor MH+ [Da]	Precursor Charge	Spectrum File
		FALSE	Lx9801_12h_3	26.4513	7199	Fourier Transform	HCD (High Energy Collision Dissociation)	MS2	3	1	29.0415	120	1	1	719.909	1438.81	2	Lx9801_12h_3.raw
	FALSE	High	MS Amanda 2.0 (A10)	Unambiguous	[R].gKGGkGLGkGGAkR.[H]	N-Term(Acetyl); K5(Acetyl); K9(Acetyl); K13(Acetyl)	9	A0A3L6DXC0; A0A1D6IAU4	GRMZM2G149178_P02; GRMZM2G063896_P01 pep:known chromosome:AGPv3:8:117349862:117351374:1 gene:GRMZM2G063896 transcript:GRMZM2G063896_T01 description:"abinitio; GRMZM2G332838_P02; A0A3L6FIV3; A0A3L6DXC0; A0A1D6IAU4; GRMZM2G084195_P02; GRMZM2G332838_P01 pep:known chromosome:AGPv3:2:183946006:183947706:1 gene:GRMZM2G332838 transcript:GRMZM2G332838_T01 description:"abinitio; AC212565.3_FGP001	4	2	0.3356	0	1	1	719.91	1438.81	1438.81	-0.38	-0.00028	HCD (High Energy Collision Dissociation)	MS2	0.11437	32.375	26.7236	9497	Lx9801_12h_1.raw	Lx9801_12h_1		354.9	354.9	155026	1	1			2				6.387e-05	0.0001313	K5(Acetyl): 100; K9(Acetyl): 100; K13(Acetyl): 100	2275583488	26.65
		Checked	File ID	RT [min]	First Scan	Mass Analyzer	Activation Type	MS Order	# PSMs	# Peptide Groups	Isolation Interference [%]	Ion Inject Time [ms]	# Precursors	# Identified Precursors	Precursor m/z [Da]	Precursor MH+ [Da]	Precursor Charge	Spectrum File
		FALSE	Lx9801_12h_1	26.7236	9497	Fourier Transform	HCD (High Energy Collision Dissociation)	MS2	3	1	0.11437	32.375	1	1	719.91	1438.81	2	Lx9801_12h_1.raw
	FALSE	High	MS Amanda 2.0 (A10)	Unambiguous	[R].gKGGkGLGkGGAkR.[H]	N-Term(Acetyl); K5(Acetyl); K9(Acetyl); K13(Acetyl)	9	A0A3L6DXC0; A0A1D6IAU4	GRMZM2G149178_P02; GRMZM2G063896_P01 pep:known chromosome:AGPv3:8:117349862:117351374:1 gene:GRMZM2G063896 transcript:GRMZM2G063896_T01 description:"abinitio; GRMZM2G332838_P02; A0A3L6FIV3; A0A3L6DXC0; A0A1D6IAU4; GRMZM2G084195_P02; GRMZM2G332838_P01 pep:known chromosome:AGPv3:2:183946006:183947706:1 gene:GRMZM2G332838 transcript:GRMZM2G332838_T01 description:"abinitio; AC212565.3_FGP001	4	3	0.1604	0	1	1	480.275	1438.81	1438.81	-1.75	-0.00084	HCD (High Energy Collision Dissociation)	MS2	16.289	120	26.3934	9363	Lx9801_12h_1.raw	Lx9801_12h_1		349.58	349.58	155853	1	1			2				6.387e-05	0.0001181	K5(Acetyl): 100; K9(Acetyl): 100; K13(Acetyl): 100	613098176	26.64
		Checked	File ID	RT [min]	First Scan	Mass Analyzer	Activation Type	MS Order	# PSMs	# Peptide Groups	Isolation Interference [%]	Ion Inject Time [ms]	# Precursors	# Identified Precursors	Precursor m/z [Da]	Precursor MH+ [Da]	Precursor Charge	Spectrum File
		FALSE	Lx9801_12h_1	26.3934	9363	Fourier Transform	HCD (High Energy Collision Dissociation)	MS2	3	1	16.289	120	1	1	480.275	1438.81	3	Lx9801_12h_1.raw
	FALSE	High	MS Amanda 2.0 (A10)	Unambiguous	[R].gKGGkGLGkGGAkR.[H]	N-Term(Acetyl); K5(Acetyl); K9(Acetyl); K13(Acetyl)	9	A0A3L6DXC0; A0A1D6IAU4	GRMZM2G149178_P02; GRMZM2G063896_P01 pep:known chromosome:AGPv3:8:117349862:117351374:1 gene:GRMZM2G063896 transcript:GRMZM2G063896_T01 description:"abinitio; GRMZM2G332838_P02; A0A3L6FIV3; A0A3L6DXC0; A0A1D6IAU4; GRMZM2G084195_P02; GRMZM2G332838_P01 pep:known chromosome:AGPv3:2:183946006:183947706:1 gene:GRMZM2G332838 transcript:GRMZM2G332838_T01 description:"abinitio; AC212565.3_FGP001	4	2	0.319	0	1	1	719.91	1438.81	1438.81	-0.04	-3e-05	HCD (High Energy Collision Dissociation)	MS2	0.276481	16.291	26.8094	7392	Lx9801_48h_3.raw	Lx9801_48h_3		374.47	374.47	153796	1	1			2				6.387e-05	0.0002348	K5(Acetyl): 100; K9(Acetyl): 100; K13(Acetyl): 100	3045534976	26.84
		Checked	File ID	RT [min]	First Scan	Mass Analyzer	Activation Type	MS Order	# PSMs	# Peptide Groups	Isolation Interference [%]	Ion Inject Time [ms]	# Precursors	# Identified Precursors	Precursor m/z [Da]	Precursor MH+ [Da]	Precursor Charge	Spectrum File
		FALSE	Lx9801_48h_3	26.8094	7392	Fourier Transform	HCD (High Energy Collision Dissociation)	MS2	3	1	0.276481	16.291	1	1	719.91	1438.81	2	Lx9801_48h_3.raw
	FALSE	High	MS Amanda 2.0 (A10)	Unambiguous	[R].gKGGkGLGkGGAkR.[H]	N-Term(Acetyl); K5(Acetyl); K9(Acetyl); K13(Acetyl)	9	A0A3L6DXC0; A0A1D6IAU4	GRMZM2G149178_P02; GRMZM2G063896_P01 pep:known chromosome:AGPv3:8:117349862:117351374:1 gene:GRMZM2G063896 transcript:GRMZM2G063896_T01 description:"abinitio; GRMZM2G332838_P02; A0A3L6FIV3; A0A3L6DXC0; A0A1D6IAU4; GRMZM2G084195_P02; GRMZM2G332838_P01 pep:known chromosome:AGPv3:2:183946006:183947706:1 gene:GRMZM2G332838 transcript:GRMZM2G332838_T01 description:"abinitio; AC212565.3_FGP001	4	3	0.1332	0	1	1	480.276	1438.81	1438.81	-0.29	-0.00014	HCD (High Energy Collision Dissociation)	MS2	50.0324	120	26.6435	7333	Lx9801_48h_3.raw	Lx9801_48h_3		391.41	391.41	154406	1	1			2				6.387e-05	0.0001162	K5(Acetyl): 100; K9(Acetyl): 100; K13(Acetyl): 100	685489728	26.84
		Checked	File ID	RT [min]	First Scan	Mass Analyzer	Activation Type	MS Order	# PSMs	# Peptide Groups	Isolation Interference [%]	Ion Inject Time [ms]	# Precursors	# Identified Precursors	Precursor m/z [Da]	Precursor MH+ [Da]	Precursor Charge	Spectrum File
		FALSE	Lx9801_48h_3	26.6435	7333	Fourier Transform	HCD (High Energy Collision Dissociation)	MS2	3	1	50.0324	120	1	1	480.276	1438.81	3	Lx9801_48h_3.raw
	FALSE	High	MS Amanda 2.0 (A10)	Unambiguous	[R].gKGGkGLGkGGAkR.[H]	N-Term(Acetyl); K5(Acetyl); K9(Acetyl); K13(Acetyl)	9	A0A3L6DXC0; A0A1D6IAU4	GRMZM2G149178_P02; GRMZM2G063896_P01 pep:known chromosome:AGPv3:8:117349862:117351374:1 gene:GRMZM2G063896 transcript:GRMZM2G063896_T01 description:"abinitio; GRMZM2G332838_P02; A0A3L6FIV3; A0A3L6DXC0; A0A1D6IAU4; GRMZM2G084195_P02; GRMZM2G332838_P01 pep:known chromosome:AGPv3:2:183946006:183947706:1 gene:GRMZM2G332838 transcript:GRMZM2G332838_T01 description:"abinitio; AC212565.3_FGP001	4	2	0.3708	0	1	1	719.91	1438.81	1438.81	0.3	0.00021	HCD (High Energy Collision Dissociation)	MS2	32.4795	120	26.5898	7315	Lx9801_48h_3.raw	Lx9801_48h_3		438.88	438.88	154034	1	1			2				6.387e-05	6.777e-08	K5(Acetyl): 100; K9(Acetyl): 100; K13(Acetyl): 100	3045534976	26.84
		Checked	File ID	RT [min]	First Scan	Mass Analyzer	Activation Type	MS Order	# PSMs	# Peptide Groups	Isolation Interference [%]	Ion Inject Time [ms]	# Precursors	# Identified Precursors	Precursor m/z [Da]	Precursor MH+ [Da]	Precursor Charge	Spectrum File
		FALSE	Lx9801_48h_3	26.5898	7315	Fourier Transform	HCD (High Energy Collision Dissociation)	MS2	3	1	32.4795	120	1	1	719.91	1438.81	2	Lx9801_48h_3.raw
	FALSE	High	MS Amanda 2.0 (A10)	Unambiguous	[R].gKGGkGLGkGGAkR.[H]	N-Term(Acetyl); K5(Acetyl); K9(Acetyl); K13(Acetyl)	9	A0A3L6DXC0; A0A1D6IAU4	GRMZM2G149178_P02; GRMZM2G063896_P01 pep:known chromosome:AGPv3:8:117349862:117351374:1 gene:GRMZM2G063896 transcript:GRMZM2G063896_T01 description:"abinitio; GRMZM2G332838_P02; A0A3L6FIV3; A0A3L6DXC0; A0A1D6IAU4; GRMZM2G084195_P02; GRMZM2G332838_P01 pep:known chromosome:AGPv3:2:183946006:183947706:1 gene:GRMZM2G332838 transcript:GRMZM2G332838_T01 description:"abinitio; AC212565.3_FGP001	4	3	0.1322	0	1	1	480.275	1438.81	1438.81	-0.41	-0.0002	HCD (High Energy Collision Dissociation)	MS2	47.7695	114.833	26.6921	7082	CML496_12h_3.raw	CML496_12h_3		397.67	397.67	155747	1	1			2				6.387e-05	1.945e-05	K5(Acetyl): 100; K9(Acetyl): 100; K13(Acetyl): 100	640596416	26.93
		Checked	File ID	RT [min]	First Scan	Mass Analyzer	Activation Type	MS Order	# PSMs	# Peptide Groups	Isolation Interference [%]	Ion Inject Time [ms]	# Precursors	# Identified Precursors	Precursor m/z [Da]	Precursor MH+ [Da]	Precursor Charge	Spectrum File
		FALSE	CML496_12h_3	26.6921	7082	Fourier Transform	HCD (High Energy Collision Dissociation)	MS2	3	1	47.7695	114.833	1	1	480.275	1438.81	3	CML496_12h_3.raw
	FALSE	High	MS Amanda 2.0 (A10)	Unambiguous	[R].gKGGkGLGkGGAkR.[H]	N-Term(Acetyl); K5(Acetyl); K9(Acetyl); K13(Acetyl)	9	A0A3L6DXC0; A0A1D6IAU4	GRMZM2G149178_P02; GRMZM2G063896_P01 pep:known chromosome:AGPv3:8:117349862:117351374:1 gene:GRMZM2G063896 transcript:GRMZM2G063896_T01 description:"abinitio; GRMZM2G332838_P02; A0A3L6FIV3; A0A3L6DXC0; A0A1D6IAU4; GRMZM2G084195_P02; GRMZM2G332838_P01 pep:known chromosome:AGPv3:2:183946006:183947706:1 gene:GRMZM2G332838 transcript:GRMZM2G332838_T01 description:"abinitio; AC212565.3_FGP001	4	2	0.3603	0	1	1	719.91	1438.81	1438.81	0.13	9e-05	HCD (High Energy Collision Dissociation)	MS2	0.235049	32.833	26.8863	7152	CML496_12h_3.raw	CML496_12h_3		400.3	400.3	153725	1	1			2				6.387e-05	4.392e-05	K5(Acetyl): 100; K9(Acetyl): 100; K13(Acetyl): 100	2267933184	26.94
		Checked	File ID	RT [min]	First Scan	Mass Analyzer	Activation Type	MS Order	# PSMs	# Peptide Groups	Isolation Interference [%]	Ion Inject Time [ms]	# Precursors	# Identified Precursors	Precursor m/z [Da]	Precursor MH+ [Da]	Precursor Charge	Spectrum File
		FALSE	CML496_12h_3	26.8863	7152	Fourier Transform	HCD (High Energy Collision Dissociation)	MS2	3	1	0.235049	32.833	1	1	719.91	1438.81	2	CML496_12h_3.raw
	FALSE	High	MS Amanda 2.0 (A10)	Unambiguous	[R].gKGGkGLGkGGAkR.[H]	N-Term(Acetyl); K5(Acetyl); K9(Acetyl); K13(Acetyl)	9	A0A3L6DXC0; A0A1D6IAU4	GRMZM2G149178_P02; GRMZM2G063896_P01 pep:known chromosome:AGPv3:8:117349862:117351374:1 gene:GRMZM2G063896 transcript:GRMZM2G063896_T01 description:"abinitio; GRMZM2G332838_P02; A0A3L6FIV3; A0A3L6DXC0; A0A1D6IAU4; GRMZM2G084195_P02; GRMZM2G332838_P01 pep:known chromosome:AGPv3:2:183946006:183947706:1 gene:GRMZM2G332838 transcript:GRMZM2G332838_T01 description:"abinitio; AC212565.3_FGP001	4	2	0.3678	0	1	1	719.91	1438.81	1438.81	0.13	9e-05	HCD (High Energy Collision Dissociation)	MS2	0.0503902	8.529	26.9057	7159	CML496_12h_3.raw	CML496_12h_3		489.95	489.95	153725	1	1			2				6.387e-05	9.153e-07	K5(Acetyl): 100; K9(Acetyl): 100; K13(Acetyl): 100	2267933184	26.94
		Checked	File ID	RT [min]	First Scan	Mass Analyzer	Activation Type	MS Order	# PSMs	# Peptide Groups	Isolation Interference [%]	Ion Inject Time [ms]	# Precursors	# Identified Precursors	Precursor m/z [Da]	Precursor MH+ [Da]	Precursor Charge	Spectrum File
		FALSE	CML496_12h_3	26.9057	7159	Fourier Transform	HCD (High Energy Collision Dissociation)	MS2	3	1	0.0503902	8.529	1	1	719.91	1438.81	2	CML496_12h_3.raw
	FALSE	High	MS Amanda 2.0 (A10)	Unambiguous	[R].gKGGkGLGkGGAkR.[H]	N-Term(Acetyl); K5(Acetyl); K9(Acetyl); K13(Acetyl)	9	A0A3L6DXC0; A0A1D6IAU4	GRMZM2G149178_P02; GRMZM2G063896_P01 pep:known chromosome:AGPv3:8:117349862:117351374:1 gene:GRMZM2G063896 transcript:GRMZM2G063896_T01 description:"abinitio; GRMZM2G332838_P02; A0A3L6FIV3; A0A3L6DXC0; A0A1D6IAU4; GRMZM2G084195_P02; GRMZM2G332838_P01 pep:known chromosome:AGPv3:2:183946006:183947706:1 gene:GRMZM2G332838 transcript:GRMZM2G332838_T01 description:"abinitio; AC212565.3_FGP001	4	2	0.3793	0	1	1	719.91	1438.81	1438.81	0.47	0.00034	HCD (High Energy Collision Dissociation)	MS2	0	34.845	26.7691	7250	Lx9801_48h_2.raw	Lx9801_48h_2		373.33	373.33	154254	1	1			2				6.387e-05	4.275e-05	K5(Acetyl): 100; K9(Acetyl): 100; K13(Acetyl): 100	2597610240	26.87
		Checked	File ID	RT [min]	First Scan	Mass Analyzer	Activation Type	MS Order	# PSMs	# Peptide Groups	Isolation Interference [%]	Ion Inject Time [ms]	# Precursors	# Identified Precursors	Precursor m/z [Da]	Precursor MH+ [Da]	Precursor Charge	Spectrum File
		FALSE	Lx9801_48h_2	26.7691	7250	Fourier Transform	HCD (High Energy Collision Dissociation)	MS2	3	1	0	34.845	1	1	719.91	1438.81	2	Lx9801_48h_2.raw
	FALSE	High	MS Amanda 2.0 (A10)	Unambiguous	[R].gKGGkGLGkGGAkR.[H]	N-Term(Acetyl); K5(Acetyl); K9(Acetyl); K13(Acetyl)	9	A0A3L6DXC0; A0A1D6IAU4	GRMZM2G149178_P02; GRMZM2G063896_P01 pep:known chromosome:AGPv3:8:117349862:117351374:1 gene:GRMZM2G063896 transcript:GRMZM2G063896_T01 description:"abinitio; GRMZM2G332838_P02; A0A3L6FIV3; A0A3L6DXC0; A0A1D6IAU4; GRMZM2G084195_P02; GRMZM2G332838_P01 pep:known chromosome:AGPv3:2:183946006:183947706:1 gene:GRMZM2G332838 transcript:GRMZM2G332838_T01 description:"abinitio; AC212565.3_FGP001	4	2	0.2808	0	1	1	719.91	1438.81	1438.81	0.55	0.0004	HCD (High Energy Collision Dissociation)	MS2	0.0879478	9.323	26.9915	7331	Lx9801_48h_2.raw	Lx9801_48h_2		498.24	498.24	154245	1	1			2				6.387e-05	9.777e-07	K5(Acetyl): 100; K9(Acetyl): 100; K13(Acetyl): 100	2597610240	26.87
		Checked	File ID	RT [min]	First Scan	Mass Analyzer	Activation Type	MS Order	# PSMs	# Peptide Groups	Isolation Interference [%]	Ion Inject Time [ms]	# Precursors	# Identified Precursors	Precursor m/z [Da]	Precursor MH+ [Da]	Precursor Charge	Spectrum File
		FALSE	Lx9801_48h_2	26.9915	7331	Fourier Transform	HCD (High Energy Collision Dissociation)	MS2	3	1	0.0879478	9.323	1	1	719.91	1438.81	2	Lx9801_48h_2.raw
	FALSE	High	MS Amanda 2.0 (A10)	Unambiguous	[R].gKGGkGLGkGGAkR.[H]	N-Term(Acetyl); K5(Acetyl); K9(Acetyl); K13(Acetyl)	9	A0A3L6DXC0; A0A1D6IAU4	GRMZM2G149178_P02; GRMZM2G063896_P01 pep:known chromosome:AGPv3:8:117349862:117351374:1 gene:GRMZM2G063896 transcript:GRMZM2G063896_T01 description:"abinitio; GRMZM2G332838_P02; A0A3L6FIV3; A0A3L6DXC0; A0A1D6IAU4; GRMZM2G084195_P02; GRMZM2G332838_P01 pep:known chromosome:AGPv3:2:183946006:183947706:1 gene:GRMZM2G332838 transcript:GRMZM2G332838_T01 description:"abinitio; AC212565.3_FGP001	4	3	0.1287	0	1	1	480.276	1438.81	1438.81	-0.22	-0.00011	HCD (High Energy Collision Dissociation)	MS2	45.69	120	26.4506	7262	Lx9801_48h_1.raw	Lx9801_48h_1		383.09	383.09	154382	1	1			2				6.387e-05	3.572e-06	K5(Acetyl): 100; K9(Acetyl): 100; K13(Acetyl): 100	857276608	26.71
		Checked	File ID	RT [min]	First Scan	Mass Analyzer	Activation Type	MS Order	# PSMs	# Peptide Groups	Isolation Interference [%]	Ion Inject Time [ms]	# Precursors	# Identified Precursors	Precursor m/z [Da]	Precursor MH+ [Da]	Precursor Charge	Spectrum File
		FALSE	Lx9801_48h_1	26.4506	7262	Fourier Transform	HCD (High Energy Collision Dissociation)	MS2	3	1	45.69	120	1	1	480.276	1438.81	3	Lx9801_48h_1.raw
	FALSE	High	MS Amanda 2.0 (A10)	Unambiguous	[R].gKGGkGLGkGGAkR.[H]	N-Term(Acetyl); K5(Acetyl); K9(Acetyl); K13(Acetyl)	9	A0A3L6DXC0; A0A1D6IAU4	GRMZM2G149178_P02; GRMZM2G063896_P01 pep:known chromosome:AGPv3:8:117349862:117351374:1 gene:GRMZM2G063896 transcript:GRMZM2G063896_T01 description:"abinitio; GRMZM2G332838_P02; A0A3L6FIV3; A0A3L6DXC0; A0A1D6IAU4; GRMZM2G084195_P02; GRMZM2G332838_P01 pep:known chromosome:AGPv3:2:183946006:183947706:1 gene:GRMZM2G332838 transcript:GRMZM2G332838_T01 description:"abinitio; AC212565.3_FGP001	4	2	0.3822	0	1	1	719.91	1438.81	1438.81	0.47	0.00034	HCD (High Energy Collision Dissociation)	MS2	0.215825	11.98	26.9565	7438	Lx9801_48h_1.raw	Lx9801_48h_1		455.7	455.7	154254	1	1			2				6.387e-05	6.137e-06	K5(Acetyl): 100; K9(Acetyl): 100; K13(Acetyl): 100	4204090624	26.69
		Checked	File ID	RT [min]	First Scan	Mass Analyzer	Activation Type	MS Order	# PSMs	# Peptide Groups	Isolation Interference [%]	Ion Inject Time [ms]	# Precursors	# Identified Precursors	Precursor m/z [Da]	Precursor MH+ [Da]	Precursor Charge	Spectrum File
		FALSE	Lx9801_48h_1	26.9565	7438	Fourier Transform	HCD (High Energy Collision Dissociation)	MS2	3	1	0.215825	11.98	1	1	719.91	1438.81	2	Lx9801_48h_1.raw
	FALSE	High	MS Amanda 2.0 (A10)	Unambiguous	[R].gKGGkGLGkGGAkR.[H]	N-Term(Acetyl); K5(Acetyl); K9(Acetyl); K13(Acetyl)	9	A0A3L6DXC0; A0A1D6IAU4	GRMZM2G149178_P02; GRMZM2G063896_P01 pep:known chromosome:AGPv3:8:117349862:117351374:1 gene:GRMZM2G063896 transcript:GRMZM2G063896_T01 description:"abinitio; GRMZM2G332838_P02; A0A3L6FIV3; A0A3L6DXC0; A0A1D6IAU4; GRMZM2G084195_P02; GRMZM2G332838_P01 pep:known chromosome:AGPv3:2:183946006:183947706:1 gene:GRMZM2G332838 transcript:GRMZM2G332838_T01 description:"abinitio; AC212565.3_FGP001	4	2	0.3682	0	1	1	719.91	1438.81	1438.81	-0.47	-0.00034	HCD (High Energy Collision Dissociation)	MS2	29.2128	120	26.46	6949	CML496_12h_2.raw	CML496_12h_2		379.68	379.68	155745	1	1			2				6.387e-05	1.378e-06	K5(Acetyl): 100; K9(Acetyl): 100; K13(Acetyl): 100	1245377280	26.75
		Checked	File ID	RT [min]	First Scan	Mass Analyzer	Activation Type	MS Order	# PSMs	# Peptide Groups	Isolation Interference [%]	Ion Inject Time [ms]	# Precursors	# Identified Precursors	Precursor m/z [Da]	Precursor MH+ [Da]	Precursor Charge	Spectrum File
		FALSE	CML496_12h_2	26.46	6949	Fourier Transform	HCD (High Energy Collision Dissociation)	MS2	3	1	29.2128	120	1	1	719.91	1438.81	2	CML496_12h_2.raw
	FALSE	High	MS Amanda 2.0 (A10)	Unambiguous	[R].gKGGkGLGkGGAkR.[H]	N-Term(Acetyl); K5(Acetyl); K9(Acetyl); K13(Acetyl)	9	A0A3L6DXC0; A0A1D6IAU4	GRMZM2G149178_P02; GRMZM2G063896_P01 pep:known chromosome:AGPv3:8:117349862:117351374:1 gene:GRMZM2G063896 transcript:GRMZM2G063896_T01 description:"abinitio; GRMZM2G332838_P02; A0A3L6FIV3; A0A3L6DXC0; A0A1D6IAU4; GRMZM2G084195_P02; GRMZM2G332838_P01 pep:known chromosome:AGPv3:2:183946006:183947706:1 gene:GRMZM2G332838 transcript:GRMZM2G332838_T01 description:"abinitio; AC212565.3_FGP001	4	3	0.1452	0	1	1	480.276	1438.81	1438.81	-0.22	-0.00011	HCD (High Energy Collision Dissociation)	MS2	43.6593	120	26.5286	6972	CML496_12h_2.raw	CML496_12h_2		375.75	375.75	154382	1	1			2				6.387e-05	0.0001558	K5(Acetyl): 100; K9(Acetyl): 100; K13(Acetyl): 100	326423168	26.75
		Checked	File ID	RT [min]	First Scan	Mass Analyzer	Activation Type	MS Order	# PSMs	# Peptide Groups	Isolation Interference [%]	Ion Inject Time [ms]	# Precursors	# Identified Precursors	Precursor m/z [Da]	Precursor MH+ [Da]	Precursor Charge	Spectrum File
		FALSE	CML496_12h_2	26.5286	6972	Fourier Transform	HCD (High Energy Collision Dissociation)	MS2	3	1	43.6593	120	1	1	480.276	1438.81	3	CML496_12h_2.raw
	FALSE	High	MS Amanda 2.0 (A10)	Unambiguous	[R].gKGGkGLGkGGAkR.[H]	N-Term(Acetyl); K5(Acetyl); K9(Acetyl); K13(Acetyl)	9	A0A3L6DXC0; A0A1D6IAU4	GRMZM2G149178_P02; GRMZM2G063896_P01 pep:known chromosome:AGPv3:8:117349862:117351374:1 gene:GRMZM2G063896 transcript:GRMZM2G063896_T01 description:"abinitio; GRMZM2G332838_P02; A0A3L6FIV3; A0A3L6DXC0; A0A1D6IAU4; GRMZM2G084195_P02; GRMZM2G332838_P01 pep:known chromosome:AGPv3:2:183946006:183947706:1 gene:GRMZM2G332838 transcript:GRMZM2G332838_T01 description:"abinitio; AC212565.3_FGP001	4	2	0.3714	0	1	1	719.91	1438.81	1438.81	-0.21	-0.00015	HCD (High Energy Collision Dissociation)	MS2	17.9697	120	26.5644	7324	Lx9801_72h_1.raw	Lx9801_72h_1		439.11	439.11	154382	1	1			2				6.387e-05	2.928e-08	K5(Acetyl): 100; K9(Acetyl): 100; K13(Acetyl): 100	2306433536	26.85
		Checked	File ID	RT [min]	First Scan	Mass Analyzer	Activation Type	MS Order	# PSMs	# Peptide Groups	Isolation Interference [%]	Ion Inject Time [ms]	# Precursors	# Identified Precursors	Precursor m/z [Da]	Precursor MH+ [Da]	Precursor Charge	Spectrum File
		FALSE	Lx9801_72h_1	26.5644	7324	Fourier Transform	HCD (High Energy Collision Dissociation)	MS2	3	1	17.9697	120	1	1	719.91	1438.81	2	Lx9801_72h_1.raw
	FALSE	High	MS Amanda 2.0 (A10)	Unambiguous	[R].gKGGkGLGkGGAkR.[H]	N-Term(Acetyl); K5(Acetyl); K9(Acetyl); K13(Acetyl)	9	A0A3L6DXC0; A0A1D6IAU4	GRMZM2G149178_P02; GRMZM2G063896_P01 pep:known chromosome:AGPv3:8:117349862:117351374:1 gene:GRMZM2G063896 transcript:GRMZM2G063896_T01 description:"abinitio; GRMZM2G332838_P02; A0A3L6FIV3; A0A3L6DXC0; A0A1D6IAU4; GRMZM2G084195_P02; GRMZM2G332838_P01 pep:known chromosome:AGPv3:2:183946006:183947706:1 gene:GRMZM2G332838 transcript:GRMZM2G332838_T01 description:"abinitio; AC212565.3_FGP001	4	3	0.1318	0	1	1	480.275	1438.81	1438.81	-0.73	-0.00035	HCD (High Energy Collision Dissociation)	MS2	22.2031	120	26.6074	7339	Lx9801_72h_1.raw	Lx9801_72h_1		415.19	415.19	156178	1	1			2				6.387e-05	3.136e-06	K5(Acetyl): 100; K9(Acetyl): 100; K13(Acetyl): 100	571699136	26.85
		Checked	File ID	RT [min]	First Scan	Mass Analyzer	Activation Type	MS Order	# PSMs	# Peptide Groups	Isolation Interference [%]	Ion Inject Time [ms]	# Precursors	# Identified Precursors	Precursor m/z [Da]	Precursor MH+ [Da]	Precursor Charge	Spectrum File
		FALSE	Lx9801_72h_1	26.6074	7339	Fourier Transform	HCD (High Energy Collision Dissociation)	MS2	3	1	22.2031	120	1	1	480.275	1438.81	3	Lx9801_72h_1.raw
	FALSE	High	MS Amanda 2.0 (A10)	Unambiguous	[R].gKGGkGLGkGGAkR.[H]	N-Term(Acetyl); K5(Acetyl); K9(Acetyl); K13(Acetyl)	9	A0A3L6DXC0; A0A1D6IAU4	GRMZM2G149178_P02; GRMZM2G063896_P01 pep:known chromosome:AGPv3:8:117349862:117351374:1 gene:GRMZM2G063896 transcript:GRMZM2G063896_T01 description:"abinitio; GRMZM2G332838_P02; A0A3L6FIV3; A0A3L6DXC0; A0A1D6IAU4; GRMZM2G084195_P02; GRMZM2G332838_P01 pep:known chromosome:AGPv3:2:183946006:183947706:1 gene:GRMZM2G332838 transcript:GRMZM2G332838_T01 description:"abinitio; AC212565.3_FGP001	4	3	0.1258	0	1	1	480.276	1438.81	1438.81	-0.03	-2e-05	HCD (High Energy Collision Dissociation)	MS2	26.7476	120	26.7361	7805	Lx9801_24h_3.raw	Lx9801_24h_3		433.05	433.05	153790	1	1			2				6.387e-05	2.026e-05	K5(Acetyl): 100; K9(Acetyl): 100; K13(Acetyl): 100	523456512	26.89
		Checked	File ID	RT [min]	First Scan	Mass Analyzer	Activation Type	MS Order	# PSMs	# Peptide Groups	Isolation Interference [%]	Ion Inject Time [ms]	# Precursors	# Identified Precursors	Precursor m/z [Da]	Precursor MH+ [Da]	Precursor Charge	Spectrum File
		FALSE	Lx9801_24h_3	26.7361	7805	Fourier Transform	HCD (High Energy Collision Dissociation)	MS2	3	1	26.7476	120	1	1	480.276	1438.81	3	Lx9801_24h_3.raw
	FALSE	High	MS Amanda 2.0 (A10)	Unambiguous	[R].gKGGkGLGkGGAkR.[H]	N-Term(Acetyl); K5(Acetyl); K9(Acetyl); K13(Acetyl)	9	A0A3L6DXC0; A0A1D6IAU4	GRMZM2G149178_P02; GRMZM2G063896_P01 pep:known chromosome:AGPv3:8:117349862:117351374:1 gene:GRMZM2G063896 transcript:GRMZM2G063896_T01 description:"abinitio; GRMZM2G332838_P02; A0A3L6FIV3; A0A3L6DXC0; A0A1D6IAU4; GRMZM2G084195_P02; GRMZM2G332838_P01 pep:known chromosome:AGPv3:2:183946006:183947706:1 gene:GRMZM2G332838 transcript:GRMZM2G332838_T01 description:"abinitio; AC212565.3_FGP001	4	2	0.3506	0	1	1	719.91	1438.81	1438.81	0.72	0.00052	HCD (High Energy Collision Dissociation)	MS2	22.1205	120	26.688	7787	Lx9801_24h_3.raw	Lx9801_24h_3		457.22	457.22	154093	1	1			2				6.387e-05	3.74e-07	K5(Acetyl): 100; K9(Acetyl): 100; K13(Acetyl): 100	3372968960	26.9
		Checked	File ID	RT [min]	First Scan	Mass Analyzer	Activation Type	MS Order	# PSMs	# Peptide Groups	Isolation Interference [%]	Ion Inject Time [ms]	# Precursors	# Identified Precursors	Precursor m/z [Da]	Precursor MH+ [Da]	Precursor Charge	Spectrum File
		FALSE	Lx9801_24h_3	26.688	7787	Fourier Transform	HCD (High Energy Collision Dissociation)	MS2	3	1	22.1205	120	1	1	719.91	1438.81	2	Lx9801_24h_3.raw
	FALSE	High	MS Amanda 2.0 (A10)	Unambiguous	[R].gKGGkGLGkGGAkR.[H]	N-Term(Acetyl); K5(Acetyl); K9(Acetyl); K13(Acetyl)	9	A0A3L6DXC0; A0A1D6IAU4	GRMZM2G149178_P02; GRMZM2G063896_P01 pep:known chromosome:AGPv3:8:117349862:117351374:1 gene:GRMZM2G063896 transcript:GRMZM2G063896_T01 description:"abinitio; GRMZM2G332838_P02; A0A3L6FIV3; A0A3L6DXC0; A0A1D6IAU4; GRMZM2G084195_P02; GRMZM2G332838_P01 pep:known chromosome:AGPv3:2:183946006:183947706:1 gene:GRMZM2G332838 transcript:GRMZM2G332838_T01 description:"abinitio; AC212565.3_FGP001	4	3	0.134	0	1	1	480.276	1438.81	1438.81	-0.35	-0.00017	HCD (High Energy Collision Dissociation)	MS2	50.0583	120	26.6146	7098	CML496_24h_1.raw	CML496_24h_1		376.26	376.26	155023	1	1			2				6.387e-05	4.901e-05	K5(Acetyl): 100; K9(Acetyl): 100; K13(Acetyl): 100	793211136	26.83
		Checked	File ID	RT [min]	First Scan	Mass Analyzer	Activation Type	MS Order	# PSMs	# Peptide Groups	Isolation Interference [%]	Ion Inject Time [ms]	# Precursors	# Identified Precursors	Precursor m/z [Da]	Precursor MH+ [Da]	Precursor Charge	Spectrum File
		FALSE	CML496_24h_1	26.6146	7098	Fourier Transform	HCD (High Energy Collision Dissociation)	MS2	3	1	50.0583	120	1	1	480.276	1438.81	3	CML496_24h_1.raw
	FALSE	High	MS Amanda 2.0 (A10)	Unambiguous	[R].gKGGkGLGkGGAkR.[H]	N-Term(Acetyl); K5(Acetyl); K9(Acetyl); K13(Acetyl)	9	A0A3L6DXC0; A0A1D6IAU4	GRMZM2G149178_P02; GRMZM2G063896_P01 pep:known chromosome:AGPv3:8:117349862:117351374:1 gene:GRMZM2G063896 transcript:GRMZM2G063896_T01 description:"abinitio; GRMZM2G332838_P02; A0A3L6FIV3; A0A3L6DXC0; A0A1D6IAU4; GRMZM2G084195_P02; GRMZM2G332838_P01 pep:known chromosome:AGPv3:2:183946006:183947706:1 gene:GRMZM2G332838 transcript:GRMZM2G332838_T01 description:"abinitio; AC212565.3_FGP001	4	2	0.4127	0	1	1	719.91	1438.81	1438.81	-0.04	-3e-05	HCD (High Energy Collision Dissociation)	MS2	47.2527	120	26.546	7074	CML496_24h_1.raw	CML496_24h_1		394.96	394.96	153796	1	1			2				6.387e-05	7.949e-07	K5(Acetyl): 100; K9(Acetyl): 100; K13(Acetyl): 100	2989133056	26.83
		Checked	File ID	RT [min]	First Scan	Mass Analyzer	Activation Type	MS Order	# PSMs	# Peptide Groups	Isolation Interference [%]	Ion Inject Time [ms]	# Precursors	# Identified Precursors	Precursor m/z [Da]	Precursor MH+ [Da]	Precursor Charge	Spectrum File
		FALSE	CML496_24h_1	26.546	7074	Fourier Transform	HCD (High Energy Collision Dissociation)	MS2	3	1	47.2527	120	1	1	719.91	1438.81	2	CML496_24h_1.raw
	FALSE	High	Sequest HT (A2)	Unambiguous	[R].GkGGkGLGkGGAkR.[H]	K2(Acetyl); K5(Acetyl); K9(Acetyl); K13(Acetyl)	9	A0A3L6DXC0; A0A1D6IAU4	GRMZM2G149178_P02; GRMZM2G063896_P01 pep:known chromosome:AGPv3:8:117349862:117351374:1 gene:GRMZM2G063896 transcript:GRMZM2G063896_T01 description:"abinitio; GRMZM2G332838_P02; A0A3L6FIV3; A0A3L6DXC0; A0A1D6IAU4; GRMZM2G084195_P02; GRMZM2G332838_P01 pep:known chromosome:AGPv3:2:183946006:183947706:1 gene:GRMZM2G332838 transcript:GRMZM2G332838_T01 description:"abinitio; AC212565.3_FGP001	4	2	0.4701	0	1	1	719.908	1438.81	1438.81	-2.42	-0.00174	HCD (High Energy Collision Dissociation)	MS2	35.828	120	26.6187	7085	CML496_48h_2.raw	CML496_48h_2				0	0	0	2.34		2				7.236e-05	0.0005836	K2(Acetyl): 100; K5(Acetyl): 100; K9(Acetyl): 100; K13(Acetyl): 100	1527750784	26.91
		Checked	File ID	RT [min]	First Scan	Mass Analyzer	Activation Type	MS Order	# PSMs	# Peptide Groups	Isolation Interference [%]	Ion Inject Time [ms]	# Precursors	# Identified Precursors	Precursor m/z [Da]	Precursor MH+ [Da]	Precursor Charge	Spectrum File
		FALSE	CML496_48h_2	26.6187	7085	Fourier Transform	HCD (High Energy Collision Dissociation)	MS2	3	1	35.828	120	1	1	719.908	1438.81	2	CML496_48h_2.raw
	FALSE	High	Mascot (A7)	Unambiguous	[R].GkGGkGLGkGGAkR.[H]	K2(Acetyl); K5(Acetyl); K9(Acetyl); K13(Acetyl)	9	A0A3L6DXC0; A0A1D6IAU4	GRMZM2G149178_P02; GRMZM2G063896_P01 pep:known chromosome:AGPv3:8:117349862:117351374:1 gene:GRMZM2G063896 transcript:GRMZM2G063896_T01 description:"abinitio; GRMZM2G332838_P02; A0A3L6FIV3; A0A3L6DXC0; A0A1D6IAU4; GRMZM2G084195_P02; GRMZM2G332838_P01 pep:known chromosome:AGPv3:2:183946006:183947706:1 gene:GRMZM2G332838 transcript:GRMZM2G332838_T01 description:"abinitio; AC212565.3_FGP001	4	2	0.4815	0	1	1	719.911	1438.81	1438.81	1.31	0.00095	HCD (High Energy Collision Dissociation)	MS2	31.447	120	26.1446	6888	CML496_24h_3.raw	CML496_24h_3				0	0	0		27	2	46	39	0.875724	8.843e-05	0.00105	K2(Acetyl): 100; K5(Acetyl): 100; K9(Acetyl): 100; K13(Acetyl): 100	3.65785e+06	26.03
		Checked	File ID	RT [min]	First Scan	Mass Analyzer	Activation Type	MS Order	# PSMs	# Peptide Groups	Isolation Interference [%]	Ion Inject Time [ms]	# Precursors	# Identified Precursors	Precursor m/z [Da]	Precursor MH+ [Da]	Precursor Charge	Spectrum File
		FALSE	CML496_24h_3	26.1446	6888	Fourier Transform	HCD (High Energy Collision Dissociation)	MS2	3	1	31.447	120	1	1	719.911	1438.81	2	CML496_24h_3.raw
	FALSE	High	Mascot (A7)	Unambiguous	[R].GkGGkGLGkGGAkR.[H]	K2(Acetyl); K5(Acetyl); K9(Acetyl); K13(Acetyl)	9	A0A3L6DXC0; A0A1D6IAU4	GRMZM2G149178_P02; GRMZM2G063896_P01 pep:known chromosome:AGPv3:8:117349862:117351374:1 gene:GRMZM2G063896 transcript:GRMZM2G063896_T01 description:"abinitio; GRMZM2G332838_P02; A0A3L6FIV3; A0A3L6DXC0; A0A1D6IAU4; GRMZM2G084195_P02; GRMZM2G332838_P01 pep:known chromosome:AGPv3:2:183946006:183947706:1 gene:GRMZM2G332838 transcript:GRMZM2G332838_T01 description:"abinitio; AC212565.3_FGP001	4	2	0.6216	0	1	1	719.91	1438.81	1438.81	-0.38	-0.00028	HCD (High Energy Collision Dissociation)	MS2	27.8606	120	28.7696	7763	CML496_24h_2.raw	CML496_24h_2				0	0	0		37	2	46	39	0.0986426	8.843e-05	0.0008382	K2(Acetyl): 100; K5(Acetyl): 100; K9(Acetyl): 100; K13(Acetyl): 100	2.5935e+06	28.75
		Checked	File ID	RT [min]	First Scan	Mass Analyzer	Activation Type	MS Order	# PSMs	# Peptide Groups	Isolation Interference [%]	Ion Inject Time [ms]	# Precursors	# Identified Precursors	Precursor m/z [Da]	Precursor MH+ [Da]	Precursor Charge	Spectrum File
		FALSE	CML496_24h_2	28.7696	7763	Fourier Transform	HCD (High Energy Collision Dissociation)	MS2	3	1	27.8606	120	1	1	719.91	1438.81	2	CML496_24h_2.raw
	FALSE	High	Mascot (A7)	Unambiguous	[R].GkGGkGLGkGGAkR.[H]	K2(Acetyl); K5(Acetyl); K9(Acetyl); K13(Acetyl)	9	A0A3L6DXC0; A0A1D6IAU4	GRMZM2G149178_P02; GRMZM2G063896_P01 pep:known chromosome:AGPv3:8:117349862:117351374:1 gene:GRMZM2G063896 transcript:GRMZM2G063896_T01 description:"abinitio; GRMZM2G332838_P02; A0A3L6FIV3; A0A3L6DXC0; A0A1D6IAU4; GRMZM2G084195_P02; GRMZM2G332838_P01 pep:known chromosome:AGPv3:2:183946006:183947706:1 gene:GRMZM2G332838 transcript:GRMZM2G332838_T01 description:"abinitio; AC212565.3_FGP001	4	2	0.814	0	1	1	719.91	1438.81	1438.81	-0.13	-9e-05	HCD (High Energy Collision Dissociation)	MS2	11.5455	120	27.4887	7509	CML496_0h_1.raw	CML496_0h_1				0	0	0		43	2	46	39	0.0236749	8.843e-05	0.001114	K2(Acetyl): 100; K5(Acetyl): 100; K9(Acetyl): 100; K13(Acetyl): 100	5.03411e+06	27.48
		Checked	File ID	RT [min]	First Scan	Mass Analyzer	Activation Type	MS Order	# PSMs	# Peptide Groups	Isolation Interference [%]	Ion Inject Time [ms]	# Precursors	# Identified Precursors	Precursor m/z [Da]	Precursor MH+ [Da]	Precursor Charge	Spectrum File
		FALSE	CML496_0h_1	27.4887	7509	Fourier Transform	HCD (High Energy Collision Dissociation)	MS2	3	1	11.5455	120	1	1	719.91	1438.81	2	CML496_0h_1.raw
	FALSE	High	MS Amanda 2.0 (A10)	Unambiguous	[R].gKGGkGLGkGGAkR.[H]	N-Term(Acetyl); K5(Acetyl); K9(Acetyl); K13(Acetyl)	9	A0A3L6DXC0; A0A1D6IAU4	GRMZM2G149178_P02; GRMZM2G063896_P01 pep:known chromosome:AGPv3:8:117349862:117351374:1 gene:GRMZM2G063896 transcript:GRMZM2G063896_T01 description:"abinitio; GRMZM2G332838_P02; A0A3L6FIV3; A0A3L6DXC0; A0A1D6IAU4; GRMZM2G084195_P02; GRMZM2G332838_P01 pep:known chromosome:AGPv3:2:183946006:183947706:1 gene:GRMZM2G332838 transcript:GRMZM2G332838_T01 description:"abinitio; AC212565.3_FGP001	4	2	0.3664	0	1	1	719.909	1438.81	1438.81	-1.49	-0.00107	HCD (High Energy Collision Dissociation)	MS2	54.7073	120	26.0564	6859	CML496_24h_3.raw	CML496_24h_3		288.22	288.22	155330	1	1			2				0.0001057	0.0004703	K5(Acetyl): 100; K9(Acetyl): 100; K13(Acetyl): 100	3.65785e+06	26.03
		Checked	File ID	RT [min]	First Scan	Mass Analyzer	Activation Type	MS Order	# PSMs	# Peptide Groups	Isolation Interference [%]	Ion Inject Time [ms]	# Precursors	# Identified Precursors	Precursor m/z [Da]	Precursor MH+ [Da]	Precursor Charge	Spectrum File
		FALSE	CML496_24h_3	26.0564	6859	Fourier Transform	HCD (High Energy Collision Dissociation)	MS2	3	1	54.7073	120	1	1	719.909	1438.81	2	CML496_24h_3.raw
	FALSE	High	MS Amanda 2.0 (A10)	Unambiguous	[R].gKGGkGLGkGGAkR.[H]	N-Term(Acetyl); K5(Acetyl); K9(Acetyl); K13(Acetyl)	9	A0A3L6DXC0; A0A1D6IAU4	GRMZM2G149178_P02; GRMZM2G063896_P01 pep:known chromosome:AGPv3:8:117349862:117351374:1 gene:GRMZM2G063896 transcript:GRMZM2G063896_T01 description:"abinitio; GRMZM2G332838_P02; A0A3L6FIV3; A0A3L6DXC0; A0A1D6IAU4; GRMZM2G084195_P02; GRMZM2G332838_P01 pep:known chromosome:AGPv3:2:183946006:183947706:1 gene:GRMZM2G332838 transcript:GRMZM2G332838_T01 description:"abinitio; AC212565.3_FGP001	4	3	0.1145	0	1	1	480.275	1438.81	1438.81	-0.92	-0.00044	HCD (High Energy Collision Dissociation)	MS2	67.7806	120	26.7705	7392	Lx9801_72h_2.raw	Lx9801_72h_2		363.62	363.62	156032	1	1			2				0.0001057	0.0004878	K5(Acetyl): 100; K9(Acetyl): 100; K13(Acetyl): 100	898862144	27.01
		Checked	File ID	RT [min]	First Scan	Mass Analyzer	Activation Type	MS Order	# PSMs	# Peptide Groups	Isolation Interference [%]	Ion Inject Time [ms]	# Precursors	# Identified Precursors	Precursor m/z [Da]	Precursor MH+ [Da]	Precursor Charge	Spectrum File
		FALSE	Lx9801_72h_2	26.7705	7392	Fourier Transform	HCD (High Energy Collision Dissociation)	MS2	3	1	67.7806	120	1	1	480.275	1438.81	3	Lx9801_72h_2.raw
	FALSE	High	MS Amanda 2.0 (A10)	Unambiguous	[R].gKGGkGLGkGGAkR.[H]	N-Term(Acetyl); K5(Acetyl); K9(Acetyl); K13(Acetyl)	9	A0A3L6DXC0; A0A1D6IAU4	GRMZM2G149178_P02; GRMZM2G063896_P01 pep:known chromosome:AGPv3:8:117349862:117351374:1 gene:GRMZM2G063896 transcript:GRMZM2G063896_T01 description:"abinitio; GRMZM2G332838_P02; A0A3L6FIV3; A0A3L6DXC0; A0A1D6IAU4; GRMZM2G084195_P02; GRMZM2G332838_P01 pep:known chromosome:AGPv3:2:183946006:183947706:1 gene:GRMZM2G332838 transcript:GRMZM2G332838_T01 description:"abinitio; AC212565.3_FGP001	4	2	0.3829	0	1	1	719.91	1438.81	1438.81	-0.13	-9e-05	HCD (High Energy Collision Dissociation)	MS2	11.5455	120	27.4887	7509	CML496_0h_1.raw	CML496_0h_1		277.05	277.05	153762	1	1			2				0.0001057	0.0002738	K5(Acetyl): 100; K9(Acetyl): 100; K13(Acetyl): 100	5.03411e+06	27.48
		Checked	File ID	RT [min]	First Scan	Mass Analyzer	Activation Type	MS Order	# PSMs	# Peptide Groups	Isolation Interference [%]	Ion Inject Time [ms]	# Precursors	# Identified Precursors	Precursor m/z [Da]	Precursor MH+ [Da]	Precursor Charge	Spectrum File
		FALSE	CML496_0h_1	27.4887	7509	Fourier Transform	HCD (High Energy Collision Dissociation)	MS2	3	1	11.5455	120	1	1	719.91	1438.81	2	CML496_0h_1.raw
	FALSE	High	MS Amanda 2.0 (A10)	Unambiguous	[R].gKGGkGLGkGGAkR.[H]	N-Term(Acetyl); K5(Acetyl); K9(Acetyl); K13(Acetyl)	9	A0A3L6DXC0; A0A1D6IAU4	GRMZM2G149178_P02; GRMZM2G063896_P01 pep:known chromosome:AGPv3:8:117349862:117351374:1 gene:GRMZM2G063896 transcript:GRMZM2G063896_T01 description:"abinitio; GRMZM2G332838_P02; A0A3L6FIV3; A0A3L6DXC0; A0A1D6IAU4; GRMZM2G084195_P02; GRMZM2G332838_P01 pep:known chromosome:AGPv3:2:183946006:183947706:1 gene:GRMZM2G332838 transcript:GRMZM2G332838_T01 description:"abinitio; AC212565.3_FGP001	4	2	0.3545	0	1	1	719.91	1438.81	1438.81	0.04	3e-05	HCD (High Energy Collision Dissociation)	MS2	0	23.829	26.8981	7186	CML496_48h_1.raw	CML496_48h_1		338.49	338.49	153778	1	1			2				0.0001057	0.0002654	K5(Acetyl): 100; K9(Acetyl): 100; K13(Acetyl): 100	1924057216	26.89
		Checked	File ID	RT [min]	First Scan	Mass Analyzer	Activation Type	MS Order	# PSMs	# Peptide Groups	Isolation Interference [%]	Ion Inject Time [ms]	# Precursors	# Identified Precursors	Precursor m/z [Da]	Precursor MH+ [Da]	Precursor Charge	Spectrum File
		FALSE	CML496_48h_1	26.8981	7186	Fourier Transform	HCD (High Energy Collision Dissociation)	MS2	3	1	0	23.829	1	1	719.91	1438.81	2	CML496_48h_1.raw
	FALSE	High	MS Amanda 2.0 (A10)	Unambiguous	[R].gKGGkGLGkGGAkR.[H]	N-Term(Acetyl); K5(Acetyl); K9(Acetyl); K13(Acetyl)	9	A0A3L6DXC0; A0A1D6IAU4	GRMZM2G149178_P02; GRMZM2G063896_P01 pep:known chromosome:AGPv3:8:117349862:117351374:1 gene:GRMZM2G063896 transcript:GRMZM2G063896_T01 description:"abinitio; GRMZM2G332838_P02; A0A3L6FIV3; A0A3L6DXC0; A0A1D6IAU4; GRMZM2G084195_P02; GRMZM2G332838_P01 pep:known chromosome:AGPv3:2:183946006:183947706:1 gene:GRMZM2G332838 transcript:GRMZM2G332838_T01 description:"abinitio; AC212565.3_FGP001	4	3	0.1505	0	1	1	480.275	1438.81	1438.81	-0.99	-0.00047	HCD (High Energy Collision Dissociation)	MS2	27.0051	120	26.6083	7212	Lx9801_24h_2.raw	Lx9801_24h_2		369.49	369.49	157481	1	1			2				0.0001057	0.0002892	K5(Acetyl): 100; K9(Acetyl): 100; K13(Acetyl): 100	406413984	26.81
		Checked	File ID	RT [min]	First Scan	Mass Analyzer	Activation Type	MS Order	# PSMs	# Peptide Groups	Isolation Interference [%]	Ion Inject Time [ms]	# Precursors	# Identified Precursors	Precursor m/z [Da]	Precursor MH+ [Da]	Precursor Charge	Spectrum File
		FALSE	Lx9801_24h_2	26.6083	7212	Fourier Transform	HCD (High Energy Collision Dissociation)	MS2	3	1	27.0051	120	1	1	480.275	1438.81	3	Lx9801_24h_2.raw
	FALSE	High	MS Amanda 2.0 (A10)	Unambiguous	[R].gKGGkGLGkGGAkR.[H]	N-Term(Acetyl); K5(Acetyl); K9(Acetyl); K13(Acetyl)	9	A0A3L6DXC0; A0A1D6IAU4	GRMZM2G149178_P02; GRMZM2G063896_P01 pep:known chromosome:AGPv3:8:117349862:117351374:1 gene:GRMZM2G063896 transcript:GRMZM2G063896_T01 description:"abinitio; GRMZM2G332838_P02; A0A3L6FIV3; A0A3L6DXC0; A0A1D6IAU4; GRMZM2G084195_P02; GRMZM2G332838_P01 pep:known chromosome:AGPv3:2:183946006:183947706:1 gene:GRMZM2G332838 transcript:GRMZM2G332838_T01 description:"abinitio; AC212565.3_FGP001	4	2	0.3365	0	1	1	719.91	1438.81	1438.81	0.04	3e-05	HCD (High Energy Collision Dissociation)	MS2	0.197473	29.004	26.7363	7141	CML496_24h_1.raw	CML496_24h_1		365.55	365.55	153778	1	1			2				0.0001057	0.0004199	K5(Acetyl): 100; K9(Acetyl): 100; K13(Acetyl): 100	2989133056	26.83
		Checked	File ID	RT [min]	First Scan	Mass Analyzer	Activation Type	MS Order	# PSMs	# Peptide Groups	Isolation Interference [%]	Ion Inject Time [ms]	# Precursors	# Identified Precursors	Precursor m/z [Da]	Precursor MH+ [Da]	Precursor Charge	Spectrum File
		FALSE	CML496_24h_1	26.7363	7141	Fourier Transform	HCD (High Energy Collision Dissociation)	MS2	3	1	0.197473	29.004	1	1	719.91	1438.81	2	CML496_24h_1.raw
	FALSE	High	Mascot (A7)	Unambiguous	[R].GkGGkGLGkGGAkR.[H]	K2(Acetyl); K5(Acetyl); K9(Acetyl); K13(Acetyl)	9	A0A3L6DXC0; A0A1D6IAU4	GRMZM2G149178_P02; GRMZM2G063896_P01 pep:known chromosome:AGPv3:8:117349862:117351374:1 gene:GRMZM2G063896 transcript:GRMZM2G063896_T01 description:"abinitio; GRMZM2G332838_P02; A0A3L6FIV3; A0A3L6DXC0; A0A1D6IAU4; GRMZM2G084195_P02; GRMZM2G332838_P01 pep:known chromosome:AGPv3:2:183946006:183947706:1 gene:GRMZM2G332838 transcript:GRMZM2G332838_T01 description:"abinitio; AC212565.3_FGP001	4	2	0.7714	0	1	1	719.91	1438.81	1438.81	0.3	0.00021	HCD (High Energy Collision Dissociation)	MS2	0.381872	27.959	26.9789	7446	Lx9801_48h_1.raw	Lx9801_48h_1				0	0	0		35	2	46	39	0.146555	0.0001212	0.001264	K2(Acetyl): 100; K5(Acetyl): 100; K9(Acetyl): 100; K13(Acetyl): 100	4204090624	26.69
		Checked	File ID	RT [min]	First Scan	Mass Analyzer	Activation Type	MS Order	# PSMs	# Peptide Groups	Isolation Interference [%]	Ion Inject Time [ms]	# Precursors	# Identified Precursors	Precursor m/z [Da]	Precursor MH+ [Da]	Precursor Charge	Spectrum File
		FALSE	Lx9801_48h_1	26.9789	7446	Fourier Transform	HCD (High Energy Collision Dissociation)	MS2	3	1	0.381872	27.959	1	1	719.91	1438.81	2	Lx9801_48h_1.raw
	FALSE	High	Mascot (A7)	Unambiguous	[R].GkGGkGLGkGGAkR.[H]	K2(Acetyl); K5(Acetyl); K9(Acetyl); K13(Acetyl)	9	A0A3L6DXC0; A0A1D6IAU4	GRMZM2G149178_P02; GRMZM2G063896_P01 pep:known chromosome:AGPv3:8:117349862:117351374:1 gene:GRMZM2G063896 transcript:GRMZM2G063896_T01 description:"abinitio; GRMZM2G332838_P02; A0A3L6FIV3; A0A3L6DXC0; A0A1D6IAU4; GRMZM2G084195_P02; GRMZM2G332838_P01 pep:known chromosome:AGPv3:2:183946006:183947706:1 gene:GRMZM2G332838 transcript:GRMZM2G332838_T01 description:"abinitio; AC212565.3_FGP001	4	2	0.575	0	1	1	719.908	1438.81	1438.81	-2.42	-0.00174	HCD (High Energy Collision Dissociation)	MS2	35.828	120	26.6187	7085	CML496_48h_2.raw	CML496_48h_2				0	0	0		40	2	46	39	0.0417398	0.0001212	0.00163	K2(Acetyl): 100; K5(Acetyl): 100; K9(Acetyl): 100; K13(Acetyl): 100	1527750784	26.91
		Checked	File ID	RT [min]	First Scan	Mass Analyzer	Activation Type	MS Order	# PSMs	# Peptide Groups	Isolation Interference [%]	Ion Inject Time [ms]	# Precursors	# Identified Precursors	Precursor m/z [Da]	Precursor MH+ [Da]	Precursor Charge	Spectrum File
		FALSE	CML496_48h_2	26.6187	7085	Fourier Transform	HCD (High Energy Collision Dissociation)	MS2	3	1	35.828	120	1	1	719.908	1438.81	2	CML496_48h_2.raw
	FALSE	High	MS Amanda 2.0 (A10)	Unambiguous	[R].gKGGkGLGkGGAkR.[H]	N-Term(Acetyl); K5(Acetyl); K9(Acetyl); K13(Acetyl)	9	A0A3L6DXC0; A0A1D6IAU4	GRMZM2G149178_P02; GRMZM2G063896_P01 pep:known chromosome:AGPv3:8:117349862:117351374:1 gene:GRMZM2G063896 transcript:GRMZM2G063896_T01 description:"abinitio; GRMZM2G332838_P02; A0A3L6FIV3; A0A3L6DXC0; A0A1D6IAU4; GRMZM2G084195_P02; GRMZM2G332838_P01 pep:known chromosome:AGPv3:2:183946006:183947706:1 gene:GRMZM2G332838 transcript:GRMZM2G332838_T01 description:"abinitio; AC212565.3_FGP001	4	3	0.1576	0	1	1	480.279	1438.82	1438.81	7.03	0.00337	HCD (High Energy Collision Dissociation)	MS2	23.5343	120	20.2636	5109	Lx9801_72h_2.raw	Lx9801_72h_2		329.74	329.74	133371	1	1			2				0.0001819	0.0006708	K5(Acetyl): 100; K9(Acetyl): 100; K13(Acetyl): 100	8.32939e+06	20.26
		Checked	File ID	RT [min]	First Scan	Mass Analyzer	Activation Type	MS Order	# PSMs	# Peptide Groups	Isolation Interference [%]	Ion Inject Time [ms]	# Precursors	# Identified Precursors	Precursor m/z [Da]	Precursor MH+ [Da]	Precursor Charge	Spectrum File
		FALSE	Lx9801_72h_2	20.2636	5109	Fourier Transform	HCD (High Energy Collision Dissociation)	MS2	3	1	23.5343	120	1	1	480.279	1438.82	3	Lx9801_72h_2.raw
	FALSE	High	MS Amanda 2.0 (A10)	Unambiguous	[R].gKGGkGLGkGGAkR.[H]	N-Term(Acetyl); K5(Acetyl); K9(Acetyl); K13(Acetyl)	9	A0A3L6DXC0; A0A1D6IAU4	GRMZM2G149178_P02; GRMZM2G063896_P01 pep:known chromosome:AGPv3:8:117349862:117351374:1 gene:GRMZM2G063896 transcript:GRMZM2G063896_T01 description:"abinitio; GRMZM2G332838_P02; A0A3L6FIV3; A0A3L6DXC0; A0A1D6IAU4; GRMZM2G084195_P02; GRMZM2G332838_P01 pep:known chromosome:AGPv3:2:183946006:183947706:1 gene:GRMZM2G332838 transcript:GRMZM2G332838_T01 description:"abinitio; AC212565.3_FGP001	4	2	0.3985	0	1	1	719.908	1438.81	1438.81	-2.42	-0.00174	HCD (High Energy Collision Dissociation)	MS2	35.828	120	26.6187	7085	CML496_48h_2.raw	CML496_48h_2		294.08	294.08	152799	1	1			2				0.0001819	0.000793	K5(Acetyl): 100; K9(Acetyl): 100; K13(Acetyl): 100	1527750784	26.91
		Checked	File ID	RT [min]	First Scan	Mass Analyzer	Activation Type	MS Order	# PSMs	# Peptide Groups	Isolation Interference [%]	Ion Inject Time [ms]	# Precursors	# Identified Precursors	Precursor m/z [Da]	Precursor MH+ [Da]	Precursor Charge	Spectrum File
		FALSE	CML496_48h_2	26.6187	7085	Fourier Transform	HCD (High Energy Collision Dissociation)	MS2	3	1	35.828	120	1	1	719.908	1438.81	2	CML496_48h_2.raw
	FALSE	High	MS Amanda 2.0 (A10)	Unambiguous	[R].gKGGkGLGkGGAkR.[H]	N-Term(Acetyl); K5(Acetyl); K9(Acetyl); K13(Acetyl)	9	A0A3L6DXC0; A0A1D6IAU4	GRMZM2G149178_P02; GRMZM2G063896_P01 pep:known chromosome:AGPv3:8:117349862:117351374:1 gene:GRMZM2G063896 transcript:GRMZM2G063896_T01 description:"abinitio; GRMZM2G332838_P02; A0A3L6FIV3; A0A3L6DXC0; A0A1D6IAU4; GRMZM2G084195_P02; GRMZM2G332838_P01 pep:known chromosome:AGPv3:2:183946006:183947706:1 gene:GRMZM2G332838 transcript:GRMZM2G332838_T01 description:"abinitio; AC212565.3_FGP001	4	2	0.3042	0	1	1	719.91	1438.81	1438.81	-0.21	-0.00015	HCD (High Energy Collision Dissociation)	MS2	0.380364	23.863	26.8878	7353	Lx9801_12h_3.raw	Lx9801_12h_3		318.46	318.46	154382	1	1			2				0.0001819	0.0008558	K5(Acetyl): 100; K9(Acetyl): 100; K13(Acetyl): 100	2091486720	26.78
		Checked	File ID	RT [min]	First Scan	Mass Analyzer	Activation Type	MS Order	# PSMs	# Peptide Groups	Isolation Interference [%]	Ion Inject Time [ms]	# Precursors	# Identified Precursors	Precursor m/z [Da]	Precursor MH+ [Da]	Precursor Charge	Spectrum File
		FALSE	Lx9801_12h_3	26.8878	7353	Fourier Transform	HCD (High Energy Collision Dissociation)	MS2	3	1	0.380364	23.863	1	1	719.91	1438.81	2	Lx9801_12h_3.raw
	FALSE	High	MS Amanda 2.0 (A10)	Unambiguous	[R].gKGGkGLGkGGAkR.[H]	N-Term(Acetyl); K5(Acetyl); K9(Acetyl); K13(Acetyl)	9	A0A3L6DXC0; A0A1D6IAU4	GRMZM2G149178_P02; GRMZM2G063896_P01 pep:known chromosome:AGPv3:8:117349862:117351374:1 gene:GRMZM2G063896 transcript:GRMZM2G063896_T01 description:"abinitio; GRMZM2G332838_P02; A0A3L6FIV3; A0A3L6DXC0; A0A1D6IAU4; GRMZM2G084195_P02; GRMZM2G332838_P01 pep:known chromosome:AGPv3:2:183946006:183947706:1 gene:GRMZM2G332838 transcript:GRMZM2G332838_T01 description:"abinitio; AC212565.3_FGP001	4	2	0.351	0	1	1	719.91	1438.81	1438.81	-0.38	-0.00028	HCD (High Energy Collision Dissociation)	MS2	27.8606	120	28.7696	7763	CML496_24h_2.raw	CML496_24h_2		248.15	248.15	155026	1	1			2				0.0001819	0.0006821	K5(Acetyl): 100; K9(Acetyl): 100; K13(Acetyl): 100	2.5935e+06	28.75
		Checked	File ID	RT [min]	First Scan	Mass Analyzer	Activation Type	MS Order	# PSMs	# Peptide Groups	Isolation Interference [%]	Ion Inject Time [ms]	# Precursors	# Identified Precursors	Precursor m/z [Da]	Precursor MH+ [Da]	Precursor Charge	Spectrum File
[truncated: 211,553+ more rows]
[truncated: 9 more columns]

## Sheet: Kac pep
Table S3-2 Quantitative information of acetylated peptides of maize with P. polysora infection
[truncated: 3,087 more rows]
[truncated: 14 more columns]

[truncated: 2 more sheets: Kac sites, Kac proteins]
