# Supplementary material for: A comprehensive dynamic immune acetylproteomics profiling induced by Puccinia polysora in maize
Source: BMC Plant Biol. 2022 Dec 24;22:610. doi: 10.1186/s12870-022-03964-4 (PMC9789614; doi:10.1186/s12870-022-03964-4)
Supplement: Supplementary file 4 — Additional file 4: Table S4. Defense-associated Kac site involved in invasion of P. polysora. [file 12870_2022_3964_MOESM4_ESM.xlsx]

## Sheet: Kac_sites_ratio
							log2 Fold Change_acetylome				log2 Fold Change_acetylome
Table S4 Defense-associated Kac site involved in invasion of P. polysora
Accession	Kac_site	Identical_ID	Description	Alias	Location	Functional category	Log2 Fold Change
							C.12h.vs.0h	C.24h.vs.0h	C.48h.vs.0h	C.72h.vs.0h	L.12h.vs.0h	L.24h.vs.0h	L.48h.vs.0h	L.72h.vs.0h
A0A1D6EHL5	170	A0A1D6EHL5	Calcium dependent protein kinase 11	CDPK11	Chl. Cyt.	Ca+ signaling	0.409125	0.897111	0.771777	1.20415	0.612382	0.612382	0.217508	0.0823563
A0A1D6GWA0	302	A0A1D6GWA0	Calcium dependent protein kinase 1	CDPK1	PM. Cyt. Nu.	Ca+ signaling	0.26233	0.618346	0.188349	0.0344473	0.396771	0.396771	0.44066	0.231912
A0A1D6GWA0	302	A0A1D6GWA0	Calcium dependent protein kinase1	CDPK1	PM. Cyt. Nu.	Ca+ signaling	0.26233	0.618346	0.188349	0.0344473	0.396771	0.396771	0.44066	0.231912
A0A1D6IKZ3	278	A0A1D6IKZ3	CDPK-related kinase 1	CDPK1	PM. Cyt. Nu.	Ca+ signaling	0.611407	1.39358	0.220874	1.63227	0.857464	0.857464	-0.235037	0.152773
A0A1D6IKZ3	269	A0A1D6IKZ3	CDPK-related kinase 1	CDPK1	PM. Cyt. Nu.	Ca+ signaling	0.140602	0.247927	0.102538	-0.297314	0.807145	0.807145	0.466682	0.57407
A0A1D6JBQ0	228	A0A1D6JBQ0	Calcium dependent protein kinase 4	CDPK4	Mit. Cyt.	Ca+ signaling	0.456952	0.386666	0.390222	0.205282	0.199717	0.199717	0.31731	0.175236
A0A1D6L8S7	13	A0A1D6L8S7	Calcium-dependent protein kinase 2	CDPK2	PM. Cyt. Nu.	Ca+ signaling	-0.0869978	0.103749	-0.0133871	0.0693557	0.809873	0.809873	0.378051	0.371862
A0A1D6L8S7	13	A0A1D6L8S7	Calcium-dependent protein kinase 2	CDPK2	PM. Cyt. Nu.	Ca+ signaling	-0.0869978	0.103749	-0.0133871	0.0693557	0.809873	0.809873	0.378051	0.371862
A0A1D6MYW5	6	A0A1D6MYW5	CPK21	CPK21	PM. Cyt. Nu.	Ca+ signaling	-0.0580878	0.0614443	-0.0304021	0.192806	0.526918	0.526918	-0.0613686	-0.630859
A0A1D6NLC2	103	A0A1D6NLC2	Calcineurin B-like5	CBL5	PM. Cyt. Nu.	Ca+ signaling	0.622859	0.986956	0.388177	1.05141	0.485114	0.485114	0.404689	0.435382
A0A3L6DIN0	224	A0A3L6DIN0	Calcium-dependent protein kinase 15	CDPK15	PM. Cyt. Nu.	Ca+ signaling	0.113816	0.435346	0.161345	0.608809	-0.773898	-0.773898	0.143027	0.177637
A0A3L6GDF3	222	A0A3L6GDF3	Calcium-dependent protein kinase 12	CDPK12	PM. Cyt. Nu.	Ca+ signaling	0.5165	1.00136	0.765618	0.875922	0.642175	0.642175	-0.100491	-0.199525
B7ZY87	58	B7ZY87;A0A3L6DWR1	Calcium-dependent lipid-binding (CaLB domain) family protein	CalB	PM. Cyt. Nu.	Ca+ signaling	-0.129506	-0.200186	0.0264623	0.0292969	0.857011	0.736391	0.359264	0.346815
P41040	116	P41040	Calmodulin	CaM	PM. Cyt. Nu.	Ca+ signaling	1.52872	2	1.54214	2	0.717571	0.717571	0.139757	0.18006
A0A1D6H9Z1	321	A0A1D6H9Z1	Beta-fructofuranosidase, cell wall isozyme	BFRUCT1	EMS.	Cell wall	-0.219179	-0.690364	-0.394241	-0.491352	0.622613	0.790478	0.169402	0.140945
A0A1D6JLN3	828	A0A1D6JLN3	Callose synthase 9	CALS9	PM.	Cell wall	0.314234	0.433459	0.695643	0.836801	-0.303689	-0.303689	0.00249022	-0.128441
A0A1D6K6B3	180	A0A1D6K6B3	UDP-glycosyltransferase 74B1	UGT74B1	Nu.Cyt. EMS.	Cell wall	-0.113746	-0.219966	-0.283466	-0.361744	-0.125193	0.600744	-0.12561	0.182764
A0A1D6K6B3	188	A0A1D6K6B3	UDP-glycosyltransferase 74B1	UGT74B1	Nu.Cyt. EMS.	Cell wall	-0.150275	-0.388831	-0.56991	-0.801696	-0.147462	0.431681	-0.413159	0.232009
A0A1D6NWY7	273	A0A1D6NWY7	Putative cellulose synthase-like family protein	CSL	EMS.	Cell wall	0.499539	0.619798	0.505394	0.650299	-0.239425	-0.239425	0.00397066	0.465627
A0A317Y8F8	202	A0A317Y8F8	GDP-mannose 3,5-epimerase 1	GME-1	Cyt. EMS.	Cell wall	-0.146913	-1.45579	0.850142	0.282447	-0.878312	-0.293148	0.0360189	0.0769128
A0A317Y8F8	276	A0A317Y8F8	GDP-mannose 3,5-epimerase 1	GME-1	Cyt. EMS.	Cell wall	-0.631691	-0.412276	0.355827	0.475245	-0.492205	-0.429039	0.36341	-0.0229678
A0A317Y8F8	65	A0A317Y8F8	GDP-mannose 3,5-epimerase 1	GME-1	Cyt. EMS.	Cell wall	-0.245985	-0.36355	-0.351147	-0.741816	-0.632049	-0.0124774	0.774999	0.608914
A0A3L6D8V4	184	A0A3L6D8V4	Putative fructokinase-6, chloroplastic	FRK6	CIM.Cyt.	Cell wall	1.13881	0.884648	0.389392	1.38465	0.322626	0.247491	0.261986	-0.36488
A0A3L6DZ05	632	A0A3L6DZ05	Endo-1,3(4)-beta-glucanase	ARB01444	EMS.	Cell wall	0.0234561	-0.0498089	0.194758	0.0120765	-0.865325	-0.865325	0.285062	0.214323
A0A3L6EDF1	99	A0A3L6EDF1	Fructokinase-2	FRK2	Cyt.	Cell wall	-0.111751	0.329377	-0.129837	-0.475296	-0.127356	0.239757	0.388964	0.554278
A0A3L6EK18	627	A0A3L6EK18	UDP-glucose 6-dehydrogenase	UGD51	EMS.	Cell wall	0.710246	1.23478	0.887197	1.20271	0.796454	-0.359044	0.569184	0.296504
A0A3L6FF29	327	GRMZM2G135722_P01;A0A1D6N6H9;A0A3L6FF29	Putative UDP-rhamnose:rhamnosyltransferase 1	RT1	Nu.Cyt.	Cell wall	0.30368	-0.196275	0.353369	0.715462	0.71885	0.979922	-0.584479	0.754216
P49174	324	P49174	Beta-fructofuranosidase, cell wall isozyme	BFRUCT1	EMS.	Cell wall	0.0440412	0.235518	0.3067	0.507543	0.472488	0.472488	-0.0368725	0.161077
A0A1D6DVH5	657	A0A1D6DVH5	Lipoxygenase	-	Chl.	Defense	0.277349	0.583034	-0.247265	-0.147167	-1.1242	-1.01446	1.21872	0.956218
A0A1D6DW31	434	A0A1D6DW31	Insect resistance3	IR3	ECS. Lys.	Defense	0.390333	0.998518	0.454221	0.589781	1.15534	1.36179	3.35567	1.74247
A0A1D6E930	89	A0A1D6E930	14-3-3-like protein GF14-6	14-3-3χ	Nu. Cyt.	Defense	-0.195458	0.415947	0.896056	1.08577	-0.0496974	-0.0496974	-0.317924	-0.276686
A0A1D6E930	56	A0A1D6E930	14-3-3-like protein GF14-6	14-3-3χ	Nu. Cyt.	Defense	0.253968	0.610931	0.409521	0.438015	-0.693612	-0.693612	-0.0515334	-0.457233
A0A1D6E930	142	A0A1D6E930	14-3-3-like protein GF14-6	14-3-3χ	Nu. Cyt.	Defense	-0.414336	-0.112808	0.323334	0.391473	-0.342756	-0.342756	-0.24001	-0.518203
A0A1D6E930	131	A0A1D6E930	14-3-3-like protein GF14-6	14-3-3χ	Nu. Cyt.	Defense	-0.41844	-0.137858	-0.0602316	-0.38071	0.337136	0.337136	-0.0926149	-0.0253614
A0A1D6E930	101	A0A1D6E930	14-3-3-like protein GF14-6	14-3-3χ	Nu. Cyt.	Defense	-1.2941	-0.064689	0.29721	0.96325	0.0345608	0.0345608	-0.432696	-0.54586
A0A1D6EDI7	454	A0A1D6EDI7	Protein MICRORCHIDIA 7	MORC7	Nu.	Defense	-1.50412	-1.57887	-1.80765	-1.70104	-0.214453	-0.214453	0.486941	0.614624
A0A1D6EDI7	455	A0A1D6EDI7	Protein MICRORCHIDIA 7	MORC7	Nu.	Defense	-1.50412	-1.57887	-1.80765	-1.70104	-0.214453	-0.214453	0.486941	0.614624
A0A1D6EMF4	19	A0A1D6EMF4	Aquaporin PIP2-2	PIP2-2	PM.	Defense	-0.351	-0.5885	-0.66588	-0.96117	-0.37452	0.281032	-0.0985	-0.03471
A0A1D6EMF4	3	A0A1D6EMF4	Aquaporin PIP2-2	PIP2-2	PM.	Defense	-0.351	-0.5885	-0.66588	-0.96117	-0.37452	0.281032	-0.0985	-0.03471
A0A1D6HYQ4	3	A0A1D6HYQ4	Aquaporin PIP2-1	PIP2-1	EMS.	Defense	0.684409	0.862422	1.3336	1.4518	0.115245	-0.22018	0.46719	-0.50948
A0A1D6I9U6	315	A0A1D6I9U6	Phosphatase DCR2 (dose-dependent cell cyle regulator)	DCR2	ECS.	Defense	-0.773237	-0.932818	-0.731705	-1.25776	-0.110724	0.223758	-0.492258	-0.00500808
A0A1D6IPN8	342	A0A1D6IPN8	Phospholipase D	PLD	Cyt. Nu.	Defense	0.00376	0.174951	-0.32903	-0.12756	0.222719	1.01131	0.187643	0.437282
A0A1D6JNJ9	161	A0A1D6JNJ9	Lethal leaf-spot 1	Lls1	Chl.	Defense	0.398979	0.444544	0.250959	0.180324	0.86187	0.86187	0.603768	0.0301758
A0A1D6L0J1	610	A0A1D6L0J1;A0A317Y8F5	Lipoxygenase	-	Nu.	Defense	-0.22099	0.387063	-0.545433	-0.906829	0.551654	0.551654	-0.0474212	0.173305
A0A1D6ME97	136	A0A1D6ME97	Hypersensitive induced reaction3 HIR3	HIR3	PM.	Defense	1.44866	0	0.789848	1.04522	1.22244	0.925225	0.849624	1.16222
A0A1D6ME97	340	A0A1D6ME97	Hypersensitive induced reaction3 HIR3	HIR3	PM.	Defense	0	0	0	0	1.12078	0.421859	1.32937	2.18769
A0A1D6MLQ0	161	A0A1D6MLQ0	Protein SUPPRESSOR OF K(+) TRANSPORT GROWTH DEFECT 1	SKD1	Nu.	Defense	0.83106	0.942223	0.303541	1.23335	-0.0445369	-0.0445369	-0.535468	-0.358613
A0A1D6N518	534	A0A1D6N518	Linoleate 9S-lipoxygenase 1	LOX1	Chl.	Defense	-0.280514	0.968688	-0.12938	-0.946988	-1.53275	-1.53275	-0.137208	-1.44477
A0A1D6N531	627	A0A1D6N531	Lipoxygenase	-	Nu.	Defense	-0.495536	0.846431	-0.340626	-0.762359	-0.638027	-0.638027	-0.315848	-1.18037
A0A317Y0Y1	257	A0A317Y0Y1	Lipoxygenase	LOX2	CIM.	Defense	0.386029	1.28472	0.508824	0.802132	1.17703	1.17703	1.71168	1.73465
A0A317Y470	51	AC217050.4_FGP006;B6SRI4;A0A317Y470	14-3-3-like protein GF14-C	14-3-3/GF14-C	Nu. Cyt.	Defense	0.253968	0.610931	0.409521	0.438015	-0.693612	-0.693612	-0.0515334	-0.457233
A0A317Y6G1	194	GRMZM2G001696_P01;GRMZM2G001696_P02;C0P3W9;A0A317Y6G1	Phosphoenolpyruvate carboxykinase (ATP)	PEPCK	Cyt.	Defense	0.150688	0.0891139	0.872952	0.646503	1.13912	0.766005	0.623843	0.456737
A0A317Y6G1	206	GRMZM2G001696_P01;GRMZM2G001696_P02;C0P3W9;A0A317Y6G1	Phosphoenolpyruvate carboxykinase (ATP)	PEPCK	Cyt.	Defense	0.320595	0.213413	0.816914	0.735023	1.13416	0.761046	0.424205	0.271963
A0A317Y6G1	413	GRMZM2G001696_P01;GRMZM2G001696_P02;C0P3W9;A0A317Y6G1	Phosphoenolpyruvate carboxykinase (ATP)	PEPCK	Cyt.	Defense	0.117907	0.5408	0.0762877	0.110448	0.64507	0.27196	0.674412	0.84497
A0A317Y6G1	624	GRMZM2G001696_P01;GRMZM2G001696_P02;C0P3W9;A0A317Y6G1	Phosphoenolpyruvate carboxykinase (ATP)	PEPCK	Cyt.	Defense	-0.159684	-0.0551983	0.60103	-0.486262	1.07586	0.702753	0.0439427	0.210938
A0A3L6DD69	41	A0A3L6DD69	Allene oxide synthase 2	CYP74A20	EMS.	Defense	-0.331654	-1.32145	-1.12437	-0.683877	-0.11735	-1.02814	0.72992	0.99405
A0A3L6DG89	62	A0A3L6DG89	Mitochondrial outer membrane protein porin 5	VDAC5	MOM.	Defense	-1.25686	-1.60931	-0.933294	-0.877114	0.915083	0.99658	-0.445418	-0.361424
A0A3L6DG89	245	A0A3L6DG89	Mitochondrial outer membrane protein porin 5	VDAC5	MOM.	Defense	-0.732068	-1.32417	-1.14294	-0.521083	0.60454	0.686037	-0.202868	-0.288988
A0A3L6DH40	216	A0A3L6DH40	Leucine-rich repeat receptor-like serine/threonine/tyrosine-protein kinase SOBIR1	SOBIR1	PM.	Defense	-0.0287189	-0.357279	0.315929	-0.158785	0.391708	0.391708	1.7533	-0.669819
A0A3L6EXN2	54	A0A3L6EXN2	14-3-3-like protein GF14-A	14-3-3/GF14-A	Nu. Cyt.	Defense	0.253968	0.610931	0.409521	0.438015	-0.693612	-0.693612	-0.0515334	-0.457233
A0A3L6EXN2	140	A0A3L6EXN2	14-3-3-like protein GF14-A	14-3-3/GF14-A	Nu. Cyt.	Defense	-0.414336	-0.112808	0.323334	0.391473	-0.342756	-0.342756	-0.24001	-0.518203
A0A3L6EYY9	51	GRMZM2G091155_P02;B6U284;A0A3L6EYY9	14-3-3-like protein GF14-C	14-3-3/GF14-C	Nu. Cyt.	Defense	0.0966848	0.648911	0.26149	0.525735	-0.749373	-0.754475	-0.255455	-0.610912
A0A3L6EYY9	137	GRMZM2G091155_P02;B6U284;A0A3L6EYY9	14-3-3-like protein GF14-C	14-3-3/GF14-C	Nu. Cyt.	Defense	-0.571619	-0.0748276	0.175303	0.479193	-0.398517	-0.403619	-0.443932	-0.671882
A0A3L6EZ34	60	A0A3L6EZ34	14-3-3-like protein GF14-D	14-3-3/GF14-D	Nu. Cyt.	Defense	0.0716988	0.514409	0.238122	0.238649	-1.06256	-0.610562	-0.332734	-1.00509
A0A3L6EZ34	146	A0A3L6EZ34	14-3-3-like protein GF14-D	14-3-3/GF14-D	Nu. Cyt.	Defense	-0.793175	-0.387827	-0.0807446	-0.147387	-0.746992	-0.294992	-0.796428	-0.776299
A0A3L6F3E6	463	GRMZM2G407996_P01;GRMZM2G407996_P02;C0P699;A0A3L6F3E6	Elongation factor Tu	EF-Tu	Mit. Cyt.	Defense	0.10394	0.58049	0.559862	0.740966	0.360774	0.410184	0.627374	0.0781063
A0A3L6F3E6	351	GRMZM2G407996_P01;GRMZM2G407996_P02;C0P699;A0A3L6F3E6	Elongation factor Tu	EF-Tu	Mit. Cyt.	Defense	-0.034387	-1.09458	-0.781271	-0.903474	0.388474	0.437884	0.527635	1.11413
A0A3L6F3E6	67	GRMZM2G407996_P01;GRMZM2G407996_P02;C0P699;A0A3L6F3E6	Elongation factor Tu	EF-Tu	Mit. Cyt.	Defense	-0.634798	-0.559191	-1.10038	-1.98201	0.361808	0.411218	0.854337	0.884262
A0A3L6FD37	148	A0A3L6FD37	Wheatwin-2	Wheatwin-2	PM.	Defense	-0.770826	-0.42208	0.178973	0.507903	-0.170625	-0.170625	-1.58126	-0.476839
A0A3L6FQH1	481	A0A3L6FQH1	Protein EDS1L	EDS1	Nu.	Defense	-0.604083	-0.652895	-1.74875	-0.214649	1.69229	1.69229	0.131908	0.90611
A0A3L6FRU6	3	A0A3L6FRU6	Aquaporin PIP2-2	PIP2-2	PM.	Defense	-0.50821	-0.37063	-0.86932	-0.85794	-0.6234	0.15253	-0.26182	-0.15179
A0A3L6FT12	545	A0A3L6FT12	Putative disease resistance protein RGA4	RGA4	Cyt. Nu.	Defense	0.202568	0.0900812	-0.405294	0.196697	0.450808	0.450808	0.655572	0.980623
A0A3L6FWK2	360	A0A3L6FWK2	Patatin	PLP1-3	Cyt.	Defense	0.574663	0.843098	-0.540443	0.776516	0.540527	0.540527	0.448564	-0.11738
A0A3L6FZE4	46	GRMZM2G112165_P01;A0A1D6ES19;A0A3L6FZE4	Heat shock protein 81-3	HSP81	Nu.	Defense	-0.379644	-0.711893	-0.651109	-0.950205	-0.398495	-0.540685	-0.217664	0.247768
A0A3L6FZE4	379	GRMZM2G112165_P01;A0A1D6ES19;A0A3L6FZE4	Heat shock protein 81-3	HSP81	Nu.	Defense	-0.450422	-0.740074	-0.282744	-0.683627	0.38967	0.24748	0.207514	0.337152
A0A3L6FZE4	266	GRMZM2G112165_P01;A0A1D6ES19;A0A3L6FZE4	Heat shock protein 81-3	HSP81	Nu.	Defense	-0.0161207	-1.05813	-0.737344	-1.68097	0.611238	0.469048	1.01895	0.87786
A0A3L6GAD8	212	A0A3L6GAD8	MLO (mildew resistance locus o)-like protein	MLO	EMS.	Defense	0.541523	0.716037	0.227962	0.991245	-0.00535194	-0.00535194	0.17069	0.0432571
A0A3L6GAD8	242	A0A3L6GAD8	MLO (mildew resistance locus o)-like protein	MLO	EMS.	Defense	0.284895	0.192856	0.210824	0.0518749	0.777268	0.777268	-0.40175	-0.267645
A0A3L6GAD8	65	A0A3L6GAD8	MLO (mildew resistance locus o)-like protein	MLO	EMS.	Defense	-0.0406684	-0.182826	-0.0012628	0.208983	0.110882	0.110882	-0.0411843	-0.0416141
A0A3L6GAD8	326	A0A3L6GAD8	MLO (mildew resistance locus o)-like protein	MLO	EMS.	Defense	-0.18448	-0.169162	0.271257	-0.19843	-0.852535	-0.852535	-0.0516743	0.0512573
A0A3L6GAD8	58	A0A3L6GAD8	MLO (mildew resistance locus o)-like protein	MLO	EMS.	Defense	-0.0171285	0.929837	0.0782552	0.107957	-0.70318	-0.70318	0.0496668	-0.478769
B6TSN0	93	GRMZM2G088847_P02;GRMZM2G088847_P07;B6TSN0	Macrophage migration inhibitory factor	MIF	Per.	Defense	-0.411937	-0.46068	-0.158169	0.0592397	0.920439	0.920439	0.630523	0.910935
C0PDG3	122	C0PDG3;A0A3L6FMW7	Heat shock protein 90-6 mitochondrial	HSP90	COM. ER.	Defense	1.65917	-0.482813	-0.778379	-0.707756	0.186232	0.111056	-0.491698	-0.512403
GRMZM2G019404	436	GRMZM2G019404_P01;GRMZM2G019404_P02	plasma-membrane H+ATPase 2	AHA2	PM.	Defense	0.0625589	-0.28617	-0.378457	-0.425159	-0.137834	0.0141737	1.4906	1.53892
GRMZM2G019404	899	GRMZM2G019404_P01;GRMZM2G019404_P02	plasma-membrane H+ATPase 2	AHA2	PM.	Defense	-0.00239995	-0.369011	-0.53136	-0.734063	-0.0154452	0.779094	1.44447	1.2643
Q00008	62	Q00008;A0A3L6DKP7	Pathogenesis-related protein PRMS	PRMS	ECS.	Defense	-0.0604267	0.938125	1.66454	1.62334	1.64038	1.64038	1.66957	1.5147
Q06XS3	698	GRMZM2G015419_P02;Q06XS3	Lipoxygenase	LOX10	CIM.	Defense	0.901675	0.664196	0.847402	0.293265	-0.583468	-0.583468	-0.0131645	-0.154385
Q06XS3	545	GRMZM2G015419_P02;Q06XS3	Lipoxygenase	LOX10	CIM.	Defense	0.256186	0.860888	0.331718	0.386101	-0.863631	-0.863631	-1.34512	-0.564591
Q06XS3	219	GRMZM2G015419_P02;Q06XS3	Lipoxygenase	LOX10	CIM.	Defense	-0.303524	0.246839	0.0612031	0.969166	-0.636802	-0.636802	-0.357243	-1.30627
Q06XS3	873	GRMZM2G015419_P02;Q06XS3	Lipoxygenase	LOX10	CIM.	Defense	0.0316145	-0.372059	-0.450783	-0.568596	-1.25893	-1.25893	-1.23429	-0.148082
Q06XS3	203	GRMZM2G015419_P02;Q06XS3	Lipoxygenase	LOX10	CIM.	Defense	-0.643387	-0.804389	-0.256496	-0.258498	-0.0816484	-0.0816484	-0.99644	-0.737805
Q06XS3	851	GRMZM2G015419_P02;Q06XS3	Lipoxygenase	LOX10	CIM.	Defense	-0.976802	-0.828021	-0.623705	-0.432369	-0.673007	-0.673007	-0.747631	-0.822814
Q06XS3	172	GRMZM2G015419_P02;Q06XS3	Lipoxygenase	LOX10	CIM.	Defense	-0.487413	-0.360653	-0.165825	-0.594458	-0.532614	-0.532614	-0.702208	-0.74413
Q41870	4	Q41870	Aquaporin PIP1-1	PIP1-1	PM.	Defense	-0.636863	-0.625642	-1.00678	-1.20982	-0.664387	-0.29158	0.954513	0.82969
A0A1D6G969	62	A0A1D6G969	Protein kinase family protein with ARM repeat domain	-	Nu.	Kinase activity	0.152658	0.247114	0.557595	0.598293	0.472164	0.472164	0.206825	0.222311
A0A1D6IXQ7	32	A0A1D6IXQ7	Phosphoglycerate kinase	PGK	Cyt.	Kinase activity	0.177517	-0.666828	-0.102899	-0.565144	-0.610412	-0.610412	-0.0869933	0.307609
A0A1D6JM20	136	A0A1D6JM20	Serine/threonine-protein kinase ATG1a	ATG1a	Cyt. Auto.	Kinase activity	0.25281	0.467181	0.0353636	0.744388	-0.0459231	-0.0459231	-0.266837	-0.0164889
A0A1D6KDZ5	126	A0A1D6KDZ5	Shikimate kinase family protein	SK	Nu.	Kinase activity	-0.0607609	0.093971	0.327735	0.808924	-0.125383	-0.125383	-1.04022	-0.388246
A0A1D6KFX5	170	A0A1D6KFX5	MAP kinase kinase kinase51	MAPK3-kinase 51	Nu.	Kinase activity	-0.185277	-0.341416	-0.402673	0.13728	0.160647	0.160647	0.429543	0.581655
A0A1D6KVR4	69	A0A1D6KVR4	Protein kinase 2B chloroplastic	PK2B	Nu.	Kinase activity	0.382446	0.377791	0.381589	1.03376	0.262052	0.262052	-0.207257	-1.16187
A0A1D6LTK6	224	A0A1D6LTK6	Alpha-glucan water dikinase 1 chloroplastic	GWD1	CTM.	Kinase activity	-0.245189	-0.536675	0.236075	0.919922	0.554189	0.554189	-0.316231	0.120226
A0A1D6LTK6	677	A0A1D6LTK6	Alpha-glucan water dikinase 1 chloroplastic	GWD1	CTM.	Kinase activity	0.159601	-0.245303	-0.579821	-0.24704	0.593288	0.593288	0.0640032	0.369454
A0A1D6M414	490	A0A1D6M414	Pyruvate, phosphate dikinase	PPDK	Cyt.	Kinase activity	0.39338	0.354008	0.0488091	0.272789	0.547276	0.507376	0.76211	1.22417
A0A1D6M414	176	A0A1D6M414	Pyruvate, phosphate dikinase	PPDK	Cyt.	Kinase activity	0.253094	-0.534904	0.0598372	-0.392385	0.392134	0.352234	1.04464	0.956918
A0A1D6M414	353	A0A1D6M414	Pyruvate, phosphate dikinase	PPDK	Cyt.	Kinase activity	-0.943543	-1.29518	-0.268982	-0.747426	0.430534	0.390634	0.260583	0.650449
A0A1D6M414	24	A0A1D6M414	Pyruvate, phosphate dikinase	PPDK	Cyt.	Kinase activity	-0.275633	-0.920012	-0.345061	-0.525006	0.556645	0.516745	0.420275	0.669029
A0A1D6M414	275	A0A1D6M414	Pyruvate, phosphate dikinase	PPDK	Cyt.	Kinase activity	-0.220714	-0.466325	0.365876	-0.0221369	0.776208	0.736308	1.07887	1.19945
A0A1D6M414	745	A0A1D6M414	Pyruvate, phosphate dikinase	PPDK	Cyt.	Kinase activity	0.101084	-0.569703	0.330198	-0.154558	0.197815	0.157915	0.872957	0.679486
A0A1D6M414	165	A0A1D6M414	Pyruvate, phosphate dikinase	PPDK	Cyt.	Kinase activity	0.256693	-0.335124	0.18853	0.0829173	-0.87595	-0.91585	1.18885	0.762417
A0A1D6M444	240	A0A1D6M444	Pyruvate, phosphate dikinase	PPDK	Cyt.	Kinase activity	0.465177	0.754378	0.181442	0.739745	0.315236	0.315236	-0.48006	0.0670085
A0A1D6M444	25	A0A1D6M444	Pyruvate, phosphate dikinase	PPDK	Cyt.	Kinase activity	-0.148917	-0.0659552	0.498509	0.444819	0.544168	0.544168	-0.163295	0.0422875
A0A1D6M444	103	A0A1D6M444	Pyruvate, phosphate dikinase	PPDK	Cyt.	Kinase activity	-0.871746	-0.89481	-0.136349	-0.28047	0.198494	0.198494	-0.981587	-0.506711
A0A1D6M444	495	A0A1D6M444	Pyruvate, phosphate dikinase	PPDK	Cyt.	Kinase activity	0.172881	-0.169333	0.462831	0.312398	-0.0342252	-0.0342252	-0.369213	-0.477674
A0A1D6M810	474	A0A1D6M810	Putative AGC protein kinase family protein	AGC	Nu.	Kinase activity	0.16359	-0.252119	0.0383163	-0.331003	0.247845	0.247845	-0.408902	0.117742
A0A1D6MF21	269	A0A1D6MF21	Casein kinase I isoform delta-like	CSNK1D	Nu.	Kinase activity	-0.0649963	-0.374174	-0.27226	-0.967155	0.7691	0.7691	0.26052	0.489873
A0A1D6P5E7	224	A0A1D6P5E7	Protein kinase-related	PKR	ECS.	Kinase activity	0.267128	1.47195	0.859501	0.449266	1.08041	1.08041	0.939636	0.265822
A0A1D6QH80	86	A0A1D6QH80	ARM repeat superfamily protein	-	Chl.	Kinase activity	0.122789	0.332002	-0.0986949	0.667958	1.17108	1.17108	0.822668	0.76589
A0A317Y9B4	187	A0A317Y9B4	Protein kinase domain-containing protein	-	Nu.	Kinase activity	-0.075062	-0.00879229	0.123596	-0.161792	-0.366714	-0.366714	0.680779	0.777754
A0A3L6DJ79	403	A0A3L6DJ79	Putative choline kinase 2	CK2	MitM.	Kinase activity	-0.0384248	-0.136287	-0.0301464	-0.130868	0.138266	0.138266	0.220956	0.0121012
A0A3L6DVY3	345	A0A3L6DVY3	Pyruvate, phosphate dikinase	PPDK	Chl.	Kinase activity	-0.148917	-0.0659552	0.498509	0.444819	0.544168	0.544168	-0.163295	0.0422875
A0A3L6DVY3	399	A0A3L6DVY3	Pyruvate, phosphate dikinase	PPDK	Chl.	Kinase activity	-0.871746	-0.89481	-0.136349	-0.28047	0.198494	0.198494	-0.981587	-0.506711
A0A3L6EDS2	579	A0A3L6EDS2	Pyruvate, phosphate dikinase	PPDK	Chl.	Kinase activity	0.465177	0.754378	0.181442	0.739745	0.315236	0.315236	-0.48006	0.0670085
A0A3L6EDS2	364	A0A3L6EDS2	Pyruvate, phosphate dikinase	PPDK	Chl.	Kinase activity	-0.148917	-0.0659552	0.498509	0.444819	0.544168	0.544168	-0.163295	0.0422875
A0A3L6EDS2	99	A0A3L6EDS2	Pyruvate, phosphate dikinase	PPDK	Chl.	Kinase activity	-0.536239	0.188871	0.737874	0.848372	0.290595	0.290595	-0.0998761	-0.390911
A0A3L6EDS2	113	A0A3L6EDS2	Pyruvate, phosphate dikinase	PPDK	Chl.	Kinase activity	-0.203836	-0.519642	-0.212428	-0.0580502	0.324605	0.324605	-0.821895	-0.488131
A0A3L6EDS2	442	A0A3L6EDS2	Pyruvate, phosphate dikinase	PPDK	Chl.	Kinase activity	-0.871746	-0.89481	-0.136349	-0.28047	0.198494	0.198494	-0.981587	-0.506711
A0A3L6EDS2	265	A0A3L6EDS2	Pyruvate, phosphate dikinase	PPDK	Chl.	Kinase activity	0.324891	-0.134534	0.19247	0.0745706	0.160094	0.160094	-0.197526	-0.200242
A0A3L6EDS2	836	A0A3L6EDS2	Pyruvate, phosphate dikinase	PPDK	Chl.	Kinase activity	0.172881	-0.169333	0.462831	0.312398	-0.0342252	-0.0342252	-0.369213	-0.477674
A0A3L6EDS2	254	A0A3L6EDS2	Pyruvate, phosphate dikinase	PPDK	Chl.	Kinase activity	0.32849	0.0652464	0.321163	0.549873	-1.10799	-1.10799	-0.053323	-0.394743
A0A3L6ELF9	74	A0A3L6ELF9	Phosphoglycerate kinase	PGK	Cyt.	Kinase activity	0.00484778	0.239329	-0.308522	-0.102302	-0.0657658	0.0223672	0.540179	0.268622
A0A3L6ELF9	78	A0A3L6ELF9	Phosphoglycerate kinase	PGK	Cyt.	Kinase activity	-0.37401	-0.0238383	0.197659	0.308229	-0.364372	-0.276239	-0.490187	-0.472699
A0A3L6EPL9	317	A0A3L6EPL9	Serine/threonine-protein kinase STY17	STY17	Cyt.	Kinase activity	0.788007	1.19718	0.546162	0.779443	-0.141714	-0.434973	-0.185865	1.95923
A0A3L6FPX3	471	A0A3L6FPX3	Putative serine/threonine-protein kinase	STK	EMS.	Kinase activity	-0.878098	-0.509927	0.302548	0.208056	-0.37817	-0.37817	0.527723	-0.0996551
A0A3L6FPX3	472	A0A3L6FPX3	Putative serine/threonine-protein kinase	STK	EMS.	Kinase activity	-0.878098	-0.509927	0.302548	0.208056	-0.37817	-0.37817	0.527723	-0.0996551
GRMZM2G089136	148	GRMZM2G089136_P02	phosphoglycerate kinase	PGK	CTM.	Kinase activity	0.0934204	0.497804	0.51189	1.19464	-0.0722738	0.297817	0.230424	0.0199788
GRMZM2G089136	239	GRMZM2G089136_P02	phosphoglycerate kinase	PGK	CTM.	Kinase activity	-0.0736939	-0.313751	-0.457372	-0.0607007	-0.15888	0.211211	-0.64398	-0.785482
GRMZM2G382914	244	GRMZM2G382914_P04	Phosphoglycerate kinase	PGK	Cyt.	Kinase activity	0.0659208	0.452525	-0.26319	-0.0479574	0.0412682	0.0412682	0.568157	0.42128
GRMZM2G382914	248	GRMZM2G382914_P04	Phosphoglycerate kinase	PGK	Cyt.	Kinase activity	-0.312937	0.189358	0.242991	0.362574	-0.257338	-0.257338	-0.462209	-0.320041
P0C8M8	417	P0C8M8	Probable serine/threonine-protein kinase CCRP1	CCRP1	Cyt. Nu.	Kinase activity	0.307422	-0.412449	-0.101348	-0.360744	-0.246117	-0.246117	-0.258083	0.00913351
P43188	165	P43188	Adenylate kinase, chloroplastic	AK	Chl.	Kinase activity	-0.0893076	0.0066079	0.175067	0.855517	0.12626	0.327075	-0.0187099	0.178591
P43188	52	P43188	Adenylate kinase, chloroplastic	AK	Chl.	Kinase activity	-0.0418508	-1.07006	-0.07557	1.10596	1.93741	2.13822	-0.567033	0.06508
P43188	28	P43188	Adenylate kinase, chloroplastic	AK	Chl.	Kinase activity	-0.284139	0.513659	0.528715	0.783619	-0.627274	-0.426459	-0.320984	-0.803514
A0A096S2Q4	640	A0A096S2Q4;GRMZM2G126361_P01;GRMZM2G126361_P02;A0A3L6EDB5	ATP-dependent zinc metalloprotease FTSH 5 chloroplastic	FTSH5	CIM.	Proteostasis	1.06815	-0.258307	0.447881	1.20799	1.28465	1.10651	0.32661	0.319178
A0A096S2Q4	430	A0A096S2Q4;GRMZM2G126361_P01;GRMZM2G126361_P02;A0A3L6EDB5	ATP-dependent zinc metalloprotease FTSH 5 chloroplastic	FTSH5	CIM.	Proteostasis	-0.343476	-0.448914	0.191718	0.203204	0.511862	0.333722	-0.195532	-0.215064
A0A1D6F2F6	232	A0A1D6F2F6	Proteasome subunit alpha type	PSMA	Cyt. Nu.	Proteostasis	-0.282982	-0.46356	-0.293972	1.16328	1.13071	1.13071	0.144468	0.316096
A0A1D6F4S2	668	A0A1D6F4S2	Lon protease homolog, mitochondrial	LONP1	Cyt. MitMa.	Proteostasis	-0.18849	0.412441	-1.01549	0.24361	0.603865	0.603865	0.120185	-0.134151
A0A1D6FUH5	222	A0A1D6FUH5	Cullin-1	CUL1	Cyt. Nu.	Proteostasis	0.187286	0.570257	0.38875	0.425688	0.578073	0.578073	-0.0636132	-0.0355678
A0A1D6HI27	354	A0A1D6HI27	Protease Do-like 7	Deg P7	Chl.	Proteostasis	-0.0023563	0.219029	0.416973	0.42623	0.312513	0.312513	0.140572	0.0657214
A0A1D6HL34	858	A0A1D6HL34	Presequence protease 2 chloroplastic/mitochondrial	PREP2	Chl. Mit.	Proteostasis	0.311269	-0.0670671	-0.379994	-0.763126	-0.0224715	-0.253897	1.12302	0.877957
A0A1D6ICV6	240	A0A1D6ICV6	Cathepsin B-like cysteine proteinase 3	CP3	ECS. Lys.	Proteostasis	-0.532887	-0.96065	-0.8526	-0.932901	1.35499	0.890687	0.605637	0.531736
A0A1D6JW02	146	A0A1D6JW02	ATP-dependent Clp protease ATP-binding subunit CLPT1 chloroplastic	CLPT1	CTM.	Proteostasis	0.255067	0.510633	0.163282	1.60463	0.19579	0.19579	0.205135	0.548001
A0A1D6MEX4	493	A0A1D6MEX4	RING-type E3 ubiquitin transferase	-	Chl. Cyt.	Proteostasis	-0.0356257	-0.147028	0.339832	0.514082	-0.202348	-0.202348	-0.819902	-0.455741
A0A1D6PNL8	580	A0A1D6PNL8	AAA-type ATPase family protein	-	Chl.	Proteostasis	-0.283232	-0.258156	0.314751	0.371387	0.536679	0.536679	-0.153796	0.136445
A0A1D6PSC2	394	A0A1D6PSC2	Protein disulfide-isomerase	PDI	ERL.	Proteostasis	-0.0864212	0.32596	-0.104584	-0.0296836	-0.0627258	-0.0289444	0.616065	0.39831
A0A1D6Q5K3	171	A0A1D6Q5K3	Proteasome subunit alpha type	PSMA	Cyt. Nu.	Proteostasis	-0.2627	-0.260413	-0.257324	-0.849856	0.155207	0.155207	-0.490123	-0.0650319
A0A1D6Q9K2	256	A0A1D6Q9K2	Serine protease SPPA chloroplastic	SPPA	Chl. Mit.	Proteostasis	-0.239227	-0.167786	0.778802	-0.350333	0.760387	0.760387	1.53759	-0.0602464
A0A1D6QG35	552	A0A1D6QG35	E1 ubiquitin-activating enzyme	UBA	Cyt.	Proteostasis	0.312797	0.370379	0.109738	0.444985	0.272646	0.272646	0.0798495	0.155632
A0A1D6QVG7	86	A0A1D6QVG7	Protein disulfide-isomerase	PDI	ERL.	Proteostasis	0.375532	0.0422305	-0.458726	-0.171337	-0.0413984	0.215182	-0.0933362	-0.22531
A0A3L6E6J5	283	A0A3L6E6J5	Proteasome activator subunit 4	PSME4	Cyt. Nu.	Proteostasis	0.0946182	0.0683022	0.307826	0.39315	0.142939	0.142939	0.224454	0.482914
A0A3L6EES8	58	A0A3L6EES8	Putative cysteine protease RD21C	RD21C	Nu.	Proteostasis	0.255117	0.069048	0.124038	0.109014	-0.861115	-0.861115	0.0241985	0.0782223
A0A3L6EES8	357	A0A3L6EES8	Putative cysteine protease RD21C	RD21C	Nu.	Proteostasis	-0.367267	-0.104341	-1.15533	-0.338645	-0.703504	-0.703504	0.171576	0.776157
A0A3L6EUL5	484	GRMZM2G380184_P01;A0A1D6HKC3;A0A3L6EUL5	Cullin-3A	CUL3A	Cyt. Nu.	Proteostasis	-0.248931	-0.220055	-0.377204	-0.560441	0.74311	0.74311	0.0988121	0.235301
A0A3L6F7U1	115	A0A3L6F7U1	Proteasome subunit alpha type	PSMA	Cyt. Nu.	Proteostasis	-0.520427	0.493391	0.673845	0.0653531	1.70194	1.59008	0.458156	1.02686
A0A3L6G379	71	A0A3L6G379	Thiol protease SEN102	SEN102	Nu. ER.	Proteostasis	-0.0182789	-0.861512	-0.433302	-0.445599	-0.37056	-0.37056	-0.211386	0.439615
A0A3L6G3W7	138	A0A3L6G3W7	Senescence-specific cysteine protease SAG39	SAG39	Nu.	Proteostasis	-0.471518	-0.00857202	-0.181855	1.12522	0.528124	0.528124	0.380149	0.530213
B4F7U0	30	B4F7U0;A0A3L6DE76	Proteasome subunit alpha type	PSMA	Cyt. Nu.	Proteostasis	-0.0362988	0.269392	0.537728	0.218508	0.103118	0.145498	0.42094	0.290641
B4FFQ4	150	B4FFQ4;A0A3L6FR53	ATP-dependent protease La (LON) domain protein	-	Mit.	Proteostasis	-0.0651611	-0.310127	-0.302496	0.185226	-0.0772176	-0.0772176	-0.424677	0.0180518
B4FLL1	52	B4FLL1;GRMZM2G132000_P01;GRMZM2G132000_P02;GRMZM2G132000_P03;A0A3L6FYF7	Ubiquitin-like protein 5	UBL5	Cyt. Nu.	Proteostasis	0.126095	0.114597	-0.390914	0.432895	-0.337096	-0.446202	0.277639	-0.255448
B4FUS5	230	B4FUS5;A0A3L6FA41	ATP-dependent Clp protease proteolytic subunit	ClpP	CTM.	Proteostasis	-0.767047	-0.481427	-0.0527213	-0.00718309	0.130417	0.130417	-0.0308832	0.286503
GRMZM2G116689	6	B4FPT7;GRMZM2G116689_P01;GRMZM2G116689_P03	Ubiquitin-NEDD8-like protein RUB1	RUB1	Cyt. Nu.	Proteostasis	0.322749	0.490811	0.314463	0.74396	0.0846734	0.0846734	0.420266	0.251667
GRMZM2G116689	33	B4FPT7;GRMZM2G116689_P01;GRMZM2G116689_P03	Ubiquitin-NEDD8-like protein RUB1	RUB1	Cyt. Nu.	Proteostasis	-0.0732122	-0.231601	-0.679612	0.126258	0.0114055	0.0114055	0.0331557	0.900203
GRMZM2G116689	63	B4FPT7;GRMZM2G116689_P01;GRMZM2G116689_P03	Ubiquitin-NEDD8-like protein RUB1	RUB1	Cyt. Nu.	Proteostasis	0.0623401	-0.135082	-0.0874379	0.089484	0.5646	0.5646	0.474054	0.595449
Q42420	36	Q42420;GRMZM2G028393_P01;GRMZM2G028393_P02;A0A3L6DR70	Protease inhibitor	-	ECS.	Proteostasis	0.241388	-0.0815188	-0.657563	-0.895179	-0.319463	-0.612612	0.5888	0.774777
A0A1D6DVQ5	439	A0A1D6DVQ5	NADPH--cytochrome P450 reductase	CPR	Cyt.	Redox reaction	-2.20851	-1.02147	-2.01089	-1.79577	-0.837488	-1.01238	0.93341	-1.24989
A0A1D6FNY8	86	A0A1D6FNY8	Aldo-keto reductase family 4 member C9	AKR4C9	Chl.	Redox reaction	-0.266794	-0.0843674	-0.432134	0.222776	0.400535	0.400535	0.501368	0.490656
A0A1D6GG99	59	A0A1D6GG99	NADH-ubiquinone oxidoreductase 23 kDa subunit	NUO1.3C	MitM.	Redox reaction	0.453271	0.468146	-0.945489	0.00612243	1.28176	1.28176	0.0190688	-0.373791
A0A1D6I134	64	A0A1D6I134	Enoyl-[acyl-carrier-protein] reductase [NADH] chloroplastic	-	Cyt.	Redox reaction	-0.705005	-0.524406	-0.643252	-0.430306	0.538247	0.65956	0.239403	0.537641
A0A1D6JPH6	56	A0A1D6JPH6	Glutathione reductase chloroplastic	GR	ECS.	Redox reaction	0.581955	0.768714	-0.66967	0.581151	-0.348405	-0.348405	0.149379	0.0265286
A0A1D6L978	337	A0A1D6L978	Methylenetetrahydrofolate reductase	MTHFR	Cyt.	Redox reaction	0.427598	0.216191	-0.399998	0.951374	-0.232721	-0.281868	1.07277	0.449984
A0A1D6N765	180	A0A1D6N765;A0A3L6FM41	Aldose reductase	AR	Chl.	Redox reaction	0.221539	0.435131	0.419498	0.423206	0.562875	0.562875	0.0208398	0.366274
A0A1D6N986	88	A0A1D6N986	FAD-dependent oxidoreductase family protein	-	Mit.	Redox reaction	-0.215463	0.277701	-0.477636	0.097496	0.655302	0.655302	0.163171	0.0548515
A0A1D6PTV7	82	A0A1D6PTV7	Glutamyl-tRNA reductase-binding protein chloroplastic	-	Nu.	Redox reaction	0.231214	0.675628	-0.127111	0.519566	-1.24425	-1.24425	-1.00877	-1.05385
A0A1D6QD13	116	A0A1D6QD13	Lysine ketoglutarate reductase	LKR	Nu.	Redox reaction	-0.311614	0.516649	1.02566	0.287307	0.647894	0.647894	1.08293	-0.129923
A0A317Y480	315	A0A317Y480	Ferredoxin--NADP reductase, root isozyme, chloroplastic	-	CIM.	Redox reaction	0.440083	0.173125	-1.16736	-0.589817	0.140537	0.140537	-0.214321	0.301254
A0A317YK58	388	A0A317YK58	3-oxo-Delta(4,5)-steroid 5-beta-reductase	-	Cyt.	Redox reaction	-0.0703533	-0.201659	-0.177436	-0.172527	1.01639	0.889586	1.41094	1.00751
A0A3L6DH98	74	GRMZM2G168143_P01;Q9SLP6;A0A3L6DH98	Ferredoxin--NADP reductase, chloroplastic	FNR	CTL.	Redox reaction	-0.133598	-0.0531527	0.655428	1.18934	-0.22705	-0.16624	-0.216749	-0.417368
A0A3L6DJX2	140	A0A3L6DJX2	Peptide-methionine (R)-S-oxide reductase	PMSR	Mit.	Redox reaction	-0.791666	-0.507688	-0.176559	0.295105	-0.26208	-0.26208	0.195388	0.270548
A0A3L6DMX7	219	A0A3L6DMX7	2-alkenal reductase (NADP(+)-dependent)	-	Cyt.	Redox reaction	0.79271	0.215262	-0.324845	0.740677	0.120078	-0.0394574	1.03171	1.26971
A0A3L6DVS6	389	A0A3L6DVS6	Ferredoxin--NADP reductase, chloroplastic	FNR	Mit.	Redox reaction	-0.548205	-0.262841	-0.46449	-0.690678	0.75073	0.125555	-0.122284	0.282352
A0A3L6EH95	354	GRMZM2G108643_P01;B4FZB4;A0A3L6EGN5	NADPH-protochlorophyllide oxidoreductase	POR	MitM.	Redox reaction	0.862326	1.03494	1.10268	1.4377	-0.484664	-0.160464	0.00989275	0.139181
A0A3L6ESY8	405	A0A3L6ESY8	Monodehydroascorbate reductase 4, peroxisomal	MDAR4	PM.	Redox reaction	0.148458	0.0110382	-0.166448	-0.270258	-0.958285	-0.958285	0.352281	0.396183
A0A3L6EXC4	217	A0A3L6EXC4	Monodehydroascorbate reductase	MDAR	Cyt.	Redox reaction	-0.169019	-0.0960154	-0.5911	-0.951304	0.368342	0.138112	0.374044	0.0891308
A0A3L6FJB2	329	A0A3L6FJB2	Ferredoxin--NADP reductase, chloroplastic	FNR	CTL.	Redox reaction	0.116982	-0.321738	0.790994	0.681882	0.221585	0.221585	-0.433792	-0.09647
A0A3L6FJB2	170	A0A3L6FJB2	Ferredoxin--NADP reductase, chloroplastic	FNR	CTL.	Redox reaction	-0.36816	-0.445803	-0.503791	-0.533308	0.583704	0.583704	0.0747451	-0.107875
A0A3L6FJB2	354	A0A3L6FJB2	Ferredoxin--NADP reductase, chloroplastic	FNR	CTL.	Redox reaction	0.471881	0.0689113	-0.59278	-1.27611	1.50867	1.50867	1.45917	1.43683
A0A3L6FJB2	76	A0A3L6FJB2	Ferredoxin--NADP reductase, chloroplastic	FNR	CTL.	Redox reaction	-0.127621	-1.12312	-0.705268	-1.28349	0.0569737	0.0569737	-0.331718	0.322598
A0A3L6FJB2	298	A0A3L6FJB2	Ferredoxin--NADP reductase, chloroplastic	FNR	CTL.	Redox reaction	-0.151295	-0.0662874	0.0158021	0.658893	0.0122898	0.0122898	-0.644333	-0.943083
A0A3L6G1K4	5	A0A3L6G1K4	Monodehydroascorbate reductase	MDAR	Cyt.	Redox reaction	-0.501998	-1.19575	-0.536641	-0.837911	0.127447	0.198911	0.241578	0.2235
A0A3L6G4R5	152	A0A3L6G4R5	2-alkenal reductase (NADP(+)-dependent) (Fragment)	-	ECS.	Redox reaction	0.105998	0.227038	-0.365744	-0.542371	1.62844	1.87649	-0.215539	-0.0528361
B4FUM2	299	GRMZM2G059191_P01;B4FUM2	Ferredoxin--NADP reductase, chloroplastic	FNR	CIM.	Redox reaction	-0.233431	-0.0894294	0.519672	1.00459	0.10448	0.23799	-0.344733	-0.594463
B4FUM2	330	GRMZM2G059191_P01;B4FUM2	Ferredoxin--NADP reductase, chloroplastic	FNR	CIM.	Redox reaction	0.0348458	-0.34488	1.29486	1.02758	0.313775	0.447285	-0.134192	0.25215
B4FUM2	171	GRMZM2G059191_P01;B4FUM2	Ferredoxin--NADP reductase, chloroplastic	FNR	CIM.	Redox reaction	-0.450296	-0.468945	7.8693e-05	-0.187608	0.675894	0.809404	0.374345	0.240745
B4FUM2	77	GRMZM2G059191_P01;B4FUM2	Ferredoxin--NADP reductase, chloroplastic	FNR	CIM.	Redox reaction	-0.321534	-1.0715	-0.240702	-1.02603	-0.0495133	0.0839967	-0.0728079	0.739219
B6TDR4	331	GRMZM2G073351_P02;B6TDR4;A0A3L6EH95	NADPH-protochlorophyllide oxidoreductase	POR	MitM.	Redox reaction	0.976959	-0.804029	-0.0177457	0.338957	-0.60828	-0.60828	-0.829554	-0.933638
C0PFW3	227	GRMZM2G129513_P01;C0PFW3	Malate dehydrogenase (NADP(+))	-	Mit.	Redox reaction	-0.90179	-0.105491	0.0505988	0.380029	0.501421	0.557461	0.775111	0.448465
C0PFW3	318	GRMZM2G129513_P01;C0PFW3	Malate dehydrogenase (NADP(+))	-	Mit.	Redox reaction	-0.0565924	-0.342646	-0.370709	-0.636105	0.557883	0.613923	0.794731	0.505558
GRMZM2G085019	579	GRMZM2G085019_P01	NADP malic enzyme 3	NADP ME3	CTM.	Redox reaction	0.365666	1.13667	0.904961	2	-0.515582	-0.515582	-0.523502	-0.439643
GRMZM2G085019	621	GRMZM2G085019_P01	NADP malic enzyme 3	NADP ME3	CTM.	Redox reaction	0.961909	1.14096	1.40319	2	-0.671001	-0.671001	-0.0923958	-0.368227
GRMZM2G085019	420	GRMZM2G085019_P01	NADP malic enzyme 3	NADP ME3	CTM.	Redox reaction	0.274413	0.503979	1.16325	1.37485	0.185798	0.185798	0.319055	-0.0358757
GRMZM2G085019	456	GRMZM2G085019_P01	NADP malic enzyme 3	NADP ME3	CTM.	Redox reaction	0.16012	0.51667	0.720305	0.288724	1.02425	1.02425	0.286521	0.122475
P06670	217	P06670	NAD(P)H-quinone oxidoreductase subunit K, chloroplastic	NDHK	Chl.	Redox reaction	0.496333	-1.82829	-0.961167	-0.704993	0.0830216	0.0830216	-0.480125	-0.230355
P46722	165	GRMZM5G866223_P01;P46722	NAD(P)H-quinone oxidoreductase subunit I, chloroplastic	NDH1	Chl.	Redox reaction	-0.352233	-1.35124	-0.816408	-1.42295	0.995286	0.947216	-0.107699	0.284726
P46722	170	GRMZM5G866223_P01;P46722	NAD(P)H-quinone oxidoreductase subunit I, chloroplastic	NDH1	Chl.	Redox reaction	-2.23442	-0.944045	-1.62726	-1.4051	0.0977863	0.0497163	-0.00770638	-0.261246
Q6R9H4	561	Q6R9H4	NADH-ubiquinone oxidoreductase chain 5	NDUFB5	OM.	Redox reaction	-0.028093	-0.180741	-0.546205	0.0313892	0.366621	0.366621	0.974962	-0.258909
A0A1D6F7V0	447	A0A1D6F7V0	Glutathione synthase	GSS	CTM.	ROS scavenging	-0.0805489	-0.424107	-0.181575	-0.282641	0.0970071	0.0236581	0.644298	1.5778
A0A1D6F9C2	86	GRMZM2G016677_P01;A0A1D6F9C2	Oxygen-evolving enhancer protein 2-1 chloroplastic	OEE2-1	CIM.	ROS scavenging	0.499909	0.515939	0.451191	0.596785	-0.237962	0.0863816	-0.133281	0.182033
A0A1D6F9C2	232	GRMZM2G016677_P01;A0A1D6F9C2	Oxygen-evolving enhancer protein 2-1 chloroplastic	OEE2-1	CIM.	ROS scavenging	0.0473172	-0.481578	0.0334557	0.0483034	0.168883	0.493227	-0.0885131	-0.0757254
A0A1D6F9C2	105	GRMZM2G016677_P01;A0A1D6F9C2	Oxygen-evolving enhancer protein 2-1 chloroplastic	OEE2-1	CIM.	ROS scavenging	-1.04395	0.119639	-0.727999	0.0332709	-0.0188154	0.305529	0.281351	-0.083118
A0A1D6F9C2	215	GRMZM2G016677_P01;A0A1D6F9C2	Oxygen-evolving enhancer protein 2-1 chloroplastic	OEE2-1	CIM.	ROS scavenging	-0.113274	-0.571846	-0.119991	-0.184971	0.0259613	0.350305	-0.183579	-0.260472
A0A1D6F9C2	227	GRMZM2G016677_P01;A0A1D6F9C2	Oxygen-evolving enhancer protein 2-1 chloroplastic	OEE2-1	CIM.	ROS scavenging	0.120424	-0.211396	-0.412944	-0.597882	0.613773	0.938117	-0.0874581	0.271927
A0A1D6MXS7	144	A0A1D6MXS7	Glutathione synthetase	GSS	Nu. Cyt.	ROS scavenging	0.159508	0.283714	0.633882	0.800203	0.451519	0.451519	0.129136	0.249158
A0A1D6MXS7	279	A0A1D6MXS7	Glutathione synthetase	GSS	Nu. Cyt.	ROS scavenging	0.104579	0.0385014	0.366174	0.732901	-0.546875	-0.546875	-0.227879	0.0579038
A0A1D6N0B2	108	A0A1D6N0B2	Glutathione S-transferase T1	GSTT1	Nu. Cyt.	ROS scavenging	-0.419979	0.298292	1.04114	0.300569	0.106163	0.106163	0.114715	1.13057
A0A3L6DYN1	200	GRMZM2G021617_P01;GRMZM2G058070_P01;Q41048;A0A3L6DYN1	Oxygen-evolving enhancer protein 3-1, chloroplastic	OEE3-1	Mit.	ROS scavenging	-0.315873	0.160861	0.353804	0.276188	-0.24533	0.26301	-1.0442	-0.476693
A0A3L6DYN1	131	GRMZM2G021617_P01;GRMZM2G058070_P01;Q41048;A0A3L6DYN1	Oxygen-evolving enhancer protein 3-1, chloroplastic	OEE3-1	Mit.	ROS scavenging	0.0485596	-0.457206	-1.08533	-1.86699	-1.01526	-0.506918	0.366824	0.901051
A0A3L6E469	234	A0A3L6E469	Oxygen-evolving enhancer protein 2, chloroplastic	OEE2-1	CTM.	ROS scavenging	-0.0799238	-0.284496	-0.0259454	-0.182992	-0.00541986	-0.00541986	0.0609028	-0.66214
A0A3L6E469	107	A0A3L6E469	Oxygen-evolving enhancer protein 2, chloroplastic	OEE2-1	CTM.	ROS scavenging	-1.07675	0.0462788	-0.764729	-0.153089	0.00977858	0.00977858	0.32578	-0.268268
A0A3L6E469	217	A0A3L6E469	Oxygen-evolving enhancer protein 2, chloroplastic	OEE2-1	CTM.	ROS scavenging	-0.160724	-0.600577	-0.21939	-0.23661	-0.0636087	-0.0636087	-0.313719	-0.452408
A0A3L6E469	229	A0A3L6E469	Oxygen-evolving enhancer protein 2, chloroplastic	OEE2-1	CTM.	ROS scavenging	0.253848	0.0293073	-0.0444099	-0.459446	0.00783231	0.00783231	0.261951	-0.802488
A0A3L6E5G9	86	A0A3L6E5G9	Peroxidase	POD	ECS.	ROS scavenging	-0.222744	-0.366904	-0.366561	-0.763108	1.229	1.229	0.162951	0.436125
A0A3L6E5G9	83	A0A3L6E5G9	Peroxidase	POD	ECS.	ROS scavenging	-0.413408	-0.340166	-0.360523	-0.817263	1.5059	1.5059	0.182541	0.709886
A0A3L6E8V2	220	GRMZM2G175562_P02;B6T3B2;A0A3L6E8V2	Oxygen-evolving enhancer protein 1, chloroplastic	OEE1	Chl.	ROS scavenging	0.0765421	0.175514	-0.0992529	0.384473	-0.571932	-0.198322	-0.302389	-0.331491
A0A3L6E8V2	149	GRMZM2G175562_P02;B6T3B2;A0A3L6E8V2	Oxygen-evolving enhancer protein 1, chloroplastic	OEE1	Chl.	ROS scavenging	-0.100203	-0.197189	-0.799969	-0.739358	-0.0622409	0.311369	-0.116598	-0.193262
A0A3L6E8V2	97	GRMZM2G175562_P02;B6T3B2;A0A3L6E8V2	Oxygen-evolving enhancer protein 1, chloroplastic	OEE1	Chl.	ROS scavenging	-0.15873	-0.769025	-0.27807	0.310917	-1.29292	-0.919308	-0.357999	-0.982037
A0A3L6EJU4	60	GRMZM2G150893_P02;B4FKV6;A0A3L6EJU4	Peroxidase	POD	ECS.	ROS scavenging	-0.602316	-0.662503	-0.151965	-0.23918	-0.262746	-0.272796	-0.0424552	0.745983
A0A3L6EJY9	264	GRMZM2G113349_P01;A0A1D6GU53;A0A3L6EJY9	Oxygen-evolving enhancer protein 1, chloroplastic	OEE1	Chl.	ROS scavenging	-0.0544804	0.0656356	-0.409127	-0.0988167	-0.664426	-0.356506	-0.352493	-0.396599
A0A3L6FC90	263	A0A3L6FC90	Peroxidase	POD	PM.	ROS scavenging	-1.68824	-1.223	-1.95835	-1.03978	0.966864	0.554436	1.13438	0.340743
A0A3L6FWC8	195	A0A3L6FWC8	Oxygen-evolving enhancer protein 3-1, chloroplastic	OEE3-1	Mit.	ROS scavenging	-0.532263	-0.213119	0.145244	0.143178	-0.27615	-0.27615	-0.709341	-0.373255
A0A3L6FWC8	126	A0A3L6FWC8	Oxygen-evolving enhancer protein 3-1, chloroplastic	OEE3-1	Mit.	ROS scavenging	-0.16783	-0.831186	-1.29389	-2	-1.04608	-1.04608	0.70168	1.00449
B4FS55	151	GRMZM2G012276_P02;B4FS55	Thioredoxin-dependent peroxiredoxin	-	CIM.	ROS scavenging	-0.240533	-0.136064	0.113703	0.437513	0.845089	0.961749	1.87779	1.32199
B4FS55	206	GRMZM2G012276_P02;B4FS55	Thioredoxin-dependent peroxiredoxin	-	CIM.	ROS scavenging	0.600781	0.727849	-0.218508	1.08942	0.25812	0.37478	0.115794	0.438033
B4FS55	88	GRMZM2G012276_P02;B4FS55	Thioredoxin-dependent peroxiredoxin	-	CIM.	ROS scavenging	-0.232197	-0.89946	-0.684164	-1.25575	-0.605657	-0.488997	0.467591	1.07031
C4J9M7	196	GRMZM2G139680_P01;C4J9M7	Thioredoxin-dependent peroxiredoxin	-	CTM.	ROS scavenging	0.975327	0.961521	0.411536	0.966568	-0.817287	-0.669905	0.251685	-0.262076
A0A1D6ELH1	365	A0A1D6ELH1	Polyadenylate-binding protein 2	PAB2	Nu.	Transcription	0.618462	-0.184037	0.0409	0.651305	0.186069	0.186069	-0.35348	-0.306075
A0A1D6ELH1	282	A0A1D6ELH1	Polyadenylate-binding protein 2	PAB2	Nu.	Transcription	-0.0204805	-0.0937344	-0.180277	-0.182117	0.156392	0.156392	-0.0595907	-0.150467
A0A1D6ELH1	128	A0A1D6ELH1	Polyadenylate-binding protein 2	PAB2	Nu.	Transcription	0.0671611	-0.130462	-0.321485	-0.737986	0.454503	0.454503	0.098597	0.247855
A0A1D6ERD3	49	A0A1D6ERD3	Helicase protein MOM1	MOM1	Nu.	Transcription	-0.224341	-0.235229	0.169447	0.948075	-1.09967	-1.09967	-0.75407	-0.643442
A0A1D6GM13	191	A0A1D6GM13	Myb-like domain-containing protein	-	Nu.	Transcription	-0.736975	-0.82794	0.0448869	0.132965	0.240723	0.0976019	0.262354	0.596168
A0A1D6GUV9	8	A0A1D6GUV9	GATA transcription factor 24	GATA24	Nu.	Transcription	-0.446734	-0.280233	-0.217419	-0.123329	0.182724	0.182724	-0.240764	0.285003
A0A1D6GUV9	230	A0A1D6GUV9	GATA transcription factor 24	GATA24	Nu.	Transcription	0.0260827	0.479526	-0.295483	0.196472	-0.00175995	-0.00175995	0.289243	-0.526664
A0A1D6I6U8	143	A0A1D6I6U8	Pre-mRNA-splicing factor isy-1	ISY1	Nu.	Transcription	0.127423	0.0461906	-0.158697	-0.379899	0.550491	0.550491	0.275864	0.682905
A0A1D6IK61	64	A0A1D6IK61	Calmodulin-binding transcription activator 2	CAMTA2	Nu.	Transcription	0.319158	0.700559	0.570799	0.553767	0.630785	0.630785	-0.111925	-0.156031
A0A1D6J9R3	105	A0A1D6J9R3	Polyadenylate-binding protein	PAB2	Cyt.	Transcription	0.23639	-0.0258261	-0.35166	-0.876553	0.263144	0.263144	-0.26009	0.328973
A0A1D6L4P9	86	A0A1D6L4P9	Transcriptional adapter ADA2b	ADA2b	Nu.	Transcription	-0.0807563	-0.062136	-0.341678	-0.603606	1.1581	1.1581	0.831449	1.2139
A0A1D6L4P9	23	A0A1D6L4P9	Transcriptional adapter ADA2b	ADA2b	Nu.	Transcription	-1.01331	0.312265	0.23727	-0.34579	0.827103	0.827103	0.809317	0.977505
A0A1D6L4P9	24	A0A1D6L4P9	Transcriptional adapter ADA2b	ADA2b	Nu.	Transcription	-1.01331	0.312265	0.23727	-0.34579	0.827103	0.827103	0.809317	0.977505
A0A1D6L4P9	10	A0A1D6L4P9	Transcriptional adapter ADA2b	ADA2b	Nu.	Transcription	-1.01331	0.312265	0.23727	-0.34579	0.827103	0.827103	0.809317	0.977505
A0A1D6L4P9	100	A0A1D6L4P9	Transcriptional adapter ADA2b	ADA2b	Nu.	Transcription	-0.287962	-0.348823	0.0918126	0.0268133	0.358206	0.358206	-0.0405947	0.167523
A0A1D6L4P9	99	A0A1D6L4P9	Transcriptional adapter ADA2b	ADA2b	Nu.	Transcription	-0.287962	-0.348823	0.0918126	0.0268133	0.358206	0.358206	-0.0405947	0.167523
A0A1D6LV88	555	A0A1D6LV88;A0A3L6EBK2	Putative PHD-finger domain containing protein family	-	Nu.	Transcription	-0.433553	-0.512702	-0.335337	-0.445132	0.0654339	0.0654339	-0.252129	-0.23456
A0A1D6MQC3	159	A0A1D6MQC3	Pre-mRNA-splicing factor SPF27-like protein	-	Nu.	Transcription	0.613569	1.68153	-1.13583	-0.0347768	-1.83635	-0.887983	-1.20718	-1.30848
A0A1D6NXU6	1045	A0A1D6NXU6	Helicase protein MOM1	MOM1	Nu.	Transcription	-0.27359	-0.0922921	0.186359	-0.054795	0.301105	0.301105	0.30288	-0.397685
A0A1D6P515	292	A0A1D6P515	Transcription initiation factor TFIID subunit 5	TFIID5	Nu.	Transcription	-0.166056	-0.127376	-0.204913	-0.415214	0.800027	0.800027	0.416027	0.462479
A0A317Y6Y6	73	GRMZM2G106133_P02;Q9FYS5;A0A317Y6Y6	HMG-Y-related protein A	-	Nu.	Transcription	0.375125	0.679517	0.0665259	0.545734	-1.49181	-1.41346	-0.665883	-0.562568
A0A3L6E5D4	257	A0A3L6E5D4	Polyadenylate-binding protein	PAB	Nu.	Transcription	0.618462	-0.184037	0.0409	0.651305	0.186069	0.186069	-0.35348	-0.306075
A0A3L6E5D4	174	A0A3L6E5D4	Polyadenylate-binding protein	PAB	Nu.	Transcription	-0.0204805	-0.0937344	-0.180277	-0.182117	0.156392	0.156392	-0.0595907	-0.150467
A0A3L6E5D4	20	A0A3L6E5D4	Polyadenylate-binding protein	PAB	Nu.	Transcription	0.212976	0.039098	-0.196646	-1.11364	0.861433	0.861433	1.89546	0.441783
A0A3L6EAP3	2099	A0A3L6EAP3	Pre-mRNA-processing-splicing factor 8A	PRP8A	Nu.	Transcription	0.392966	0.547943	0.375314	0.363943	0.989415	0.989415	-0.286786	-0.0430388
A0A3L6EAP3	1186	A0A3L6EAP3	Pre-mRNA-processing-splicing factor 8A	PRP8A	Nu.	Transcription	-0.159668	0.0220578	-0.73004	-1.17468	0.513535	0.513535	0.115616	0.0112914
A0A3L6EWE8	74	A0A3L6EWE8	HMG-Y-related protein A	-	Nu.	Transcription	-0.0981301	0.227861	-0.00607065	-0.325377	0.586642	0.479842	-0.100177	0.222597
A0A3L6F3E4	153	GRMZM2G471635_P01;K7UTQ7;A0A3L6F3E4	Transcription factor HEC1	HEC1	Nu.	Transcription	-0.524013	0.134404	0.59728	0.868418	-0.143508	-0.143508	-0.0157053	6.34e-05
A0A3L6FPB6	207	A0A3L6FPB6	Transcription factor bHLH96	Bhlh96	Nu.	Transcription	-0.270749	0.0156497	0.269981	0.0514054	0.470996	0.470996	0.0732775	0.206369
A0A3L6FQZ2	255	A0A3L6FQZ2	Putative transcription factor GLK1	GLK1	Nu.	Transcription	0.610253	-0.529719	0.0180444	-0.154779	0.405738	0.405738	0.167281	0.204927
A0A3L6GBA3	22	A0A3L6GBA3	Pre-mRNA-splicing factor 18	PRPF18	Nu.	Transcription	0.00134204	0.129549	0.356588	0.229299	-0.570697	-0.570697	-0.105719	-0.0863174
B4FI06	84	GRMZM2G101480_P01;B4FI06	MBF1 transcription factor	MBF1-TF	Nu.	Transcription	-0.181615	-0.213355	0.346503	0.377152	-0.369701	-0.369701	-0.448737	-0.613732
B4FI06	85	GRMZM2G101480_P01;B4FI06	MBF1 transcription factor	MBF1-TF	Nu.	Transcription	-0.181615	-0.213355	0.346503	0.377152	-0.369701	-0.369701	-0.448737	-0.613732
K7VW90	251	GRMZM5G802801_P01;K7VW90	Putative mediator of RNA polymerase II transcription subunit 37c	-	CW. Cyt. PM. Mit.	Transcription	-0.628351	-0.111534	0.492033	0.099674	0.525604	0.525604	0.698986	0.0131999
K7VW90	362	GRMZM5G802801_P01;K7VW90	Putative mediator of RNA polymerase II transcription subunit 37c	-	CW. Cyt. PM. Mit.	Transcription	0.465563	0.92175	-1.04658	-0.503758	1.0366	1.0366	0.509524	0.627131
A0A1D6F0E4	12	A0A1D6F0E4	Eukaryotic translation initiation factor 5A	EIF5A	Nu.	Translation	-0.353255	0.207513	0.348646	0.869973	0.737148	0.737148	-0.420268	0.17781
A0A1D6F0E4	37	A0A1D6F0E4	Eukaryotic translation initiation factor 5A	EIF5A	Nu.	Translation	-0.245999	-0.124075	-0.174306	-0.0765526	0.871759	0.871759	0.312788	0.449377
A0A1D6F0E4	50	A0A1D6F0E4	Eukaryotic translation initiation factor 5A	EIF5A	Nu.	Translation	-0.669085	-0.586153	-0.966869	-0.816409	0.98566	0.98566	0.023847	0.483772
A0A1D6F9W0	85	A0A1D6F9W0	Valyl-tRNA synthetase	VARS	Mit.	Translation	0.207103	0.565427	-0.0423542	0.787214	0.40418	0.40418	-0.120029	-0.412744
A0A1D6F9W0	76	A0A1D6F9W0	Valyl-tRNA synthetase	VARS	Mit.	Translation	0.282848	0.58602	0.625878	0.110502	-0.182489	-0.182489	-0.142687	-0.739372
A0A1D6FII0	426	A0A1D6FII0	Asparagine--tRNA ligase	asnS	Cyt.	Translation	0.109367	0.611092	0.407022	0.161707	0.616866	0.616866	0.403414	0.432634
A0A1D6FII0	389	A0A1D6FII0	Asparagine--tRNA ligase	asnS	Cyt.	Translation	-0.331169	-0.420112	-0.53046	0.951497	-1.38971	-1.38971	-2	-0.743323
A0A1D6FMI2	5	A0A1D6FMI2	Elongation factor 1-alpha	TEF1	Cyt.	Translation	0.442784	0.713225	-0.0955743	-1.23772	0.0813724	0.0813724	0.163671	1.01815
A0A1D6FUK1	296	A0A1D6FUK1	Histidine--tRNA ligase	HisRS	Cyt.	Translation	0.233583	0.298298	0.841983	0.665302	0.0303312	0.0303312	0.141327	-0.0518094
A0A1D6GV12	16	A0A1D6GV12	Eucaryotic initiation factor4	EIF4G1	Chl.	Translation	-0.236351	0.317247	-0.0546327	0.0562236	-0.501428	-0.501428	-0.0589119	0.0735073
A0A1D6H6Y0	200	A0A1D6H6Y0	Putative elongation factor 1-gamma 2	-	Cyt.	Translation	-0.222938	-0.0103047	-0.27398	0.018055	0.87172	0.872642	1.17728	0.598135
A0A1D6H6Y0	279	A0A1D6H6Y0	Putative elongation factor 1-gamma 2	-	Cyt.	Translation	-0.583519	-0.834375	-0.456018	-0.649462	-0.162303	-0.161381	0.682473	0.400976
A0A1D6JT91	718	A0A1D6JT91	Methionyl-tRNA synthetase	MetRS	Cyt.	Translation	-0.146809	-0.49629	0.0733621	0.0873444	0.585922	0.585922	-0.212706	0.201349
A0A1D6KWC7	623	A0A1D6KWC7	Lysine--tRNA ligase	LysS	Cyt.	Translation	1.07241	0.986354	0.165335	1.04119	0.155013	0.155013	0.399705	0.352918
A0A1D6LAQ0	152	A0A1D6LAQ0	Lysine--tRNA ligase chloroplastic/mitochondrial	LysS	Mit.	Translation	0.701969	0.465083	0.721976	0.369489	0.103064	0.103064	-0.0705401	-0.238296
A0A1D6NF91	275	A0A1D6NF91	Methionyl-tRNA formyltransferase	MTFMT	Mit.	Translation	-0.182553	-0.284024	-0.400449	0.143963	1.91118	1.91118	1.33194	1.48124
A0A1D6PX25	136	A0A1D6PX25	Ribosome-recycling factor, chloroplastic	RRF	CTM.	Translation	0.335523	0.449833	0.129332	0.149765	0.21359	0.21359	-0.565927	-0.810363
A0A1D6QQD4	223	A0A1D6QQD4	Putative elongation factor 1-gamma 2	-	ECS.	Translation	0.0568145	0.629692	0.171291	0.510535	0.894151	0.894151	0.574215	0.191375
A0A1D6QQD4	200	A0A1D6QQD4	Putative elongation factor 1-gamma 2	-	ECS.	Translation	-0.496121	0.455422	0.0495171	0.554873	0.00184083	0.00184083	-0.415272	-0.379182
A0A1D6QQD4	302	A0A1D6QQD4	Putative elongation factor 1-gamma 2	-	ECS.	Translation	-0.303767	-0.194378	-0.0107467	-0.156982	-0.139872	-0.139872	0.0794131	-0.00578437
A0A317YEM3	722	GRMZM2G095851_P01;GRMZM2G095851_P02;GRMZM2G040369_P01;GRMZM2G040369_P02;B6U0S1;A0A317YEM3	Elongation factor 2	EEF2	Cyt.	Translation	-0.0538393	-0.579192	-0.557168	-0.24679	0.378536	0.376986	1.64665	0.413254
A0A317YEM3	571	GRMZM2G095851_P01;GRMZM2G095851_P02;GRMZM2G040369_P01;GRMZM2G040369_P02;B6U0S1;A0A317YEM3	Elongation factor 2	EEF2	Cyt.	Translation	-0.439227	-1.05041	-0.837129	-1.17439	0.312355	0.310805	0.546744	0.524416
A0A3L6D8R1	200	GRMZM2G059580_P02;B6T7G7;A0A3L6D8R1	Elongation factor 1-gamma 2	TEF4	Cyt.	Translation	-0.639325	0.116254	-0.247874	-0.183614	1.18692	1.09547	1.60324	0.499085
A0A3L6D8R1	282	GRMZM2G059580_P02;B6T7G7;A0A3L6D8R1	Elongation factor 1-gamma 2	TEF4	Cyt.	Translation	-0.999906	-0.707816	-0.429912	-0.851131	0.152898	0.0614476	1.10843	0.301926
A0A3L6DYZ3	427	GRMZM2G057535_P01;B6TWN7;A0A3L6DYZ3	Elongation factor 1-alpha	TEF1	Cyt.	Translation	-0.405395	-0.89507	-0.239021	-1.03618	0.285725	0.215037	0.505369	0.354988
A0A3L6DYZ3	161	GRMZM2G057535_P01;B6TWN7;A0A3L6DYZ3	Elongation factor 1-alpha	TEF1	Cyt.	Translation	-0.569913	-1.10805	-0.50959	-0.665999	0.732735	0.662047	0.532493	0.513448
A0A3L6E6H8	200	A0A3L6E6H8	Elongation factor 1-gamma 2	TEF4	Cyt.	Translation	0.0568145	0.629692	0.171291	0.510535	0.894151	0.894151	0.574215	0.191375
A0A3L6E6H8	177	A0A3L6E6H8	Elongation factor 1-gamma 2	TEF4	Cyt.	Translation	-0.496121	0.455422	0.0495171	0.554873	0.00184083	0.00184083	-0.415272	-0.379182
A0A3L6E6H8	282	A0A3L6E6H8	Elongation factor 1-gamma 2	TEF4	Cyt.	Translation	-0.303767	-0.194378	-0.0107467	-0.156982	-0.139872	-0.139872	0.0794131	-0.00578437
A0A3L6E905	182	A0A3L6E905	Ribosome-recycling factor, chloroplastic	RRF	Chl. Mit.	Translation	0.335523	0.449833	0.129332	0.149765	0.21359	0.21359	-0.565927	-0.810363
A0A3L6EUV2	624	A0A3L6EUV2	Eukaryotic initiation factor 4A-3	EIF4A3	Cyt.	Translation	-0.0840027	0.288591	0.862244	1.12388	0.331892	0.302362	0.682395	0.254154
A0A3L6EUV2	575	A0A3L6EUV2	Eukaryotic initiation factor 4A-3	EIF4A3	Cyt.	Translation	-0.307591	-0.665211	-0.251129	-0.74041	0.544752	0.515222	0.447243	0.573196
A0A3L6EW95	706	A0A3L6EW95	Eukaryotic translation initiation factor 3 subunit J	EIF3J	Nu. Cyt.	Translation	0.456821	0.37502	0.972004	1.02948	0.626113	0.626113	1.93759	-0.493637
A0A3L6FAN3	361	A0A3L6FAN3	Peptide chain release factor APG3, chloroplastic	APG3	Chl. Mit.	Translation	-0.458714	0.224709	1.04102	0.709548	1.33617	0.42317	-1.13015	0.548049
A0A3L6FK40	133	A0A3L6FK40	Histidine--tRNA ligase	HisRS	Mit.	Translation	0.111001	-0.0760864	-0.352364	-0.285936	-0.0364531	-0.0364531	-0.325151	-0.0885091
A0A3L6FL85	279	GRMZM2G422651_P01;B4FWK0;A0A3L6FL85	Eukaryotic translation initiation factor 3 subunit D	EIF3D	Nu.	Translation	-0.480002	-1.01733	-0.803487	-1.76624	0.63493	0.386267	-0.341235	0.578493
A0A3L6FN40	582	A0A3L6FN40	Aspartate--tRNA ligase, chloroplastic/mitochondrial	-	Chl. Mit.	Translation	-0.358641	-0.85195	-0.470396	-1.15846	0.51851	0.51851	-0.233876	0.336656
A0A3L6FTT2	581	A0A3L6FTT2	Elongation factor Ts, mitochondrial	EFTS	Chl.	Translation	-0.210163	-0.267988	-0.639127	-1.01374	-0.485988	-0.485988	-1.12585	-0.397629
A0A3L6FTT2	674	A0A3L6FTT2	Elongation factor Ts, mitochondrial	EFTS	Chl.	Translation	-0.372351	-0.0813722	-0.345464	0.109914	0.571247	0.571247	0.310973	-0.651287
A0A3L6FTT2	154	A0A3L6FTT2	Elongation factor Ts, mitochondrial	EFTS	Chl.	Translation	0.133997	0.182577	-0.310167	-0.10249	0.41728	0.41728	-0.647415	-0.434438
A0A3L6G0Z9	178	A0A3L6G0Z9	Eukaryotic translation initiation factor isoform 4G-1	EIF4G1	Nu.	Translation	0.0429325	0.17282	-0.0878971	-0.0613345	0.588118	0.588118	0.255503	0.13501
A0A3L6G8G7	708	A0A3L6G8G7	Elongation factor G, chloroplastic	EFG	Chl.	Translation	0.115002	-0.0734183	-0.373322	-0.379057	0.412824	0.412824	0.228778	0.285648
A0A3L6G8Y7	253	A0A3L6G8Y7	Protein RAE1	RAE1	Chl. EMS.	Translation	0.262633	-0.151594	-0.522884	-0.297947	0.118773	0.118773	-0.119603	0.465182
A0A3L6GBM2	710	A0A3L6GBM2	Elongation factor G, chloroplastic	EFG	Chl. Mit.	Translation	0.219294	-0.507412	-0.744741	-0.757163	0.823306	1.03313	1.04956	1.69317
B4FRD9	256	B4FRD9;A0A3L6EDW3	Eukaryotic translation initiation factor 3 subunit F	EIF3F	Chl. Cyt.	Translation	-0.0839348	0.233542	0.127213	0.51899	-0.423073	-0.423073	-0.226661	-0.315045
B6U0S1	382	GRMZM2G095851_P01;GRMZM2G095851_P02;GRMZM2G040369_P01;GRMZM2G040369_P02;B6U0S1;A0A317YEM3	Elongation factor 2	EEF2	Cyt.	Translation	0.371188	0.579316	0.675686	0.485539	0.489132	0.489132	0.268845	0.0468238
B6U0S1	628	GRMZM2G095851_P01;GRMZM2G095851_P02;GRMZM2G040369_P01;GRMZM2G040369_P02;B6U0S1;A0A317YEM3	Elongation factor 2	EEF2	Cyt.	Translation	0.179649	0.413328	-0.621432	-0.106409	-0.134763	-0.134763	0.000923528	-0.140552
B6U0S1	195	GRMZM2G095851_P01;GRMZM2G095851_P02;GRMZM2G040369_P01;GRMZM2G040369_P02;B6U0S1;A0A317YEM3	Elongation factor 2	EEF2	Cyt.	Translation	0.0549964	0.211106	-0.34322	-0.680975	0.861427	0.861427	0.0714105	-0.141856
B6U0S1	583	GRMZM2G095851_P01;GRMZM2G095851_P02;GRMZM2G040369_P01;GRMZM2G040369_P02;B6U0S1;A0A317YEM3	Elongation factor 2	EEF2	Cyt.	Translation	-0.643697	-0.559892	-0.508195	-0.223529	0.593818	0.593818	-0.320843	-0.105103
B6U0S1	427	GRMZM2G095851_P01;GRMZM2G095851_P02;GRMZM2G040369_P01;GRMZM2G040369_P02;B6U0S1;A0A317YEM3	Elongation factor 2	EEF2	Cyt.	Translation	-0.326888	-0.458468	-0.147298	-0.23939	0.226895	0.226895	-0.179028	-0.20394
C0PKU0	108	C0PKU0	Eukaryotic translation initiation factor 3 subunit H	EIF3H	Nu.	Translation	-0.171631	-0.230162	-0.254272	-0.705487	0.655501	0.655501	0.170602	0.20551
P55876	26	P55876	Eukaryotic translation initiation factor 5	EIF5	OM. Cyt.	Translation	0.231001	-0.387439	0.120956	0.905072	-0.286242	-0.286242	-0.580389	-0.368648
Q41741	59	Q41741	Eukaryotic initiation factor 4A	EIF4A	Nu. Cyt.	Translation	0.141652	0.703829	1.13941	1.47453	0.367941	0.367941	0.100735	-0.313946
Q41741	63	Q41741	Eukaryotic initiation factor 4A	EIF4A	Nu. Cyt.	Translation	0.141652	0.703829	1.13941	1.47453	0.367941	0.367941	0.100735	-0.313946
Q41741	14	Q41741	Eukaryotic initiation factor 4A	EIF4A	Nu. Cyt.	Translation	-0.0918098	-0.245945	-0.0238018	-0.319083	0.556514	0.556514	-0.0545229	0.0307309
